# Supplementary material for: Position-dependent codon occurrence is associated with patterns of translational efficiency and ribosomal occupancy in the human transcriptome
Source: PLoS Comput Biol. 2026 Jul 20;22(7):e1014501. doi: 10.1371/journal.pcbi.1014501 (PMC13399515; doi:10.1371/journal.pcbi.1014501)
Supplement: S1 Table — (XLSX) [file pcbi.1014501.s038.xlsx]

## Sheet: 80-100 POSCO quintile 5
GO biological process complete	Homo sapiens - REFLIST (20580)	upload_1 (5731)	upload_1 (expected)	upload_1 (over/under)	upload_1 (fold Enrichment)	upload_1 (raw P-value)	upload_1 (FDR)
regulation of systemic arterial blood pressure by vasopressin (GO:0001992)	5	5	1.39	+	3.59	1.67E-03	2.85E-02
galactose catabolic process via UDP-galactose, Leloir pathway (GO:0033499)	5	5	1.39	+	3.59	1.67E-03	2.85E-02
apoptotic process involved in blood vessel morphogenesis (GO:1902262)	5	5	1.39	+	3.59	1.67E-03	2.85E-02
detoxification of nitrogen compound (GO:0051410)	5	5	1.39	+	3.59	1.67E-03	2.84E-02
cellular detoxification of nitrogen compound (GO:0070458)	5	5	1.39	+	3.59	1.67E-03	2.84E-02
positive regulation of skeletal muscle tissue regeneration (GO:0043415)	5	5	1.39	+	3.59	1.67E-03	2.84E-02
regulation of mesonephros development (GO:0061217)	5	5	1.39	+	3.59	1.67E-03	2.83E-02
ureteric bud formation (GO:0060676)	5	5	1.39	+	3.59	1.67E-03	2.83E-02
thyroid-stimulating hormone-secreting cell differentiation (GO:0060129)	6	6	1.67	+	3.59	4.65E-04	9.91E-03
bundle of His development (GO:0003166)	6	6	1.67	+	3.59	4.65E-04	9.89E-03
loop of Henle development (GO:0072070)	12	11	3.34	+	3.29	6.93E-06	2.86E-04
neuroendocrine cell differentiation (GO:0061101)	19	17	5.29	+	3.21	3.33E-08	2.44E-06
mesonephric tubule formation (GO:0072172)	9	8	2.51	+	3.19	2.44E-04	5.80E-03
establishment of protein localization to chromatin (GO:0071169)	9	8	2.51	+	3.19	2.44E-04	5.79E-03
hepoxilin biosynthetic process (GO:0051122)	8	7	2.23	+	3.14	7.84E-04	1.53E-02
hepoxilin metabolic process (GO:0051121)	8	7	2.23	+	3.14	7.84E-04	1.53E-02
regulation of mucus secretion (GO:0070255)	8	7	2.23	+	3.14	7.84E-04	1.53E-02
fructose 1,6-bisphosphate metabolic process (GO:0030388)	8	7	2.23	+	3.14	7.84E-04	1.53E-02
convergent extension (GO:0060026)	14	12	3.9	+	3.08	1.09E-05	4.24E-04
maintenance of epithelial cell apical/basal polarity (GO:0045199)	7	6	1.95	+	3.08	2.48E-03	3.88E-02
maintenance of apical/basal cell polarity (GO:0035090)	7	6	1.95	+	3.08	2.48E-03	3.87E-02
parallel actin filament bundle assembly (GO:0030046)	7	6	1.95	+	3.08	2.48E-03	3.87E-02
His-Purkinje system development (GO:0003164)	7	6	1.95	+	3.08	2.48E-03	3.87E-02
nephron tubule formation (GO:0072079)	19	16	5.29	+	3.02	5.03E-07	2.94E-05
regulation of norepinephrine secretion (GO:0014061)	12	10	3.34	+	2.99	1.03E-04	2.82E-03
UV protection (GO:0009650)	12	10	3.34	+	2.99	1.03E-04	2.82E-03
regulation of skeletal muscle adaptation (GO:0014733)	12	10	3.34	+	2.99	1.03E-04	2.81E-03
cell fate commitment involved in pattern specification (GO:0060581)	11	9	3.06	+	2.94	3.10E-04	7.09E-03
ventral spinal cord interneuron fate commitment (GO:0060579)	11	9	3.06	+	2.94	3.10E-04	7.08E-03
neuroepithelial cell differentiation (GO:0060563)	37	30	10.3	+	2.91	2.42E-11	3.01E-09
metanephric tubule morphogenesis (GO:0072173)	10	8	2.78	+	2.87	9.20E-04	1.72E-02
inhibitory postsynaptic potential (GO:0060080)	10	8	2.78	+	2.87	9.20E-04	1.72E-02
positive regulation of synaptic plasticity (GO:0031915)	10	8	2.78	+	2.87	9.20E-04	1.72E-02
positive regulation of kidney development (GO:0090184)	10	8	2.78	+	2.87	9.20E-04	1.71E-02
plasma membrane tubulation (GO:0097320)	14	11	3.9	+	2.82	1.17E-04	3.14E-03
galactose catabolic process (GO:0019388)	9	7	2.51	+	2.79	2.67E-03	4.09E-02
micturition (GO:0060073)	9	7	2.51	+	2.79	2.67E-03	4.09E-02
ERBB2-ERBB3 signaling pathway (GO:0038133)	9	7	2.51	+	2.79	2.67E-03	4.08E-02
ERBB3 signaling pathway (GO:0038129)	9	7	2.51	+	2.79	2.67E-03	4.08E-02
regulation of phospholipase C-activating G protein-coupled receptor signaling pathway (GO:1900736)	9	7	2.51	+	2.79	2.67E-03	4.07E-02
positive regulation of epithelial tube formation (GO:1905278)	9	7	2.51	+	2.79	2.67E-03	4.07E-02
regulation of epithelial tube formation (GO:1905276)	9	7	2.51	+	2.79	2.67E-03	4.07E-02
regulation of lysosome size (GO:0062196)	9	7	2.51	+	2.79	2.67E-03	4.06E-02
regulation of skeletal muscle acetylcholine-gated channel clustering (GO:1904393)	9	7	2.51	+	2.79	2.67E-03	4.06E-02
gonadal mesoderm development (GO:0007506)	9	7	2.51	+	2.79	2.67E-03	4.05E-02
ventral spinal cord interneuron differentiation (GO:0021514)	13	10	3.62	+	2.76	3.34E-04	7.55E-03
regulation of respiratory gaseous exchange by nervous system process (GO:0002087)	13	10	3.62	+	2.76	3.34E-04	7.53E-03
positive regulation of catecholamine secretion (GO:0033605)	12	9	3.34	+	2.69	9.32E-04	1.74E-02
spinal cord dorsal/ventral patterning (GO:0021513)	16	12	4.46	+	2.69	1.20E-04	3.22E-03
negative regulation of muscle tissue development (GO:1901862)	12	9	3.34	+	2.69	9.32E-04	1.73E-02
negative regulation of inclusion body assembly (GO:0090084)	12	9	3.34	+	2.69	9.32E-04	1.73E-02
postsynaptic specialization assembly (GO:0098698)	16	12	4.46	+	2.69	1.20E-04	3.21E-03
regulation of sodium ion transmembrane transporter activity (GO:2000649)	11	8	3.06	+	2.61	2.55E-03	3.95E-02
regulation of somatic stem cell population maintenance (GO:1904672)	11	8	3.06	+	2.61	2.55E-03	3.94E-02
cardiac pacemaker cell differentiation (GO:0060920)	11	8	3.06	+	2.61	2.55E-03	3.94E-02
negative regulation of striated muscle tissue development (GO:0045843)	11	8	3.06	+	2.61	2.55E-03	3.93E-02
apoptotic process involved in morphogenesis (GO:0060561)	22	16	6.13	+	2.61	1.57E-05	5.80E-04
spinal cord patterning (GO:0021511)	18	13	5.01	+	2.59	1.16E-04	3.13E-03
metanephric mesenchyme development (GO:0072075)	13	9	3.62	+	2.49	2.28E-03	3.63E-02
ethanol catabolic process (GO:0006068)	13	9	3.62	+	2.49	2.28E-03	3.62E-02
galactose metabolic process (GO:0006012)	13	9	3.62	+	2.49	2.28E-03	3.62E-02
glial cell-derived neurotrophic factor receptor signaling pathway (GO:0035860)	13	9	3.62	+	2.49	2.28E-03	3.62E-02
postsynaptic density assembly (GO:0097107)	13	9	3.62	+	2.49	2.28E-03	3.61E-02
neuron cell-cell adhesion (GO:0007158)	16	11	4.46	+	2.47	7.84E-04	1.53E-02
kidney mesenchyme development (GO:0072074)	16	11	4.46	+	2.47	7.84E-04	1.52E-02
skeletal muscle fiber development (GO:0048741)	32	22	8.91	+	2.47	1.76E-06	8.98E-05
response to corticosterone (GO:0051412)	16	11	4.46	+	2.47	7.84E-04	1.52E-02
regulation of respiratory system process (GO:0044065)	16	11	4.46	+	2.47	7.84E-04	1.52E-02
lateral mesoderm development (GO:0048368)	16	11	4.46	+	2.47	7.84E-04	1.52E-02
type B pancreatic cell development (GO:0003323)	16	11	4.46	+	2.47	7.84E-04	1.52E-02
adenohypophysis development (GO:0021984)	16	11	4.46	+	2.47	7.84E-04	1.51E-02
nervous system process involved in regulation of systemic arterial blood pressure (GO:0001976)	15	10	4.18	+	2.39	1.97E-03	3.25E-02
metanephric nephron morphogenesis (GO:0072273)	18	12	5.01	+	2.39	6.83E-04	1.38E-02
negative regulation of amyloid-beta formation (GO:1902430)	18	12	5.01	+	2.39	6.83E-04	1.38E-02
osteoblast development (GO:0002076)	18	12	5.01	+	2.39	6.83E-04	1.37E-02
cellular response to lithium ion (GO:0071285)	15	10	4.18	+	2.39	1.97E-03	3.25E-02
protein hydroxylation (GO:0018126)	18	12	5.01	+	2.39	6.83E-04	1.37E-02
embryonic digestive tract morphogenesis (GO:0048557)	18	12	5.01	+	2.39	6.83E-04	1.37E-02
regulation of respiratory gaseous exchange (GO:0043576)	24	16	6.68	+	2.39	8.48E-05	2.41E-03
regulation of long-term synaptic depression (GO:1900452)	15	10	4.18	+	2.39	1.97E-03	3.24E-02
negative regulation of myotube differentiation (GO:0010832)	15	10	4.18	+	2.39	1.97E-03	3.24E-02
positive regulation of fibroblast migration (GO:0010763)	15	10	4.18	+	2.39	1.97E-03	3.23E-02
negative regulation of platelet activation (GO:0010544)	18	12	5.01	+	2.39	6.83E-04	1.37E-02
postsynapse assembly (GO:0099068)	23	15	6.4	+	2.34	2.06E-04	5.03E-03
positive regulation of glycogen biosynthetic process (GO:0045725)	17	11	4.73	+	2.32	1.66E-03	2.86E-02
positive regulation of systemic arterial blood pressure (GO:0003084)	17	11	4.73	+	2.32	1.66E-03	2.86E-02
synaptic transmission, dopaminergic (GO:0001963)	17	11	4.73	+	2.32	1.66E-03	2.85E-02
mesenchymal to epithelial transition (GO:0060231)	17	11	4.73	+	2.32	1.66E-03	2.85E-02
ureter development (GO:0072189)	17	11	4.73	+	2.32	1.66E-03	2.85E-02
actin-myosin filament sliding (GO:0033275)	17	11	4.73	+	2.32	1.66E-03	2.84E-02
regulation of skeletal muscle cell proliferation (GO:0014857)	17	11	4.73	+	2.32	1.66E-03	2.84E-02
cochlea morphogenesis (GO:0090103)	28	18	7.8	+	2.31	6.26E-05	1.84E-03
excitatory synapse assembly (GO:1904861)	25	16	6.96	+	2.3	1.75E-04	4.36E-03
positive regulation of blood pressure (GO:0045777)	36	23	10.03	+	2.29	6.94E-06	2.86E-04
glycolytic process through glucose-6-phosphate (GO:0061620)	22	14	6.13	+	2.29	4.90E-04	1.03E-02
glycolytic process through fructose-6-phosphate (GO:0061615)	22	14	6.13	+	2.29	4.90E-04	1.03E-02
enteroendocrine cell differentiation (GO:0035883)	30	19	8.35	+	2.27	5.29E-05	1.60E-03
cellular response to acidic pH (GO:0071468)	19	12	5.29	+	2.27	1.38E-03	2.45E-02
negative regulation of amyloid precursor protein catabolic process (GO:1902992)	19	12	5.29	+	2.27	1.38E-03	2.44E-02
positive regulation of lipid catabolic process (GO:0050996)	27	17	7.52	+	2.26	1.47E-04	3.80E-03
chondroitin sulfate proteoglycan biosynthetic process (GO:0050650)	24	15	6.68	+	2.24	4.08E-04	8.86E-03
myotube cell development (GO:0014904)	37	23	10.3	+	2.23	1.91E-05	6.84E-04
regulation of branching involved in ureteric bud morphogenesis (GO:0090189)	21	13	5.85	+	2.22	1.14E-03	2.06E-02
metanephric nephron development (GO:0072210)	31	19	8.63	+	2.2	1.41E-04	3.68E-03
apoptotic process involved in development (GO:1902742)	36	22	10.03	+	2.19	3.84E-05	1.20E-03
positive regulation of branching involved in ureteric bud morphogenesis (GO:0090190)	18	11	5.01	+	2.19	3.20E-03	4.70E-02
type B pancreatic cell differentiation (GO:0003309)	23	14	6.4	+	2.19	1.48E-03	2.58E-02
skeletal muscle contraction (GO:0003009)	35	21	9.75	+	2.15	7.89E-05	2.25E-03
negative regulation of SMAD protein signal transduction (GO:0060392)	25	15	6.96	+	2.15	1.04E-03	1.91E-02
non-canonical Wnt signaling pathway (GO:0035567)	50	30	13.92	+	2.15	2.03E-06	1.01E-04
cellular response to pH (GO:0071467)	27	16	7.52	+	2.13	7.61E-04	1.51E-02
positive regulation of mesenchymal cell proliferation (GO:0002053)	27	16	7.52	+	2.13	7.61E-04	1.50E-02
adrenal gland development (GO:0030325)	27	16	7.52	+	2.13	7.61E-04	1.50E-02
response to acidic pH (GO:0010447)	27	16	7.52	+	2.13	7.61E-04	1.50E-02
regulation of superoxide anion generation (GO:0032928)	22	13	6.13	+	2.12	2.84E-03	4.25E-02
viral budding via host ESCRT complex (GO:0039702)	22	13	6.13	+	2.12	2.84E-03	4.24E-02
tooth mineralization (GO:0034505)	22	13	6.13	+	2.12	2.84E-03	4.24E-02
sex determination (GO:0007530)	22	13	6.13	+	2.12	2.84E-03	4.23E-02
regulation of catecholamine secretion (GO:0050433)	39	23	10.86	+	2.12	4.82E-05	1.47E-03
chondrocyte development (GO:0002063)	29	17	8.08	+	2.11	5.72E-04	1.18E-02
embryonic hindlimb morphogenesis (GO:0035116)	29	17	8.08	+	2.11	5.72E-04	1.18E-02
positive regulation of collagen biosynthetic process (GO:0032967)	24	14	6.68	+	2.09	2.06E-03	3.33E-02
negative regulation of hippo signaling (GO:0035331)	24	14	6.68	+	2.09	2.06E-03	3.33E-02
negative regulation of amide metabolic process (GO:0034249)	24	14	6.68	+	2.09	2.06E-03	3.32E-02
negative regulation of lipid transport (GO:0032369)	31	18	8.63	+	2.09	4.39E-04	9.42E-03
hyperosmotic response (GO:0006972)	26	15	7.24	+	2.07	1.54E-03	2.68E-02
positive regulation of excitatory postsynaptic potential (GO:2000463)	33	19	9.19	+	2.07	3.41E-04	7.67E-03
placenta blood vessel development (GO:0060674)	33	19	9.19	+	2.07	3.41E-04	7.66E-03
purine ribonucleoside diphosphate catabolic process (GO:0009181)	54	31	15.04	+	2.06	5.34E-06	2.34E-04
purine nucleoside diphosphate catabolic process (GO:0009137)	54	31	15.04	+	2.06	5.34E-06	2.33E-04
adaptive thermogenesis (GO:1990845)	28	16	7.8	+	2.05	1.17E-03	2.10E-02
response to nicotine (GO:0035094)	49	28	13.65	+	2.05	1.79E-05	6.49E-04
ADP metabolic process (GO:0046031)	58	33	16.15	+	2.04	4.76E-06	2.10E-04
ADP catabolic process (GO:0046032)	51	29	14.2	+	2.04	1.38E-05	5.21E-04
regulation of kidney development (GO:0090183)	37	21	10.3	+	2.04	2.92E-04	6.72E-03
chondroitin sulfate proteoglycan metabolic process (GO:0050654)	30	17	8.35	+	2.03	9.03E-04	1.70E-02
positive regulation of amine transport (GO:0051954)	39	22	10.86	+	2.03	2.12E-04	5.14E-03
positive regulation of synaptic transmission, glutamatergic (GO:0051968)	32	18	8.91	+	2.02	1.06E-03	1.94E-02
glycolytic process (GO:0006096)	48	27	13.37	+	2.02	3.57E-05	1.14E-03
postsynaptic specialization organization (GO:0099084)	32	18	8.91	+	2.02	1.06E-03	1.94E-02
platelet dense granule organization (GO:0060155)	25	14	6.96	+	2.01	3.11E-03	4.58E-02
positive regulation of collagen metabolic process (GO:0010714)	25	14	6.96	+	2.01	3.11E-03	4.58E-02
metanephros morphogenesis (GO:0003338)	25	14	6.96	+	2.01	3.11E-03	4.57E-02
regulation of heart rate by cardiac conduction (GO:0086091)	43	24	11.97	+	2	1.19E-04	3.19E-03
negative regulation of fat cell differentiation (GO:0045599)	54	30	15.04	+	1.99	2.19E-05	7.54E-04
response to progesterone (GO:0032570)	36	20	10.03	+	1.99	5.44E-04	1.12E-02
negative regulation of striated muscle cell differentiation (GO:0051154)	38	21	10.58	+	1.98	4.04E-04	8.79E-03
cortical actin cytoskeleton organization (GO:0030866)	40	22	11.14	+	1.98	3.05E-04	6.99E-03
response to pH (GO:0009268)	40	22	11.14	+	1.98	3.05E-04	6.98E-03
negative regulation of osteoblast differentiation (GO:0045668)	51	28	14.2	+	1.97	5.50E-05	1.66E-03
pyridine-containing compound catabolic process (GO:0072526)	55	30	15.32	+	1.96	3.10E-05	1.00E-03
nephron epithelium morphogenesis (GO:0072088)	68	37	18.94	+	1.95	4.24E-06	1.90E-04
membrane depolarization (GO:0051899)	57	31	15.87	+	1.95	3.75E-05	1.19E-03
ribonucleoside diphosphate catabolic process (GO:0009191)	57	31	15.87	+	1.95	3.75E-05	1.18E-03
nephron morphogenesis (GO:0072028)	70	38	19.49	+	1.95	3.22E-06	1.50E-04
embryonic digestive tract development (GO:0048566)	35	19	9.75	+	1.95	1.03E-03	1.89E-02
vascular endothelial growth factor receptor signaling pathway (GO:0048010)	35	19	9.75	+	1.95	1.03E-03	1.88E-02
regulation of mesenchymal cell proliferation (GO:0010464)	35	19	9.75	+	1.95	1.03E-03	1.88E-02
endocrine system development (GO:0035270)	129	70	35.92	+	1.95	2.95E-10	3.08E-08
nucleoside diphosphate catabolic process (GO:0009134)	59	32	16.43	+	1.95	2.64E-05	8.73E-04
regulation of vascular permeability (GO:0043114)	48	26	13.37	+	1.95	1.37E-04	3.61E-03
metanephros development (GO:0001656)	85	46	23.67	+	1.94	3.38E-07	2.04E-05
regulation of neuronal synaptic plasticity (GO:0048168)	61	33	16.99	+	1.94	1.90E-05	6.81E-04
glycoprotein catabolic process (GO:0006516)	37	20	10.3	+	1.94	7.74E-04	1.52E-02
endocrine pancreas development (GO:0031018)	39	21	10.86	+	1.93	9.15E-04	1.72E-02
regulation of fibroblast migration (GO:0010762)	39	21	10.86	+	1.93	9.15E-04	1.71E-02
pyridine nucleotide catabolic process (GO:0019364)	52	28	14.48	+	1.93	7.73E-05	2.21E-03
myotube differentiation (GO:0014902)	80	43	22.28	+	1.93	1.09E-06	5.80E-05
mesenchyme morphogenesis (GO:0072132)	56	30	15.59	+	1.92	6.39E-05	1.87E-03
reproductive behavior (GO:0019098)	45	24	12.53	+	1.92	3.38E-04	7.62E-03
synaptic vesicle recycling (GO:0036465)	62	33	17.27	+	1.91	2.56E-05	8.56E-04
actin filament bundle assembly (GO:0051017)	62	33	17.27	+	1.91	2.56E-05	8.55E-04
ventricular cardiac muscle tissue development (GO:0003229)	62	33	17.27	+	1.91	2.56E-05	8.53E-04
negative regulation of peptide hormone secretion (GO:0090278)	47	25	13.09	+	1.91	2.52E-04	5.95E-03
sulfur compound catabolic process (GO:0044273)	47	25	13.09	+	1.91	2.52E-04	5.94E-03
chemical synaptic transmission, postsynaptic (GO:0099565)	79	42	22	+	1.91	3.20E-06	1.50E-04
nephron tubule morphogenesis (GO:0072078)	66	35	18.38	+	1.9	2.18E-05	7.54E-04
potassium ion transmembrane transport (GO:0071805)	168	89	46.78	+	1.9	7.50E-12	1.01E-09
Wnt signaling pathway, planar cell polarity pathway (GO:0060071)	34	18	9.47	+	1.9	1.95E-03	3.22E-02
regulation of fibroblast growth factor receptor signaling pathway (GO:0040036)	34	18	9.47	+	1.9	1.95E-03	3.22E-02
purine ribonucleoside diphosphate metabolic process (GO:0009179)	70	37	19.49	+	1.9	1.14E-05	4.44E-04
purine nucleoside diphosphate metabolic process (GO:0009135)	70	37	19.49	+	1.9	1.14E-05	4.42E-04
negative regulation of hormone secretion (GO:0046888)	70	37	19.49	+	1.9	1.14E-05	4.41E-04
synaptic vesicle endocytosis (GO:0048488)	53	28	14.76	+	1.9	1.54E-04	3.93E-03
glandular epithelial cell differentiation (GO:0002067)	36	19	10.03	+	1.9	2.22E-03	3.55E-02
melanosome organization (GO:0032438)	38	20	10.58	+	1.89	1.56E-03	2.72E-02
positive regulation of morphogenesis of an epithelium (GO:1905332)	38	20	10.58	+	1.89	1.56E-03	2.72E-02
positive regulation of fatty acid metabolic process (GO:0045923)	38	20	10.58	+	1.89	1.56E-03	2.72E-02
head morphogenesis (GO:0060323)	40	21	11.14	+	1.89	1.13E-03	2.04E-02
bone mineralization (GO:0030282)	61	32	16.99	+	1.88	7.28E-05	2.10E-03
canonical Wnt signaling pathway (GO:0060070)	105	55	29.24	+	1.88	1.36E-07	8.97E-06
regulation of myotube differentiation (GO:0010830)	42	22	11.7	+	1.88	8.28E-04	1.59E-02
negative regulation of insulin secretion (GO:0046676)	42	22	11.7	+	1.88	8.28E-04	1.59E-02
heparan sulfate proteoglycan metabolic process (GO:0030201)	42	22	11.7	+	1.88	8.28E-04	1.59E-02
actin filament bundle organization (GO:0061572)	65	34	18.1	+	1.88	3.71E-05	1.18E-03
potassium ion import across plasma membrane (GO:1990573)	46	24	12.81	+	1.87	7.28E-04	1.45E-02
substrate adhesion-dependent cell spreading (GO:0034446)	46	24	12.81	+	1.87	7.28E-04	1.45E-02
oligodendrocyte development (GO:0014003)	48	25	13.37	+	1.87	5.12E-04	1.07E-02
negative regulation of peptide secretion (GO:0002792)	48	25	13.37	+	1.87	5.12E-04	1.07E-02
neuron fate commitment (GO:0048663)	75	39	20.89	+	1.87	1.24E-05	4.74E-04
modulation of excitatory postsynaptic potential (GO:0098815)	50	26	13.92	+	1.87	3.67E-04	8.09E-03
nephron tubule development (GO:0072080)	83	43	23.11	+	1.86	5.88E-06	2.53E-04
cortical cytoskeleton organization (GO:0030865)	56	29	15.59	+	1.86	1.49E-04	3.86E-03
lipopolysaccharide-mediated signaling pathway (GO:0031663)	37	19	10.3	+	1.84	2.73E-03	4.12E-02
blood vessel endothelial cell migration (GO:0043534)	37	19	10.3	+	1.84	2.73E-03	4.11E-02
cardiac conduction system development (GO:0003161)	37	19	10.3	+	1.84	2.73E-03	4.11E-02
cellular response to glucose stimulus (GO:0071333)	76	39	21.16	+	1.84	1.57E-05	5.80E-04
protein localization to chromatin (GO:0071168)	39	20	10.86	+	1.84	2.00E-03	3.29E-02
pigment granule organization (GO:0048753)	39	20	10.86	+	1.84	2.00E-03	3.28E-02
positive regulation of smoothened signaling pathway (GO:0045880)	39	20	10.86	+	1.84	2.00E-03	3.28E-02
aortic valve morphogenesis (GO:0003180)	39	20	10.86	+	1.84	2.00E-03	3.27E-02
regulation of dendritic spine morphogenesis (GO:0061001)	41	21	11.42	+	1.84	1.50E-03	2.61E-02
regulation of muscle tissue development (GO:1901861)	43	22	11.97	+	1.84	1.70E-03	2.85E-02
kidney morphogenesis (GO:0060993)	88	45	24.51	+	1.84	3.84E-06	1.76E-04
body morphogenesis (GO:0010171)	49	25	13.65	+	1.83	6.35E-04	1.30E-02
multicellular organismal movement (GO:0050879)	49	25	13.65	+	1.83	6.35E-04	1.29E-02
ureteric bud morphogenesis (GO:0060675)	55	28	15.32	+	1.83	3.90E-04	8.54E-03
collagen fibril organization (GO:0030199)	65	33	18.1	+	1.82	1.28E-04	3.40E-03
excitatory postsynaptic potential (GO:0060079)	71	36	19.77	+	1.82	4.89E-05	1.49E-03
cellular response to calcium ion (GO:0071277)	79	40	22	+	1.82	2.18E-05	7.52E-04
potassium ion transport (GO:0006813)	186	94	51.8	+	1.81	5.65E-11	6.38E-09
nephron epithelium development (GO:0072009)	109	55	30.35	+	1.81	8.14E-07	4.43E-05
neurotransmitter secretion (GO:0007269)	88	44	24.51	+	1.8	1.19E-05	4.59E-04
long-term synaptic potentiation (GO:0060291)	58	29	16.15	+	1.8	3.51E-04	7.77E-03
presynaptic endocytosis (GO:0140238)	58	29	16.15	+	1.8	3.51E-04	7.76E-03
signal release from synapse (GO:0099643)	88	44	24.51	+	1.8	1.19E-05	4.57E-04
mesonephric tubule morphogenesis (GO:0072171)	56	28	15.59	+	1.8	4.72E-04	1.00E-02
endoderm formation (GO:0001706)	56	28	15.59	+	1.8	4.72E-04	9.98E-03
regulation of amine transport (GO:0051952)	78	39	21.72	+	1.8	3.64E-05	1.16E-03
aldehyde metabolic process (GO:0006081)	68	34	18.94	+	1.8	1.12E-04	3.04E-03
negative regulation of muscle cell differentiation (GO:0051148)	64	32	17.82	+	1.8	2.08E-04	5.07E-03
purine ribonucleotide catabolic process (GO:0009154)	82	41	22.83	+	1.8	2.04E-05	7.14E-04
determination of heart left/right asymmetry (GO:0061371)	68	34	18.94	+	1.8	1.12E-04	3.03E-03
columnar/cuboidal epithelial cell differentiation (GO:0002065)	100	50	27.85	+	1.8	2.89E-06	1.37E-04
regulation of lipid catabolic process (GO:0050994)	62	31	17.27	+	1.8	2.89E-04	6.69E-03
morphogenesis of embryonic epithelium (GO:0016331)	149	74	41.49	+	1.78	1.90E-08	1.44E-06
hormone secretion (GO:0046879)	97	48	27.01	+	1.78	6.47E-06	2.72E-04
renal tubule development (GO:0061326)	89	44	24.78	+	1.78	1.50E-05	5.58E-04
cellular response to hexose stimulus (GO:0071331)	79	39	22	+	1.77	6.94E-05	2.01E-03
positive regulation of osteoblast differentiation (GO:0045669)	71	35	19.77	+	1.77	1.52E-04	3.91E-03
renal tubule morphogenesis (GO:0061333)	71	35	19.77	+	1.77	1.52E-04	3.90E-03
embryonic heart tube morphogenesis (GO:0003143)	69	34	19.21	+	1.77	2.10E-04	5.11E-03
heart looping (GO:0001947)	63	31	17.54	+	1.77	3.43E-04	7.68E-03
mammary gland epithelium development (GO:0061180)	63	31	17.54	+	1.77	3.43E-04	7.67E-03
lung morphogenesis (GO:0060425)	55	27	15.32	+	1.76	8.04E-04	1.55E-02
cell differentiation in spinal cord (GO:0021515)	53	26	14.76	+	1.76	1.08E-03	1.96E-02
spinal cord development (GO:0021510)	104	51	28.96	+	1.76	4.71E-06	2.08E-04
bone morphogenesis (GO:0060349)	98	48	27.29	+	1.76	1.20E-05	4.59E-04
morphogenesis of a polarized epithelium (GO:0001738)	49	24	13.65	+	1.76	2.01E-03	3.28E-02
regulation of alcohol biosynthetic process (GO:1902930)	49	24	13.65	+	1.76	2.01E-03	3.27E-02
response to amine (GO:0014075)	47	23	13.09	+	1.76	2.79E-03	4.19E-02
musculoskeletal movement (GO:0050881)	47	23	13.09	+	1.76	2.79E-03	4.19E-02
positive regulation of insulin secretion (GO:0032024)	94	46	26.18	+	1.76	1.44E-05	5.39E-04
nucleosome assembly (GO:0006334)	90	44	25.06	+	1.76	2.62E-05	8.71E-04
cellular response to carbohydrate stimulus (GO:0071322)	90	44	25.06	+	1.76	2.62E-05	8.69E-04
regulation of muscle organ development (GO:0048634)	45	22	12.53	+	1.76	2.57E-03	3.96E-02
regulation of postsynapse assembly (GO:0150052)	45	22	12.53	+	1.76	2.57E-03	3.96E-02
aortic valve development (GO:0003176)	45	22	12.53	+	1.76	2.57E-03	3.96E-02
sarcomere organization (GO:0045214)	43	21	11.97	+	1.75	3.44E-03	4.97E-02
regulation of triglyceride metabolic process (GO:0090207)	43	21	11.97	+	1.75	3.44E-03	4.96E-02
nucleoside diphosphate metabolic process (GO:0009132)	86	42	23.95	+	1.75	5.00E-05	1.51E-03
positive regulation of substrate adhesion-dependent cell spreading (GO:1900026)	43	21	11.97	+	1.75	3.44E-03	4.96E-02
negative regulation of ossification (GO:0030279)	43	21	11.97	+	1.75	3.44E-03	4.95E-02
regulation of striated muscle cell differentiation (GO:0051153)	84	41	23.39	+	1.75	4.44E-05	1.37E-03
embryonic epithelial tube formation (GO:0001838)	125	61	34.81	+	1.75	6.30E-07	3.56E-05
peptide hormone secretion (GO:0030072)	76	37	21.16	+	1.75	1.51E-04	3.89E-03
response to estradiol (GO:0032355)	113	55	31.47	+	1.75	2.55E-06	1.24E-04
muscle tissue morphogenesis (GO:0060415)	74	36	20.61	+	1.75	1.38E-04	3.63E-03
positive regulation of endothelial cell migration (GO:0010595)	109	53	30.35	+	1.75	4.58E-06	2.04E-04
regulation of morphogenesis of an epithelium (GO:1905330)	68	33	18.94	+	1.74	3.35E-04	7.55E-03
glial cell development (GO:0021782)	128	62	35.64	+	1.74	8.05E-07	4.40E-05
purine nucleotide catabolic process (GO:0006195)	91	44	25.34	+	1.74	3.18E-05	1.02E-03
ribonucleotide catabolic process (GO:0009261)	89	43	24.78	+	1.73	4.24E-05	1.32E-03
face development (GO:0060324)	54	26	15.04	+	1.73	1.97E-03	3.25E-02
cellular response to monosaccharide stimulus (GO:0071326)	81	39	22.56	+	1.73	9.83E-05	2.73E-03
regulation of muscle adaptation (GO:0043502)	81	39	22.56	+	1.73	9.83E-05	2.73E-03
ribonucleoside diphosphate metabolic process (GO:0009185)	81	39	22.56	+	1.73	9.83E-05	2.72E-03
ear morphogenesis (GO:0042471)	135	65	37.59	+	1.73	5.75E-07	3.33E-05
regulation of osteoblast differentiation (GO:0045667)	133	64	37.04	+	1.73	7.78E-07	4.34E-05
epithelial tube formation (GO:0072175)	133	64	37.04	+	1.73	7.78E-07	4.32E-05
regulation of synaptic plasticity (GO:0048167)	212	102	59.04	+	1.73	3.56E-10	3.62E-08
intracellular glucose homeostasis (GO:0001678)	100	48	27.85	+	1.72	2.53E-05	8.52E-04
aminoglycan biosynthetic process (GO:0006023)	48	23	13.37	+	1.72	3.27E-03	4.78E-02
negative regulation of epithelial cell differentiation (GO:0030857)	48	23	13.37	+	1.72	3.27E-03	4.77E-02
ventricular cardiac muscle tissue morphogenesis (GO:0055010)	48	23	13.37	+	1.72	3.27E-03	4.77E-02
neurotransmitter transport (GO:0006836)	142	68	39.54	+	1.72	4.09E-07	2.42E-05
neural nucleus development (GO:0048857)	69	33	19.21	+	1.72	4.05E-04	8.82E-03
inner ear morphogenesis (GO:0042472)	113	54	31.47	+	1.72	7.03E-06	2.88E-04
Rho protein signal transduction (GO:0007266)	67	32	18.66	+	1.72	5.41E-04	1.12E-02
synaptic vesicle exocytosis (GO:0016079)	65	31	18.1	+	1.71	7.30E-04	1.45E-02
cardiac muscle tissue morphogenesis (GO:0055008)	61	29	16.99	+	1.71	1.37E-03	2.43E-02
regulation of substrate adhesion-dependent cell spreading (GO:1900024)	61	29	16.99	+	1.71	1.37E-03	2.43E-02
positive regulation of peptide hormone secretion (GO:0090277)	120	57	33.42	+	1.71	4.96E-06	2.18E-04
signal release (GO:0023061)	196	93	54.58	+	1.7	4.83E-09	4.14E-07
stem cell proliferation (GO:0072089)	78	37	21.72	+	1.7	3.14E-04	7.15E-03
regulation of cytosolic calcium ion concentration (GO:0051480)	57	27	15.87	+	1.7	1.69E-03	2.85E-02
cochlea development (GO:0090102)	57	27	15.87	+	1.7	1.69E-03	2.85E-02
cardiac chamber morphogenesis (GO:0003206)	133	63	37.04	+	1.7	2.16E-06	1.08E-04
response to axon injury (GO:0048678)	55	26	15.32	+	1.7	2.27E-03	3.63E-02
regulation of morphogenesis of a branching structure (GO:0060688)	55	26	15.32	+	1.7	2.27E-03	3.62E-02
positive regulation of synaptic transmission (GO:0050806)	146	69	40.66	+	1.7	6.12E-07	3.49E-05
cardiac ventricle morphogenesis (GO:0003208)	72	34	20.05	+	1.7	5.10E-04	1.07E-02
purine-containing compound catabolic process (GO:0072523)	108	51	30.08	+	1.7	2.01E-05	7.06E-04
digestive tract morphogenesis (GO:0048546)	53	25	14.76	+	1.69	3.09E-03	4.56E-02
formation of primary germ layer (GO:0001704)	123	58	34.25	+	1.69	6.39E-06	2.71E-04
positive regulation of peptide secretion (GO:0002793)	123	58	34.25	+	1.69	6.39E-06	2.70E-04
negative regulation of canonical Wnt signaling pathway (GO:0090090)	140	66	38.99	+	1.69	1.52E-06	7.81E-05
mesonephric tubule development (GO:0072164)	87	41	24.23	+	1.69	1.59E-04	4.02E-03
mesonephric epithelium development (GO:0072163)	87	41	24.23	+	1.69	1.59E-04	4.01E-03
endoderm development (GO:0007492)	85	40	23.67	+	1.69	2.19E-04	5.29E-03
sensory perception of pain (GO:0019233)	66	31	18.38	+	1.69	8.83E-04	1.67E-02
tube formation (GO:0035148)	147	69	40.94	+	1.69	1.06E-06	5.68E-05
peptide secretion (GO:0002790)	81	38	22.56	+	1.68	2.64E-04	6.17E-03
postsynapse organization (GO:0099173)	113	53	31.47	+	1.68	1.90E-05	6.82E-04
vacuolar localization (GO:1990849)	64	30	17.82	+	1.68	1.17E-03	2.10E-02
endocytic recycling (GO:0032456)	79	37	22	+	1.68	3.54E-04	7.83E-03
regulation of ossification (GO:0030278)	126	59	35.09	+	1.68	5.52E-06	2.38E-04
hormone transport (GO:0009914)	109	51	30.35	+	1.68	2.39E-05	8.12E-04
kidney epithelium development (GO:0072073)	139	65	38.71	+	1.68	2.30E-06	1.13E-04
cell fate specification (GO:0001708)	90	42	25.06	+	1.68	1.38E-04	3.63E-03
pancreas development (GO:0031016)	73	34	20.33	+	1.67	6.11E-04	1.25E-02
glutathione metabolic process (GO:0006749)	58	27	16.15	+	1.67	2.90E-03	4.32E-02
ureteric bud development (GO:0001657)	86	40	23.95	+	1.67	2.45E-04	5.80E-03
nephron development (GO:0072006)	140	65	38.99	+	1.67	2.68E-06	1.28E-04
cardiac conduction (GO:0061337)	69	32	19.21	+	1.67	1.08E-03	1.96E-02
regulation of stem cell differentiation (GO:2000736)	82	38	22.83	+	1.66	4.51E-04	9.64E-03
regulation of neural precursor cell proliferation (GO:2000177)	95	44	26.46	+	1.66	1.27E-04	3.36E-03
nucleoside phosphate catabolic process (GO:1901292)	134	62	37.32	+	1.66	6.35E-06	2.70E-04
urogenital system development (GO:0001655)	65	30	18.1	+	1.66	1.98E-03	3.25E-02
embryonic placenta development (GO:0001892)	91	42	25.34	+	1.66	2.28E-04	5.48E-03
mesonephros development (GO:0001823)	91	42	25.34	+	1.66	2.28E-04	5.47E-03
digestive tract development (GO:0048565)	139	64	38.71	+	1.65	5.95E-06	2.56E-04
lysosome localization (GO:0032418)	63	29	17.54	+	1.65	2.71E-03	4.11E-02
skeletal muscle cell differentiation (GO:0035914)	63	29	17.54	+	1.65	2.71E-03	4.10E-02
embryonic heart tube development (GO:0035050)	87	40	24.23	+	1.65	2.90E-04	6.70E-03
mesenchyme development (GO:0060485)	248	114	69.06	+	1.65	1.24E-09	1.16E-07
muscle cell development (GO:0055001)	172	79	47.9	+	1.65	4.99E-07	2.92E-05
regulation of fat cell differentiation (GO:0045598)	135	62	37.59	+	1.65	7.29E-06	2.98E-04
regulation of epidermal cell differentiation (GO:0045604)	61	28	16.99	+	1.65	2.50E-03	3.89E-02
chondrocyte differentiation (GO:0002062)	85	39	23.67	+	1.65	3.83E-04	8.38E-03
action potential (GO:0001508)	131	60	36.48	+	1.64	1.29E-05	4.89E-04
endochondral bone morphogenesis (GO:0060350)	59	27	16.43	+	1.64	3.33E-03	4.85E-02
biological process involved in intraspecies interaction between organisms (GO:0051703)	59	27	16.43	+	1.64	3.33E-03	4.84E-02
social behavior (GO:0035176)	59	27	16.43	+	1.64	3.33E-03	4.84E-02
digestive system development (GO:0055123)	153	70	42.61	+	1.64	2.83E-06	1.34E-04
synaptic vesicle cycle (GO:0099504)	151	69	42.05	+	1.64	2.64E-06	1.28E-04
skeletal muscle tissue development (GO:0007519)	151	69	42.05	+	1.64	2.64E-06	1.27E-04
nucleotide catabolic process (GO:0009166)	114	52	31.75	+	1.64	5.51E-05	1.65E-03
positive regulation of fat cell differentiation (GO:0045600)	68	31	18.94	+	1.64	1.70E-03	2.86E-02
regulation of neurotransmitter secretion (GO:0046928)	90	41	25.06	+	1.64	3.48E-04	7.73E-03
regulation of muscle cell differentiation (GO:0051147)	143	65	39.82	+	1.63	8.18E-06	3.28E-04
actomyosin structure organization (GO:0031032)	121	55	33.7	+	1.63	3.78E-05	1.19E-03
segmentation (GO:0035282)	99	45	27.57	+	1.63	1.80E-04	4.47E-03
response to retinoic acid (GO:0032526)	108	49	30.08	+	1.63	9.37E-05	2.63E-03
regulation of neurotransmitter transport (GO:0051588)	108	49	30.08	+	1.63	9.37E-05	2.62E-03
primary neural tube formation (GO:0014020)	97	44	27.01	+	1.63	2.38E-04	5.67E-03
regulation of dendrite morphogenesis (GO:0048814)	64	29	17.82	+	1.63	3.02E-03	4.49E-02
proteoglycan metabolic process (GO:0006029)	106	48	29.52	+	1.63	1.23E-04	3.28E-03
regulation of insulin secretion (GO:0050796)	179	81	49.85	+	1.62	5.94E-07	3.40E-05
epithelial cell development (GO:0002064)	199	90	55.42	+	1.62	1.67E-07	1.09E-05
response to glucose (GO:0009749)	135	61	37.59	+	1.62	1.78E-05	6.45E-04
muscle organ morphogenesis (GO:0048644)	82	37	22.83	+	1.62	7.89E-04	1.52E-02
gastrulation (GO:0007369)	173	78	48.18	+	1.62	1.36E-06	7.06E-05
regulation of amide metabolic process (GO:0034248)	71	32	19.77	+	1.62	2.05E-03	3.31E-02
muscle organ development (GO:0007517)	324	146	90.23	+	1.62	3.05E-11	3.67E-09
response to calcium ion (GO:0051592)	138	62	38.43	+	1.61	2.17E-05	7.53E-04
negative regulation of protein secretion (GO:0050709)	69	31	19.21	+	1.61	2.74E-03	4.13E-02
positive regulation of hormone secretion (GO:0046887)	154	69	42.89	+	1.61	7.58E-06	3.08E-04
striated muscle cell development (GO:0055002)	143	64	39.82	+	1.61	1.99E-05	7.03E-04
vesicle-mediated transport in synapse (GO:0099003)	170	76	47.34	+	1.61	2.67E-06	1.28E-04
regulation of epithelial cell differentiation (GO:0030856)	159	71	44.28	+	1.6	6.91E-06	2.87E-04
regulation of sodium ion transport (GO:0002028)	74	33	20.61	+	1.6	2.49E-03	3.88E-02
regulation of cartilage development (GO:0061035)	74	33	20.61	+	1.6	2.49E-03	3.87E-02
regulation of system process (GO:0044057)	563	251	156.78	+	1.6	8.79E-18	2.50E-15
nucleosome organization (GO:0034728)	110	49	30.63	+	1.6	1.69E-04	4.23E-03
neural tube closure (GO:0001843)	90	40	25.06	+	1.6	8.45E-04	1.61E-02
response to cAMP (GO:0051591)	90	40	25.06	+	1.6	8.45E-04	1.61E-02
pyruvate metabolic process (GO:0006090)	72	32	20.05	+	1.6	3.37E-03	4.89E-02
midbrain development (GO:0030901)	90	40	25.06	+	1.6	8.45E-04	1.61E-02
regulation of carbohydrate biosynthetic process (GO:0043255)	99	44	27.57	+	1.6	4.30E-04	9.28E-03
outflow tract morphogenesis (GO:0003151)	81	36	22.56	+	1.6	1.68E-03	2.83E-02
neuromuscular process (GO:0050905)	169	75	47.06	+	1.59	4.00E-06	1.82E-04
mesoderm development (GO:0007498)	133	59	37.04	+	1.59	5.65E-05	1.69E-03
synapse assembly (GO:0007416)	133	59	37.04	+	1.59	5.65E-05	1.68E-03
regulation of muscle system process (GO:0090257)	239	106	66.56	+	1.59	5.44E-08	3.83E-06
biomineral tissue development (GO:0031214)	106	47	29.52	+	1.59	2.92E-04	6.73E-03
somite development (GO:0061053)	79	35	22	+	1.59	2.26E-03	3.61E-02
response to purine-containing compound (GO:0014074)	149	66	41.49	+	1.59	1.96E-05	6.98E-04
astrocyte differentiation (GO:0048708)	70	31	19.49	+	1.59	3.12E-03	4.60E-02
skeletal muscle organ development (GO:0060538)	165	73	45.95	+	1.59	6.88E-06	2.86E-04
positive regulation of protein localization to nucleus (GO:1900182)	95	42	26.46	+	1.59	7.63E-04	1.50E-02
regulation of lipid biosynthetic process (GO:0046890)	186	82	51.8	+	1.58	2.18E-06	1.08E-04
regulation of transmembrane transporter activity (GO:0022898)	93	41	25.9	+	1.58	1.02E-03	1.89E-02
embryonic organ morphogenesis (GO:0048562)	304	134	84.66	+	1.58	1.32E-09	1.21E-07
regulation of peptide hormone secretion (GO:0090276)	211	93	58.76	+	1.58	4.06E-07	2.40E-05
epithelial to mesenchymal transition (GO:0001837)	84	37	23.39	+	1.58	1.42E-03	2.50E-02
regulation of animal organ morphogenesis (GO:2000027)	84	37	23.39	+	1.58	1.42E-03	2.49E-02
protein homooligomerization (GO:0051260)	207	91	57.64	+	1.58	6.92E-07	3.90E-05
positive regulation of protein polymerization (GO:0032273)	91	40	25.34	+	1.58	9.56E-04	1.77E-02
tube closure (GO:0060606)	91	40	25.34	+	1.58	9.56E-04	1.77E-02
neural tube development (GO:0021915)	164	72	45.67	+	1.58	1.02E-05	4.02E-04
regulation of synapse assembly (GO:0051963)	171	75	47.62	+	1.57	6.92E-06	2.87E-04
biogenic amine metabolic process (GO:0006576)	89	39	24.78	+	1.57	1.25E-03	2.23E-02
regulation of peptide secretion (GO:0002791)	215	94	59.87	+	1.57	7.44E-07	4.16E-05
response to ketone (GO:1901654)	222	97	61.82	+	1.57	5.07E-07	2.95E-05
negative regulation of Wnt signaling pathway (GO:0030178)	174	76	48.45	+	1.57	8.07E-06	3.26E-04
regulation of postsynapse organization (GO:0099175)	142	62	39.54	+	1.57	6.63E-05	1.93E-03
bone development (GO:0060348)	197	86	54.86	+	1.57	1.94E-06	9.79E-05
skeletal system morphogenesis (GO:0048705)	227	99	63.21	+	1.57	3.22E-07	1.95E-05
regulation of endothelial cell migration (GO:0010594)	172	75	47.9	+	1.57	1.06E-05	4.18E-04
morphogenesis of a branching epithelium (GO:0061138)	172	75	47.9	+	1.57	1.06E-05	4.17E-04
proteoglycan biosynthetic process (GO:0030166)	78	34	21.72	+	1.57	3.27E-03	4.77E-02
response to hexose (GO:0009746)	140	61	38.99	+	1.56	6.25E-05	1.84E-03
modulation of chemical synaptic transmission (GO:0050804)	505	220	140.63	+	1.56	2.48E-14	4.84E-12
regulation of transporter activity (GO:0032409)	101	44	28.13	+	1.56	7.51E-04	1.49E-02
regulation of muscle contraction (GO:0006937)	170	74	47.34	+	1.56	1.41E-05	5.28E-04
oligodendrocyte differentiation (GO:0048709)	85	37	23.67	+	1.56	2.20E-03	3.52E-02
protein localization to cell junction (GO:1902414)	92	40	25.62	+	1.56	1.47E-03	2.58E-02
regulation of monoatomic ion transmembrane transporter activity (GO:0032412)	92	40	25.62	+	1.56	1.47E-03	2.58E-02
regulation of trans-synaptic signaling (GO:0099177)	506	220	140.91	+	1.56	2.73E-14	5.24E-12
actin cytoskeleton organization (GO:0030036)	543	236	151.21	+	1.56	3.01E-15	6.67E-13
embryonic morphogenesis (GO:0048598)	608	264	169.31	+	1.56	9.58E-17	2.49E-14
ensheathment of neurons (GO:0007272)	129	56	35.92	+	1.56	1.57E-04	3.99E-03
response to organophosphorus (GO:0046683)	129	56	35.92	+	1.56	1.57E-04	3.99E-03
axon ensheathment (GO:0008366)	129	56	35.92	+	1.56	1.57E-04	3.98E-03
regulation of lipid transport (GO:0032368)	136	59	37.87	+	1.56	1.06E-04	2.90E-03
embryonic organ development (GO:0048568)	468	203	130.33	+	1.56	3.58E-13	6.03E-11
regulation of hormone secretion (GO:0046883)	270	117	75.19	+	1.56	4.87E-08	3.45E-06
regulation of peptide transport (GO:0090087)	217	94	60.43	+	1.56	9.02E-07	4.86E-05
positive regulation of angiogenesis (GO:0045766)	164	71	45.67	+	1.55	2.25E-05	7.73E-04
positive regulation of lipid metabolic process (GO:0045834)	134	58	37.32	+	1.55	1.40E-04	3.65E-03
peptide transport (GO:0015833)	104	45	28.96	+	1.55	8.87E-04	1.67E-02
regulation of postsynaptic membrane potential (GO:0060078)	111	48	30.91	+	1.55	5.97E-04	1.23E-02
regulation of synapse organization (GO:0050807)	310	134	86.33	+	1.55	6.38E-09	5.28E-07
muscle contraction (GO:0006936)	243	105	67.67	+	1.55	2.51E-07	1.55E-05
response to glucocorticoid (GO:0051384)	132	57	36.76	+	1.55	1.84E-04	4.56E-03
secretion by cell (GO:0032940)	438	189	121.97	+	1.55	4.73E-12	6.68E-10
osteoblast differentiation (GO:0001649)	146	63	40.66	+	1.55	8.44E-05	2.40E-03
platelet activation (GO:0030168)	102	44	28.4	+	1.55	1.18E-03	2.11E-02
negative regulation of transmembrane receptor protein serine/threonine kinase signaling pathway (GO:0090101)	153	66	42.61	+	1.55	5.72E-05	1.70E-03
muscle cell differentiation (GO:0042692)	290	125	80.76	+	1.55	2.21E-08	1.67E-06
endothelial cell differentiation (GO:0045446)	86	37	23.95	+	1.54	2.44E-03	3.84E-02
muscle structure development (GO:0061061)	530	228	147.59	+	1.54	3.43E-14	6.51E-12
Wnt signaling pathway (GO:0016055)	286	123	79.64	+	1.54	3.75E-08	2.71E-06
heart morphogenesis (GO:0003007)	263	113	73.24	+	1.54	1.56E-07	1.02E-05
actin filament organization (GO:0007015)	277	119	77.14	+	1.54	7.23E-08	4.93E-06
neural tube formation (GO:0001841)	105	45	29.24	+	1.54	9.70E-04	1.79E-02
response to monosaccharide (GO:0034284)	147	63	40.94	+	1.54	9.24E-05	2.60E-03
hexose metabolic process (GO:0019318)	168	72	46.78	+	1.54	2.88E-05	9.39E-04
regulation of lipid localization (GO:1905952)	161	69	44.83	+	1.54	4.25E-05	1.32E-03
vesicle-mediated transport to the plasma membrane (GO:0098876)	133	57	37.04	+	1.54	2.02E-04	4.94E-03
positive regulation of vasculature development (GO:1904018)	168	72	46.78	+	1.54	2.88E-05	9.37E-04
chemical synaptic transmission (GO:0007268)	426	182	118.63	+	1.53	3.62E-11	4.29E-09
anterograde trans-synaptic signaling (GO:0098916)	426	182	118.63	+	1.53	3.62E-11	4.26E-09
regulation of synapse structure or activity (GO:0050803)	316	135	88	+	1.53	1.32E-08	1.04E-06
respiratory system development (GO:0060541)	225	96	62.66	+	1.53	1.97E-06	9.84E-05
regeneration (GO:0031099)	150	64	41.77	+	1.53	1.06E-04	2.89E-03
embryonic limb morphogenesis (GO:0030326)	129	55	35.92	+	1.53	3.44E-04	7.67E-03
embryonic appendage morphogenesis (GO:0035113)	129	55	35.92	+	1.53	3.44E-04	7.65E-03
actin filament-based process (GO:0030029)	617	263	171.82	+	1.53	1.64E-15	3.69E-13
glial cell differentiation (GO:0010001)	223	95	62.1	+	1.53	2.58E-06	1.25E-04
negative regulation of secretion by cell (GO:1903531)	148	63	41.21	+	1.53	1.39E-04	3.66E-03
regulation of blood vessel endothelial cell migration (GO:0043535)	94	40	26.18	+	1.53	2.48E-03	3.88E-02
response to alkaloid (GO:0043279)	94	40	26.18	+	1.53	2.48E-03	3.88E-02
mesenchymal cell differentiation (GO:0048762)	174	74	48.45	+	1.53	3.86E-05	1.21E-03
myelination (GO:0042552)	127	54	35.37	+	1.53	4.51E-04	9.63E-03
odontogenesis (GO:0042476)	120	51	33.42	+	1.53	6.69E-04	1.36E-02
positive regulation of small molecule metabolic process (GO:0062013)	153	65	42.61	+	1.53	1.24E-04	3.30E-03
response to carbohydrate (GO:0009743)	172	73	47.9	+	1.52	3.66E-05	1.16E-03
monosaccharide metabolic process (GO:0005996)	191	81	53.19	+	1.52	1.48E-05	5.51E-04
ear development (GO:0043583)	236	100	65.72	+	1.52	1.66E-06	8.49E-05
negative regulation of secretion (GO:0051048)	170	72	47.34	+	1.52	4.72E-05	1.45E-03
morphogenesis of a branching structure (GO:0001763)	182	77	50.68	+	1.52	2.81E-05	9.19E-04
striated muscle cell differentiation (GO:0051146)	227	96	63.21	+	1.52	3.18E-06	1.50E-04
cardiac chamber development (GO:0003205)	175	74	48.73	+	1.52	4.14E-05	1.29E-03
branching morphogenesis of an epithelial tube (GO:0048754)	142	60	39.54	+	1.52	2.24E-04	5.39E-03
determination of left/right symmetry (GO:0007368)	135	57	37.59	+	1.52	3.30E-04	7.49E-03
positive regulation of secretion (GO:0051047)	327	138	91.06	+	1.52	2.33E-08	1.75E-06
trans-synaptic signaling (GO:0099537)	448	189	124.76	+	1.51	5.36E-11	6.11E-09
angiogenesis (GO:0001525)	351	148	97.74	+	1.51	6.26E-09	5.21E-07
regulation of biomineral tissue development (GO:0070167)	102	43	28.4	+	1.51	1.83E-03	3.03E-02
striated muscle tissue development (GO:0014706)	337	142	93.85	+	1.51	1.35E-08	1.06E-06
lung development (GO:0030324)	197	83	54.86	+	1.51	1.95E-05	6.95E-04
ossification (GO:0001503)	285	120	79.37	+	1.51	2.34E-07	1.47E-05
limbic system development (GO:0021761)	126	53	35.09	+	1.51	6.34E-04	1.30E-02
negative regulation of cellular response to growth factor stimulus (GO:0090288)	107	45	29.8	+	1.51	1.59E-03	2.76E-02
regulation of BMP signaling pathway (GO:0030510)	107	45	29.8	+	1.51	1.59E-03	2.76E-02
negative regulation of neurogenesis (GO:0050768)	138	58	38.43	+	1.51	3.77E-04	8.29E-03
regulation of striated muscle contraction (GO:0006942)	100	42	27.85	+	1.51	2.37E-03	3.75E-02
memory (GO:0007613)	131	55	36.48	+	1.51	5.58E-04	1.15E-02
epithelial tube morphogenesis (GO:0060562)	317	133	88.28	+	1.51	6.17E-08	4.29E-06
export from cell (GO:0140352)	508	213	141.46	+	1.51	6.15E-12	8.52E-10
dephosphorylation (GO:0016311)	136	57	37.87	+	1.51	4.92E-04	1.04E-02
determination of bilateral symmetry (GO:0009855)	141	59	39.26	+	1.5	4.35E-04	9.37E-03
specification of symmetry (GO:0009799)	141	59	39.26	+	1.5	4.35E-04	9.36E-03
amine metabolic process (GO:0009308)	98	41	27.29	+	1.5	3.09E-03	4.56E-02
response to corticosteroid (GO:0031960)	153	64	42.61	+	1.5	1.89E-04	4.67E-03
inner ear development (GO:0048839)	208	87	57.92	+	1.5	1.61E-05	5.94E-04
glucose homeostasis (GO:0042593)	208	87	57.92	+	1.5	1.61E-05	5.92E-04
positive regulation of protein localization to membrane (GO:1905477)	110	46	30.63	+	1.5	1.82E-03	3.02E-02
pyridine nucleotide metabolic process (GO:0019362)	122	51	33.97	+	1.5	1.08E-03	1.96E-02
nicotinamide nucleotide metabolic process (GO:0046496)	122	51	33.97	+	1.5	1.08E-03	1.96E-02
regulation of protein localization to membrane (GO:1905475)	201	84	55.97	+	1.5	2.37E-05	8.09E-04
respiratory tube development (GO:0030323)	201	84	55.97	+	1.5	2.37E-05	8.07E-04
striated muscle contraction (GO:0006941)	127	53	35.37	+	1.5	7.01E-04	1.40E-02
regulation of heart contraction (GO:0008016)	211	88	58.76	+	1.5	1.36E-05	5.14E-04
regulation of heart rate (GO:0002027)	108	45	30.08	+	1.5	2.38E-03	3.75E-02
regulation of blood circulation (GO:1903522)	264	110	73.52	+	1.5	1.52E-06	7.80E-05
carbohydrate homeostasis (GO:0033500)	209	87	58.2	+	1.49	1.74E-05	6.33E-04
cell-substrate adhesion (GO:0031589)	185	77	51.52	+	1.49	6.67E-05	1.94E-03
organophosphate catabolic process (GO:0046434)	190	79	52.91	+	1.49	4.31E-05	1.33E-03
in utero embryonic development (GO:0001701)	421	175	117.24	+	1.49	1.11E-09	1.05E-07
pyridine-containing compound metabolic process (GO:0072524)	130	54	36.2	+	1.49	7.83E-04	1.53E-02
regulation of anatomical structure morphogenesis (GO:0022603)	838	348	233.36	+	1.49	3.76E-18	1.11E-15
blood vessel development (GO:0001568)	537	223	149.54	+	1.49	5.76E-12	8.06E-10
response to hypoxia (GO:0001666)	289	120	80.48	+	1.49	5.80E-07	3.33E-05
placenta development (GO:0001890)	159	66	44.28	+	1.49	2.41E-04	5.75E-03
positive regulation of secretion by cell (GO:1903532)	306	127	85.21	+	1.49	2.28E-07	1.44E-05
gliogenesis (GO:0042063)	282	117	78.53	+	1.49	8.51E-07	4.62E-05
blood vessel morphogenesis (GO:0048514)	442	183	123.09	+	1.49	7.05E-10	6.83E-08
regulation of tube size (GO:0035150)	157	65	43.72	+	1.49	2.33E-04	5.59E-03
synaptic signaling (GO:0099536)	488	202	135.9	+	1.49	8.50E-11	9.40E-09
chordate embryonic development (GO:0043009)	691	286	192.43	+	1.49	6.97E-15	1.50E-12
negative regulation of nervous system development (GO:0051961)	145	60	40.38	+	1.49	5.25E-04	1.10E-02
endothelium development (GO:0003158)	104	43	28.96	+	1.48	2.94E-03	4.37E-02
cartilage development (GO:0051216)	179	74	49.85	+	1.48	1.04E-04	2.84E-03
phospholipase C-activating G protein-coupled receptor signaling pathway (GO:0007200)	138	57	38.43	+	1.48	7.76E-04	1.52E-02
sensory organ morphogenesis (GO:0090596)	293	121	81.59	+	1.48	6.99E-07	3.92E-05
regulation of membrane potential (GO:0042391)	465	192	129.49	+	1.48	3.45E-10	3.53E-08
peptidyl-lysine modification (GO:0018205)	114	47	31.75	+	1.48	2.22E-03	3.55E-02
regulation of angiogenesis (GO:0045765)	296	122	82.43	+	1.48	7.92E-07	4.38E-05
response to oxygen levels (GO:0070482)	330	136	91.9	+	1.48	1.60E-07	1.04E-05
ameboidal-type cell migration (GO:0001667)	141	58	39.26	+	1.48	6.47E-04	1.32E-02
regulation of carbohydrate metabolic process (GO:0006109)	180	74	50.13	+	1.48	1.52E-04	3.91E-03
vascular process in circulatory system (GO:0003018)	275	113	76.58	+	1.48	2.49E-06	1.22E-04
blood vessel diameter maintenance (GO:0097746)	156	64	43.44	+	1.47	4.27E-04	9.24E-03
regulation of tube diameter (GO:0035296)	156	64	43.44	+	1.47	4.27E-04	9.23E-03
regulation of neuron differentiation (GO:0045664)	195	80	54.3	+	1.47	7.47E-05	2.14E-03
muscle tissue development (GO:0060537)	356	146	99.14	+	1.47	8.84E-08	5.87E-06
regulation of neuron projection development (GO:0010975)	439	180	122.25	+	1.47	2.44E-09	2.17E-07
embryo development (GO:0009790)	1078	442	300.2	+	1.47	1.55E-21	5.59E-19
vasculature development (GO:0001944)	561	230	156.22	+	1.47	1.17E-11	1.54E-09
embryo development ending in birth or egg hatching (GO:0009792)	710	291	197.72	+	1.47	2.13E-14	4.21E-12
developmental growth involved in morphogenesis (GO:0060560)	144	59	40.1	+	1.47	7.21E-04	1.44E-02
morphogenesis of an epithelium (GO:0002009)	464	190	129.21	+	1.47	9.24E-10	8.83E-08
regulation of vasculature development (GO:1901342)	303	124	84.38	+	1.47	7.93E-07	4.37E-05
response to decreased oxygen levels (GO:0036293)	303	124	84.38	+	1.47	7.93E-07	4.35E-05
cardiac ventricle development (GO:0003231)	132	54	36.76	+	1.47	1.22E-03	2.18E-02
muscle system process (GO:0003012)	296	121	82.43	+	1.47	1.16E-06	6.11E-05
tube morphogenesis (GO:0035239)	700	286	194.93	+	1.47	5.46E-14	9.99E-12
gland development (GO:0048732)	426	174	118.63	+	1.47	5.57E-09	4.66E-07
sodium ion transmembrane transport (GO:0035725)	152	62	42.33	+	1.46	5.33E-04	1.11E-02
regulated exocytosis (GO:0045055)	140	57	38.99	+	1.46	1.20E-03	2.14E-02
protein localization to plasma membrane (GO:0072659)	199	81	55.42	+	1.46	8.94E-05	2.52E-03
neurogenesis (GO:0022008)	1413	575	393.48	+	1.46	4.34E-27	2.22E-24
positive regulation of supramolecular fiber organization (GO:1902905)	177	72	49.29	+	1.46	2.65E-04	6.18E-03
protein localization to cell periphery (GO:1990778)	241	98	67.11	+	1.46	1.76E-05	6.40E-04
protein secretion (GO:0009306)	128	52	35.64	+	1.46	2.02E-03	3.28E-02
regulation of canonical Wnt signaling pathway (GO:0060828)	261	106	72.68	+	1.46	7.73E-06	3.14E-04
tube development (GO:0035295)	929	377	258.7	+	1.46	1.14E-17	3.19E-15
exocytosis (GO:0006887)	244	99	67.95	+	1.46	1.96E-05	6.97E-04
connective tissue development (GO:0061448)	244	99	67.95	+	1.46	1.96E-05	6.96E-04
cellular response to oxygen levels (GO:0071453)	153	62	42.61	+	1.46	7.50E-04	1.49E-02
dendrite development (GO:0016358)	116	47	32.3	+	1.45	3.43E-03	4.96E-02
tissue morphogenesis (GO:0048729)	580	235	161.52	+	1.45	2.60E-11	3.19E-09
negative regulation of cell differentiation (GO:0045596)	677	274	188.53	+	1.45	6.20E-13	1.01E-10
establishment of protein localization to extracellular region (GO:0035592)	131	53	36.48	+	1.45	1.71E-03	2.86E-02
regulation of secretion (GO:0051046)	628	254	174.88	+	1.45	6.20E-12	8.50E-10
camera-type eye morphogenesis (GO:0048593)	141	57	39.26	+	1.45	1.27E-03	2.26E-02
detection of external stimulus (GO:0009581)	146	59	40.66	+	1.45	1.10E-03	2.00E-02
renal system development (GO:0072001)	317	128	88.28	+	1.45	1.36E-06	7.06E-05
anterior/posterior pattern specification (GO:0009952)	218	88	60.71	+	1.45	6.99E-05	2.02E-03
regulation of phosphatidylinositol 3-kinase/protein kinase B signal transduction (GO:0051896)	280	113	77.97	+	1.45	6.00E-06	2.57E-04
male sex differentiation (GO:0046661)	171	69	47.62	+	1.45	4.13E-04	8.95E-03
circulatory system development (GO:0072359)	950	383	264.55	+	1.45	2.46E-17	6.75E-15
cardiac muscle tissue development (GO:0048738)	196	79	54.58	+	1.45	1.56E-04	3.98E-03
cell surface receptor protein tyrosine kinase signaling pathway (GO:0007169)	432	174	120.3	+	1.45	1.89E-08	1.44E-06
developmental maturation (GO:0021700)	298	120	82.99	+	1.45	3.33E-06	1.55E-04
generation of neurons (GO:0048699)	1218	490	339.18	+	1.44	8.90E-22	3.30E-19
external encapsulating structure organization (GO:0045229)	291	117	81.04	+	1.44	4.85E-06	2.13E-04
kidney development (GO:0001822)	306	123	85.21	+	1.44	3.20E-06	1.50E-04
neuron differentiation (GO:0030182)	1138	457	316.9	+	1.44	3.21E-20	1.03E-17
regulation of reactive oxygen species metabolic process (GO:2000377)	142	57	39.54	+	1.44	1.81E-03	3.01E-02
left/right pattern formation (GO:0060972)	142	57	39.54	+	1.44	1.81E-03	3.00E-02
extracellular matrix organization (GO:0030198)	289	116	80.48	+	1.44	6.13E-06	2.61E-04
response to nutrient (GO:0007584)	152	61	42.33	+	1.44	1.03E-03	1.89E-02
positive regulation of phosphatidylinositol 3-kinase/protein kinase B signal transduction (GO:0051897)	202	81	56.25	+	1.44	1.90E-04	4.70E-03
carbohydrate derivative catabolic process (GO:1901136)	207	83	57.64	+	1.44	1.66E-04	4.18E-03
cell fate commitment (GO:0045165)	262	105	72.96	+	1.44	2.05E-05	7.16E-04
regionalization (GO:0003002)	417	167	116.12	+	1.44	7.09E-08	4.86E-06
negative regulation of developmental process (GO:0051093)	934	374	260.09	+	1.44	1.86E-16	4.59E-14
regulation of hormone levels (GO:0010817)	562	225	156.5	+	1.44	3.14E-10	3.23E-08
positive regulation of nervous system development (GO:0051962)	280	112	77.97	+	1.44	1.13E-05	4.40E-04
negative regulation of protein-containing complex assembly (GO:0031333)	140	56	38.99	+	1.44	1.75E-03	2.94E-02
regulation of cell shape (GO:0008360)	140	56	38.99	+	1.44	1.75E-03	2.93E-02
sensory perception of mechanical stimulus (GO:0050954)	195	78	54.3	+	1.44	2.77E-04	6.45E-03
extracellular structure organization (GO:0043062)	290	116	80.76	+	1.44	8.62E-06	3.43E-04
negative regulation of neuron projection development (GO:0010977)	130	52	36.2	+	1.44	3.05E-03	4.52E-02
enzyme-linked receptor protein signaling pathway (GO:0007167)	636	254	177.11	+	1.43	2.96E-11	3.60E-09
cell junction assembly (GO:0034329)	303	121	84.38	+	1.43	5.42E-06	2.35E-04
learning or memory (GO:0007611)	283	113	78.81	+	1.43	1.25E-05	4.78E-04
supramolecular fiber organization (GO:0097435)	609	243	169.59	+	1.43	7.57E-11	8.43E-09
negative regulation of phosphorus metabolic process (GO:0010563)	178	71	49.57	+	1.43	5.34E-04	1.11E-02
negative regulation of phosphate metabolic process (GO:0045936)	178	71	49.57	+	1.43	5.34E-04	1.11E-02
detection of abiotic stimulus (GO:0009582)	148	59	41.21	+	1.43	1.65E-03	2.85E-02
male gonad development (GO:0008584)	148	59	41.21	+	1.43	1.65E-03	2.84E-02
regulation of secretion by cell (GO:1903530)	577	230	160.68	+	1.43	2.91E-10	3.06E-08
adenylate cyclase-modulating G protein-coupled receptor signaling pathway (GO:0007188)	256	102	71.29	+	1.43	3.16E-05	1.02E-03
nervous system development (GO:0007399)	2279	908	634.64	+	1.43	2.60E-39	4.82E-36
anatomical structure maturation (GO:0071695)	246	98	68.5	+	1.43	5.52E-05	1.66E-03
protein localization to membrane (GO:0072657)	467	186	130.05	+	1.43	1.88E-08	1.44E-06
animal organ morphogenesis (GO:0009887)	986	392	274.58	+	1.43	1.28E-16	3.27E-14
MAPK cascade (GO:0000165)	219	87	60.99	+	1.43	1.40E-04	3.65E-03
regulation of plasma membrane bounded cell projection organization (GO:0120035)	637	253	177.39	+	1.43	5.73E-11	6.43E-09
small GTPase-mediated signal transduction (GO:0007264)	267	106	74.35	+	1.43	2.54E-05	8.54E-04
pattern specification process (GO:0007389)	466	185	129.77	+	1.43	2.50E-08	1.85E-06
regulation of anatomical structure size (GO:0090066)	509	202	141.74	+	1.43	5.26E-09	4.43E-07
regulation of epithelial cell proliferation (GO:0050678)	363	144	101.09	+	1.42	1.09E-06	5.81E-05
modified amino acid metabolic process (GO:0006575)	179	71	49.85	+	1.42	5.75E-04	1.18E-02
sensory perception of sound (GO:0007605)	169	67	47.06	+	1.42	9.89E-04	1.82E-02
response to alcohol (GO:0097305)	265	105	73.8	+	1.42	3.19E-05	1.02E-03
heart development (GO:0007507)	573	227	159.57	+	1.42	8.52E-10	8.20E-08
localization within membrane (GO:0051668)	558	221	155.39	+	1.42	1.30E-09	1.20E-07
development of primary male sexual characteristics (GO:0046546)	149	59	41.49	+	1.42	1.78E-03	2.96E-02
regulation of lipid metabolic process (GO:0019216)	331	131	92.17	+	1.42	4.18E-06	1.89E-04
cognition (GO:0050890)	331	131	92.17	+	1.42	4.18E-06	1.88E-04
anatomical structure formation involved in morphogenesis (GO:0048646)	991	392	275.97	+	1.42	3.70E-16	8.83E-14
calcium ion transmembrane transport (GO:0070588)	220	87	61.26	+	1.42	1.93E-04	4.77E-03
metal ion transport (GO:0030001)	660	261	183.79	+	1.42	4.97E-11	5.80E-09
learning (GO:0007612)	162	64	45.11	+	1.42	1.44E-03	2.53E-02
skeletal system development (GO:0001501)	514	203	143.14	+	1.42	8.25E-09	6.68E-07
positive regulation of MAPK cascade (GO:0043410)	456	180	126.98	+	1.42	6.05E-08	4.23E-06
negative regulation of cell projection organization (GO:0031345)	185	73	51.52	+	1.42	6.81E-04	1.38E-02
negative regulation of locomotion (GO:0040013)	330	130	91.9	+	1.41	5.49E-06	2.38E-04
regulation of cell projection organization (GO:0031344)	655	258	182.4	+	1.41	1.04E-10	1.11E-08
cell surface receptor protein serine/threonine kinase signaling pathway (GO:0007178)	193	76	53.75	+	1.41	4.97E-04	1.05E-02
positive regulation of cytoskeleton organization (GO:0051495)	188	74	52.35	+	1.41	7.50E-04	1.49E-02
regulation of protein localization to cell periphery (GO:1904375)	155	61	43.16	+	1.41	2.10E-03	3.39E-02
reproductive system development (GO:0061458)	310	122	86.33	+	1.41	1.26E-05	4.80E-04
amide transport (GO:0042886)	150	59	41.77	+	1.41	2.43E-03	3.82E-02
positive regulation of cell projection organization (GO:0031346)	351	138	97.74	+	1.41	3.30E-06	1.54E-04
regulation of protein polymerization (GO:0032271)	201	79	55.97	+	1.41	4.68E-04	9.93E-03
cell maturation (GO:0048469)	196	77	54.58	+	1.41	5.39E-04	1.12E-02
cell-cell signaling (GO:0007267)	864	339	240.6	+	1.41	1.70E-13	2.96E-11
establishment or maintenance of cell polarity (GO:0007163)	209	82	58.2	+	1.41	3.42E-04	7.67E-03
cell junction organization (GO:0034330)	571	224	159.01	+	1.41	2.68E-09	2.37E-07
positive regulation of neuron projection development (GO:0010976)	153	60	42.61	+	1.41	2.66E-03	4.08E-02
limb development (GO:0060173)	194	76	54.02	+	1.41	6.78E-04	1.38E-02
appendage development (GO:0048736)	194	76	54.02	+	1.41	6.78E-04	1.37E-02
central nervous system neuron differentiation (GO:0021953)	235	92	65.44	+	1.41	1.76E-04	4.38E-03
cellular response to metal ion (GO:0071248)	184	72	51.24	+	1.41	9.05E-04	1.70E-02
calcium ion homeostasis (GO:0055074)	230	90	64.05	+	1.41	2.03E-04	4.97E-03
regulation of cell size (GO:0008361)	184	72	51.24	+	1.41	9.05E-04	1.70E-02
protein complex oligomerization (GO:0051259)	271	106	75.47	+	1.4	5.33E-05	1.61E-03
response to steroid hormone (GO:0048545)	279	109	77.69	+	1.4	4.99E-05	1.51E-03
positive regulation of neurogenesis (GO:0050769)	228	89	63.49	+	1.4	2.54E-04	5.97E-03
regulation of cell junction assembly (GO:1901888)	269	105	74.91	+	1.4	6.64E-05	1.93E-03
regulation of cell projection assembly (GO:0060491)	205	80	57.09	+	1.4	5.36E-04	1.11E-02
reproductive structure development (GO:0048608)	305	119	84.93	+	1.4	2.60E-05	8.65E-04
regulation of G protein-coupled receptor signaling pathway (GO:0008277)	159	62	44.28	+	1.4	2.42E-03	3.81E-02
negative regulation of cell motility (GO:2000146)	313	122	87.16	+	1.4	1.88E-05	6.79E-04
adult behavior (GO:0030534)	154	60	42.89	+	1.4	2.80E-03	4.19E-02
regulation of Wnt signaling pathway (GO:0030111)	339	132	94.4	+	1.4	9.76E-06	3.86E-04
secretion (GO:0046903)	560	218	155.95	+	1.4	1.07E-08	8.55E-07
sulfur compound biosynthetic process (GO:0044272)	149	58	41.49	+	1.4	3.25E-03	4.75E-02
negative regulation of cell migration (GO:0030336)	298	116	82.99	+	1.4	3.74E-05	1.18E-03
regulation of cell growth (GO:0001558)	406	158	113.06	+	1.4	1.33E-06	6.97E-05
calcium ion transport (GO:0006816)	275	107	76.58	+	1.4	7.84E-05	2.24E-03
regulation of neurogenesis (GO:0050767)	365	142	101.64	+	1.4	3.95E-06	1.80E-04
positive regulation of growth (GO:0045927)	252	98	70.18	+	1.4	1.65E-04	4.15E-03
intracellular signaling cassette (GO:0141124)	847	329	235.87	+	1.39	1.86E-12	2.76E-10
negative regulation of transcription by RNA polymerase II (GO:0000122)	963	374	268.17	+	1.39	4.36E-14	8.18E-12
sensory organ development (GO:0007423)	626	243	174.32	+	1.39	1.87E-09	1.70E-07
sex differentiation (GO:0007548)	286	111	79.64	+	1.39	6.16E-05	1.82E-03
gonad development (GO:0008406)	232	90	64.61	+	1.39	2.90E-04	6.70E-03
regulation of cell morphogenesis (GO:0022604)	245	95	68.23	+	1.39	2.37E-04	5.67E-03
regulation of cellular response to growth factor stimulus (GO:0090287)	325	126	90.5	+	1.39	2.01E-05	7.06E-04
system development (GO:0048731)	3629	1404	1010.58	+	1.39	3.34E-55	1.65E-51
regulation of transmembrane receptor protein serine/threonine kinase signaling pathway (GO:0090092)	274	106	76.3	+	1.39	1.02E-04	2.80E-03
monoatomic cation transmembrane transport (GO:0098655)	698	270	194.38	+	1.39	2.96E-10	3.07E-08
stem cell differentiation (GO:0048863)	194	75	54.02	+	1.39	1.22E-03	2.17E-02
inorganic cation transmembrane transport (GO:0098662)	683	264	190.2	+	1.39	5.79E-10	5.72E-08
phagocytosis (GO:0006909)	163	63	45.39	+	1.39	2.76E-03	4.15E-02
positive regulation of epithelial cell proliferation (GO:0050679)	202	78	56.25	+	1.39	8.83E-04	1.67E-02
regulation of plasma membrane bounded cell projection assembly (GO:0120032)	202	78	56.25	+	1.39	8.83E-04	1.67E-02
tissue development (GO:0009888)	1800	695	501.25	+	1.39	4.32E-25	1.94E-22
adenylate cyclase-activating G protein-coupled receptor signaling pathway (GO:0007189)	171	66	47.62	+	1.39	2.58E-03	3.98E-02
response to light stimulus (GO:0009416)	332	128	92.45	+	1.38	2.46E-05	8.32E-04
synapse organization (GO:0050808)	371	143	103.31	+	1.38	8.03E-06	3.25E-04
regulation of nervous system development (GO:0051960)	449	173	125.03	+	1.38	8.57E-07	4.63E-05
epithelial cell differentiation (GO:0030855)	657	253	182.96	+	1.38	1.97E-09	1.78E-07
response to reactive oxygen species (GO:0000302)	174	67	48.45	+	1.38	2.18E-03	3.50E-02
axon development (GO:0061564)	434	167	120.86	+	1.38	1.31E-06	6.87E-05
import across plasma membrane (GO:0098739)	169	65	47.06	+	1.38	3.24E-03	4.75E-02
regulation of monoatomic ion transmembrane transport (GO:0034765)	302	116	84.1	+	1.38	7.36E-05	2.12E-03
development of primary sexual characteristics (GO:0045137)	237	91	66	+	1.38	4.40E-04	9.44E-03
cell-cell junction organization (GO:0045216)	185	71	51.52	+	1.38	2.19E-03	3.52E-02
negative regulation of cell growth (GO:0030308)	172	66	47.9	+	1.38	2.70E-03	4.10E-02
nucleobase-containing compound catabolic process (GO:0034655)	352	135	98.02	+	1.38	1.88E-05	6.80E-04
transforming growth factor beta receptor superfamily signaling pathway (GO:0141091)	180	69	50.13	+	1.38	2.52E-03	3.91E-02
regulation of cellular component size (GO:0032535)	360	138	100.25	+	1.38	1.38E-05	5.21E-04
response to peptide hormone (GO:0043434)	381	146	106.1	+	1.38	8.16E-06	3.29E-04
regulation of protein secretion (GO:0050708)	272	104	75.74	+	1.37	2.20E-04	5.33E-03
import into cell (GO:0098657)	701	268	195.21	+	1.37	1.63E-09	1.49E-07
neuron development (GO:0048666)	898	343	250.07	+	1.37	7.58E-12	1.01E-09
anatomical structure morphogenesis (GO:0009653)	2270	867	632.14	+	1.37	7.81E-30	4.82E-27
circulatory system process (GO:0003013)	522	199	145.36	+	1.37	3.09E-07	1.88E-05
response to growth factor (GO:0070848)	509	194	141.74	+	1.37	3.82E-07	2.27E-05
multicellular organism development (GO:0007275)	4029	1535	1121.97	+	1.37	2.61E-56	1.93E-52
regulation of DNA-binding transcription factor activity (GO:0051090)	210	80	58.48	+	1.37	1.44E-03	2.53E-02
locomotory behavior (GO:0007626)	210	80	58.48	+	1.37	1.44E-03	2.52E-02
regulation of cell cycle G1/S phase transition (GO:1902806)	176	67	49.01	+	1.37	3.06E-03	4.53E-02
sensory perception of light stimulus (GO:0050953)	226	86	62.94	+	1.37	9.73E-04	1.80E-02
positive regulation of protein localization (GO:1903829)	505	192	140.63	+	1.37	5.79E-07	3.34E-05
camera-type eye development (GO:0043010)	363	138	101.09	+	1.37	2.52E-05	8.51E-04
negative regulation of transport (GO:0051051)	413	157	115.01	+	1.37	6.46E-06	2.72E-04
cellular response to peptide hormone stimulus (GO:0071375)	258	98	71.85	+	1.36	4.48E-04	9.58E-03
regulation of monoatomic cation transmembrane transport (GO:1904062)	274	104	76.3	+	1.36	3.04E-04	6.98E-03
neuron projection development (GO:0031175)	725	275	201.89	+	1.36	2.32E-09	2.08E-07
response to wounding (GO:0009611)	451	171	125.59	+	1.36	2.73E-06	1.30E-04
negative regulation of protein modification process (GO:0031400)	219	83	60.99	+	1.36	1.39E-03	2.45E-02
sulfur compound metabolic process (GO:0006790)	314	119	87.44	+	1.36	1.03E-04	2.82E-03
response to mechanical stimulus (GO:0009612)	227	86	63.21	+	1.36	1.01E-03	1.86E-02
negative regulation of cell population proliferation (GO:0008285)	703	266	195.77	+	1.36	5.08E-09	4.30E-07
visual perception (GO:0007601)	222	84	61.82	+	1.36	1.17E-03	2.10E-02
epithelium development (GO:0060429)	1129	427	314.4	+	1.36	7.72E-14	1.38E-11
regulation of multicellular organismal development (GO:2000026)	1405	529	391.26	+	1.35	1.41E-16	3.53E-14
monoatomic cation transport (GO:0006812)	837	315	233.08	+	1.35	4.20E-10	4.17E-08
response to insulin (GO:0032868)	218	82	60.71	+	1.35	1.77E-03	2.96E-02
endocytosis (GO:0006897)	508	191	141.46	+	1.35	1.38E-06	7.13E-05
regulation of cell migration (GO:0030334)	958	360	266.78	+	1.35	2.53E-11	3.12E-09
behavior (GO:0007610)	655	246	182.4	+	1.35	4.50E-08	3.20E-06
regulation of metal ion transport (GO:0010959)	368	138	102.48	+	1.35	4.90E-05	1.49E-03
cellular response to growth factor stimulus (GO:0071363)	478	179	133.11	+	1.34	4.03E-06	1.83E-04
response to abiotic stimulus (GO:0009628)	1135	425	316.07	+	1.34	5.37E-13	8.84E-11
regulation of developmental process (GO:0050793)	2457	920	684.21	+	1.34	2.85E-28	1.69E-25
wound healing (GO:0042060)	334	125	93.01	+	1.34	1.29E-04	3.42E-03
regulation of growth (GO:0040008)	604	226	168.2	+	1.34	2.24E-07	1.42E-05
regulation of transmembrane transport (GO:0034762)	417	156	116.12	+	1.34	1.99E-05	7.04E-04
regulation of cytoskeleton organization (GO:0051493)	543	203	151.21	+	1.34	1.11E-06	5.88E-05
response to metal ion (GO:0010038)	348	130	96.91	+	1.34	1.07E-04	2.91E-03
blood circulation (GO:0008015)	431	161	120.02	+	1.34	1.66E-05	6.05E-04
cellular response to oxidative stress (GO:0034599)	225	84	62.66	+	1.34	2.09E-03	3.36E-02
animal organ development (GO:0048513)	2904	1084	808.69	+	1.34	3.67E-33	3.62E-30
central nervous system development (GO:0007417)	1040	388	289.61	+	1.34	1.27E-11	1.65E-09
small molecule catabolic process (GO:0044282)	354	132	98.58	+	1.34	9.73E-05	2.72E-03
negative regulation of molecular function (GO:0044092)	354	132	98.58	+	1.34	9.73E-05	2.71E-03
positive regulation of developmental process (GO:0051094)	1328	495	369.81	+	1.34	1.18E-14	2.40E-12
response to nitrogen compound (GO:1901698)	1001	372	278.75	+	1.33	5.21E-11	5.98E-09
head development (GO:0060322)	802	298	223.34	+	1.33	5.07E-09	4.32E-07
regulation of monoatomic ion transport (GO:0043269)	431	160	120.02	+	1.33	2.70E-05	8.91E-04
inorganic ion transmembrane transport (GO:0098660)	776	288	216.1	+	1.33	1.23E-08	9.73E-07
eye development (GO:0001654)	415	154	115.57	+	1.33	3.97E-05	1.24E-03
carbohydrate metabolic process (GO:0005975)	442	164	123.09	+	1.33	2.11E-05	7.33E-04
negative regulation of cell development (GO:0010721)	275	102	76.58	+	1.33	8.68E-04	1.65E-02
regulation of transport (GO:0051049)	1599	593	445.28	+	1.33	6.00E-17	1.59E-14
regulation of cellular component biogenesis (GO:0044087)	1025	380	285.44	+	1.33	5.17E-11	5.99E-09
regulation of localization (GO:0032879)	2010	745	559.73	+	1.33	2.99E-21	1.03E-18
regulation of biological quality (GO:0065008)	3003	1113	836.26	+	1.33	1.25E-32	1.09E-29
negative regulation of growth (GO:0045926)	224	83	62.38	+	1.33	2.65E-03	4.07E-02
cellular response to abiotic stimulus (GO:0071214)	332	123	92.45	+	1.33	2.58E-04	6.05E-03
cellular response to environmental stimulus (GO:0104004)	332	123	92.45	+	1.33	2.58E-04	6.05E-03
regulation of cell differentiation (GO:0045595)	1563	579	435.26	+	1.33	2.05E-16	4.99E-14
axonogenesis (GO:0007409)	378	140	105.26	+	1.33	9.85E-05	2.72E-03
regulation of developmental growth (GO:0048638)	316	117	88	+	1.33	3.80E-04	8.34E-03
response to hormone (GO:0009725)	797	295	221.94	+	1.33	9.47E-09	7.59E-07
regulation of MAPK cascade (GO:0043408)	654	242	182.12	+	1.33	2.47E-07	1.54E-05
intracellular chemical homeostasis (GO:0055082)	573	212	159.57	+	1.33	1.34E-06	6.99E-05
regulation of molecular function (GO:0065009)	1011	374	281.54	+	1.33	1.02E-10	1.10E-08
visual system development (GO:0150063)	419	155	116.68	+	1.33	4.33E-05	1.33E-03
endosomal transport (GO:0016197)	265	98	73.8	+	1.33	1.15E-03	2.08E-02
protein phosphorylation (GO:0006468)	349	129	97.19	+	1.33	1.83E-04	4.53E-03
response to endogenous stimulus (GO:0009719)	1205	445	335.56	+	1.33	1.83E-12	2.74E-10
regulation of body fluid levels (GO:0050878)	366	135	101.92	+	1.32	1.58E-04	4.01E-03
regulation of cell motility (GO:2000145)	1017	375	283.21	+	1.32	1.47E-10	1.56E-08
regulation of cell communication (GO:0010646)	3546	1307	987.47	+	1.32	6.39E-38	1.05E-34
positive regulation of protein transport (GO:0051222)	258	95	71.85	+	1.32	1.62E-03	2.79E-02
phosphorylation (GO:0016310)	394	145	109.72	+	1.32	1.08E-04	2.92E-03
regulation of signaling (GO:0023051)	3541	1303	986.08	+	1.32	2.22E-37	3.30E-34
regulation of small molecule metabolic process (GO:0062012)	337	124	93.85	+	1.32	3.62E-04	8.00E-03
positive regulation of establishment of protein localization (GO:1904951)	329	121	91.62	+	1.32	3.94E-04	8.61E-03
cellular response to nitrogen compound (GO:1901699)	593	218	165.14	+	1.32	1.95E-06	9.82E-05
neuron projection guidance (GO:0097485)	234	86	65.16	+	1.32	3.24E-03	4.75E-02
brain development (GO:0007420)	751	276	209.13	+	1.32	6.42E-08	4.43E-06
regulation of locomotion (GO:0040012)	1059	389	294.9	+	1.32	1.05E-10	1.12E-08
cell-cell adhesion (GO:0098609)	550	202	153.16	+	1.32	4.38E-06	1.96E-04
cytoskeleton organization (GO:0007010)	1277	469	355.61	+	1.32	1.12E-12	1.70E-10
response to lipid (GO:0033993)	855	314	238.1	+	1.32	9.02E-09	7.27E-07
negative regulation of DNA-templated transcription (GO:0045892)	1298	476	361.46	+	1.32	1.03E-12	1.60E-10
chemical homeostasis (GO:0048878)	917	336	255.36	+	1.32	3.65E-09	3.14E-07
cell-cell adhesion via plasma-membrane adhesion molecules (GO:0098742)	262	96	72.96	+	1.32	1.77E-03	2.96E-02
cell development (GO:0048468)	2307	845	642.44	+	1.32	1.96E-22	7.65E-20
sensory system development (GO:0048880)	426	156	118.63	+	1.32	7.96E-05	2.27E-03
cellular response to chemical stress (GO:0062197)	287	105	79.92	+	1.31	1.14E-03	2.05E-02
response to oxygen-containing compound (GO:1901700)	1550	567	431.64	+	1.31	7.55E-15	1.60E-12
positive regulation of transport (GO:0051050)	842	308	234.48	+	1.31	1.81E-08	1.40E-06
regulation of protein-containing complex assembly (GO:0043254)	432	158	120.3	+	1.31	7.12E-05	2.06E-03
regulation of cellular component organization (GO:0051128)	2486	909	692.29	+	1.31	5.43E-24	2.37E-21
regulation of supramolecular fiber organization (GO:1902903)	397	145	110.55	+	1.31	1.46E-04	3.80E-03
negative regulation of cell communication (GO:0010648)	1480	540	412.14	+	1.31	6.92E-14	1.25E-11
cell morphogenesis (GO:0000902)	724	264	201.62	+	1.31	3.00E-07	1.83E-05
positive regulation of cellular component biogenesis (GO:0044089)	502	183	139.79	+	1.31	2.18E-05	7.55E-04
cell morphogenesis involved in neuron differentiation (GO:0048667)	461	168	128.38	+	1.31	4.97E-05	1.51E-03
monoatomic ion transmembrane transport (GO:0034220)	859	313	239.21	+	1.31	2.43E-08	1.81E-06
negative regulation of RNA biosynthetic process (GO:1902679)	1307	476	363.97	+	1.31	3.14E-12	4.48E-10
regulation of cellular localization (GO:0060341)	1019	371	283.77	+	1.31	1.22E-09	1.15E-07
regulation of protein phosphorylation (GO:0001932)	412	150	114.73	+	1.31	1.52E-04	3.91E-03
response to nutrient levels (GO:0031667)	498	181	138.68	+	1.31	3.15E-05	1.02E-03
regulation of catalytic activity (GO:0050790)	600	218	167.08	+	1.3	4.47E-06	2.00E-04
negative regulation of signaling (GO:0023057)	1481	538	412.42	+	1.3	1.77E-13	3.05E-11
negative regulation of RNA metabolic process (GO:0051253)	1415	514	394.04	+	1.3	6.83E-13	1.08E-10
cellular response to oxygen-containing compound (GO:1901701)	1063	386	296.02	+	1.3	6.99E-10	6.81E-08
regulation of protein kinase activity (GO:0045859)	248	90	69.06	+	1.3	3.45E-03	4.96E-02
positive regulation of cell differentiation (GO:0045597)	869	315	241.99	+	1.3	3.67E-08	2.67E-06
cell projection morphogenesis (GO:0048858)	516	187	143.69	+	1.3	2.79E-05	9.15E-04
regulation of phosphorus metabolic process (GO:0051174)	605	219	168.48	+	1.3	6.05E-06	2.58E-04
positive regulation of signaling (GO:0023056)	1797	650	500.42	+	1.3	8.99E-16	2.08E-13
regulation of cell population proliferation (GO:0042127)	1659	600	461.99	+	1.3	1.61E-14	3.23E-12
forebrain development (GO:0030900)	412	149	114.73	+	1.3	2.38E-04	5.68E-03
positive regulation of cell communication (GO:0010647)	1795	649	499.86	+	1.3	1.09E-15	2.48E-13
regulation of actin filament-based process (GO:0032970)	396	143	110.28	+	1.3	3.48E-04	7.74E-03
alcohol metabolic process (GO:0006066)	313	113	87.16	+	1.3	1.44E-03	2.53E-02
regulation of phosphate metabolic process (GO:0019220)	604	218	168.2	+	1.3	7.48E-06	3.05E-04
anatomical structure development (GO:0048856)	5304	1914	1477.03	+	1.3	9.86E-53	3.65E-49
purine ribonucleotide metabolic process (GO:0009150)	291	105	81.04	+	1.3	2.38E-03	3.75E-02
regulation of actin cytoskeleton organization (GO:0032956)	352	127	98.02	+	1.3	7.57E-04	1.50E-02
vesicle-mediated transport (GO:0016192)	1311	473	365.08	+	1.3	2.01E-11	2.57E-09
regulation of protein modification process (GO:0031399)	668	241	186.02	+	1.3	2.51E-06	1.23E-04
regulation of protein localization (GO:0032880)	907	327	252.58	+	1.29	3.65E-08	2.66E-06
ribose phosphate metabolic process (GO:0019693)	319	115	88.83	+	1.29	1.30E-03	2.30E-02
regulation of signal transduction (GO:0009966)	3101	1117	863.55	+	1.29	3.85E-27	2.04E-24
positive regulation of transcription by RNA polymerase II (GO:0045944)	1250	450	348.09	+	1.29	1.01E-10	1.10E-08
negative regulation of nucleobase-containing compound metabolic process (GO:0045934)	1542	555	429.41	+	1.29	4.90E-13	8.16E-11
positive regulation of cell migration (GO:0030335)	553	199	154	+	1.29	2.72E-05	8.95E-04
nucleotide metabolic process (GO:0009117)	434	156	120.86	+	1.29	2.24E-04	5.39E-03
regulation of multicellular organismal process (GO:0051239)	2972	1067	827.63	+	1.29	3.75E-25	1.74E-22
endomembrane system organization (GO:0010256)	585	210	162.91	+	1.29	1.61E-05	5.92E-04
cellular response to endogenous stimulus (GO:0071495)	936	336	260.65	+	1.29	3.83E-08	2.76E-06
negative regulation of intracellular signal transduction (GO:1902532)	725	260	201.89	+	1.29	1.76E-06	8.95E-05
negative regulation of signal transduction (GO:0009968)	1384	496	385.41	+	1.29	2.17E-11	2.75E-09
inorganic ion homeostasis (GO:0098771)	444	159	123.64	+	1.29	2.16E-04	5.23E-03
regulation of ERK1 and ERK2 cascade (GO:0070372)	285	102	79.37	+	1.29	3.34E-03	4.85E-02
positive regulation of DNA-templated transcription (GO:0045893)	1680	601	467.84	+	1.28	1.63E-13	2.88E-11
cellular developmental process (GO:0048869)	3755	1343	1045.67	+	1.28	8.90E-32	6.94E-29
negative regulation of cellular component organization (GO:0051129)	699	250	194.65	+	1.28	3.38E-06	1.57E-04
positive regulation of cell motility (GO:2000147)	579	207	161.24	+	1.28	2.72E-05	8.94E-04
positive regulation of RNA biosynthetic process (GO:1902680)	1682	601	468.39	+	1.28	2.08E-13	3.55E-11
cell differentiation (GO:0030154)	3752	1340	1044.84	+	1.28	2.22E-31	1.65E-28
negative regulation of multicellular organismal process (GO:0051241)	1136	405	316.35	+	1.28	3.55E-09	3.08E-07
cell adhesion (GO:0007155)	965	344	268.73	+	1.28	7.26E-08	4.91E-06
regulation of vesicle-mediated transport (GO:0060627)	550	196	153.16	+	1.28	6.01E-05	1.78E-03
positive regulation of cellular component organization (GO:0051130)	1112	396	309.66	+	1.28	6.90E-09	5.62E-07
regulation of catabolic process (GO:0009894)	1034	368	287.94	+	1.28	2.60E-08	1.91E-06
positive regulation of catalytic activity (GO:0043085)	340	121	94.68	+	1.28	1.82E-03	3.02E-02
regulation of protein transport (GO:0051223)	444	158	123.64	+	1.28	3.27E-04	7.42E-03
ribonucleotide metabolic process (GO:0009259)	312	111	86.88	+	1.28	2.73E-03	4.11E-02
negative regulation of protein metabolic process (GO:0051248)	551	196	153.44	+	1.28	6.16E-05	1.81E-03
plasma membrane bounded cell projection morphogenesis (GO:0120039)	509	181	141.74	+	1.28	1.36E-04	3.60E-03
myeloid cell differentiation (GO:0030099)	315	112	87.72	+	1.28	2.84E-03	4.24E-02
neuron projection morphogenesis (GO:0048812)	504	179	140.35	+	1.28	1.55E-04	3.96E-03
positive regulation of signal transduction (GO:0009967)	1605	570	446.95	+	1.28	3.02E-12	4.35E-10
cellular homeostasis (GO:0019725)	690	245	192.15	+	1.28	8.22E-06	3.29E-04
growth (GO:0040007)	462	164	128.66	+	1.27	2.85E-04	6.62E-03
developmental growth (GO:0048589)	462	164	128.66	+	1.27	2.85E-04	6.61E-03
cell migration (GO:0016477)	941	334	262.04	+	1.27	1.74E-07	1.12E-05
peptidyl-amino acid modification (GO:0018193)	324	115	90.23	+	1.27	2.65E-03	4.07E-02
response to oxidative stress (GO:0006979)	372	132	103.59	+	1.27	1.29E-03	2.29E-02
cell population proliferation (GO:0008283)	747	265	208.02	+	1.27	3.73E-06	1.72E-04
positive regulation of organelle organization (GO:0010638)	499	177	138.96	+	1.27	1.77E-04	4.41E-03
positive regulation of locomotion (GO:0040017)	595	211	165.69	+	1.27	4.24E-05	1.32E-03
monoatomic ion transport (GO:0006811)	1030	365	286.83	+	1.27	5.50E-08	3.86E-06
positive regulation of multicellular organismal process (GO:0051240)	1661	588	462.55	+	1.27	2.39E-12	3.46E-10
regulation of phosphorylation (GO:0042325)	458	162	127.54	+	1.27	4.00E-04	8.73E-03
regulation of organelle organization (GO:0033043)	1179	417	328.32	+	1.27	6.56E-09	5.40E-07
regulation of intracellular signal transduction (GO:1902531)	2005	709	558.34	+	1.27	1.09E-14	2.24E-12
positive regulation of molecular function (GO:0044093)	580	205	161.52	+	1.27	6.32E-05	1.85E-03
cell projection organization (GO:0030030)	1248	441	347.54	+	1.27	2.78E-09	2.44E-07
positive regulation of intracellular signal transduction (GO:1902533)	1135	401	316.07	+	1.27	1.46E-08	1.14E-06
positive regulation of cell population proliferation (GO:0008284)	930	328	258.98	+	1.27	4.94E-07	2.91E-05
regulation of establishment of protein localization (GO:0070201)	539	190	150.1	+	1.27	1.42E-04	3.70E-03
response to xenobiotic stimulus (GO:0009410)	426	150	118.63	+	1.26	8.42E-04	1.61E-02
positive regulation of RNA metabolic process (GO:0051254)	1804	635	502.37	+	1.26	9.49E-13	1.48E-10
monoatomic ion homeostasis (GO:0050801)	523	184	145.64	+	1.26	2.06E-04	5.03E-03
phosphate-containing compound metabolic process (GO:0006796)	1427	502	397.38	+	1.26	3.87E-10	3.91E-08
phosphorus metabolic process (GO:0006793)	1430	503	398.22	+	1.26	4.02E-10	4.02E-08
monoatomic cation homeostasis (GO:0055080)	512	180	142.58	+	1.26	2.61E-04	6.10E-03
organelle localization (GO:0051640)	552	194	153.72	+	1.26	1.68E-04	4.21E-03
developmental process (GO:0032502)	5830	2044	1623.5	+	1.26	1.97E-46	5.85E-43
glycoprotein metabolic process (GO:0009100)	348	122	96.91	+	1.26	3.08E-03	4.56E-02
nucleoside phosphate metabolic process (GO:0006753)	582	204	162.07	+	1.26	1.17E-04	3.14E-03
small molecule metabolic process (GO:0044281)	1576	552	438.88	+	1.26	9.42E-11	1.03E-08
cellular response to hormone stimulus (GO:0032870)	537	188	149.54	+	1.26	2.47E-04	5.83E-03
purine nucleotide metabolic process (GO:0006163)	375	131	104.43	+	1.25	2.47E-03	3.87E-02
negative regulation of response to stimulus (GO:0048585)	1732	605	482.32	+	1.25	1.64E-11	2.11E-09
positive regulation of nucleobase-containing compound metabolic process (GO:0045935)	1994	695	555.28	+	1.25	6.40E-13	1.02E-10
chromatin remodeling (GO:0006338)	649	226	180.73	+	1.25	8.71E-05	2.47E-03
positive regulation of biosynthetic process (GO:0009891)	2665	928	742.13	+	1.25	2.99E-17	8.04E-15
response to radiation (GO:0009314)	451	157	125.59	+	1.25	1.17E-03	2.10E-02
programmed cell death (GO:0012501)	1107	385	308.27	+	1.25	2.22E-07	1.41E-05
cell death (GO:0008219)	1112	386	309.66	+	1.25	2.82E-07	1.74E-05
positive regulation of programmed cell death (GO:0043068)	542	188	150.93	+	1.25	4.59E-04	9.79E-03
nucleobase-containing small molecule metabolic process (GO:0055086)	609	211	169.59	+	1.24	1.97E-04	4.84E-03
apoptotic process (GO:0006915)	1068	370	297.41	+	1.24	6.15E-07	3.49E-05
cellular response to lipid (GO:0071396)	540	187	150.38	+	1.24	5.38E-04	1.12E-02
positive regulation of metabolic process (GO:0009893)	3458	1195	962.96	+	1.24	2.51E-21	8.86E-19
negative regulation of cellular process (GO:0048523)	5027	1737	1399.89	+	1.24	2.68E-33	2.83E-30
plasma membrane bounded cell projection organization (GO:0120036)	1194	412	332.5	+	1.24	2.40E-07	1.50E-05
transmembrane transport (GO:0055085)	1297	447	361.18	+	1.24	7.25E-08	4.93E-06
positive regulation of macromolecule biosynthetic process (GO:0010557)	2554	879	711.22	+	1.24	7.68E-15	1.60E-12
negative regulation of biological process (GO:0048519)	5248	1804	1461.43	+	1.23	1.99E-33	2.45E-30
cellular response to chemical stimulus (GO:0070887)	1959	673	545.53	+	1.23	3.26E-11	3.90E-09
small molecule biosynthetic process (GO:0044283)	466	160	129.77	+	1.23	2.01E-03	3.27E-02
positive regulation of catabolic process (GO:0009896)	533	183	148.43	+	1.23	8.64E-04	1.64E-02
negative regulation of biosynthetic process (GO:0009890)	2191	752	610.14	+	1.23	2.21E-12	3.24E-10
intracellular signal transduction (GO:0035556)	1778	609	495.13	+	1.23	6.31E-10	6.19E-08
negative regulation of macromolecule biosynthetic process (GO:0010558)	2118	723	589.81	+	1.23	2.23E-11	2.79E-09
positive regulation of apoptotic process (GO:0043065)	525	179	146.2	+	1.22	1.57E-03	2.72E-02
carbohydrate derivative metabolic process (GO:1901135)	895	305	249.23	+	1.22	3.15E-05	1.02E-03
transport (GO:0006810)	3722	1267	1036.48	+	1.22	4.88E-20	1.54E-17
regulation of cell development (GO:0060284)	825	280	229.74	+	1.22	9.98E-05	2.75E-03
positive regulation of macromolecule metabolic process (GO:0010604)	3138	1065	873.85	+	1.22	4.48E-16	1.05E-13
positive regulation of cellular process (GO:0048522)	5813	1971	1618.77	+	1.22	2.65E-33	3.02E-30
negative regulation of macromolecule metabolic process (GO:0010605)	2493	845	694.24	+	1.22	1.61E-12	2.44E-10
post-transcriptional regulation of gene expression (GO:0010608)	508	172	141.46	+	1.22	2.62E-03	4.02E-02
establishment of localization (GO:0051234)	4006	1354	1115.57	+	1.21	2.84E-20	9.35E-18
regulation of response to stimulus (GO:0048583)	4107	1388	1143.69	+	1.21	7.15E-21	2.41E-18
homeostatic process (GO:0042592)	1493	504	415.76	+	1.21	2.06E-07	1.32E-05
cellular component organization (GO:0016043)	5717	1929	1592.04	+	1.21	6.37E-31	4.29E-28
localization (GO:0051179)	4549	1534	1266.78	+	1.21	5.50E-23	2.33E-20
cell motility (GO:0048870)	1172	395	326.37	+	1.21	6.70E-06	2.80E-04
negative regulation of metabolic process (GO:0009892)	2721	917	757.73	+	1.21	6.24E-13	1.01E-10
regulation of protein metabolic process (GO:0051246)	1512	509	421.05	+	1.21	2.84E-07	1.74E-05
multicellular organismal process (GO:0032501)	6408	2157	1784.46	+	1.21	3.37E-35	4.54E-32
chromatin organization (GO:0006325)	829	279	230.86	+	1.21	1.97E-04	4.85E-03
cellular macromolecule localization (GO:0070727)	1996	671	555.83	+	1.21	2.74E-09	2.42E-07
protein localization (GO:0008104)	1988	668	553.61	+	1.21	3.53E-09	3.08E-07
positive regulation of biological process (GO:0048518)	6113	2054	1702.31	+	1.21	2.31E-32	1.90E-29
organophosphate metabolic process (GO:0019637)	977	328	272.07	+	1.21	5.67E-05	1.69E-03
membrane organization (GO:0061024)	775	260	215.82	+	1.2	3.76E-04	8.29E-03
cellular component organization or biogenesis (GO:0071840)	5931	1989	1651.63	+	1.2	2.31E-30	1.49E-27
hemopoiesis (GO:0030097)	704	236	196.05	+	1.2	8.33E-04	1.60E-02
oxoacid metabolic process (GO:0043436)	788	264	219.44	+	1.2	4.15E-04	8.99E-03
lipid biosynthetic process (GO:0008610)	589	197	164.02	+	1.2	2.42E-03	3.81E-02
cellular localization (GO:0051641)	2706	905	753.55	+	1.2	6.65E-12	9.04E-10
organic acid metabolic process (GO:0006082)	796	265	221.67	+	1.2	6.00E-04	1.23E-02
positive regulation of gene expression (GO:0010628)	1197	398	333.33	+	1.19	2.40E-05	8.14E-04
nitrogen compound transport (GO:0071705)	1537	510	428.01	+	1.19	1.86E-06	9.42E-05
catabolic process (GO:0009056)	2040	675	568.09	+	1.19	4.48E-08	3.21E-06
regulation of programmed cell death (GO:0043067)	1513	500	421.33	+	1.19	3.81E-06	1.75E-04
establishment of protein localization (GO:0045184)	1318	435	367.03	+	1.19	2.35E-05	8.03E-04
regulation of apoptotic process (GO:0042981)	1465	483	407.96	+	1.18	8.57E-06	3.42E-04
carboxylic acid metabolic process (GO:0019752)	766	252	213.31	+	1.18	1.78E-03	2.97E-02
protein-containing complex assembly (GO:0065003)	1277	419	355.61	+	1.18	5.54E-05	1.66E-03
positive regulation of protein metabolic process (GO:0051247)	817	268	227.51	+	1.18	1.64E-03	2.82E-02
macromolecule localization (GO:0033036)	2411	789	671.4	+	1.18	2.26E-08	1.70E-06
protein transport (GO:0015031)	1102	360	306.88	+	1.17	3.23E-04	7.35E-03
lipid metabolic process (GO:0006629)	1211	395	337.23	+	1.17	1.64E-04	4.13E-03
establishment of localization in cell (GO:0051649)	1651	538	459.76	+	1.17	1.02E-05	4.03E-04
positive regulation of response to stimulus (GO:0048584)	2296	744	639.38	+	1.16	3.54E-07	2.12E-05
protein-containing complex organization (GO:0043933)	1433	464	399.05	+	1.16	9.11E-05	2.57E-03
cellular component assembly (GO:0022607)	2516	812	700.64	+	1.16	1.74E-07	1.13E-05
cell surface receptor signaling pathway (GO:0007166)	2124	685	591.48	+	1.16	2.52E-06	1.23E-04
organelle organization (GO:0006996)	3086	994	859.37	+	1.16	6.75E-09	5.53E-07
negative regulation of gene expression (GO:0010629)	1044	335	290.73	+	1.15	2.04E-03	3.31E-02
cellular component biogenesis (GO:0044085)	2762	886	769.15	+	1.15	1.35E-07	8.92E-06
intracellular transport (GO:0046907)	1200	384	334.17	+	1.15	1.14E-03	2.06E-02
cellular response to stress (GO:0033554)	1648	524	458.93	+	1.14	2.43E-04	5.78E-03
protein metabolic process (GO:0019538)	3342	1054	930.66	+	1.13	2.65E-07	1.63E-05
metabolic process (GO:0008152)	7642	2399	2128.1	+	1.13	3.99E-18	1.16E-15
primary metabolic process (GO:0044238)	6778	2125	1887.5	+	1.13	5.58E-15	1.22E-12
regulation of transcription by RNA polymerase II (GO:0006357)	2642	827	735.73	+	1.12	2.84E-05	9.25E-04
protein modification process (GO:0036211)	1739	543	484.27	+	1.12	1.18E-03	2.11E-02
regulation of primary metabolic process (GO:0080090)	5174	1613	1440.83	+	1.12	9.66E-10	9.17E-08
regulation of metabolic process (GO:0019222)	6273	1950	1746.87	+	1.12	9.71E-12	1.29E-09
cellular process (GO:0009987)	15563	4829	4333.89	+	1.11	2.40E-76	3.56E-72
system process (GO:0003008)	2153	666	599.56	+	1.11	8.70E-04	1.65E-02
cell communication (GO:0007154)	5328	1644	1483.71	+	1.11	1.63E-08	1.27E-06
regulation of biosynthetic process (GO:0009889)	5195	1598	1446.67	+	1.1	7.79E-08	5.25E-06
signaling (GO:0023052)	5282	1624	1470.9	+	1.1	6.18E-08	4.28E-06
biosynthetic process (GO:0009058)	3997	1224	1113.06	+	1.1	1.52E-05	5.65E-04
regulation of nucleobase-containing compound metabolic process (GO:0019219)	3961	1212	1103.04	+	1.1	2.03E-05	7.11E-04
regulation of RNA metabolic process (GO:0051252)	3661	1119	1019.49	+	1.1	6.16E-05	1.82E-03
biological regulation (GO:0065007)	12219	3732	3402.68	+	1.1	1.13E-25	5.41E-23
regulation of DNA-templated transcription (GO:0006355)	3389	1035	943.75	+	1.1	1.47E-04	3.82E-03
regulation of macromolecule metabolic process (GO:0060255)	5709	1741	1589.81	+	1.1	1.87E-07	1.20E-05
response to chemical (GO:0042221)	3714	1132	1034.25	+	1.09	8.74E-05	2.47E-03
regulation of biological process (GO:0050789)	11815	3601	3290.17	+	1.09	1.08E-22	4.44E-20
regulation of RNA biosynthetic process (GO:2001141)	3401	1035	947.09	+	1.09	2.69E-04	6.26E-03
regulation of macromolecule biosynthetic process (GO:0010556)	5014	1525	1396.27	+	1.09	3.52E-06	1.63E-04
regulation of cellular process (GO:0050794)	11417	3467	3179.34	+	1.09	1.93E-19	5.95E-17
regulation of gene expression (GO:0010468)	4908	1489	1366.75	+	1.09	9.23E-06	3.67E-04
macromolecule metabolic process (GO:0043170)	5404	1633	1504.87	+	1.09	6.59E-06	2.76E-04
cellular response to stimulus (GO:0051716)	6478	1957	1803.96	+	1.08	3.56E-07	2.13E-05
signal transduction (GO:0007165)	4942	1484	1376.22	+	1.08	9.78E-05	2.72E-03
biological_process (GO:0008150)	17724	5236	4935.68	+	1.06	8.05E-45	1.99E-41
response to stimulus (GO:0050896)	8280	2411	2305.77	+	1.05	8.69E-04	1.65E-02
response to external biotic stimulus (GO:0043207)	1448	355	403.23	-	0.88	3.18E-03	4.67E-02
response to other organism (GO:0051707)	1445	354	402.4	-	0.88	3.15E-03	4.62E-02
response to biotic stimulus (GO:0009607)	1491	365	415.21	-	0.88	2.44E-03	3.84E-02
G protein-coupled receptor signaling pathway (GO:0007186)	1263	305	351.71	-	0.87	2.32E-03	3.67E-02
defense response (GO:0006952)	1515	362	421.89	-	0.86	3.13E-04	7.14E-03
immune system process (GO:0002376)	2409	574	670.84	-	0.86	2.36E-06	1.16E-04
sensory perception (GO:0007600)	1002	233	279.03	-	0.84	7.74E-04	1.52E-02
defense response to symbiont (GO:0140546)	903	206	251.46	-	0.82	4.74E-04	1.00E-02
defense response to other organism (GO:0098542)	1076	242	299.64	-	0.81	4.30E-05	1.33E-03
immune effector process (GO:0002252)	498	108	138.68	-	0.78	1.68E-03	2.84E-02
cytokine-mediated signaling pathway (GO:0019221)	397	84	110.55	-	0.76	2.25E-03	3.60E-02
immune response (GO:0006955)	1741	332	484.82	-	0.68	1.28E-18	3.86E-16
cell killing (GO:0001906)	180	33	50.13	-	0.66	3.42E-03	4.95E-02
Unclassified (UNCLASSIFIED)	2856	495	795.32	-	0.62	8.05E-45	1.70E-41
humoral immune response (GO:0006959)	271	46	75.47	-	0.61	2.95E-05	9.55E-04
adaptive immune response based on somatic recombination of immune receptors built from immunoglobulin superfamily domains (GO:0002460)	268	44	74.63	-	0.59	1.37E-05	5.18E-04
antimicrobial humoral response (GO:0019730)	166	27	46.23	-	0.58	6.44E-04	1.31E-02
defense response to bacterium (GO:0042742)	316	51	88	-	0.58	9.79E-07	5.26E-05
lymphocyte mediated immunity (GO:0002449)	265	42	73.8	-	0.57	4.65E-06	2.06E-04
antimicrobial humoral immune response mediated by antimicrobial peptide (GO:0061844)	120	19	33.42	-	0.57	2.87E-03	4.27E-02
detection of stimulus (GO:0051606)	690	109	192.15	-	0.57	5.05E-14	9.35E-12
B cell mediated immunity (GO:0019724)	189	22	52.63	-	0.42	8.15E-08	5.46E-06
immunoglobulin mediated immune response (GO:0016064)	184	21	51.24	-	0.41	8.32E-08	5.55E-06
detection of stimulus involved in sensory perception (GO:0050906)	564	63	157.06	-	0.4	2.39E-22	9.07E-20
adaptive immune response (GO:0002250)	683	75	190.2	-	0.39	1.84E-27	1.01E-24
sensory perception of chemical stimulus (GO:0007606)	551	60	153.44	-	0.39	1.22E-22	4.90E-20
detection of chemical stimulus (GO:0009593)	523	46	145.64	-	0.32	1.09E-27	6.23E-25
sensory perception of smell (GO:0007608)	472	39	131.44	-	0.3	1.20E-26	5.91E-24
detection of chemical stimulus involved in sensory perception (GO:0050907)	487	35	135.62	-	0.26	6.15E-31	4.34E-28
detection of chemical stimulus involved in sensory perception of smell (GO:0050911)	440	25	122.53	-	0.2	3.95E-33	3.66E-30
eosinophil chemotaxis (GO:0048245)	20	0	5.57	-	< 0.01	2.04E-03	3.31E-02
negative regulation of execution phase of apoptosis (GO:1900118)	20	0	5.57	-	< 0.01	2.04E-03	3.31E-02
eosinophil migration (GO:0072677)	21	0	5.85	-	< 0.01	2.19E-03	3.52E-02
Analysis Type:	PANTHER Overrepresentation Test (Released 20240807)
Annotation Version and Release Date:	GO Ontology database DOI: 10.5281/zenodo.15066566 Released 2025-03-16
Analyzed List:	upload_1 (Homo sapiens)
Reference List:	Homo sapiens (all genes in database)
Test Type:	FISHER
Correction:	FDR

## Sheet: 60-80 POSCO quintile 4
GO biological process complete	Homo sapiens - REFLIST (20580)	upload_1 (5595)	upload_1 (expected)	upload_1 (over/under)	upload_1 (fold Enrichment)	upload_1 (raw P-value)	upload_1 (FDR)
serine family amino acid catabolic process (GO:0009071)	12	10	3.26	+	3.07	8.22E-05	1.13E-02
nucleolus organization (GO:0007000)	15	11	4.08	+	2.7	2.60E-04	2.87E-02
positive regulation of protein localization to cell surface (GO:2000010)	21	15	5.71	+	2.63	3.03E-05	5.11E-03
regulation of calcium ion transport into cytosol (GO:0010522)	20	14	5.44	+	2.57	8.06E-05	1.13E-02
negative regulation of leukocyte apoptotic process (GO:2000107)	57	29	15.5	+	1.87	1.46E-04	1.78E-02
negative regulation of protein polymerization (GO:0032272)	67	32	18.22	+	1.76	4.60E-04	4.39E-02
endoplasmic reticulum organization (GO:0007029)	100	46	27.19	+	1.69	6.22E-05	9.41E-03
positive regulation of calcium ion transport (GO:0051928)	109	49	29.63	+	1.65	8.11E-05	1.12E-02
regulation of leukocyte apoptotic process (GO:2000106)	95	42	25.83	+	1.63	4.43E-04	4.38E-02
positive regulation of cation transmembrane transport (GO:1904064)	125	52	33.98	+	1.53	5.42E-04	4.90E-02
positive regulation of cell growth (GO:0030307)	162	65	44.04	+	1.48	3.58E-04	3.76E-02
negative regulation of supramolecular fiber organization (GO:1902904)	160	64	43.5	+	1.47	4.60E-04	4.37E-02
positive regulation of monoatomic ion transport (GO:0043270)	192	76	52.2	+	1.46	2.22E-04	2.51E-02
positive regulation of growth (GO:0045927)	252	99	68.51	+	1.45	3.20E-05	5.32E-03
axon guidance (GO:0007411)	233	91	63.34	+	1.44	7.93E-05	1.12E-02
neuron projection guidance (GO:0097485)	234	91	63.62	+	1.43	1.10E-04	1.42E-02
regulation of blood pressure (GO:0008217)	199	77	54.1	+	1.42	4.01E-04	4.04E-02
regulation of calcium ion transport (GO:0051924)	238	92	64.7	+	1.42	1.27E-04	1.58E-02
negative regulation of apoptotic signaling pathway (GO:2001234)	229	88	62.26	+	1.41	2.33E-04	2.61E-02
response to decreased oxygen levels (GO:0036293)	303	116	82.38	+	1.41	2.20E-05	3.93E-03
response to peptide hormone (GO:0043434)	381	145	103.58	+	1.4	3.04E-06	7.64E-04
cellular response to peptide hormone stimulus (GO:0071375)	258	98	70.14	+	1.4	1.76E-04	2.10E-02
response to hypoxia (GO:0001666)	289	109	78.57	+	1.39	1.04E-04	1.36E-02
regulation of small molecule metabolic process (GO:0062012)	337	126	91.62	+	1.38	4.26E-05	6.93E-03
response to oxygen levels (GO:0070482)	330	123	89.72	+	1.37	6.09E-05	9.40E-03
regulation of metal ion transport (GO:0010959)	368	137	100.05	+	1.37	2.48E-05	4.28E-03
response to nutrient levels (GO:0031667)	498	184	135.39	+	1.36	1.51E-06	3.99E-04
regulation of monoatomic cation transmembrane transport (GO:1904062)	274	101	74.49	+	1.36	4.65E-04	4.39E-02
regulation of lipid metabolic process (GO:0019216)	331	122	89.99	+	1.36	1.07E-04	1.39E-02
regulation of apoptotic signaling pathway (GO:2001233)	385	141	104.67	+	1.35	4.84E-05	7.71E-03
positive regulation of cell-cell adhesion (GO:0022409)	337	123	91.62	+	1.34	1.60E-04	1.95E-02
cellular response to nitrogen compound (GO:1901699)	593	215	161.22	+	1.33	1.02E-06	2.90E-04
axonogenesis (GO:0007409)	378	137	102.77	+	1.33	1.11E-04	1.42E-02
regulation of monoatomic ion transport (GO:0043269)	431	155	117.17	+	1.32	6.13E-05	9.37E-03
cellular response to hormone stimulus (GO:0032870)	537	193	145.99	+	1.32	7.23E-06	1.58E-03
positive regulation of cell adhesion (GO:0045785)	499	179	135.66	+	1.32	1.78E-05	3.37E-03
phospholipid metabolic process (GO:0006644)	357	128	97.06	+	1.32	3.06E-04	3.31E-02
lipid localization (GO:0010876)	357	128	97.06	+	1.32	3.06E-04	3.28E-02
regulation of supramolecular fiber organization (GO:1902903)	397	142	107.93	+	1.32	1.63E-04	1.96E-02
axon development (GO:0061564)	434	155	117.99	+	1.31	8.31E-05	1.13E-02
lipid transport (GO:0006869)	356	127	96.78	+	1.31	3.84E-04	3.92E-02
cell morphogenesis involved in neuron differentiation (GO:0048667)	461	164	125.33	+	1.31	6.84E-05	1.00E-02
response to oxidative stress (GO:0006979)	372	132	101.13	+	1.31	4.05E-04	4.06E-02
positive regulation of cell activation (GO:0050867)	392	138	106.57	+	1.29	4.57E-04	4.39E-02
negative regulation of apoptotic process (GO:0043066)	888	310	241.42	+	1.28	2.72E-07	9.16E-05
blood circulation (GO:0008015)	431	150	117.17	+	1.28	4.51E-04	4.37E-02
positive regulation of cell development (GO:0010720)	441	153	119.89	+	1.28	5.18E-04	4.71E-02
negative regulation of programmed cell death (GO:0043069)	923	320	250.93	+	1.28	3.68E-07	1.21E-04
circulatory system process (GO:0003013)	522	180	141.91	+	1.27	2.19E-04	2.50E-02
response to hormone (GO:0009725)	797	274	216.68	+	1.26	5.22E-06	1.19E-03
neuron projection morphogenesis (GO:0048812)	504	173	137.02	+	1.26	3.77E-04	3.88E-02
plasma membrane bounded cell projection morphogenesis (GO:0120039)	509	174	138.38	+	1.26	4.86E-04	4.53E-02
cell projection morphogenesis (GO:0048858)	516	176	140.28	+	1.25	4.45E-04	4.37E-02
negative regulation of intracellular signal transduction (GO:1902532)	725	246	197.1	+	1.25	5.23E-05	8.24E-03
neuron projection development (GO:0031175)	725	245	197.1	+	1.24	7.50E-05	1.08E-02
cellular response to endogenous stimulus (GO:0071495)	936	316	254.47	+	1.24	6.17E-06	1.39E-03
cellular response to oxygen-containing compound (GO:1901701)	1063	358	288.99	+	1.24	1.70E-06	4.42E-04
negative regulation of cell population proliferation (GO:0008285)	703	236	191.12	+	1.23	1.45E-04	1.79E-02
cell morphogenesis (GO:0000902)	724	243	196.83	+	1.23	1.26E-04	1.58E-02
positive regulation of cell differentiation (GO:0045597)	869	291	236.25	+	1.23	2.98E-05	5.08E-03
behavior (GO:0007610)	655	218	178.07	+	1.22	4.90E-04	4.54E-02
response to endogenous stimulus (GO:0009719)	1205	401	327.6	+	1.22	1.50E-06	4.05E-04
import into cell (GO:0098657)	701	233	190.58	+	1.22	3.31E-04	3.50E-02
positive regulation of transport (GO:0051050)	842	279	228.91	+	1.22	1.04E-04	1.38E-02
regulation of apoptotic process (GO:0042981)	1465	485	398.28	+	1.22	2.14E-07	7.74E-05
neuron development (GO:0048666)	898	297	244.14	+	1.22	7.62E-05	1.08E-02
regulation of cellular localization (GO:0060341)	1019	337	277.03	+	1.22	2.32E-05	4.04E-03
regulation of cell differentiation (GO:0045595)	1563	516	424.93	+	1.21	1.35E-07	5.26E-05
cellular response to chemical stimulus (GO:0070887)	1959	646	532.59	+	1.21	2.94E-09	1.61E-06
positive regulation of multicellular organismal process (GO:0051240)	1661	547	451.57	+	1.21	7.21E-08	2.89E-05
response to oxygen-containing compound (GO:1901700)	1550	510	421.39	+	1.21	2.32E-07	8.01E-05
regulation of transport (GO:0051049)	1599	526	434.71	+	1.21	1.56E-07	5.92E-05
regulation of localization (GO:0032879)	2010	661	546.45	+	1.21	2.77E-09	1.58E-06
response to abiotic stimulus (GO:0009628)	1135	373	308.57	+	1.21	1.49E-05	2.94E-03
regulation of programmed cell death (GO:0043067)	1513	497	411.33	+	1.21	4.43E-07	1.43E-04
regulation of cell development (GO:0060284)	825	270	224.29	+	1.2	3.22E-04	3.44E-02
negative regulation of cell communication (GO:0010648)	1480	484	402.36	+	1.2	1.19E-06	3.31E-04
positive regulation of developmental process (GO:0051094)	1328	434	361.04	+	1.2	4.98E-06	1.15E-03
negative regulation of signaling (GO:0023057)	1481	484	402.63	+	1.2	1.20E-06	3.30E-04
animal organ morphogenesis (GO:0009887)	986	322	268.06	+	1.2	9.95E-05	1.34E-02
regulation of protein localization (GO:0032880)	907	296	246.58	+	1.2	2.10E-04	2.42E-02
negative regulation of signal transduction (GO:0009968)	1384	451	376.26	+	1.2	4.18E-06	1.02E-03
lipid metabolic process (GO:0006629)	1211	394	329.23	+	1.2	2.31E-05	4.07E-03
vesicle-mediated transport (GO:0016192)	1311	426	356.42	+	1.2	1.25E-05	2.51E-03
regulation of cell population proliferation (GO:0042127)	1659	539	451.03	+	1.2	6.25E-07	1.85E-04
regulation of developmental process (GO:0050793)	2457	795	667.97	+	1.19	1.48E-09	9.15E-07
positive regulation of cellular component organization (GO:0051130)	1112	357	302.31	+	1.18	2.06E-04	2.38E-02
response to nitrogen compound (GO:1901698)	1001	321	272.14	+	1.18	4.67E-04	4.38E-02
positive regulation of cellular process (GO:0048522)	5813	1863	1580.36	+	1.18	2.08E-22	7.71E-19
regulation of multicellular organismal process (GO:0051239)	2972	948	807.99	+	1.17	7.44E-10	4.79E-07
regulation of intracellular signal transduction (GO:1902531)	2005	639	545.09	+	1.17	1.00E-06	2.91E-04
homeostatic process (GO:0042592)	1493	475	405.9	+	1.17	3.94E-05	6.49E-03
negative regulation of response to stimulus (GO:0048585)	1732	551	470.87	+	1.17	8.15E-06	1.72E-03
positive regulation of biological process (GO:0048518)	6113	1940	1661.92	+	1.17	3.77E-21	1.12E-17
regulation of multicellular organismal development (GO:2000026)	1405	445	381.97	+	1.17	1.16E-04	1.47E-02
regulation of cell communication (GO:0010646)	3546	1123	964.04	+	1.16	8.09E-11	7.99E-08
intracellular signal transduction (GO:0035556)	1778	563	483.38	+	1.16	1.18E-05	2.43E-03
regulation of signaling (GO:0023051)	3541	1121	962.68	+	1.16	9.07E-11	8.40E-08
cell projection organization (GO:0030030)	1248	395	339.29	+	1.16	3.04E-04	3.31E-02
regulation of signal transduction (GO:0009966)	3101	980	843.06	+	1.16	3.27E-09	1.67E-06
regulation of cellular component organization (GO:0051128)	2486	785	675.86	+	1.16	2.31E-07	8.15E-05
neurogenesis (GO:0022008)	1413	445	384.15	+	1.16	1.99E-04	2.36E-02
cytoskeleton organization (GO:0007010)	1277	402	347.17	+	1.16	4.49E-04	4.38E-02
transport (GO:0006810)	3722	1170	1011.88	+	1.16	2.08E-10	1.71E-07
system development (GO:0048731)	3629	1139	986.6	+	1.15	5.95E-10	4.20E-07
transmembrane transport (GO:0055085)	1297	407	352.61	+	1.15	5.57E-04	5.00E-02
establishment of localization (GO:0051234)	4006	1257	1089.09	+	1.15	4.93E-11	5.21E-08
nervous system development (GO:0007399)	2279	713	619.58	+	1.15	4.29E-06	1.01E-03
localization (GO:0051179)	4549	1422	1236.72	+	1.15	4.68E-12	6.93E-09
positive regulation of cell communication (GO:0010647)	1795	561	488	+	1.15	6.32E-05	9.46E-03
cell development (GO:0048468)	2307	721	627.19	+	1.15	4.29E-06	1.03E-03
multicellular organism development (GO:0007275)	4029	1259	1095.35	+	1.15	1.75E-10	1.53E-07
positive regulation of signaling (GO:0023056)	1797	561	488.54	+	1.15	7.17E-05	1.04E-02
regulation of response to stimulus (GO:0048583)	4107	1277	1116.55	+	1.14	5.05E-10	3.74E-07
positive regulation of signal transduction (GO:0009967)	1605	498	436.34	+	1.14	3.64E-04	3.79E-02
anatomical structure morphogenesis (GO:0009653)	2270	704	617.14	+	1.14	1.88E-05	3.48E-03
regulation of biological quality (GO:0065008)	3003	931	816.41	+	1.14	5.21E-07	1.61E-04
catabolic process (GO:0009056)	2040	632	554.61	+	1.14	6.00E-05	9.37E-03
negative regulation of biological process (GO:0048519)	5248	1621	1426.75	+	1.14	4.41E-12	7.26E-09
negative regulation of cellular process (GO:0048523)	5027	1550	1366.67	+	1.13	3.53E-11	4.03E-08
animal organ development (GO:0048513)	2904	895	789.5	+	1.13	2.82E-06	7.21E-04
cell surface receptor signaling pathway (GO:0007166)	2124	654	577.44	+	1.13	1.00E-04	1.34E-02
positive regulation of response to stimulus (GO:0048584)	2296	705	624.2	+	1.13	6.82E-05	1.01E-02
positive regulation of metabolic process (GO:0009893)	3458	1061	940.11	+	1.13	5.44E-07	1.64E-04
negative regulation of biosynthetic process (GO:0009890)	2191	668	595.66	+	1.12	2.80E-04	3.07E-02
anatomical structure development (GO:0048856)	5304	1616	1441.98	+	1.12	6.33E-10	4.26E-07
protein metabolic process (GO:0019538)	3342	1010	908.58	+	1.11	1.95E-05	3.52E-03
macromolecule localization (GO:0033036)	2411	728	655.47	+	1.11	4.93E-04	4.53E-02
developmental process (GO:0032502)	5830	1757	1584.98	+	1.11	3.01E-09	1.59E-06
biosynthetic process (GO:0009058)	3997	1204	1086.65	+	1.11	3.93E-06	9.71E-04
metabolic process (GO:0008152)	7642	2299	2077.6	+	1.11	9.52E-13	2.01E-09
cellular localization (GO:0051641)	2706	813	735.67	+	1.11	3.88E-04	3.94E-02
cellular component organization (GO:0016043)	5717	1710	1554.26	+	1.1	6.44E-08	2.65E-05
cellular component organization or biogenesis (GO:0071840)	5931	1771	1612.44	+	1.1	5.04E-08	2.13E-05
primary metabolic process (GO:0044238)	6778	2023	1842.71	+	1.1	2.38E-09	1.41E-06
positive regulation of macromolecule metabolic process (GO:0010604)	3138	935	853.12	+	1.1	4.14E-04	4.11E-02
multicellular organismal process (GO:0032501)	6408	1909	1742.12	+	1.1	1.93E-08	8.68E-06
cellular developmental process (GO:0048869)	3755	1113	1020.86	+	1.09	2.05E-04	2.40E-02
cell differentiation (GO:0030154)	3752	1111	1020.04	+	1.09	2.59E-04	2.89E-02
signaling (GO:0023052)	5282	1562	1436	+	1.09	7.30E-06	1.57E-03
signal transduction (GO:0007165)	4942	1461	1343.56	+	1.09	1.92E-05	3.51E-03
cell communication (GO:0007154)	5328	1575	1448.5	+	1.09	7.12E-06	1.57E-03
response to chemical (GO:0042221)	3714	1096	1009.71	+	1.09	4.94E-04	4.52E-02
cellular response to stimulus (GO:0051716)	6478	1911	1761.15	+	1.09	4.96E-07	1.57E-04
macromolecule metabolic process (GO:0043170)	5404	1591	1469.16	+	1.08	1.64E-05	3.15E-03
regulation of metabolic process (GO:0019222)	6273	1832	1705.41	+	1.07	1.79E-05	3.37E-03
cellular process (GO:0009987)	15563	4543	4231.05	+	1.07	4.66E-31	6.90E-27
regulation of cellular process (GO:0050794)	11417	3330	3103.89	+	1.07	9.17E-13	2.26E-09
regulation of biological process (GO:0050789)	11815	3423	3212.1	+	1.07	2.26E-11	2.79E-08
biological regulation (GO:0065007)	12219	3532	3321.93	+	1.06	1.85E-11	2.49E-08
biological_process (GO:0008150)	17724	5029	4818.55	+	1.04	1.22E-22	9.03E-19
immune response (GO:0006955)	1741	408	473.32	-	0.86	2.02E-04	2.37E-02
detection of stimulus (GO:0051606)	690	139	187.59	-	0.74	1.58E-05	3.07E-03
Unclassified (UNCLASSIFIED)	2856	566	776.45	-	0.73	1.22E-22	6.02E-19
detection of stimulus involved in sensory perception (GO:0050906)	564	101	153.33	-	0.66	1.98E-07	7.32E-05
lymphocyte mediated immunity (GO:0002449)	265	47	72.04	-	0.65	3.73E-04	3.87E-02
sensory perception of chemical stimulus (GO:0007606)	551	92	149.8	-	0.61	4.82E-09	2.38E-06
detection of chemical stimulus (GO:0009593)	523	86	142.19	-	0.6	6.25E-09	2.99E-06
sensory perception of smell (GO:0007608)	472	77	128.32	-	0.6	2.38E-08	1.03E-05
adaptive immune response (GO:0002250)	683	109	185.68	-	0.59	1.92E-12	3.56E-09
detection of chemical stimulus involved in sensory perception of smell (GO:0050911)	440	69	119.62	-	0.58	1.02E-08	4.74E-06
detection of chemical stimulus involved in sensory perception (GO:0050907)	487	75	132.4	-	0.57	4.83E-10	3.76E-07
B cell mediated immunity (GO:0019724)	189	26	51.38	-	0.51	1.14E-05	2.39E-03
immunoglobulin mediated immune response (GO:0016064)	184	25	50.02	-	0.5	1.25E-05	2.54E-03
keratinization (GO:0031424)	81	7	22.02	-	0.32	4.81E-05	7.74E-03
Analysis Type:	PANTHER Overrepresentation Test (Released 20240807)
Annotation Version and Release Date:	GO Ontology database DOI: 10.5281/zenodo.15066566 Released 2025-03-16
Analyzed List:	upload_1 (Homo sapiens)
Reference List:	Homo sapiens (all genes in database)
Test Type:	FISHER
Correction:	FDR

## Sheet: 40-60 POSCO quintile 3
GO biological process complete	Homo sapiens - REFLIST (20580)	upload_1 (5810)	upload_1 (expected)	upload_1 (over/under)	upload_1 (fold Enrichment)	upload_1 (raw P-value)	upload_1 (FDR)
regulation of hepatocyte apoptotic process (GO:1903943)	7	7	1.98	+	3.54	1.43E-04	2.54E-02
negative regulation of single stranded viral RNA replication via double stranded DNA intermediate (GO:0045869)	11	10	3.11	+	3.22	2.62E-05	8.08E-03
positive regulation of transcription of nucleolar large rRNA by RNA polymerase I (GO:1901838)	10	9	2.82	+	3.19	8.46E-05	1.74E-02
DNA cytosine deamination (GO:0070383)	9	8	2.54	+	3.15	2.71E-04	3.86E-02
regulation of single stranded viral RNA replication via double stranded DNA intermediate (GO:0045091)	14	11	3.95	+	2.78	1.34E-04	2.45E-02
phosphate ion transmembrane transport (GO:0035435)	13	10	3.67	+	2.72	3.77E-04	4.66E-02
positive regulation of purine nucleotide biosynthetic process (GO:1900373)	15	11	4.23	+	2.6	3.74E-04	4.74E-02
positive regulation of nucleotide biosynthetic process (GO:0030810)	15	11	4.23	+	2.6	3.74E-04	4.70E-02
eosinophil chemotaxis (GO:0048245)	20	14	5.65	+	2.48	1.27E-04	2.40E-02
eosinophil migration (GO:0072677)	21	14	5.93	+	2.36	2.81E-04	3.89E-02
positive regulation of ATP metabolic process (GO:1903580)	39	22	11.01	+	2	2.44E-04	3.61E-02
positive regulation of purine nucleotide metabolic process (GO:1900544)	41	23	11.57	+	1.99	1.86E-04	3.10E-02
positive regulation of nucleotide metabolic process (GO:0045981)	41	23	11.57	+	1.99	1.86E-04	3.07E-02
response to exogenous dsRNA (GO:0043330)	49	27	13.83	+	1.95	8.69E-05	1.76E-02
response to dsRNA (GO:0043331)	57	30	16.09	+	1.86	1.57E-04	2.71E-02
glycerolipid catabolic process (GO:0046503)	57	29	16.09	+	1.8	3.18E-04	4.29E-02
positive regulation of viral process (GO:0048524)	64	32	18.07	+	1.77	2.38E-04	3.56E-02
positive regulation of axonogenesis (GO:0050772)	77	38	21.74	+	1.75	1.05E-04	2.08E-02
chemokine-mediated signaling pathway (GO:0070098)	75	37	21.17	+	1.75	1.45E-04	2.56E-02
natural killer cell activation (GO:0030101)	68	33	19.2	+	1.72	3.84E-04	4.59E-02
cellular response to chemokine (GO:1990869)	84	39	23.71	+	1.64	3.78E-04	4.63E-02
response to chemokine (GO:1990868)	84	39	23.71	+	1.64	3.78E-04	4.59E-02
regulation of axonogenesis (GO:0050770)	144	65	40.65	+	1.6	1.55E-05	5.11E-03
regulation of cell shape (GO:0008360)	140	63	39.52	+	1.59	2.72E-05	8.22E-03
protein modification by small protein removal (GO:0070646)	131	57	36.98	+	1.54	1.89E-04	3.08E-02
regulation of cell morphogenesis (GO:0022604)	245	98	69.17	+	1.42	7.80E-05	1.70E-02
response to virus (GO:0009615)	396	150	111.8	+	1.34	2.84E-05	8.42E-03
cytokine-mediated signaling pathway (GO:0019221)	397	150	112.08	+	1.34	3.69E-05	1.03E-02
establishment of protein localization to organelle (GO:0072594)	348	131	98.24	+	1.33	1.46E-04	2.54E-02
regulation of neuron projection development (GO:0010975)	439	158	123.94	+	1.27	3.91E-04	4.63E-02
inflammatory response (GO:0006954)	593	211	167.41	+	1.26	8.06E-05	1.71E-02
organophosphate biosynthetic process (GO:0090407)	567	200	160.07	+	1.25	2.19E-04	3.44E-02
positive regulation of programmed cell death (GO:0043068)	542	191	153.01	+	1.25	3.36E-04	4.45E-02
positive regulation of apoptotic process (GO:0043065)	525	185	148.21	+	1.25	3.98E-04	4.64E-02
actin filament-based process (GO:0030029)	617	217	174.19	+	1.25	1.34E-04	2.48E-02
response to cytokine (GO:0034097)	840	294	237.14	+	1.24	1.35E-05	4.64E-03
membrane organization (GO:0061024)	775	269	218.79	+	1.23	6.52E-05	1.46E-02
regulation of plasma membrane bounded cell projection organization (GO:0120035)	637	221	179.83	+	1.23	3.39E-04	4.45E-02
regulation of cell projection organization (GO:0031344)	655	227	184.91	+	1.23	2.91E-04	3.99E-02
positive regulation of cellular component organization (GO:0051130)	1112	384	313.93	+	1.22	2.60E-06	1.28E-03
response to nitrogen compound (GO:1901698)	1001	345	282.6	+	1.22	1.09E-05	3.84E-03
response to peptide (GO:1901652)	857	295	241.94	+	1.22	5.42E-05	1.32E-02
cellular response to cytokine stimulus (GO:0071345)	744	255	210.04	+	1.21	2.57E-04	3.73E-02
carboxylic acid metabolic process (GO:0019752)	766	262	216.25	+	1.21	2.29E-04	3.50E-02
organophosphate metabolic process (GO:0019637)	977	333	275.82	+	1.21	4.43E-05	1.19E-02
organic acid metabolic process (GO:0006082)	796	271	224.72	+	1.21	2.54E-04	3.73E-02
oxoacid metabolic process (GO:0043436)	788	268	222.46	+	1.2	3.23E-04	4.31E-02
regulation of cell development (GO:0060284)	825	279	232.91	+	1.2	3.74E-04	4.66E-02
regulation of anatomical structure morphogenesis (GO:0022603)	838	283	236.58	+	1.2	3.58E-04	4.57E-02
apoptotic process (GO:0006915)	1068	359	301.51	+	1.19	7.86E-05	1.69E-02
phosphorus metabolic process (GO:0006793)	1430	479	403.71	+	1.19	6.43E-06	2.65E-03
defense response (GO:0006952)	1515	507	427.7	+	1.19	3.65E-06	1.59E-03
small molecule metabolic process (GO:0044281)	1576	527	444.93	+	1.18	2.68E-06	1.28E-03
regulation of RNA biosynthetic process (GO:2001141)	3401	1137	960.15	+	1.18	3.76E-13	4.29E-10
phosphate-containing compound metabolic process (GO:0006796)	1427	477	402.86	+	1.18	8.42E-06	3.28E-03
regulation of DNA-templated transcription (GO:0006355)	3389	1127	956.76	+	1.18	2.53E-12	2.20E-09
regulation of RNA metabolic process (GO:0051252)	3661	1215	1033.55	+	1.18	3.99E-13	3.94E-10
cell death (GO:0008219)	1112	368	313.93	+	1.17	2.79E-04	3.90E-02
response to external biotic stimulus (GO:0043207)	1448	479	408.79	+	1.17	2.89E-05	8.23E-03
response to other organism (GO:0051707)	1445	478	407.94	+	1.17	2.84E-05	8.26E-03
programmed cell death (GO:0012501)	1107	366	312.52	+	1.17	3.09E-04	4.21E-02
regulation of nucleobase-containing compound metabolic process (GO:0019219)	3961	1305	1118.24	+	1.17	4.06E-13	3.76E-10
regulation of cellular component organization (GO:0051128)	2486	818	701.83	+	1.17	5.16E-08	3.18E-05
response to biotic stimulus (GO:0009607)	1491	490	420.93	+	1.16	4.79E-05	1.22E-02
regulation of transcription by RNA polymerase II (GO:0006357)	2642	868	745.87	+	1.16	2.36E-08	1.52E-05
gene expression (GO:0010467)	2534	832	715.38	+	1.16	5.81E-08	3.45E-05
positive regulation of transcription by RNA polymerase II (GO:0045944)	1250	410	352.89	+	1.16	2.79E-04	3.93E-02
nucleobase-containing compound biosynthetic process (GO:0034654)	1793	588	506.19	+	1.16	9.67E-06	3.58E-03
biological process involved in interspecies interaction between organisms (GO:0044419)	1616	528	456.22	+	1.16	4.86E-05	1.22E-02
RNA biosynthetic process (GO:0032774)	1406	459	396.93	+	1.16	1.79E-04	3.01E-02
RNA metabolic process (GO:0016070)	1556	506	439.28	+	1.15	1.23E-04	2.40E-02
positive regulation of RNA biosynthetic process (GO:1902680)	1682	546	474.85	+	1.15	7.49E-05	1.66E-02
intracellular signal transduction (GO:0035556)	1778	577	501.95	+	1.15	4.47E-05	1.18E-02
regulation of macromolecule biosynthetic process (GO:0010556)	5014	1627	1415.52	+	1.15	4.49E-14	8.32E-11
positive regulation of DNA-templated transcription (GO:0045893)	1680	545	474.29	+	1.15	8.36E-05	1.74E-02
negative regulation of RNA metabolic process (GO:0051253)	1415	459	399.47	+	1.15	3.40E-04	4.41E-02
regulation of gene expression (GO:0010468)	4908	1591	1385.59	+	1.15	1.55E-13	2.09E-10
biosynthetic process (GO:0009058)	3997	1295	1128.4	+	1.15	1.16E-10	8.59E-08
catabolic process (GO:0009056)	2040	660	575.92	+	1.15	1.68E-05	5.40E-03
regulation of primary metabolic process (GO:0080090)	5174	1672	1460.69	+	1.14	8.24E-14	1.22E-10
negative regulation of nucleobase-containing compound metabolic process (GO:0045934)	1542	498	435.33	+	1.14	2.64E-04	3.80E-02
positive regulation of RNA metabolic process (GO:0051254)	1804	582	509.29	+	1.14	8.92E-05	1.79E-02
response to external stimulus (GO:0009605)	1981	638	559.26	+	1.14	4.66E-05	1.21E-02
positive regulation of nucleobase-containing compound metabolic process (GO:0045935)	1994	642	562.93	+	1.14	4.39E-05	1.20E-02
positive regulation of response to stimulus (GO:0048584)	2296	739	648.19	+	1.14	1.06E-05	3.82E-03
regulation of biosynthetic process (GO:0009889)	5195	1672	1466.62	+	1.14	3.90E-13	4.12E-10
regulation of macromolecule metabolic process (GO:0060255)	5709	1831	1611.72	+	1.14	5.17E-14	8.52E-11
nucleobase-containing compound metabolic process (GO:0006139)	2748	878	775.8	+	1.13	4.21E-06	1.78E-03
regulation of metabolic process (GO:0019222)	6273	2001	1770.95	+	1.13	1.65E-14	3.49E-11
positive regulation of cell communication (GO:0010647)	1795	572	506.75	+	1.13	3.98E-04	4.68E-02
macromolecule biosynthetic process (GO:0009059)	2937	931	829.15	+	1.12	8.51E-06	3.23E-03
nucleic acid metabolic process (GO:0090304)	2178	689	614.88	+	1.12	2.15E-04	3.42E-02
response to stress (GO:0006950)	3539	1119	999.11	+	1.12	1.14E-06	6.04E-04
primary metabolic process (GO:0044238)	6778	2136	1913.52	+	1.12	3.20E-13	3.95E-10
organelle organization (GO:0006996)	3086	971	871.22	+	1.11	1.92E-05	6.04E-03
positive regulation of macromolecule biosynthetic process (GO:0010557)	2554	802	721.03	+	1.11	1.70E-04	2.90E-02
regulation of biological quality (GO:0065008)	3003	940	847.79	+	1.11	5.95E-05	1.40E-02
positive regulation of biological process (GO:0048518)	6113	1913	1725.78	+	1.11	2.86E-10	2.02E-07
positive regulation of cellular process (GO:0048522)	5813	1818	1641.09	+	1.11	1.55E-09	1.04E-06
positive regulation of biosynthetic process (GO:0009891)	2665	833	752.36	+	1.11	2.24E-04	3.49E-02
positive regulation of macromolecule metabolic process (GO:0010604)	3138	980	885.9	+	1.11	6.13E-05	1.40E-02
establishment of localization (GO:0051234)	4006	1251	1130.95	+	1.11	3.22E-06	1.45E-03
cellular component biogenesis (GO:0044085)	2762	862	779.75	+	1.11	2.13E-04	3.42E-02
regulation of response to stimulus (GO:0048583)	4107	1281	1159.46	+	1.1	3.00E-06	1.39E-03
transport (GO:0006810)	3722	1159	1050.77	+	1.1	1.52E-05	5.11E-03
localization (GO:0051179)	4549	1416	1284.24	+	1.1	1.10E-06	6.06E-04
protein metabolic process (GO:0019538)	3342	1040	943.49	+	1.1	6.03E-05	1.40E-02
regulation of signal transduction (GO:0009966)	3101	965	875.45	+	1.1	1.27E-04	2.38E-02
macromolecule metabolic process (GO:0043170)	5404	1681	1525.62	+	1.1	5.90E-08	3.36E-05
negative regulation of metabolic process (GO:0009892)	2721	846	768.17	+	1.1	4.29E-04	4.97E-02
positive regulation of metabolic process (GO:0009893)	3458	1075	976.24	+	1.1	4.91E-05	1.21E-02
metabolic process (GO:0008152)	7642	2372	2157.44	+	1.1	7.61E-12	6.26E-09
regulation of cell communication (GO:0010646)	3546	1100	1001.08	+	1.1	5.82E-05	1.39E-02
regulation of signaling (GO:0023051)	3541	1094	999.67	+	1.09	1.24E-04	2.39E-02
regulation of cellular process (GO:0050794)	11417	3508	3223.17	+	1.09	6.33E-19	1.87E-15
response to chemical (GO:0042221)	3714	1141	1048.51	+	1.09	2.28E-04	3.52E-02
cellular component organization or biogenesis (GO:0071840)	5931	1816	1674.4	+	1.08	1.55E-06	7.90E-04
regulation of biological process (GO:0050789)	11815	3613	3335.53	+	1.08	3.00E-18	7.40E-15
biological regulation (GO:0065007)	12219	3732	3449.58	+	1.08	4.28E-19	1.59E-15
cellular component organization (GO:0016043)	5717	1745	1613.98	+	1.08	6.93E-06	2.78E-03
cell communication (GO:0007154)	5328	1609	1504.16	+	1.07	2.36E-04	3.56E-02
signaling (GO:0023052)	5282	1593	1491.18	+	1.07	3.42E-04	4.40E-02
cellular process (GO:0009987)	15563	4672	4393.64	+	1.06	2.30E-24	1.14E-20
cellular response to stimulus (GO:0051716)	6478	1944	1828.82	+	1.06	1.34E-04	2.43E-02
biological_process (GO:0008150)	17724	5284	5003.71	+	1.06	1.12E-38	8.33E-35
Unclassified (UNCLASSIFIED)	2856	526	806.29	-	0.65	1.12E-38	1.67E-34
adaptive immune response (GO:0002250)	683	120	192.82	-	0.62	5.35E-11	4.17E-08
immunoglobulin mediated immune response (GO:0016064)	184	31	51.95	-	0.6	3.79E-04	4.57E-02
Analysis Type:	PANTHER Overrepresentation Test (Released 20240807)
Annotation Version and Release Date:	GO Ontology database DOI: 10.5281/zenodo.15066566 Released 2025-03-16
Analyzed List:	upload_1 (Homo sapiens)
Reference List:	Homo sapiens (all genes in database)
Test Type:	FISHER
Correction:	FDR

## Sheet: 20-40 POSCO quintile 2
GO biological process complete	Homo sapiens - REFLIST (20580)	upload_1 (5776)	upload_1 (expected)	upload_1 (over/under)	upload_1 (fold Enrichment)	upload_1 (raw P-value)	upload_1 (FDR)
phosphatidylinositol dephosphorylation (GO:0046856)	28	18	7.86	+	2.29	7.01E-05	1.96E-02
intracellular zinc ion homeostasis (GO:0006882)	36	22	10.1	+	2.18	4.19E-05	1.27E-02
regulation of antigen receptor-mediated signaling pathway (GO:0050854)	71	35	19.93	+	1.76	1.63E-04	3.84E-02
centrosome cycle (GO:0007098)	98	45	27.5	+	1.64	1.69E-04	3.91E-02
dephosphorylation (GO:0016311)	136	60	38.17	+	1.57	7.20E-05	1.98E-02
regulation of cell-matrix adhesion (GO:0001952)	123	54	34.52	+	1.56	1.72E-04	3.92E-02
lipid modification (GO:0030258)	167	70	46.87	+	1.49	1.26E-04	3.22E-02
DNA recombination (GO:0006310)	253	102	71.01	+	1.44	2.90E-05	8.96E-03
double-strand break repair (GO:0006302)	221	89	62.03	+	1.43	8.43E-05	2.27E-02
purine-containing compound biosynthetic process (GO:0072522)	241	94	67.64	+	1.39	2.23E-04	4.80E-02
positive regulation of DNA metabolic process (GO:0051054)	282	109	79.15	+	1.38	1.32E-04	3.21E-02
DNA repair (GO:0006281)	524	200	147.07	+	1.36	4.53E-07	2.39E-04
purine-containing compound metabolic process (GO:0072521)	506	187	142.01	+	1.32	1.23E-05	4.04E-03
DNA metabolic process (GO:0006259)	749	276	210.21	+	1.31	1.06E-07	8.23E-05
DNA damage response (GO:0006974)	807	296	226.49	+	1.31	6.24E-08	5.78E-05
nucleobase-containing small molecule metabolic process (GO:0055086)	609	222	170.92	+	1.3	5.48E-06	2.25E-03
nucleoside phosphate metabolic process (GO:0006753)	582	211	163.34	+	1.29	1.29E-05	4.17E-03
cell cycle process (GO:0022402)	903	325	253.44	+	1.28	1.30E-07	9.17E-05
mitotic cell cycle process (GO:1903047)	511	183	143.42	+	1.28	1.19E-04	3.10E-02
cell cycle (GO:0007049)	992	355	278.42	+	1.28	6.30E-08	5.49E-05
mitotic cell cycle (GO:0000278)	591	207	165.87	+	1.25	1.96E-04	4.28E-02
protein transport (GO:0015031)	1102	385	309.29	+	1.24	3.23E-07	1.84E-04
microtubule-based process (GO:0007017)	895	310	251.19	+	1.23	1.18E-05	3.97E-03
oxoacid metabolic process (GO:0043436)	788	270	221.16	+	1.22	1.03E-04	2.71E-02
organic acid metabolic process (GO:0006082)	796	272	223.41	+	1.22	1.29E-04	3.25E-02
organophosphate metabolic process (GO:0019637)	977	331	274.21	+	1.21	5.01E-05	1.49E-02
establishment of protein localization (GO:0045184)	1318	443	369.91	+	1.2	5.71E-06	2.29E-03
nucleobase-containing compound metabolic process (GO:0006139)	2748	921	771.26	+	1.19	1.90E-11	5.63E-08
phosphorus metabolic process (GO:0006793)	1430	478	401.34	+	1.19	4.02E-06	1.70E-03
phosphate-containing compound metabolic process (GO:0006796)	1427	476	400.5	+	1.19	6.04E-06	2.36E-03
intracellular transport (GO:0046907)	1200	399	336.79	+	1.18	5.27E-05	1.53E-02
nitrogen compound transport (GO:0071705)	1537	507	431.38	+	1.18	1.08E-05	3.73E-03
nucleic acid metabolic process (GO:0090304)	2178	716	611.28	+	1.17	2.00E-07	1.34E-04
gene expression (GO:0010467)	2534	827	711.19	+	1.16	7.15E-08	5.89E-05
protein localization (GO:0008104)	1988	648	557.95	+	1.16	3.29E-06	1.48E-03
cellular macromolecule localization (GO:0070727)	1996	650	560.2	+	1.16	3.43E-06	1.50E-03
small molecule metabolic process (GO:0044281)	1576	509	442.32	+	1.15	1.31E-04	3.24E-02
cellular component assembly (GO:0022607)	2516	807	706.14	+	1.14	2.41E-06	1.12E-03
cellular component biogenesis (GO:0044085)	2762	885	775.19	+	1.14	7.77E-07	3.97E-04
organelle organization (GO:0006996)	3086	986	866.12	+	1.14	2.57E-07	1.59E-04
macromolecule localization (GO:0033036)	2411	770	676.67	+	1.14	8.96E-06	3.16E-03
nucleobase-containing compound biosynthetic process (GO:0034654)	1793	572	503.22	+	1.14	1.82E-04	4.09E-02
macromolecule biosynthetic process (GO:0009059)	2937	933	824.3	+	1.13	1.84E-06	8.79E-04
cellular localization (GO:0051641)	2706	858	759.47	+	1.13	7.53E-06	2.79E-03
biosynthetic process (GO:0009058)	3997	1265	1121.8	+	1.13	2.82E-08	3.21E-05
regulation of transcription by RNA polymerase II (GO:0006357)	2642	833	741.51	+	1.12	2.68E-05	8.45E-03
regulation of nucleobase-containing compound metabolic process (GO:0019219)	3961	1245	1111.7	+	1.12	2.03E-07	1.31E-04
regulation of RNA metabolic process (GO:0051252)	3661	1138	1027.5	+	1.11	8.84E-06	3.20E-03
primary metabolic process (GO:0044238)	6778	2106	1902.32	+	1.11	2.28E-11	5.62E-08
regulation of primary metabolic process (GO:0080090)	5174	1606	1452.14	+	1.11	4.88E-08	4.82E-05
regulation of macromolecule metabolic process (GO:0060255)	5709	1772	1602.29	+	1.11	5.19E-09	6.41E-06
regulation of metabolic process (GO:0019222)	6273	1944	1760.59	+	1.1	8.45E-10	1.25E-06
regulation of biosynthetic process (GO:0009889)	5195	1603	1458.03	+	1.1	2.69E-07	1.59E-04
cellular component organization or biogenesis (GO:0071840)	5931	1827	1664.6	+	1.1	3.15E-08	3.33E-05
regulation of macromolecule biosynthetic process (GO:0010556)	5014	1544	1407.23	+	1.1	9.65E-07	4.77E-04
regulation of RNA biosynthetic process (GO:2001141)	3401	1046	954.53	+	1.1	1.56E-04	3.73E-02
macromolecule metabolic process (GO:0043170)	5404	1662	1516.69	+	1.1	3.48E-07	1.91E-04
cellular component organization (GO:0016043)	5717	1758	1604.54	+	1.1	1.27E-07	9.39E-05
metabolic process (GO:0008152)	7642	2349	2144.81	+	1.1	7.00E-11	1.48E-07
regulation of DNA-templated transcription (GO:0006355)	3389	1041	951.16	+	1.09	1.96E-04	4.34E-02
regulation of gene expression (GO:0010468)	4908	1502	1377.48	+	1.09	6.89E-06	2.62E-03
biological regulation (GO:0065007)	12219	3652	3429.39	+	1.06	1.83E-12	6.78E-09
regulation of cellular process (GO:0050794)	11417	3410	3204.3	+	1.06	1.26E-10	2.08E-07
regulation of biological process (GO:0050789)	11815	3521	3316.01	+	1.06	1.24E-10	2.30E-07
cellular process (GO:0009987)	15563	4564	4367.92	+	1.04	9.24E-13	4.56E-09
biological_process (GO:0008150)	17724	5177	4974.43	+	1.04	1.28E-20	1.90E-16
immune response (GO:0006955)	1741	417	488.63	-	0.85	5.89E-05	1.68E-02
Unclassified (UNCLASSIFIED)	2856	599	801.57	-	0.75	1.28E-20	9.48E-17
adaptive immune response (GO:0002250)	683	125	191.69	-	0.65	2.50E-09	3.37E-06
Analysis Type:	PANTHER Overrepresentation Test (Released 20240807)
Annotation Version and Release Date:	GO Ontology database DOI: 10.5281/zenodo.15066566 Released 2025-03-16
Analyzed List:	upload_1 (Homo sapiens)
Reference List:	Homo sapiens (all genes in database)
Test Type:	FISHER
Correction:	FDR

## Sheet: 0-20 POSCO quntile 1
GO biological process complete	Homo sapiens - REFLIST (20580)	upload_1 (5294)	upload_1 (expected)	upload_1 (over/under)	upload_1 (fold Enrichment)	upload_1 (raw P-value)	upload_1 (FDR)
cyclic nucleotide catabolic process (GO:0009214)	14	11	3.6	+	3.05	5.28E-05	1.35E-02
positive regulation of protein polyubiquitination (GO:1902916)	18	12	4.63	+	2.59	3.07E-04	4.74E-02
stress granule assembly (GO:0034063)	27	16	6.95	+	2.3	2.30E-04	3.87E-02
postreplication repair (GO:0006301)	35	20	9	+	2.22	1.08E-04	2.43E-02
protein localization to microtubule cytoskeleton (GO:0072698)	41	23	10.55	+	2.18	3.94E-05	1.10E-02
centrosome duplication (GO:0051298)	39	21	10.03	+	2.09	1.75E-04	3.24E-02
regulatory ncRNA processing (GO:0070918)	59	31	15.18	+	2.04	1.50E-05	6.00E-03
meiotic chromosome segregation (GO:0045132)	93	47	23.92	+	1.96	2.94E-07	2.72E-04
homologous chromosome segregation (GO:0045143)	67	32	17.24	+	1.86	1.12E-04	2.36E-02
chromosome organization involved in meiotic cell cycle (GO:0070192)	66	31	16.98	+	1.83	1.93E-04	3.45E-02
protein K48-linked ubiquitination (GO:0070936)	96	45	24.7	+	1.82	9.62E-06	4.19E-03
meiosis I (GO:0007127)	128	55	32.93	+	1.67	2.47E-05	7.94E-03
meiosis I cell cycle process (GO:0061982)	131	56	33.7	+	1.66	2.08E-05	7.35E-03
meiotic nuclear division (GO:0140013)	179	75	46.05	+	1.63	2.65E-06	1.51E-03
meiotic cell cycle (GO:0051321)	262	107	67.4	+	1.59	7.36E-08	8.39E-05
meiotic cell cycle process (GO:1903046)	200	81	51.45	+	1.57	4.41E-06	2.18E-03
spermatid differentiation (GO:0048515)	250	96	64.31	+	1.49	1.08E-05	4.55E-03
cilium assembly (GO:0060271)	353	134	90.81	+	1.48	3.92E-07	3.06E-04
double-strand break repair (GO:0006302)	221	83	56.85	+	1.46	1.00E-04	2.32E-02
cilium organization (GO:0044782)	388	145	99.81	+	1.45	3.87E-07	3.18E-04
spermatid development (GO:0007286)	241	90	61.99	+	1.45	7.67E-05	1.83E-02
organelle fission (GO:0048285)	355	131	91.32	+	1.43	2.87E-06	1.57E-03
nuclear chromosome segregation (GO:0098813)	237	87	60.97	+	1.43	1.74E-04	3.26E-02
protein polyubiquitination (GO:0000209)	249	91	64.05	+	1.42	1.41E-04	2.87E-02
DNA repair (GO:0006281)	524	188	134.79	+	1.39	2.11E-07	2.09E-04
chromosome segregation (GO:0007059)	339	120	87.2	+	1.38	7.38E-05	1.79E-02
plasma membrane bounded cell projection assembly (GO:0120031)	450	159	115.76	+	1.37	5.48E-06	2.62E-03
regulation of mitotic cell cycle phase transition (GO:1901990)	329	116	84.63	+	1.37	1.27E-04	2.62E-02
nuclear division (GO:0000280)	327	115	84.12	+	1.37	1.58E-04	3.03E-02
protein modification by small protein conjugation or removal (GO:0070647)	782	274	201.16	+	1.36	4.52E-09	9.58E-06
DNA damage response (GO:0006974)	807	281	207.59	+	1.35	4.81E-09	7.92E-06
post-translational protein modification (GO:0043687)	835	289	214.8	+	1.35	6.56E-09	9.73E-06
germ cell development (GO:0007281)	393	136	101.1	+	1.35	8.91E-05	2.09E-02
cell projection assembly (GO:0030031)	463	160	119.1	+	1.34	2.02E-05	7.31E-03
protein modification by small protein conjugation (GO:0032446)	671	230	172.61	+	1.33	5.73E-07	4.04E-04
sexual reproduction (GO:0019953)	1107	379	284.76	+	1.33	1.08E-10	5.32E-07
cellular process involved in reproduction in multicellular organism (GO:0022412)	428	146	110.1	+	1.33	1.09E-04	2.38E-02
male gamete generation (GO:0048232)	693	236	178.27	+	1.32	6.88E-07	4.63E-04
DNA metabolic process (GO:0006259)	749	254	192.67	+	1.32	3.75E-07	3.27E-04
protein ubiquitination (GO:0016567)	593	201	152.54	+	1.32	7.03E-06	3.15E-03
regulation of cell cycle phase transition (GO:1901987)	435	147	111.9	+	1.31	1.57E-04	3.06E-02
cell cycle (GO:0007049)	992	335	255.18	+	1.31	7.21E-09	9.71E-06
spermatogenesis (GO:0007283)	675	227	173.64	+	1.31	3.74E-06	1.91E-03
cell cycle process (GO:0022402)	903	302	232.29	+	1.3	1.36E-07	1.44E-04
gamete generation (GO:0007276)	855	285	219.94	+	1.3	4.44E-07	3.29E-04
organophosphate biosynthetic process (GO:0090407)	567	184	145.86	+	1.26	3.03E-04	4.72E-02
macromolecule modification (GO:0043412)	1926	621	495.44	+	1.25	1.80E-11	1.34E-07
organelle assembly (GO:0070925)	901	287	231.77	+	1.24	2.50E-05	7.87E-03
protein modification process (GO:0036211)	1739	553	447.34	+	1.24	3.29E-09	8.12E-06
microtubule-based process (GO:0007017)	895	284	230.23	+	1.23	3.93E-05	1.12E-02
regulation of cell cycle (GO:0051726)	1071	334	275.5	+	1.21	4.16E-05	1.12E-02
multicellular organismal reproductive process (GO:0048609)	1005	310	258.53	+	1.2	1.84E-04	3.36E-02
reproductive process (GO:0022414)	1567	474	403.1	+	1.18	2.88E-05	8.88E-03
cellular response to stress (GO:0033554)	1648	497	423.93	+	1.17	2.30E-05	7.76E-03
nucleobase-containing compound metabolic process (GO:0006139)	2748	826	706.9	+	1.17	4.01E-08	4.95E-05
nucleic acid metabolic process (GO:0090304)	2178	654	560.27	+	1.17	1.81E-06	1.12E-03
phosphate-containing compound metabolic process (GO:0006796)	1427	426	367.08	+	1.16	2.69E-04	4.38E-02
cellular macromolecule localization (GO:0070727)	1996	593	513.45	+	1.15	2.31E-05	7.61E-03
protein localization (GO:0008104)	1988	589	511.39	+	1.15	3.59E-05	1.06E-02
macromolecule localization (GO:0033036)	2411	713	620.21	+	1.15	5.62E-06	2.60E-03
organelle organization (GO:0006996)	3086	904	793.84	+	1.14	1.24E-06	7.97E-04
macromolecule metabolic process (GO:0043170)	5404	1569	1390.13	+	1.13	1.38E-10	5.10E-07
cellular localization (GO:0051641)	2706	779	696.09	+	1.12	1.08E-04	2.40E-02
gene expression (GO:0010467)	2534	729	651.85	+	1.12	2.24E-04	3.82E-02
protein metabolic process (GO:0019538)	3342	959	859.7	+	1.12	2.24E-05	7.72E-03
primary metabolic process (GO:0044238)	6778	1917	1743.57	+	1.1	4.77E-09	8.84E-06
metabolic process (GO:0008152)	7642	2161	1965.83	+	1.1	1.50E-10	4.43E-07
biological_process (GO:0008150)	17724	4639	4559.32	+	1.02	2.23E-04	3.84E-02
multicellular organismal process (GO:0032501)	6408	1513	1648.39	-	0.92	3.05E-06	1.61E-03
multicellular organism development (GO:0007275)	4029	934	1036.42	-	0.9	3.47E-05	1.05E-02
Unclassified (UNCLASSIFIED)	2856	655	734.68	-	0.89	2.23E-04	3.88E-02
system development (GO:0048731)	3629	832	933.52	-	0.89	1.96E-05	7.25E-03
immune system process (GO:0002376)	2409	544	619.69	-	0.88	1.62E-04	3.08E-02
anatomical structure morphogenesis (GO:0009653)	2270	510	583.93	-	0.87	1.48E-04	2.93E-02
regulation of developmental process (GO:0050793)	2457	550	632.04	-	0.87	4.91E-05	1.28E-02
system process (GO:0003008)	2153	472	553.84	-	0.85	1.69E-05	6.44E-03
nervous system process (GO:0050877)	1495	322	384.57	-	0.84	1.07E-04	2.44E-02
regulation of multicellular organismal development (GO:2000026)	1405	302	361.42	-	0.84	1.47E-04	2.93E-02
negative regulation of DNA-templated transcription (GO:0045892)	1298	279	333.9	-	0.84	2.69E-04	4.33E-02
G protein-coupled receptor signaling pathway (GO:0007186)	1263	271	324.89	-	0.83	2.91E-04	4.58E-02
immune response (GO:0006955)	1741	373	447.85	-	0.83	1.49E-05	6.11E-03
negative regulation of RNA biosynthetic process (GO:1902679)	1307	280	336.21	-	0.83	2.17E-04	3.83E-02
animal organ morphogenesis (GO:0009887)	986	204	253.64	-	0.8	1.85E-04	3.35E-02
negative regulation of transcription by RNA polymerase II (GO:0000122)	963	196	247.72	-	0.79	7.21E-05	1.78E-02
regulation of system process (GO:0044057)	563	105	144.83	-	0.73	7.20E-05	1.81E-02
sensory perception of smell (GO:0007608)	472	88	121.42	-	0.72	2.83E-04	4.51E-02
detection of chemical stimulus involved in sensory perception of smell (GO:0050911)	440	79	113.19	-	0.7	1.10E-04	2.35E-02
adaptive immune response based on somatic recombination of immune receptors built from immunoglobulin superfamily domains (GO:0002460)	268	41	68.94	-	0.59	4.19E-05	1.11E-02
lymphocyte mediated immunity (GO:0002449)	265	40	68.17	-	0.59	3.68E-05	1.07E-02
leukocyte mediated immunity (GO:0002443)	323	48	83.09	-	0.58	2.48E-06	1.47E-03
adaptive immune response (GO:0002250)	683	90	175.69	-	0.51	4.37E-16	6.48E-12
immunoglobulin mediated immune response (GO:0016064)	184	24	47.33	-	0.51	4.05E-05	1.11E-02
B cell mediated immunity (GO:0019724)	189	24	48.62	-	0.49	1.67E-05	6.50E-03
embryonic skeletal system development (GO:0048706)	136	17	34.98	-	0.49	2.36E-04	3.93E-02
regulation of systemic arterial blood pressure (GO:0003073)	111	12	28.55	-	0.42	1.22E-04	2.55E-02
nucleosome assembly (GO:0006334)	90	9	23.15	-	0.39	2.57E-04	4.22E-02
Analysis Type:	PANTHER Overrepresentation Test (Released 20240807)
Annotation Version and Release Date:	GO Ontology database DOI: 10.5281/zenodo.15066566 Released 2025-03-16
Analyzed List:	upload_1 (Homo sapiens)
Reference List:	Homo sapiens (all genes in database)
Test Type:	FISHER
Correction:	FDR

## Sheet: significant POSCO
GO biological process complete	Homo sapiens - REFLIST (20580)	upload_1 (9606)	upload_1 (expected)	upload_1 (over/under)	upload_1 (fold Enrichment)	upload_1 (raw P-value)	upload_1 (FDR)
bone trabecula formation (GO:0060346)	8	8	3.73	+	2.14	2.25E-03	3.11E-02
mesonephric tubule formation (GO:0072172)	9	9	4.2	+	2.14	1.05E-03	1.72E-02
phospholipase C-activating dopamine receptor signaling pathway (GO:0060158)	8	8	3.73	+	2.14	2.25E-03	3.10E-02
ganglioside catabolic process (GO:0006689)	8	8	3.73	+	2.14	2.25E-03	3.10E-02
positive regulation of attachment of mitotic spindle microtubules to kinetochore (GO:1902425)	8	8	3.73	+	2.14	2.25E-03	3.10E-02
renal system pattern specification (GO:0072048)	8	8	3.73	+	2.14	2.25E-03	3.09E-02
G protein-coupled opioid receptor signaling pathway (GO:0038003)	9	9	4.2	+	2.14	1.05E-03	1.71E-02
T-helper 2 cell differentiation (GO:0045064)	9	9	4.2	+	2.14	1.05E-03	1.71E-02
cellular response to muramyl dipeptide (GO:0071225)	10	10	4.67	+	2.14	4.90E-04	9.17E-03
positive regulation of synaptic plasticity (GO:0031915)	10	10	4.67	+	2.14	4.90E-04	9.16E-03
positive regulation of synapse maturation (GO:0090129)	8	8	3.73	+	2.14	2.25E-03	3.09E-02
leukocyte aggregation (GO:0070486)	11	11	5.13	+	2.14	2.28E-04	4.85E-03
hepoxilin biosynthetic process (GO:0051122)	8	8	3.73	+	2.14	2.25E-03	3.09E-02
hepoxilin metabolic process (GO:0051121)	8	8	3.73	+	2.14	2.25E-03	3.09E-02
formate metabolic process (GO:0015942)	8	8	3.73	+	2.14	2.25E-03	3.08E-02
norepinephrine transport (GO:0015874)	9	9	4.2	+	2.14	1.05E-03	1.71E-02
bone trabecula morphogenesis (GO:0061430)	11	11	5.13	+	2.14	2.28E-04	4.84E-03
heparan sulfate proteoglycan catabolic process (GO:0030200)	10	10	4.67	+	2.14	4.90E-04	9.15E-03
glyceraldehyde-3-phosphate metabolic process (GO:0019682)	12	12	5.6	+	2.14	1.07E-04	2.50E-03
pattern specification involved in kidney development (GO:0061004)	8	8	3.73	+	2.14	2.25E-03	3.08E-02
apoptotic process involved in morphogenesis (GO:0060561)	22	21	10.27	+	2.05	2.33E-06	8.67E-05
nephron tubule formation (GO:0072079)	19	18	8.87	+	2.03	1.81E-05	5.44E-04
neuroendocrine cell differentiation (GO:0061101)	19	18	8.87	+	2.03	1.81E-05	5.43E-04
sphingosine-1-phosphate receptor signaling pathway (GO:0003376)	16	15	7.47	+	2.01	1.40E-04	3.15E-03
regulation of apoptotic process involved in morphogenesis (GO:1902337)	14	13	6.53	+	1.99	5.44E-04	9.90E-03
fructose metabolic process (GO:0006000)	14	13	6.53	+	1.99	5.44E-04	9.89E-03
regulation of apoptotic process involved in development (GO:1904748)	14	13	6.53	+	1.99	5.44E-04	9.88E-03
negative regulation of nitric oxide biosynthetic process (GO:0045019)	13	12	6.07	+	1.98	1.07E-03	1.73E-02
negative regulation of nitric oxide metabolic process (GO:1904406)	13	12	6.07	+	1.98	1.07E-03	1.73E-02
vitamin K metabolic process (GO:0042373)	13	12	6.07	+	1.98	1.07E-03	1.73E-02
imidazole-containing compound metabolic process (GO:0052803)	12	11	5.6	+	1.96	2.10E-03	2.97E-02
defense response to tumor cell (GO:0002357)	12	11	5.6	+	1.96	2.10E-03	2.97E-02
loop of Henle development (GO:0072070)	12	11	5.6	+	1.96	2.10E-03	2.97E-02
regulation of norepinephrine secretion (GO:0014061)	12	11	5.6	+	1.96	2.10E-03	2.96E-02
UV protection (GO:0009650)	12	11	5.6	+	1.96	2.10E-03	2.96E-02
negative regulation of macrophage cytokine production (GO:0010936)	12	11	5.6	+	1.96	2.10E-03	2.96E-02
serine family amino acid catabolic process (GO:0009071)	12	11	5.6	+	1.96	2.10E-03	2.95E-02
response to stimulus involved in regulation of muscle adaptation (GO:0014874)	12	11	5.6	+	1.96	2.10E-03	2.95E-02
neuroepithelial cell differentiation (GO:0060563)	37	33	17.27	+	1.91	1.12E-07	5.47E-06
protein hydroxylation (GO:0018126)	18	16	8.4	+	1.9	4.46E-04	8.47E-03
actin-myosin filament sliding (GO:0033275)	17	15	7.93	+	1.89	8.27E-04	1.41E-02
sphingolipid mediated signaling pathway (GO:0090520)	17	15	7.93	+	1.89	8.27E-04	1.41E-02
response to immobilization stress (GO:0035902)	25	22	11.67	+	1.89	2.37E-05	6.91E-04
regulation of mammary gland epithelial cell proliferation (GO:0033599)	16	14	7.47	+	1.87	1.53E-03	2.30E-02
regulation of voltage-gated calcium channel activity (GO:1901385)	16	14	7.47	+	1.87	1.53E-03	2.30E-02
response to corticosterone (GO:0051412)	16	14	7.47	+	1.87	1.53E-03	2.30E-02
postsynaptic specialization assembly (GO:0098698)	16	14	7.47	+	1.87	1.53E-03	2.30E-02
release of cytochrome c from mitochondria (GO:0001836)	23	20	10.74	+	1.86	8.38E-05	2.06E-03
nervous system process involved in regulation of systemic arterial blood pressure (GO:0001976)	15	13	7	+	1.86	2.81E-03	3.70E-02
regulation of metaphase plate congression (GO:0090235)	15	13	7	+	1.86	2.81E-03	3.70E-02
regulation of long-term synaptic depression (GO:1900452)	15	13	7	+	1.86	2.81E-03	3.70E-02
glucocorticoid metabolic process (GO:0008211)	15	13	7	+	1.86	2.81E-03	3.69E-02
negative regulation of B cell apoptotic process (GO:0002903)	15	13	7	+	1.86	2.81E-03	3.69E-02
muscle filament sliding (GO:0030049)	15	13	7	+	1.86	2.81E-03	3.69E-02
response to muramyl dipeptide (GO:0032495)	21	18	9.8	+	1.84	2.91E-04	5.90E-03
GABAergic neuron differentiation (GO:0097154)	21	18	9.8	+	1.84	2.91E-04	5.89E-03
negative regulation of lipid catabolic process (GO:0050995)	27	23	12.6	+	1.83	5.23E-05	1.36E-03
regulation of adenylate cyclase-activating G protein-coupled receptor signaling pathway (GO:0106070)	20	17	9.34	+	1.82	5.36E-04	9.80E-03
behavioral response to pain (GO:0048266)	20	17	9.34	+	1.82	5.36E-04	9.79E-03
regulation of calcium ion transport into cytosol (GO:0010522)	20	17	9.34	+	1.82	5.36E-04	9.78E-03
positive regulation of excitatory postsynaptic potential (GO:2000463)	33	28	15.4	+	1.82	1.03E-05	3.31E-04
skeletal muscle fiber development (GO:0048741)	32	27	14.94	+	1.81	1.85E-05	5.50E-04
phagolysosome assembly (GO:0001845)	19	16	8.87	+	1.8	9.82E-04	1.62E-02
negative regulation of SMAD protein signal transduction (GO:0060392)	25	21	11.67	+	1.8	1.72E-04	3.78E-03
spinal cord patterning (GO:0021511)	18	15	8.4	+	1.79	1.79E-03	2.62E-02
osteoblast development (GO:0002076)	18	15	8.4	+	1.79	1.79E-03	2.61E-02
regulation of vascular permeability (GO:0043114)	48	40	22.4	+	1.79	2.43E-07	1.13E-05
negative regulation of nucleotide metabolic process (GO:0045980)	29	24	13.54	+	1.77	1.03E-04	2.42E-03
response to pain (GO:0048265)	34	28	15.87	+	1.76	3.63E-05	9.86E-04
negative regulation of purine nucleotide metabolic process (GO:1900543)	28	23	13.07	+	1.76	1.81E-04	3.94E-03
regulation of macrophage cytokine production (GO:0010935)	38	31	17.74	+	1.75	1.23E-05	3.89E-04
cellular response to pH (GO:0071467)	27	22	12.6	+	1.75	3.16E-04	6.29E-03
fat-soluble vitamin metabolic process (GO:0006775)	43	35	20.07	+	1.74	4.02E-06	1.42E-04
dorsal spinal cord development (GO:0021516)	21	17	9.8	+	1.73	1.73E-03	2.55E-02
positive regulation of protein localization to cell surface (GO:2000010)	21	17	9.8	+	1.73	1.73E-03	2.54E-02
positive regulation of p38MAPK cascade (GO:1900745)	26	21	12.14	+	1.73	5.49E-04	9.96E-03
apoptotic process involved in development (GO:1902742)	36	29	16.8	+	1.73	3.76E-05	1.01E-03
potassium ion homeostasis (GO:0055075)	36	29	16.8	+	1.73	3.76E-05	1.01E-03
skeletal muscle contraction (GO:0003009)	35	28	16.34	+	1.71	6.51E-05	1.64E-03
negative regulation of toll-like receptor signaling pathway (GO:0034122)	20	16	9.34	+	1.71	3.02E-03	3.91E-02
metanephric tubule development (GO:0072170)	20	16	9.34	+	1.71	3.02E-03	3.90E-02
negative regulation of ATP metabolic process (GO:1903579)	25	20	11.67	+	1.71	9.49E-04	1.58E-02
ganglioside metabolic process (GO:0001573)	29	23	13.54	+	1.7	5.35E-04	9.81E-03
regulation of megakaryocyte differentiation (GO:0045652)	24	19	11.2	+	1.7	1.63E-03	2.43E-02
trabecula formation (GO:0060343)	24	19	11.2	+	1.7	1.63E-03	2.43E-02
glucose 6-phosphate metabolic process (GO:0051156)	24	19	11.2	+	1.7	1.63E-03	2.42E-02
positive regulation of macrophage cytokine production (GO:0060907)	24	19	11.2	+	1.7	1.63E-03	2.42E-02
regulation of cytosolic calcium ion concentration (GO:0051480)	57	45	26.61	+	1.69	7.80E-07	3.22E-05
adaptive thermogenesis (GO:1990845)	28	22	13.07	+	1.68	9.02E-04	1.51E-02
glycoprotein catabolic process (GO:0006516)	37	29	17.27	+	1.68	1.02E-04	2.42E-03
myotube cell development (GO:0014904)	37	29	17.27	+	1.68	1.02E-04	2.42E-03
metanephric epithelium development (GO:0072207)	23	18	10.74	+	1.68	2.77E-03	3.67E-02
postsynapse assembly (GO:0099068)	23	18	10.74	+	1.68	2.77E-03	3.67E-02
erythrocyte maturation (GO:0043249)	23	18	10.74	+	1.68	2.77E-03	3.66E-02
ventricular cardiac muscle cell action potential (GO:0086005)	23	18	10.74	+	1.68	2.77E-03	3.66E-02
postsynaptic specialization organization (GO:0099084)	32	25	14.94	+	1.67	5.13E-04	9.46E-03
synaptic transmission, cholinergic (GO:0007271)	27	21	12.6	+	1.67	1.51E-03	2.28E-02
negative regulation of miRNA transcription (GO:1902894)	27	21	12.6	+	1.67	1.51E-03	2.28E-02
multicellular organismal movement (GO:0050879)	49	38	22.87	+	1.66	1.79E-05	5.40E-04
response to pH (GO:0009268)	40	31	18.67	+	1.66	9.29E-05	2.25E-03
metanephric nephron development (GO:0072210)	31	24	14.47	+	1.66	8.47E-04	1.44E-02
protein insertion into ER membrane (GO:0045048)	31	24	14.47	+	1.66	8.47E-04	1.44E-02
maintenance of synapse structure (GO:0099558)	31	24	14.47	+	1.66	8.47E-04	1.43E-02
negative regulation of lipid transport (GO:0032369)	31	24	14.47	+	1.66	8.47E-04	1.43E-02
regulation of lipid catabolic process (GO:0050994)	62	48	28.94	+	1.66	1.14E-06	4.57E-05
cell differentiation in spinal cord (GO:0021515)	53	41	24.74	+	1.66	6.15E-06	2.07E-04
nephron morphogenesis (GO:0072028)	70	54	32.67	+	1.65	2.28E-07	1.07E-05
regulation of cholesterol biosynthetic process (GO:0045540)	26	20	12.14	+	1.65	2.51E-03	3.38E-02
regulation of sterol biosynthetic process (GO:0106118)	26	20	12.14	+	1.65	2.51E-03	3.38E-02
phagosome maturation (GO:0090382)	30	23	14	+	1.64	1.39E-03	2.16E-02
sulfur compound catabolic process (GO:0044273)	47	36	21.94	+	1.64	4.76E-05	1.26E-03
musculoskeletal movement (GO:0050881)	47	36	21.94	+	1.64	4.76E-05	1.25E-03
nephron epithelium morphogenesis (GO:0072088)	68	52	31.74	+	1.64	6.21E-07	2.64E-05
modified amino acid catabolic process (GO:0042219)	34	26	15.87	+	1.64	4.79E-04	8.98E-03
cell-substrate junction organization (GO:0150115)	42	32	19.6	+	1.63	1.38E-04	3.12E-03
potassium ion import across plasma membrane (GO:1990573)	46	35	21.47	+	1.63	7.71E-05	1.91E-03
negative regulation of miRNA metabolic process (GO:2000629)	29	22	13.54	+	1.63	2.26E-03	3.10E-02
entrainment of circadian clock (GO:0009649)	29	22	13.54	+	1.63	2.26E-03	3.09E-02
membrane repolarization (GO:0086009)	29	22	13.54	+	1.63	2.26E-03	3.09E-02
positive regulation of alcohol biosynthetic process (GO:1902932)	29	22	13.54	+	1.63	2.26E-03	3.09E-02
nephron tubule morphogenesis (GO:0072078)	66	50	30.81	+	1.62	2.57E-06	9.49E-05
response to electrical stimulus (GO:0051602)	37	28	17.27	+	1.62	4.17E-04	7.99E-03
apoptotic cell clearance (GO:0043277)	37	28	17.27	+	1.62	4.17E-04	7.98E-03
regulation of neuronal synaptic plasticity (GO:0048168)	61	46	28.47	+	1.62	7.23E-06	2.36E-04
cell-substrate junction assembly (GO:0007044)	40	30	18.67	+	1.61	3.64E-04	7.11E-03
myotube differentiation (GO:0014902)	80	60	37.34	+	1.61	3.89E-07	1.74E-05
positive regulation of blood pressure (GO:0045777)	36	27	16.8	+	1.61	6.78E-04	1.18E-02
startle response (GO:0001964)	28	21	13.07	+	1.61	3.66E-03	4.62E-02
lymph vessel development (GO:0001945)	28	21	13.07	+	1.61	3.66E-03	4.62E-02
focal adhesion assembly (GO:0048041)	28	21	13.07	+	1.61	3.66E-03	4.61E-02
response to gonadotropin (GO:0034698)	28	21	13.07	+	1.61	3.66E-03	4.61E-02
positive regulation of synaptic transmission, glutamatergic (GO:0051968)	32	24	14.94	+	1.61	2.03E-03	2.89E-02
nephron tubule development (GO:0072080)	83	62	38.74	+	1.6	3.54E-07	1.59E-05
regulation of triglyceride metabolic process (GO:0090207)	43	32	20.07	+	1.59	3.19E-04	6.32E-03
regulation of catecholamine secretion (GO:0050433)	39	29	18.2	+	1.59	5.84E-04	1.04E-02
endocrine pancreas development (GO:0031018)	39	29	18.2	+	1.59	5.84E-04	1.04E-02
aortic valve morphogenesis (GO:0003180)	39	29	18.2	+	1.59	5.84E-04	1.04E-02
spinal cord motor neuron differentiation (GO:0021522)	31	23	14.47	+	1.59	3.23E-03	4.14E-02
negative regulation of cardiac muscle hypertrophy (GO:0010614)	31	23	14.47	+	1.59	3.23E-03	4.14E-02
negative regulation of fat cell differentiation (GO:0045599)	54	40	25.21	+	1.59	5.36E-05	1.39E-03
spinal cord development (GO:0021510)	104	77	48.54	+	1.59	1.65E-08	9.13E-07
modulation of excitatory postsynaptic potential (GO:0098815)	50	37	23.34	+	1.59	1.00E-04	2.39E-03
positive regulation of glial cell differentiation (GO:0045687)	42	31	19.6	+	1.58	5.06E-04	9.39E-03
heparan sulfate proteoglycan metabolic process (GO:0030201)	42	31	19.6	+	1.58	5.06E-04	9.37E-03
membrane depolarization (GO:0051899)	57	42	26.61	+	1.58	4.62E-05	1.23E-03
positive regulation of fatty acid metabolic process (GO:0045923)	38	28	17.74	+	1.58	9.33E-04	1.55E-02
negative regulation of cytokine production involved in immune response (GO:0002719)	34	25	15.87	+	1.58	1.76E-03	2.58E-02
branching involved in ureteric bud morphogenesis (GO:0001658)	45	33	21	+	1.57	4.41E-04	8.39E-03
renal tubule morphogenesis (GO:0061333)	71	52	33.14	+	1.57	6.85E-06	2.27E-04
mesonephric tubule morphogenesis (GO:0072171)	56	41	26.14	+	1.57	7.28E-05	1.81E-03
regulation of protein localization to cell surface (GO:2000008)	41	30	19.14	+	1.57	7.99E-04	1.37E-02
response to mineralocorticoid (GO:0051385)	37	27	17.27	+	1.56	1.48E-03	2.28E-02
regulation of G0 to G1 transition (GO:0070316)	37	27	17.27	+	1.56	1.48E-03	2.28E-02
long-term memory (GO:0007616)	37	27	17.27	+	1.56	1.48E-03	2.27E-02
oligodendrocyte development (GO:0014003)	48	35	22.4	+	1.56	3.86E-04	7.49E-03
glycolytic process (GO:0006096)	48	35	22.4	+	1.56	3.86E-04	7.48E-03
regulation of muscle adaptation (GO:0043502)	81	59	37.81	+	1.56	2.89E-06	1.05E-04
ureteric bud morphogenesis (GO:0060675)	55	40	25.67	+	1.56	1.14E-04	2.64E-03
response to ATP (GO:0033198)	33	24	15.4	+	1.56	2.80E-03	3.70E-02
negative regulation of muscle hypertrophy (GO:0014741)	33	24	15.4	+	1.56	2.80E-03	3.70E-02
positive regulation of cartilage development (GO:0061036)	33	24	15.4	+	1.56	2.80E-03	3.69E-02
actin filament bundle assembly (GO:0051017)	62	45	28.94	+	1.55	5.43E-05	1.41E-03
negative regulation of osteoblast differentiation (GO:0045668)	51	37	23.8	+	1.55	2.11E-04	4.54E-03
ADP catabolic process (GO:0046032)	51	37	23.8	+	1.55	2.11E-04	4.53E-03
ADP metabolic process (GO:0046031)	58	42	27.07	+	1.55	9.72E-05	2.34E-03
long-term synaptic potentiation (GO:0060291)	58	42	27.07	+	1.55	9.72E-05	2.33E-03
hippocampus development (GO:0021766)	94	68	43.88	+	1.55	6.51E-07	2.74E-05
ventral spinal cord development (GO:0021517)	47	34	21.94	+	1.55	5.95E-04	1.06E-02
neuron maturation (GO:0042551)	47	34	21.94	+	1.55	5.95E-04	1.05E-02
phototransduction (GO:0007602)	47	34	21.94	+	1.55	5.95E-04	1.05E-02
purine ribonucleoside diphosphate catabolic process (GO:0009181)	54	39	25.21	+	1.55	1.77E-04	3.88E-03
purine nucleoside diphosphate catabolic process (GO:0009137)	54	39	25.21	+	1.55	1.77E-04	3.87E-03
sarcomere organization (GO:0045214)	43	31	20.07	+	1.54	1.07E-03	1.73E-02
regulation of heart rate by cardiac conduction (GO:0086091)	43	31	20.07	+	1.54	1.07E-03	1.73E-02
execution phase of apoptosis (GO:0097194)	50	36	23.34	+	1.54	3.29E-04	6.49E-03
renal tubule development (GO:0061326)	89	64	41.54	+	1.54	1.78E-06	6.79E-05
positive regulation of amine transport (GO:0051954)	39	28	18.2	+	1.54	1.95E-03	2.80E-02
trabecula morphogenesis (GO:0061383)	46	33	21.47	+	1.54	9.14E-04	1.53E-02
postsynaptic signal transduction (GO:0098926)	53	38	24.74	+	1.54	2.75E-04	5.61E-03
positive regulation of animal organ morphogenesis (GO:0110110)	35	25	16.34	+	1.53	3.63E-03	4.60E-02
embryonic digestive tract development (GO:0048566)	35	25	16.34	+	1.53	3.63E-03	4.60E-02
purine ribonucleoside diphosphate metabolic process (GO:0009179)	70	50	32.67	+	1.53	3.35E-05	9.30E-04
purine nucleoside diphosphate metabolic process (GO:0009135)	70	50	32.67	+	1.53	3.35E-05	9.28E-04
mammary gland epithelium development (GO:0061180)	63	45	29.41	+	1.53	1.10E-04	2.57E-03
potassium ion transmembrane transport (GO:0071805)	168	120	78.42	+	1.53	8.53E-11	6.41E-09
cellular response to acetylcholine (GO:1905145)	49	35	22.87	+	1.53	5.11E-04	9.45E-03
response to nicotine (GO:0035094)	49	35	22.87	+	1.53	5.11E-04	9.44E-03
regulation of alcohol biosynthetic process (GO:1902930)	49	35	22.87	+	1.53	5.11E-04	9.43E-03
sensory perception of pain (GO:0019233)	66	47	30.81	+	1.53	6.16E-05	1.56E-03
pyridine nucleotide catabolic process (GO:0019364)	52	37	24.27	+	1.52	4.23E-04	8.09E-03
cell junction maintenance (GO:0034331)	52	37	24.27	+	1.52	4.23E-04	8.08E-03
aortic valve development (GO:0003176)	45	32	21	+	1.52	1.39E-03	2.17E-02
glial cell development (GO:0021782)	128	91	59.75	+	1.52	3.22E-08	1.71E-06
dopaminergic neuron differentiation (GO:0071542)	38	27	17.74	+	1.52	3.01E-03	3.92E-02
cell-cell fusion (GO:0140253)	38	27	17.74	+	1.52	3.01E-03	3.91E-02
syncytium formation by plasma membrane fusion (GO:0000768)	38	27	17.74	+	1.52	3.01E-03	3.91E-02
positive regulation of morphogenesis of an epithelium (GO:1905332)	38	27	17.74	+	1.52	3.01E-03	3.91E-02
positive regulation of potassium ion transport (GO:0043268)	38	27	17.74	+	1.52	3.01E-03	3.90E-02
negative regulation of phosphatidylinositol 3-kinase/protein kinase B signal transduction (GO:0051898)	62	44	28.94	+	1.52	1.67E-04	3.68E-03
response to ischemia (GO:0002931)	62	44	28.94	+	1.52	1.67E-04	3.68E-03
pyridine-containing compound catabolic process (GO:0072526)	55	39	25.67	+	1.52	3.53E-04	6.92E-03
urogenital system development (GO:0001655)	65	46	30.34	+	1.52	9.43E-05	2.28E-03
actin filament bundle organization (GO:0061572)	65	46	30.34	+	1.52	9.43E-05	2.28E-03
collagen fibril organization (GO:0030199)	65	46	30.34	+	1.52	9.43E-05	2.28E-03
regulation of miRNA transcription (GO:1902893)	75	53	35.01	+	1.51	3.62E-05	9.87E-04
aldehyde metabolic process (GO:0006081)	68	48	31.74	+	1.51	7.80E-05	1.92E-03
regulation of amine transport (GO:0051952)	78	55	36.41	+	1.51	3.09E-05	8.62E-04
regulation of oligodendrocyte differentiation (GO:0048713)	44	31	20.54	+	1.51	2.11E-03	2.97E-02
potassium ion transport (GO:0006813)	186	131	86.82	+	1.51	6.10E-11	4.73E-09
neurotransmitter transport (GO:0006836)	142	100	66.28	+	1.51	1.39E-08	7.82E-07
regulation of dendrite morphogenesis (GO:0048814)	64	45	29.87	+	1.51	2.14E-04	4.58E-03
regulation of synaptic plasticity (GO:0048167)	212	149	98.95	+	1.51	3.24E-12	3.00E-10
acetylcholine receptor signaling pathway (GO:0095500)	47	33	21.94	+	1.5	1.79E-03	2.61E-02
regulation of carbohydrate catabolic process (GO:0043470)	67	47	31.27	+	1.5	1.18E-04	2.72E-03
regulation of bone resorption (GO:0045124)	40	28	18.67	+	1.5	3.82E-03	4.80E-02
regulation of p38MAPK cascade (GO:1900744)	40	28	18.67	+	1.5	3.82E-03	4.79E-02
cortical actin cytoskeleton organization (GO:0030866)	40	28	18.67	+	1.5	3.82E-03	4.79E-02
negative regulation of hormone secretion (GO:0046888)	70	49	32.67	+	1.5	9.78E-05	2.34E-03
negative regulation of blood pressure (GO:0045776)	50	35	23.34	+	1.5	9.85E-04	1.63E-02
limbic system development (GO:0021761)	126	88	58.81	+	1.5	2.05E-07	9.65E-06
heart valve morphogenesis (GO:0003179)	63	44	29.41	+	1.5	3.19E-04	6.32E-03
regulation of nitric oxide metabolic process (GO:0080164)	63	44	29.41	+	1.5	3.19E-04	6.31E-03
negative regulation of gliogenesis (GO:0014014)	43	30	20.07	+	1.49	3.18E-03	4.10E-02
positive regulation of miRNA transcription (GO:1902895)	56	39	26.14	+	1.49	6.73E-04	1.17E-02
chemical synaptic transmission, postsynaptic (GO:0099565)	79	55	36.87	+	1.49	5.83E-05	1.49E-03
negative regulation of cellular response to insulin stimulus (GO:1900077)	46	32	21.47	+	1.49	2.67E-03	3.57E-02
regulation of nitric oxide biosynthetic process (GO:0045428)	59	41	27.54	+	1.49	5.62E-04	1.01E-02
semi-lunar valve development (GO:1905314)	49	34	22.87	+	1.49	1.49E-03	2.27E-02
neurotransmitter secretion (GO:0007269)	88	61	41.08	+	1.49	2.24E-05	6.58E-04
signal release from synapse (GO:0099643)	88	61	41.08	+	1.49	2.24E-05	6.57E-04
kidney morphogenesis (GO:0060993)	88	61	41.08	+	1.49	2.24E-05	6.56E-04
neuromuscular process (GO:0050905)	169	117	78.88	+	1.48	3.61E-09	2.28E-07
excitatory postsynaptic potential (GO:0060079)	71	49	33.14	+	1.48	1.81E-04	3.93E-03
endocrine system development (GO:0035270)	129	89	60.21	+	1.48	3.19E-07	1.45E-05
nucleosome assembly (GO:0006334)	90	62	42.01	+	1.48	2.77E-05	7.87E-04
negative regulation of insulin receptor signaling pathway (GO:0046627)	45	31	21	+	1.48	3.96E-03	4.95E-02
maintenance of protein localization in organelle (GO:0072595)	45	31	21	+	1.48	3.96E-03	4.94E-02
regulation of vascular associated smooth muscle cell proliferation (GO:1904705)	61	42	28.47	+	1.48	6.98E-04	1.21E-02
nephron epithelium development (GO:0072009)	109	75	50.88	+	1.47	4.33E-06	1.50E-04
aminoglycan biosynthetic process (GO:0006023)	48	33	22.4	+	1.47	2.23E-03	3.10E-02
platelet aggregation (GO:0070527)	48	33	22.4	+	1.47	2.23E-03	3.09E-02
negative regulation of peptide secretion (GO:0002792)	48	33	22.4	+	1.47	2.23E-03	3.09E-02
collagen metabolic process (GO:0032963)	67	46	31.27	+	1.47	3.25E-04	6.41E-03
hexose catabolic process (GO:0019320)	51	35	23.8	+	1.47	1.82E-03	2.63E-02
regulation of neurotransmitter transport (GO:0051588)	108	74	50.41	+	1.47	6.31E-06	2.12E-04
positive regulation of synaptic transmission (GO:0050806)	146	100	68.15	+	1.47	1.07E-07	5.28E-06
negative regulation of leukocyte apoptotic process (GO:2000107)	57	39	26.61	+	1.47	1.23E-03	1.96E-02
ribonucleoside diphosphate catabolic process (GO:0009191)	57	39	26.61	+	1.47	1.23E-03	1.96E-02
cardiac chamber morphogenesis (GO:0003206)	133	91	62.08	+	1.47	4.68E-07	2.03E-05
muscle contraction (GO:0006936)	243	166	113.42	+	1.46	8.88E-12	7.61E-10
purine ribonucleotide catabolic process (GO:0009154)	82	56	38.27	+	1.46	8.75E-05	2.13E-03
skeletal muscle cell differentiation (GO:0035914)	63	43	29.41	+	1.46	8.58E-04	1.45E-02
metanephros development (GO:0001656)	85	58	39.67	+	1.46	7.18E-05	1.79E-03
response to estradiol (GO:0032355)	113	77	52.74	+	1.46	4.43E-06	1.53E-04
cardiac ventricle morphogenesis (GO:0003208)	72	49	33.61	+	1.46	3.24E-04	6.40E-03
neuron fate commitment (GO:0048663)	75	51	35.01	+	1.46	2.69E-04	5.55E-03
negative regulation of smooth muscle cell proliferation (GO:0048662)	50	34	23.34	+	1.46	2.69E-03	3.59E-02
vitamin metabolic process (GO:0006766)	106	72	49.48	+	1.46	1.33E-05	4.15E-04
digestive tract morphogenesis (GO:0048546)	53	36	24.74	+	1.46	2.20E-03	3.06E-02
response to acetylcholine (GO:1905144)	53	36	24.74	+	1.46	2.20E-03	3.06E-02
animal organ regeneration (GO:0031100)	53	36	24.74	+	1.46	2.20E-03	3.06E-02
ribonucleoside diphosphate metabolic process (GO:0009185)	81	55	37.81	+	1.45	1.28E-04	2.91E-03
mesenchyme morphogenesis (GO:0072132)	56	38	26.14	+	1.45	1.80E-03	2.63E-02
regulation of purine nucleotide catabolic process (GO:0033121)	56	38	26.14	+	1.45	1.80E-03	2.63E-02
regulation of glycolytic process (GO:0006110)	56	38	26.14	+	1.45	1.80E-03	2.62E-02
regulation of nucleotide catabolic process (GO:0030811)	56	38	26.14	+	1.45	1.80E-03	2.62E-02
biological process involved in intraspecies interaction between organisms (GO:0051703)	59	40	27.54	+	1.45	1.49E-03	2.27E-02
neuromuscular process controlling balance (GO:0050885)	59	40	27.54	+	1.45	1.49E-03	2.27E-02
nucleoside diphosphate catabolic process (GO:0009134)	59	40	27.54	+	1.45	1.49E-03	2.27E-02
social behavior (GO:0035176)	59	40	27.54	+	1.45	1.49E-03	2.27E-02
positive regulation of miRNA metabolic process (GO:2000630)	62	42	28.94	+	1.45	1.24E-03	1.97E-02
associative learning (GO:0008306)	93	63	43.41	+	1.45	5.99E-05	1.52E-03
ventricular cardiac muscle tissue development (GO:0003229)	62	42	28.94	+	1.45	1.24E-03	1.96E-02
calcium ion transmembrane import into cytosol (GO:0097553)	96	65	44.81	+	1.45	3.46E-05	9.55E-04
synaptic vesicle exocytosis (GO:0016079)	65	44	30.34	+	1.45	7.04E-04	1.22E-02
detection of light stimulus (GO:0009583)	68	46	31.74	+	1.45	5.75E-04	1.03E-02
canonical Wnt signaling pathway (GO:0060070)	105	71	49.01	+	1.45	1.93E-05	5.74E-04
regulation of sodium ion transport (GO:0002028)	74	50	34.54	+	1.45	3.91E-04	7.55E-03
nucleoside diphosphate metabolic process (GO:0009132)	86	58	40.14	+	1.44	1.25E-04	2.85E-03
regulation of fat cell differentiation (GO:0045598)	135	91	63.01	+	1.44	1.42E-06	5.56E-05
response to glucose (GO:0009749)	135	91	63.01	+	1.44	1.42E-06	5.54E-05
positive regulation of actin filament polymerization (GO:0030838)	52	35	24.27	+	1.44	3.22E-03	4.13E-02
response to axon injury (GO:0048678)	55	37	25.67	+	1.44	2.63E-03	3.51E-02
negative regulation of vasculature development (GO:1901343)	113	76	52.74	+	1.44	1.11E-05	3.54E-04
negative regulation of G protein-coupled receptor signaling pathway (GO:0045744)	58	39	27.07	+	1.44	2.17E-03	3.03E-02
cellular response to cAMP (GO:0071320)	58	39	27.07	+	1.44	2.17E-03	3.03E-02
cardiac muscle cell action potential (GO:0086001)	58	39	27.07	+	1.44	2.17E-03	3.03E-02
Rho protein signal transduction (GO:0007266)	67	45	31.27	+	1.44	8.36E-04	1.42E-02
nephron development (GO:0072006)	140	94	65.35	+	1.44	1.41E-06	5.53E-05
astrocyte differentiation (GO:0048708)	70	47	32.67	+	1.44	6.84E-04	1.19E-02
mesoderm morphogenesis (GO:0048332)	73	49	34.07	+	1.44	5.64E-04	1.01E-02
cellular response to glucose stimulus (GO:0071333)	76	51	35.47	+	1.44	4.68E-04	8.84E-03
cellular response to calcium ion (GO:0071277)	79	53	36.87	+	1.44	2.72E-04	5.60E-03
adenylate cyclase-inhibiting G protein-coupled receptor signaling pathway (GO:0007193)	82	55	38.27	+	1.44	2.21E-04	4.71E-03
mesonephros development (GO:0001823)	91	61	42.48	+	1.44	1.24E-04	2.82E-03
positive regulation of insulin secretion (GO:0032024)	94	63	43.88	+	1.44	1.03E-04	2.43E-03
intracellular glucose homeostasis (GO:0001678)	100	67	46.68	+	1.44	4.85E-05	1.27E-03
proteoglycan metabolic process (GO:0006029)	106	71	49.48	+	1.44	3.31E-05	9.21E-04
negative regulation of blood vessel morphogenesis (GO:2000181)	112	75	52.28	+	1.43	1.60E-05	4.87E-04
regulation of muscle system process (GO:0090257)	239	160	111.56	+	1.43	2.38E-10	1.72E-08
heart looping (GO:0001947)	63	42	29.41	+	1.43	1.49E-03	2.27E-02
regulation of gliogenesis (GO:0014013)	102	68	47.61	+	1.43	5.71E-05	1.46E-03
mesonephric tubule development (GO:0072164)	87	58	40.61	+	1.43	2.14E-04	4.58E-03
mesonephric epithelium development (GO:0072163)	87	58	40.61	+	1.43	2.14E-04	4.58E-03
cell fate specification (GO:0001708)	90	60	42.01	+	1.43	1.77E-04	3.87E-03
positive regulation of gliogenesis (GO:0014015)	66	44	30.81	+	1.43	1.21E-03	1.93E-02
response to ketone (GO:1901654)	222	148	103.62	+	1.43	1.77E-09	1.16E-07
cellular component maintenance (GO:0043954)	69	46	32.21	+	1.43	9.86E-04	1.63E-02
negative regulation of angiogenesis (GO:0016525)	111	74	51.81	+	1.43	2.30E-05	6.71E-04
regulation of neurotransmitter secretion (GO:0046928)	90	60	42.01	+	1.43	1.77E-04	3.87E-03
segmentation (GO:0035282)	99	66	46.21	+	1.43	6.95E-05	1.74E-03
embryonic heart tube morphogenesis (GO:0003143)	69	46	32.21	+	1.43	9.86E-04	1.62E-02
skeletal system morphogenesis (GO:0048705)	227	151	105.96	+	1.43	1.69E-09	1.11E-07
anterior/posterior pattern specification (GO:0009952)	218	145	101.75	+	1.42	4.22E-09	2.61E-07
response to hexose (GO:0009746)	140	93	65.35	+	1.42	3.37E-06	1.20E-04
action potential (GO:0001508)	131	87	61.15	+	1.42	5.94E-06	2.01E-04
memory (GO:0007613)	131	87	61.15	+	1.42	5.94E-06	2.00E-04
dendrite development (GO:0016358)	116	77	54.14	+	1.42	2.19E-05	6.46E-04
postsynapse organization (GO:0099173)	113	75	52.74	+	1.42	2.68E-05	7.65E-04
bone morphogenesis (GO:0060349)	98	65	45.74	+	1.42	9.94E-05	2.38E-03
regulation of potassium ion transport (GO:0043266)	89	59	41.54	+	1.42	2.51E-04	5.28E-03
regulation of miRNA metabolic process (GO:2000628)	86	57	40.14	+	1.42	3.05E-04	6.12E-03
ureteric bud development (GO:0001657)	86	57	40.14	+	1.42	3.05E-04	6.12E-03
heart valve development (GO:0003170)	77	51	35.94	+	1.42	7.90E-04	1.36E-02
regulation of glial cell differentiation (GO:0045685)	74	49	34.54	+	1.42	9.53E-04	1.58E-02
regulation of cartilage development (GO:0061035)	74	49	34.54	+	1.42	9.53E-04	1.58E-02
mesoderm formation (GO:0001707)	71	47	33.14	+	1.42	1.16E-03	1.86E-02
positive regulation of calcium ion transmembrane transport (GO:1904427)	71	47	33.14	+	1.42	1.16E-03	1.86E-02
digestive tract development (GO:0048565)	139	92	64.88	+	1.42	4.75E-06	1.63E-04
positive regulation of fat cell differentiation (GO:0045600)	68	45	31.74	+	1.42	1.41E-03	2.19E-02
myofibril assembly (GO:0030239)	68	45	31.74	+	1.42	1.41E-03	2.19E-02
determination of heart left/right asymmetry (GO:0061371)	68	45	31.74	+	1.42	1.41E-03	2.19E-02
positive regulation of protein localization to plasma membrane (GO:1903078)	65	43	30.34	+	1.42	1.74E-03	2.55E-02
positive regulation of epithelial cell differentiation (GO:0030858)	65	43	30.34	+	1.42	1.74E-03	2.55E-02
microtubule polymerization or depolymerization (GO:0031109)	62	41	28.94	+	1.42	3.04E-03	3.93E-02
embryonic organ morphogenesis (GO:0048562)	304	201	141.9	+	1.42	7.15E-12	6.23E-10
hexose metabolic process (GO:0019318)	168	111	78.42	+	1.42	4.95E-07	2.14E-05
carbohydrate homeostasis (GO:0033500)	209	138	97.55	+	1.41	1.74E-08	9.59E-07
positive regulation of small molecule metabolic process (GO:0062013)	153	101	71.41	+	1.41	1.82E-06	6.90E-05
purine nucleotide catabolic process (GO:0006195)	91	60	42.48	+	1.41	2.95E-04	5.95E-03
positive regulation of protein polymerization (GO:0032273)	91	60	42.48	+	1.41	2.95E-04	5.94E-03
regulation of nucleotide metabolic process (GO:0006140)	88	58	41.08	+	1.41	3.56E-04	6.97E-03
regulation of system process (GO:0044057)	563	371	262.79	+	1.41	1.74E-20	4.03E-18
ensheathment of neurons (GO:0007272)	129	85	60.21	+	1.41	1.19E-05	3.79E-04
regulation of actin filament polymerization (GO:0030833)	129	85	60.21	+	1.41	1.19E-05	3.78E-04
axon ensheathment (GO:0008366)	129	85	60.21	+	1.41	1.19E-05	3.78E-04
glucose homeostasis (GO:0042593)	208	137	97.09	+	1.41	2.46E-08	1.32E-06
positive regulation of peptide secretion (GO:0002793)	123	81	57.41	+	1.41	2.47E-05	7.10E-04
positive regulation of peptide hormone secretion (GO:0090277)	120	79	56.01	+	1.41	2.98E-05	8.36E-04
somite development (GO:0061053)	79	52	36.87	+	1.41	6.53E-04	1.15E-02
sodium ion transmembrane transport (GO:0035725)	152	100	70.95	+	1.41	2.55E-06	9.43E-05
response to purine-containing compound (GO:0014074)	149	98	69.55	+	1.41	3.09E-06	1.11E-04
cellular response to ketone (GO:1901655)	111	73	51.81	+	1.41	5.41E-05	1.40E-03
regulation of synaptic transmission, glutamatergic (GO:0051966)	73	48	34.07	+	1.41	1.35E-03	2.11E-02
pancreas development (GO:0031016)	73	48	34.07	+	1.41	1.35E-03	2.11E-02
striated muscle cell development (GO:0055002)	143	94	66.75	+	1.41	4.60E-06	1.58E-04
lysosome organization (GO:0007040)	105	69	49.01	+	1.41	1.11E-04	2.58E-03
regulation of membrane permeability (GO:0090559)	70	46	32.67	+	1.41	1.64E-03	2.45E-02
lytic vacuole organization (GO:0080171)	105	69	49.01	+	1.41	1.11E-04	2.58E-03
muscle cell development (GO:0055001)	172	113	80.28	+	1.41	6.74E-07	2.82E-05
morphogenesis of a branching epithelium (GO:0061138)	172	113	80.28	+	1.41	6.74E-07	2.81E-05
amino acid transmembrane transport (GO:0003333)	102	67	47.61	+	1.41	1.34E-04	3.04E-03
regulation of SMAD protein signal transduction (GO:0060390)	67	44	31.27	+	1.41	2.02E-03	2.88E-02
negative regulation of protein polymerization (GO:0032272)	67	44	31.27	+	1.41	2.02E-03	2.87E-02
negative regulation of endocytosis (GO:0045806)	67	44	31.27	+	1.41	2.02E-03	2.87E-02
response to estrogen (GO:0043627)	64	42	29.87	+	1.41	2.49E-03	3.35E-02
glutamine family amino acid metabolic process (GO:0009064)	64	42	29.87	+	1.41	2.49E-03	3.35E-02
carbohydrate catabolic process (GO:0016052)	125	82	58.35	+	1.41	2.88E-05	8.15E-04
positive regulation of cation transmembrane transport (GO:1904064)	125	82	58.35	+	1.41	2.88E-05	8.14E-04
regulation of purine nucleotide metabolic process (GO:1900542)	87	57	40.61	+	1.4	5.02E-04	9.34E-03
nucleosome organization (GO:0034728)	110	72	51.34	+	1.4	7.64E-05	1.90E-03
regulation of lipid transport (GO:0032368)	136	89	63.48	+	1.4	1.31E-05	4.09E-04
regulation of ATP metabolic process (GO:1903578)	78	51	36.41	+	1.4	9.28E-04	1.55E-02
morphogenesis of a branching structure (GO:0001763)	182	119	84.95	+	1.4	4.32E-07	1.89E-05
regulation of insulin secretion (GO:0050796)	179	117	83.55	+	1.4	5.24E-07	2.26E-05
striated muscle contraction (GO:0006941)	127	83	59.28	+	1.4	2.37E-05	6.88E-04
myelination (GO:0042552)	127	83	59.28	+	1.4	2.37E-05	6.87E-04
regulation of transporter activity (GO:0032409)	101	66	47.14	+	1.4	1.89E-04	4.10E-03
mesenchyme development (GO:0060485)	248	162	115.76	+	1.4	3.80E-09	2.39E-07
negative regulation of protein depolymerization (GO:1901880)	72	47	33.61	+	1.4	1.90E-03	2.74E-02
regulation of insulin receptor signaling pathway (GO:0046626)	72	47	33.61	+	1.4	1.90E-03	2.74E-02
regulation of protein localization to plasma membrane (GO:1903076)	118	77	55.08	+	1.4	5.86E-05	1.49E-03
phospholipase C-activating G protein-coupled receptor signaling pathway (GO:0007200)	138	90	64.41	+	1.4	1.52E-05	4.63E-04
negative regulation of protein secretion (GO:0050709)	69	45	32.21	+	1.4	2.32E-03	3.16E-02
ear morphogenesis (GO:0042471)	135	88	63.01	+	1.4	1.83E-05	5.47E-04
ribonucleotide catabolic process (GO:0009261)	89	58	41.54	+	1.4	5.80E-04	1.04E-02
negative regulation of tumor necrosis factor production (GO:0032720)	66	43	30.81	+	1.4	2.86E-03	3.74E-02
cardiac muscle contraction (GO:0060048)	86	56	40.14	+	1.4	7.05E-04	1.22E-02
response to organophosphorus (GO:0046683)	129	84	60.21	+	1.4	2.71E-05	7.73E-04
morphogenesis of embryonic epithelium (GO:0016331)	149	97	69.55	+	1.39	6.96E-06	2.29E-04
formation of primary germ layer (GO:0001704)	123	80	57.41	+	1.39	5.58E-05	1.43E-03
glial cell differentiation (GO:0010001)	223	145	104.09	+	1.39	3.41E-08	1.79E-06
negative regulation of canonical Wnt signaling pathway (GO:0090090)	140	91	65.35	+	1.39	1.75E-05	5.29E-04
endoplasmic reticulum organization (GO:0007029)	100	65	46.68	+	1.39	2.64E-04	5.46E-03
positive regulation of supramolecular fiber organization (GO:1902905)	177	115	82.62	+	1.39	1.02E-06	4.14E-05
negative regulation of Wnt signaling pathway (GO:0030178)	174	113	81.22	+	1.39	1.25E-06	4.95E-05
response to osmotic stress (GO:0006970)	77	50	35.94	+	1.39	1.81E-03	2.63E-02
monosaccharide metabolic process (GO:0005996)	191	124	89.15	+	1.39	3.92E-07	1.74E-05
embryonic skeletal system morphogenesis (GO:0048704)	94	61	43.88	+	1.39	3.98E-04	7.67E-03
positive regulation of vasculature development (GO:1904018)	168	109	78.42	+	1.39	2.51E-06	9.31E-05
muscle tissue morphogenesis (GO:0060415)	74	48	34.54	+	1.39	2.19E-03	3.06E-02
embryonic placenta development (GO:0001892)	91	59	42.48	+	1.39	6.68E-04	1.17E-02
inorganic ion import across plasma membrane (GO:0099587)	108	70	50.41	+	1.39	2.06E-04	4.45E-03
inorganic cation import across plasma membrane (GO:0098659)	108	70	50.41	+	1.39	2.06E-04	4.44E-03
embryonic epithelial tube formation (GO:0001838)	125	81	58.35	+	1.39	4.65E-05	1.23E-03
branching morphogenesis of an epithelial tube (GO:0048754)	142	92	66.28	+	1.39	1.45E-05	4.43E-04
regulation of G protein-coupled receptor signaling pathway (GO:0008277)	159	103	74.22	+	1.39	4.51E-06	1.56E-04
regulation of receptor-mediated endocytosis (GO:0048259)	122	79	56.95	+	1.39	7.73E-05	1.92E-03
embryonic organ development (GO:0048568)	468	303	218.45	+	1.39	2.57E-15	3.92E-13
regulation of muscle contraction (GO:0006937)	170	110	79.35	+	1.39	2.88E-06	1.04E-04
oligodendrocyte differentiation (GO:0048709)	85	55	39.67	+	1.39	9.85E-04	1.63E-02
regulation of morphogenesis of an epithelium (GO:1905330)	68	44	31.74	+	1.39	3.27E-03	4.18E-02
digestive system development (GO:0055123)	153	99	71.41	+	1.39	9.15E-06	2.95E-04
platelet activation (GO:0030168)	102	66	47.61	+	1.39	3.02E-04	6.08E-03
mesoderm development (GO:0007498)	133	86	62.08	+	1.39	3.53E-05	9.69E-04
heart morphogenesis (GO:0003007)	263	170	122.76	+	1.38	5.07E-09	3.10E-07
positive regulation of angiogenesis (GO:0045766)	164	106	76.55	+	1.38	4.21E-06	1.47E-04
negative regulation of protein-containing complex disassembly (GO:0043242)	82	53	38.27	+	1.38	1.21E-03	1.93E-02
response to monosaccharide (GO:0034284)	147	95	68.61	+	1.38	1.34E-05	4.17E-04
homotypic cell-cell adhesion (GO:0034109)	65	42	30.34	+	1.38	4.02E-03	4.99E-02
regulation of insulin secretion involved in cellular response to glucose stimulus (GO:0061178)	65	42	30.34	+	1.38	4.02E-03	4.99E-02
regulation of lipid localization (GO:1905952)	161	104	75.15	+	1.38	5.12E-06	1.74E-04
positive regulation of lipid biosynthetic process (GO:0046889)	96	62	44.81	+	1.38	4.52E-04	8.57E-03
cellular response to hexose stimulus (GO:0071331)	79	51	36.87	+	1.38	1.49E-03	2.28E-02
muscle system process (GO:0003012)	296	191	138.16	+	1.38	7.01E-10	4.88E-08
regulation of transmembrane transporter activity (GO:0022898)	93	60	43.41	+	1.38	7.67E-04	1.32E-02
amino acid transport (GO:0006865)	138	89	64.41	+	1.38	3.33E-05	9.26E-04
regulation of receptor internalization (GO:0002090)	76	49	35.47	+	1.38	2.51E-03	3.38E-02
regulation of carbohydrate metabolic process (GO:0006109)	180	116	84.02	+	1.38	1.82E-06	6.91E-05
peripheral nervous system development (GO:0007422)	87	56	40.61	+	1.38	1.12E-03	1.81E-02
positive regulation of monoatomic ion transmembrane transport (GO:0034767)	129	83	60.21	+	1.38	5.96E-05	1.51E-03
adult behavior (GO:0030534)	154	99	71.88	+	1.38	1.44E-05	4.41E-04
regulation of striated muscle cell differentiation (GO:0051153)	84	54	39.21	+	1.38	1.37E-03	2.14E-02
actin-mediated cell contraction (GO:0070252)	84	54	39.21	+	1.38	1.37E-03	2.14E-02
actin filament organization (GO:0007015)	277	178	129.29	+	1.38	4.15E-09	2.57E-07
regulation of nervous system process (GO:0031644)	123	79	57.41	+	1.38	1.22E-04	2.78E-03
regulation of neural precursor cell proliferation (GO:2000177)	95	61	44.34	+	1.38	6.28E-04	1.11E-02
learning (GO:0007612)	162	104	75.62	+	1.38	7.99E-06	2.60E-04
regulation of peptide secretion (GO:0002791)	215	138	100.35	+	1.38	2.83E-07	1.31E-05
gliogenesis (GO:0042063)	282	181	131.63	+	1.38	2.87E-09	1.83E-07
regulation of monoatomic ion transmembrane transporter activity (GO:0032412)	92	59	42.94	+	1.37	1.05E-03	1.72E-02
proteoglycan biosynthetic process (GO:0030166)	78	50	36.41	+	1.37	2.07E-03	2.94E-02
positive regulation of lipid localization (GO:1905954)	103	66	48.08	+	1.37	4.75E-04	8.92E-03
regulation of epithelial to mesenchymal transition (GO:0010717)	103	66	48.08	+	1.37	4.75E-04	8.91E-03
response to corticosteroid (GO:0031960)	153	98	71.41	+	1.37	1.97E-05	5.83E-04
kidney epithelium development (GO:0072073)	139	89	64.88	+	1.37	5.20E-05	1.36E-03
vascular process in circulatory system (GO:0003018)	275	176	128.36	+	1.37	7.75E-09	4.61E-07
regulation of striated muscle contraction (GO:0006942)	100	64	46.68	+	1.37	5.78E-04	1.03E-02
regulation of dendrite development (GO:0050773)	100	64	46.68	+	1.37	5.78E-04	1.03E-02
regeneration (GO:0031099)	150	96	70.01	+	1.37	2.37E-05	6.89E-04
regulation of peptide hormone secretion (GO:0090276)	211	135	98.49	+	1.37	4.68E-07	2.04E-05
regulation of lipid biosynthetic process (GO:0046890)	186	119	86.82	+	1.37	2.67E-06	9.81E-05
embryonic skeletal system development (GO:0048706)	136	87	63.48	+	1.37	6.27E-05	1.58E-03
pallium development (GO:0021543)	197	126	91.95	+	1.37	1.22E-06	4.89E-05
positive regulation of lipid transport (GO:0032370)	86	55	40.14	+	1.37	1.55E-03	2.33E-02
response to retinoic acid (GO:0032526)	108	69	50.41	+	1.37	4.45E-04	8.46E-03
negative regulation of transmembrane transport (GO:0034763)	105	67	49.01	+	1.37	5.37E-04	9.79E-03
modulation of chemical synaptic transmission (GO:0050804)	505	322	235.72	+	1.37	6.57E-15	9.74E-13
actin cytoskeleton organization (GO:0030036)	543	346	253.45	+	1.37	8.12E-16	1.35E-13
actin filament-based process (GO:0030029)	617	393	287.99	+	1.36	7.94E-18	1.49E-15
regulation of protein polymerization (GO:0032271)	201	128	93.82	+	1.36	1.56E-06	6.02E-05
regulation of trans-synaptic signaling (GO:0099177)	506	322	236.18	+	1.36	1.00E-14	1.41E-12
response to glucocorticoid (GO:0051384)	132	84	61.61	+	1.36	1.04E-04	2.44E-03
chemical synaptic transmission (GO:0007268)	426	271	198.84	+	1.36	1.45E-12	1.44E-10
anterograde trans-synaptic signaling (GO:0098916)	426	271	198.84	+	1.36	1.45E-12	1.44E-10
regulation of peptide transport (GO:0090087)	217	138	101.29	+	1.36	6.71E-07	2.82E-05
synaptic vesicle cycle (GO:0099504)	151	96	70.48	+	1.36	3.65E-05	9.88E-04
Notch signaling pathway (GO:0007219)	118	75	55.08	+	1.36	2.75E-04	5.61E-03
endoderm development (GO:0007492)	85	54	39.67	+	1.36	2.13E-03	2.99E-02
regulation of ossification (GO:0030278)	126	80	58.81	+	1.36	1.55E-04	3.45E-03
negative regulation of phosphorus metabolic process (GO:0010563)	178	113	83.08	+	1.36	7.20E-06	2.37E-04
negative regulation of phosphate metabolic process (GO:0045936)	178	113	83.08	+	1.36	7.20E-06	2.36E-04
muscle cell differentiation (GO:0042692)	290	184	135.36	+	1.36	9.43E-09	5.54E-07
striated muscle cell differentiation (GO:0051146)	227	144	105.96	+	1.36	4.19E-07	1.85E-05
positive regulation of lipid metabolic process (GO:0045834)	134	85	62.55	+	1.36	1.16E-04	2.69E-03
muscle organ morphogenesis (GO:0048644)	82	52	38.27	+	1.36	2.61E-03	3.49E-02
circulatory system process (GO:0003013)	522	331	243.65	+	1.36	8.79E-15	1.26E-12
response to carbohydrate (GO:0009743)	172	109	80.28	+	1.36	1.07E-05	3.43E-04
regulation of vasculature development (GO:1901342)	303	192	141.43	+	1.36	4.91E-09	3.02E-07
regulation of fatty acid metabolic process (GO:0019217)	101	64	47.14	+	1.36	8.90E-04	1.50E-02
cell fate commitment (GO:0045165)	262	166	122.29	+	1.36	6.41E-08	3.25E-06
blood circulation (GO:0008015)	431	273	201.18	+	1.36	2.75E-12	2.61E-10
response to cAMP (GO:0051591)	90	57	42.01	+	1.36	1.97E-03	2.83E-02
regulation of hormone secretion (GO:0046883)	270	171	126.03	+	1.36	3.60E-08	1.87E-06
odontogenesis (GO:0042476)	120	76	56.01	+	1.36	3.09E-04	6.17E-03
embryonic morphogenesis (GO:0048598)	608	385	283.79	+	1.36	6.18E-17	1.12E-14
regulation of blood pressure (GO:0008217)	199	126	92.89	+	1.36	2.86E-06	1.04E-04
import across plasma membrane (GO:0098739)	169	107	78.88	+	1.36	1.75E-05	5.31E-04
positive regulation of endothelial cell migration (GO:0010595)	109	69	50.88	+	1.36	5.02E-04	9.34E-03
response to vitamin (GO:0033273)	79	50	36.87	+	1.36	3.21E-03	4.13E-02
polyol metabolic process (GO:0019751)	98	62	45.74	+	1.36	1.09E-03	1.75E-02
regulation of blood circulation (GO:1903522)	264	167	123.23	+	1.36	7.20E-08	3.63E-06
learning or memory (GO:0007611)	283	179	132.09	+	1.36	1.88E-08	1.03E-06
regulation of protein localization to cell periphery (GO:1904375)	155	98	72.35	+	1.35	4.61E-05	1.22E-03
regulation of angiogenesis (GO:0045765)	296	187	138.16	+	1.35	9.87E-09	5.78E-07
regulation of osteoblast differentiation (GO:0045667)	133	84	62.08	+	1.35	1.58E-04	3.51E-03
epithelial tube formation (GO:0072175)	133	84	62.08	+	1.35	1.58E-04	3.51E-03
response to nutrient (GO:0007584)	152	96	70.95	+	1.35	5.55E-05	1.43E-03
regulation of lipid metabolic process (GO:0019216)	331	209	154.5	+	1.35	1.48E-09	9.82E-08
modified amino acid metabolic process (GO:0006575)	179	113	83.55	+	1.35	1.09E-05	3.48E-04
negative regulation of cell migration (GO:0030336)	298	188	139.1	+	1.35	1.09E-08	6.32E-07
animal organ morphogenesis (GO:0009887)	986	622	460.23	+	1.35	3.35E-26	1.01E-23
regulation of systemic arterial blood pressure (GO:0003073)	111	70	51.81	+	1.35	5.57E-04	1.01E-02
regulation of postsynaptic membrane potential (GO:0060078)	111	70	51.81	+	1.35	5.57E-04	1.01E-02
protein localization to cell junction (GO:1902414)	92	58	42.94	+	1.35	2.21E-03	3.07E-02
response to heat (GO:0009408)	92	58	42.94	+	1.35	2.21E-03	3.07E-02
response to decreased oxygen levels (GO:0036293)	303	191	141.43	+	1.35	9.96E-09	5.81E-07
regulation of heart contraction (GO:0008016)	211	133	98.49	+	1.35	1.99E-06	7.46E-05
regulation of anatomical structure morphogenesis (GO:0022603)	838	528	391.15	+	1.35	4.36E-22	1.13E-19
gastrulation (GO:0007369)	173	109	80.75	+	1.35	1.61E-05	4.90E-04
positive regulation of hormone secretion (GO:0046887)	154	97	71.88	+	1.35	6.21E-05	1.57E-03
response to hypoxia (GO:0001666)	289	182	134.89	+	1.35	2.58E-08	1.39E-06
cellular response to monosaccharide stimulus (GO:0071326)	81	51	37.81	+	1.35	3.57E-03	4.53E-02
purine-containing compound catabolic process (GO:0072523)	108	68	50.41	+	1.35	9.22E-04	1.54E-02
regulation of monoatomic ion transmembrane transport (GO:0034765)	302	190	140.96	+	1.35	1.34E-08	7.58E-07
regulation of small molecule metabolic process (GO:0062012)	337	212	157.3	+	1.35	2.03E-09	1.32E-07
negative regulation of transforming growth factor beta receptor signaling pathway (GO:0030512)	97	61	45.28	+	1.35	1.48E-03	2.27E-02
inner ear morphogenesis (GO:0042472)	113	71	52.74	+	1.35	6.18E-04	1.09E-02
epithelial cell development (GO:0002064)	199	125	92.89	+	1.35	5.78E-06	1.96E-04
actomyosin structure organization (GO:0031032)	121	76	56.48	+	1.35	4.67E-04	8.84E-03
regulation of membrane potential (GO:0042391)	465	292	217.05	+	1.35	2.28E-12	2.18E-10
embryonic limb morphogenesis (GO:0030326)	129	81	60.21	+	1.35	2.60E-04	5.42E-03
negative regulation of cell growth (GO:0030308)	172	108	80.28	+	1.35	2.18E-05	6.44E-04
embryonic appendage morphogenesis (GO:0035113)	129	81	60.21	+	1.35	2.60E-04	5.41E-03
epithelial tube morphogenesis (GO:0060562)	317	199	147.96	+	1.34	7.71E-09	4.60E-07
regulation of monoatomic cation transmembrane transport (GO:1904062)	274	172	127.89	+	1.34	8.99E-08	4.48E-06
positive regulation of MAPK cascade (GO:0043410)	456	286	212.84	+	1.34	4.02E-12	3.58E-10
negative regulation of small molecule metabolic process (GO:0062014)	118	74	55.08	+	1.34	5.64E-04	1.01E-02
positive regulation of ERK1 and ERK2 cascade (GO:0070374)	193	121	90.09	+	1.34	8.43E-06	2.73E-04
regulation of protein localization to membrane (GO:1905475)	201	126	93.82	+	1.34	6.44E-06	2.15E-04
regulation of protein-containing complex disassembly (GO:0043244)	134	84	62.55	+	1.34	2.37E-04	5.00E-03
mesenchymal cell differentiation (GO:0048762)	174	109	81.22	+	1.34	2.41E-05	6.94E-04
muscle structure development (GO:0061061)	530	332	247.38	+	1.34	8.28E-14	9.97E-12
actin filament-based movement (GO:0030048)	107	67	49.94	+	1.34	1.24E-03	1.97E-02
glucose metabolic process (GO:0006006)	123	77	57.41	+	1.34	5.20E-04	9.56E-03
tube formation (GO:0035148)	147	92	68.61	+	1.34	1.22E-04	2.78E-03
phagocytosis (GO:0006909)	163	102	76.08	+	1.34	5.15E-05	1.35E-03
response to temperature stimulus (GO:0009266)	163	102	76.08	+	1.34	5.15E-05	1.35E-03
calcium ion transport (GO:0006816)	275	172	128.36	+	1.34	1.33E-07	6.47E-06
neuropeptide signaling pathway (GO:0007218)	112	70	52.28	+	1.34	8.36E-04	1.42E-02
regulation of protein depolymerization (GO:1901879)	96	60	44.81	+	1.34	2.01E-03	2.87E-02
trans-synaptic signaling (GO:0099537)	448	280	209.11	+	1.34	1.41E-11	1.16E-09
regulation of metal ion transport (GO:0010959)	368	230	171.77	+	1.34	9.89E-10	6.75E-08
adenylate cyclase-modulating G protein-coupled receptor signaling pathway (GO:0007188)	256	160	119.49	+	1.34	3.76E-07	1.68E-05
regulation of microtubule polymerization or depolymerization (GO:0031110)	104	65	48.54	+	1.34	1.50E-03	2.27E-02
metal ion transport (GO:0030001)	660	412	308.06	+	1.34	1.83E-16	3.22E-14
skeletal muscle organ development (GO:0060538)	165	103	77.02	+	1.34	5.70E-05	1.46E-03
regulation of tube size (GO:0035150)	157	98	73.28	+	1.34	7.62E-05	1.90E-03
synapse assembly (GO:0007416)	133	83	62.08	+	1.34	3.19E-04	6.34E-03
renal system process (GO:0003014)	133	83	62.08	+	1.34	3.19E-04	6.33E-03
neural crest cell differentiation (GO:0014033)	93	58	43.41	+	1.34	2.46E-03	3.33E-02
vesicle-mediated transport in synapse (GO:0099003)	170	106	79.35	+	1.34	5.25E-05	1.37E-03
muscle organ development (GO:0007517)	324	202	151.23	+	1.34	1.54E-08	8.60E-07
negative regulation of neurogenesis (GO:0050768)	138	86	64.41	+	1.34	2.93E-04	5.92E-03
cardiac chamber development (GO:0003205)	175	109	81.68	+	1.33	3.55E-05	9.74E-04
nucleotide catabolic process (GO:0009166)	114	71	53.21	+	1.33	9.22E-04	1.54E-02
neurogenesis (GO:0022008)	1413	880	659.54	+	1.33	3.49E-34	1.61E-31
calcium ion transmembrane transport (GO:0070588)	220	137	102.69	+	1.33	3.34E-06	1.19E-04
regulation of epithelial cell differentiation (GO:0030856)	159	99	74.22	+	1.33	8.38E-05	2.06E-03
cellular response to alcohol (GO:0097306)	106	66	49.48	+	1.33	1.66E-03	2.46E-02
response to alcohol (GO:0097305)	265	165	123.69	+	1.33	3.16E-07	1.45E-05
skeletal muscle tissue development (GO:0007519)	151	94	70.48	+	1.33	1.49E-04	3.34E-03
amine metabolic process (GO:0009308)	98	61	45.74	+	1.33	2.21E-03	3.07E-02
signal release (GO:0023061)	196	122	91.49	+	1.33	1.38E-05	4.24E-04
cellular response to carbohydrate stimulus (GO:0071322)	90	56	42.01	+	1.33	4.00E-03	4.98E-02
feeding behavior (GO:0007631)	90	56	42.01	+	1.33	4.00E-03	4.98E-02
regulation of endothelial cell migration (GO:0010594)	172	107	80.28	+	1.33	4.33E-05	1.16E-03
gland development (GO:0048732)	426	265	198.84	+	1.33	9.40E-11	7.03E-09
sodium ion transport (GO:0006814)	201	125	93.82	+	1.33	1.27E-05	3.97E-04
blood vessel diameter maintenance (GO:0097746)	156	97	72.82	+	1.33	1.02E-04	2.41E-03
regulation of tube diameter (GO:0035296)	156	97	72.82	+	1.33	1.02E-04	2.41E-03
calcium ion homeostasis (GO:0055074)	230	143	107.36	+	1.33	2.77E-06	1.02E-04
central nervous system neuron differentiation (GO:0021953)	235	146	109.69	+	1.33	1.90E-06	7.18E-05
response to oxygen levels (GO:0070482)	330	205	154.03	+	1.33	1.54E-08	8.63E-07
negative regulation of developmental growth (GO:0048640)	95	59	44.34	+	1.33	2.71E-03	3.60E-02
cellular response to oxygen levels (GO:0071453)	153	95	71.41	+	1.33	1.64E-04	3.64E-03
synaptic signaling (GO:0099536)	488	303	227.78	+	1.33	5.48E-12	4.81E-10
developmental maturation (GO:0021700)	298	185	139.1	+	1.33	8.44E-08	4.22E-06
regulation of cell growth (GO:0001558)	406	252	189.51	+	1.33	3.55E-10	2.53E-08
icosanoid metabolic process (GO:0006690)	116	72	54.14	+	1.33	1.02E-03	1.66E-02
cellular detoxification (GO:1990748)	116	72	54.14	+	1.33	1.02E-03	1.66E-02
regulation of neuron differentiation (GO:0045664)	195	121	91.02	+	1.33	1.83E-05	5.48E-04
regulation of generation of precursor metabolites and energy (GO:0043467)	137	85	63.95	+	1.33	3.89E-04	7.54E-03
gland morphogenesis (GO:0022612)	108	67	50.41	+	1.33	1.38E-03	2.15E-02
columnar/cuboidal epithelial cell differentiation (GO:0002065)	100	62	46.68	+	1.33	2.44E-03	3.29E-02
negative regulation of cell motility (GO:2000146)	313	194	146.1	+	1.33	4.79E-08	2.47E-06
positive regulation of monoatomic ion transport (GO:0043270)	192	119	89.62	+	1.33	2.21E-05	6.50E-04
neuron differentiation (GO:0030182)	1138	705	531.18	+	1.33	2.33E-26	7.21E-24
regulation of monoatomic ion transport (GO:0043269)	431	267	201.18	+	1.33	1.66E-10	1.21E-08
reactive oxygen species metabolic process (GO:0072593)	113	70	52.74	+	1.33	1.23E-03	1.96E-02
hepaticobiliary system development (GO:0061008)	134	83	62.55	+	1.33	4.69E-04	8.85E-03
negative regulation of cell differentiation (GO:0045596)	677	419	316	+	1.33	8.30E-16	1.37E-13
Wnt signaling pathway (GO:0016055)	286	177	133.49	+	1.33	2.36E-07	1.10E-05
regulation of secretion by cell (GO:1903530)	577	357	269.32	+	1.33	1.21E-13	1.44E-11
primary neural tube formation (GO:0014020)	97	60	45.28	+	1.33	2.97E-03	3.88E-02
carbohydrate derivative catabolic process (GO:1901136)	207	128	96.62	+	1.32	1.25E-05	3.93E-04
liver development (GO:0001889)	131	81	61.15	+	1.32	5.68E-04	1.02E-02
regulation of sequestering of calcium ion (GO:0051282)	131	81	61.15	+	1.32	5.68E-04	1.02E-02
generation of neurons (GO:0048699)	1218	753	568.52	+	1.32	9.80E-28	3.23E-25
negative regulation of locomotion (GO:0040013)	330	204	154.03	+	1.32	2.97E-08	1.59E-06
positive regulation of protein localization to membrane (GO:1905477)	110	68	51.34	+	1.32	1.51E-03	2.28E-02
regulation of smooth muscle cell proliferation (GO:0048660)	136	84	63.48	+	1.32	5.16E-04	9.50E-03
negative regulation of monoatomic ion transport (GO:0043271)	102	63	47.61	+	1.32	2.68E-03	3.57E-02
regulation of glucose metabolic process (GO:0010906)	102	63	47.61	+	1.32	2.68E-03	3.57E-02
regulation of actin polymerization or depolymerization (GO:0008064)	149	92	69.55	+	1.32	2.63E-04	5.45E-03
regulation of calcium ion transmembrane transport (GO:1903169)	162	100	75.62	+	1.32	1.34E-04	3.04E-03
positive regulation of cytoskeleton organization (GO:0051495)	188	116	87.75	+	1.32	3.56E-05	9.74E-04
regulation of blood vessel endothelial cell migration (GO:0043535)	94	58	43.88	+	1.32	3.63E-03	4.61E-02
response to alkaloid (GO:0043279)	94	58	43.88	+	1.32	3.63E-03	4.60E-02
regulation of anatomical structure size (GO:0090066)	509	314	237.58	+	1.32	7.82E-12	6.78E-10
morphogenesis of an epithelium (GO:0002009)	464	286	216.58	+	1.32	8.37E-11	6.33E-09
regulation of cell morphogenesis (GO:0022604)	245	151	114.36	+	1.32	3.01E-06	1.08E-04
regionalization (GO:0003002)	417	257	194.64	+	1.32	8.11E-10	5.59E-08
regulation of secretion (GO:0051046)	628	387	293.13	+	1.32	2.77E-14	3.54E-12
cell-substrate adhesion (GO:0031589)	185	114	86.35	+	1.32	5.71E-05	1.46E-03
extracellular matrix organization (GO:0030198)	289	178	134.89	+	1.32	3.74E-07	1.68E-05
negative regulation of developmental process (GO:0051093)	934	575	435.96	+	1.32	1.08E-20	2.54E-18
telencephalon development (GO:0021537)	286	176	133.49	+	1.32	4.50E-07	1.97E-05
regulation of intrinsic apoptotic signaling pathway (GO:2001242)	182	112	84.95	+	1.32	6.85E-05	1.72E-03
tissue remodeling (GO:0048771)	117	72	54.61	+	1.32	1.48E-03	2.27E-02
negative regulation of lipid metabolic process (GO:0045833)	104	64	48.54	+	1.32	2.94E-03	3.84E-02
external encapsulating structure organization (GO:0045229)	291	179	135.83	+	1.32	4.09E-07	1.82E-05
negative regulation of transport (GO:0051051)	413	254	192.77	+	1.32	1.28E-09	8.64E-08
regulation of ketone metabolic process (GO:0010565)	135	83	63.01	+	1.32	6.82E-04	1.19E-02
regulation of body fluid levels (GO:0050878)	366	225	170.84	+	1.32	1.23E-08	7.08E-07
positive regulation of calcium ion transport (GO:0051928)	109	67	50.88	+	1.32	2.01E-03	2.87E-02
positive regulation of secretion (GO:0051047)	327	201	152.63	+	1.32	6.83E-08	3.46E-06
synapse organization (GO:0050808)	371	228	173.17	+	1.32	8.60E-09	5.10E-07
positive regulation of secretion by cell (GO:1903532)	306	188	142.83	+	1.32	2.31E-07	1.08E-05
small GTPase-mediated signal transduction (GO:0007264)	267	164	124.63	+	1.32	1.27E-06	5.02E-05
bone development (GO:0060348)	197	121	91.95	+	1.32	3.84E-05	1.03E-03
adenylate cyclase-activating G protein-coupled receptor signaling pathway (GO:0007189)	171	105	79.82	+	1.32	1.11E-04	2.58E-03
anatomical structure maturation (GO:0071695)	246	151	114.82	+	1.32	4.32E-06	1.50E-04
negative regulation of nervous system development (GO:0051961)	145	89	67.68	+	1.31	4.20E-04	8.04E-03
extracellular structure organization (GO:0043062)	290	178	135.36	+	1.31	5.37E-07	2.31E-05
pattern specification process (GO:0007389)	466	286	217.51	+	1.31	1.31E-10	9.62E-09
protein homooligomerization (GO:0051260)	207	127	96.62	+	1.31	2.38E-05	6.87E-04
regulation of cell junction assembly (GO:1901888)	269	165	125.56	+	1.31	1.38E-06	5.44E-05
cognition (GO:0050890)	331	203	154.5	+	1.31	8.07E-08	4.05E-06
negative regulation of intrinsic apoptotic signaling pathway (GO:2001243)	106	65	49.48	+	1.31	3.22E-03	4.14E-02
cellular response to decreased oxygen levels (GO:0036294)	137	84	63.95	+	1.31	7.47E-04	1.29E-02
negative regulation of supramolecular fiber organization (GO:1902904)	160	98	74.68	+	1.31	2.34E-04	4.95E-03
lysosomal transport (GO:0007041)	129	79	60.21	+	1.31	9.97E-04	1.64E-02
cellular response to hypoxia (GO:0071456)	129	79	60.21	+	1.31	9.97E-04	1.64E-02
tissue morphogenesis (GO:0048729)	580	355	270.72	+	1.31	1.28E-12	1.30E-10
positive regulation of cytosolic calcium ion concentration (GO:0007204)	162	99	75.62	+	1.31	2.55E-04	5.33E-03
sensory organ morphogenesis (GO:0090596)	293	179	136.76	+	1.31	6.42E-07	2.71E-05
negative regulation of cell development (GO:0010721)	275	168	128.36	+	1.31	1.78E-06	6.80E-05
axon development (GO:0061564)	434	265	202.58	+	1.31	1.33E-09	8.93E-08
import into cell (GO:0098657)	701	428	327.2	+	1.31	9.01E-15	1.28E-12
ossification (GO:0001503)	285	174	133.03	+	1.31	1.10E-06	4.47E-05
regulation of neuron projection development (GO:0010975)	439	268	204.91	+	1.31	1.19E-09	8.06E-08
cellular response to nitrogen compound (GO:1901699)	593	362	276.79	+	1.31	1.22E-12	1.25E-10
regulation of protein secretion (GO:0050708)	272	166	126.96	+	1.31	2.14E-06	7.97E-05
placenta development (GO:0001890)	159	97	74.22	+	1.31	3.08E-04	6.17E-03
tube morphogenesis (GO:0035239)	700	427	326.73	+	1.31	1.18E-14	1.63E-12
response to ethanol (GO:0045471)	123	75	57.41	+	1.31	1.48E-03	2.28E-02
osteoblast differentiation (GO:0001649)	146	89	68.15	+	1.31	6.01E-04	1.06E-02
regulation of DNA-binding transcription factor activity (GO:0051090)	210	128	98.02	+	1.31	3.69E-05	9.97E-04
cell junction organization (GO:0034330)	571	348	266.52	+	1.31	4.20E-12	3.73E-10
regulation of cytokine production involved in immune response (GO:0002718)	128	78	59.75	+	1.31	1.31E-03	2.06E-02
skeletal system development (GO:0001501)	514	313	239.92	+	1.3	6.54E-11	5.02E-09
cartilage development (GO:0051216)	179	109	83.55	+	1.3	1.54E-04	3.46E-03
cellular response to metal ion (GO:0071248)	184	112	85.88	+	1.3	1.40E-04	3.15E-03
organic acid transmembrane transport (GO:1903825)	143	87	66.75	+	1.3	7.27E-04	1.26E-02
regulation of cellular component size (GO:0032535)	360	219	168.03	+	1.3	6.17E-08	3.14E-06
stem cell differentiation (GO:0048863)	194	118	90.55	+	1.3	8.61E-05	2.11E-03
regulation of neurogenesis (GO:0050767)	365	222	170.37	+	1.3	5.55E-08	2.85E-06
nervous system development (GO:0007399)	2279	1386	1063.75	+	1.3	1.33E-46	1.41E-43
negative regulation of secretion by cell (GO:1903531)	148	90	69.08	+	1.3	6.53E-04	1.15E-02
regulation of nervous system development (GO:0051960)	449	273	209.58	+	1.3	1.37E-09	9.13E-08
cellular response to toxic substance (GO:0097237)	130	79	60.68	+	1.3	1.42E-03	2.20E-02
pyridine-containing compound metabolic process (GO:0072524)	130	79	60.68	+	1.3	1.42E-03	2.20E-02
positive regulation of growth (GO:0045927)	252	153	117.62	+	1.3	7.79E-06	2.54E-04
angiogenesis (GO:0001525)	351	213	163.83	+	1.3	1.39E-07	6.70E-06
anatomical structure formation involved in morphogenesis (GO:0048646)	991	601	462.56	+	1.3	1.76E-19	3.67E-17
cardiac ventricle development (GO:0003231)	132	80	61.61	+	1.3	1.54E-03	2.31E-02
negative regulation of secretion (GO:0051048)	170	103	79.35	+	1.3	2.72E-04	5.59E-03
cell-matrix adhesion (GO:0007160)	137	83	63.95	+	1.3	1.39E-03	2.16E-02
neuron development (GO:0048666)	898	544	419.15	+	1.3	1.45E-17	2.65E-15
regulation of actin filament length (GO:0030832)	152	92	70.95	+	1.3	7.68E-04	1.32E-02
hemostasis (GO:0007599)	195	118	91.02	+	1.3	1.21E-04	2.79E-03
positive regulation of cell growth (GO:0030307)	162	98	75.62	+	1.3	4.72E-04	8.89E-03
positive regulation of autophagy (GO:0010508)	162	98	75.62	+	1.3	4.72E-04	8.88E-03
calcium-mediated signaling (GO:0019722)	172	104	80.28	+	1.3	2.93E-04	5.93E-03
nucleoside phosphate catabolic process (GO:1901292)	134	81	62.55	+	1.3	1.67E-03	2.47E-02
response to nutrient levels (GO:0031667)	498	301	232.45	+	1.29	5.03E-10	3.53E-08
carboxylic acid transmembrane transport (GO:1905039)	139	84	64.88	+	1.29	1.16E-03	1.86E-02
regulation of transmembrane transport (GO:0034762)	417	252	194.64	+	1.29	1.34E-08	7.59E-07
neuron projection development (GO:0031175)	725	438	338.4	+	1.29	4.55E-14	5.67E-12
positive regulation of epithelial cell proliferation (GO:0050679)	202	122	94.29	+	1.29	9.10E-05	2.22E-03
cell junction assembly (GO:0034329)	303	183	141.43	+	1.29	1.72E-06	6.60E-05
protein localization to membrane (GO:0072657)	467	282	217.98	+	1.29	2.08E-09	1.34E-07
positive regulation of nervous system development (GO:0051962)	280	169	130.69	+	1.29	4.12E-06	1.45E-04
carbohydrate biosynthetic process (GO:0016051)	116	70	54.14	+	1.29	3.66E-03	4.62E-02
regulation of cell size (GO:0008361)	184	111	85.88	+	1.29	2.55E-04	5.32E-03
behavior (GO:0007610)	655	395	305.73	+	1.29	1.39E-12	1.39E-10
embryo development (GO:0009790)	1078	650	503.17	+	1.29	3.38E-20	7.47E-18
dephosphorylation (GO:0016311)	136	82	63.48	+	1.29	1.80E-03	2.63E-02
camera-type eye morphogenesis (GO:0048593)	141	85	65.81	+	1.29	1.24E-03	1.97E-02
negative regulation of growth (GO:0045926)	224	135	104.56	+	1.29	4.88E-05	1.28E-03
regulation of MAPK cascade (GO:0043408)	654	394	305.26	+	1.29	1.79E-12	1.75E-10
regulation of synapse assembly (GO:0051963)	171	103	79.82	+	1.29	3.81E-04	7.41E-03
cell maturation (GO:0048469)	196	118	91.49	+	1.29	1.69E-04	3.73E-03
chordate embryonic development (GO:0043009)	691	416	322.53	+	1.29	5.32E-13	5.71E-11
regulation of supramolecular fiber organization (GO:1902903)	397	239	185.31	+	1.29	6.13E-08	3.13E-06
negative regulation of protein transport (GO:0051224)	118	71	55.08	+	1.29	3.95E-03	4.94E-02
regulation of mitochondrion organization (GO:0010821)	118	71	55.08	+	1.29	3.95E-03	4.93E-02
mammary gland development (GO:0030879)	128	77	59.75	+	1.29	2.42E-03	3.29E-02
response to calcium ion (GO:0051592)	138	83	64.41	+	1.29	1.51E-03	2.28E-02
regulation of muscle cell differentiation (GO:0051147)	143	86	66.75	+	1.29	1.34E-03	2.09E-02
negative regulation of transmembrane receptor protein serine/threonine kinase signaling pathway (GO:0090101)	153	92	71.41	+	1.29	1.07E-03	1.73E-02
response to peptide hormone (GO:0043434)	381	229	177.84	+	1.29	1.41E-07	6.73E-06
regulation of calcium ion transport (GO:0051924)	238	143	111.09	+	1.29	3.51E-05	9.67E-04
sensory organ development (GO:0007423)	626	376	292.19	+	1.29	1.11E-11	9.36E-10
regulation of phosphatidylinositol 3-kinase/protein kinase B signal transduction (GO:0051896)	280	168	130.69	+	1.29	7.36E-06	2.40E-04
regulation of cell shape (GO:0008360)	140	84	65.35	+	1.29	1.61E-03	2.41E-02
intracellular calcium ion homeostasis (GO:0006874)	200	120	93.35	+	1.29	1.53E-04	3.42E-03
regulation of microtubule cytoskeleton organization (GO:0070507)	170	102	79.35	+	1.29	4.94E-04	9.22E-03
regulation of ERK1 and ERK2 cascade (GO:0070372)	285	171	133.03	+	1.29	6.57E-06	2.19E-04
negative regulation of neuron projection development (GO:0010977)	130	78	60.68	+	1.29	2.61E-03	3.49E-02
locomotory behavior (GO:0007626)	210	126	98.02	+	1.29	1.21E-04	2.78E-03
blood vessel development (GO:0001568)	537	322	250.65	+	1.28	5.16E-10	3.61E-08
cell-cell signaling (GO:0007267)	864	518	403.28	+	1.28	1.42E-15	2.28E-13
regulation of actin cytoskeleton organization (GO:0032956)	352	211	164.3	+	1.28	6.21E-07	2.64E-05
response to light stimulus (GO:0009416)	332	199	154.97	+	1.28	1.23E-06	4.91E-05
supramolecular fiber organization (GO:0097435)	609	365	284.26	+	1.28	3.30E-11	2.61E-09
regulation of reactive oxygen species metabolic process (GO:2000377)	142	85	66.28	+	1.28	1.73E-03	2.54E-02
embryo development ending in birth or egg hatching (GO:0009792)	710	425	331.4	+	1.28	8.30E-13	8.72E-11
endocytosis (GO:0006897)	508	304	237.12	+	1.28	1.78E-09	1.16E-07
connective tissue development (GO:0061448)	244	146	113.89	+	1.28	4.35E-05	1.16E-03
regulation of cell-substrate adhesion (GO:0010810)	219	131	102.22	+	1.28	9.73E-05	2.33E-03
regulation of synapse structure or activity (GO:0050803)	316	189	147.5	+	1.28	2.83E-06	1.03E-04
protein localization to plasma membrane (GO:0072659)	199	119	92.89	+	1.28	2.52E-04	5.28E-03
limb development (GO:0060173)	194	116	90.55	+	1.28	2.80E-04	5.71E-03
appendage development (GO:0048736)	194	116	90.55	+	1.28	2.80E-04	5.70E-03
axonogenesis (GO:0007409)	378	226	176.44	+	1.28	2.96E-07	1.36E-05
blood coagulation (GO:0007596)	189	113	88.22	+	1.28	3.14E-04	6.26E-03
sensory perception of sound (GO:0007605)	169	101	78.88	+	1.28	6.39E-04	1.12E-02
neural tube development (GO:0021915)	164	98	76.55	+	1.28	9.13E-04	1.53E-02
tube development (GO:0035295)	929	555	433.62	+	1.28	3.57E-16	6.14E-14
neuron migration (GO:0001764)	149	89	69.55	+	1.28	1.65E-03	2.45E-02
development of primary male sexual characteristics (GO:0046546)	149	89	69.55	+	1.28	1.65E-03	2.45E-02
carbohydrate metabolic process (GO:0005975)	442	264	206.31	+	1.28	3.33E-08	1.76E-06
blood vessel morphogenesis (GO:0048514)	442	264	206.31	+	1.28	3.33E-08	1.75E-06
developmental growth involved in morphogenesis (GO:0060560)	144	86	67.21	+	1.28	1.85E-03	2.67E-02
vasculature development (GO:0001944)	561	335	261.85	+	1.28	4.01E-10	2.85E-08
regulation of endothelial cell proliferation (GO:0001936)	134	80	62.55	+	1.28	3.01E-03	3.92E-02
negative regulation of establishment of protein localization (GO:1904950)	134	80	62.55	+	1.28	3.01E-03	3.91E-02
regulation of regulated secretory pathway (GO:1903305)	129	77	60.21	+	1.28	3.37E-03	4.30E-02
localization within membrane (GO:0051668)	558	333	260.45	+	1.28	4.81E-10	3.39E-08
regulation of synapse organization (GO:0050807)	310	185	144.7	+	1.28	4.06E-06	1.43E-04
cell morphogenesis involved in neuron differentiation (GO:0048667)	461	275	215.18	+	1.28	1.68E-08	9.27E-07
male sex differentiation (GO:0046661)	171	102	79.82	+	1.28	6.82E-04	1.19E-02
positive regulation of neurogenesis (GO:0050769)	228	136	106.42	+	1.28	9.98E-05	2.38E-03
system development (GO:0048731)	3629	2164	1693.89	+	1.28	1.84E-66	9.09E-63
positive regulation of transport (GO:0051050)	842	502	393.02	+	1.28	1.88E-14	2.49E-12
limb morphogenesis (GO:0035108)	156	93	72.82	+	1.28	1.23E-03	1.96E-02
appendage morphogenesis (GO:0035107)	156	93	72.82	+	1.28	1.23E-03	1.96E-02
positive regulation of proteolysis (GO:0045862)	208	124	97.09	+	1.28	2.00E-04	4.33E-03
vacuole organization (GO:0007033)	203	121	94.75	+	1.28	2.24E-04	4.77E-03
regulation of localization (GO:0032879)	2010	1197	938.2	+	1.28	5.25E-34	2.29E-31
regulation of transport (GO:0051049)	1599	952	746.36	+	1.28	7.65E-27	2.41E-24
regulation of neuron apoptotic process (GO:0043523)	257	153	119.96	+	1.28	3.96E-05	1.06E-03
intracellular signaling cassette (GO:0141124)	847	504	395.35	+	1.27	2.29E-14	3.01E-12
regulation of epithelial cell proliferation (GO:0050678)	363	216	169.44	+	1.27	9.23E-07	3.79E-05
camera-type eye development (GO:0043010)	363	216	169.44	+	1.27	9.23E-07	3.78E-05
regulation of developmental growth (GO:0048638)	316	188	147.5	+	1.27	4.93E-06	1.68E-04
glycoprotein metabolic process (GO:0009100)	348	207	162.43	+	1.27	1.65E-06	6.35E-05
male gonad development (GO:0008584)	148	88	69.08	+	1.27	2.12E-03	2.98E-02
inorganic cation transmembrane transport (GO:0098662)	683	406	318.8	+	1.27	1.19E-11	9.87E-10
positive regulation of proteolysis involved in protein catabolic process (GO:1903052)	138	82	64.41	+	1.27	2.70E-03	3.59E-02
neuron projection guidance (GO:0097485)	234	139	109.22	+	1.27	9.50E-05	2.29E-03
anatomical structure morphogenesis (GO:0009653)	2270	1348	1059.55	+	1.27	7.51E-38	4.64E-35
in utero embryonic development (GO:0001701)	421	250	196.51	+	1.27	1.47E-07	7.00E-06
regulation of actin filament-based process (GO:0032970)	396	235	184.84	+	1.27	4.19E-07	1.84E-05
regulation of cold-induced thermogenesis (GO:0120161)	150	89	70.01	+	1.27	2.27E-03	3.09E-02
establishment or maintenance of cell polarity (GO:0007163)	209	124	97.55	+	1.27	2.73E-04	5.58E-03
ear development (GO:0043583)	236	140	110.16	+	1.27	1.01E-04	2.41E-03
negative regulation of cell population proliferation (GO:0008285)	703	417	328.13	+	1.27	1.02E-11	8.64E-10
regulation of cell differentiation (GO:0045595)	1563	927	729.55	+	1.27	2.79E-25	8.26E-23
regulated exocytosis (GO:0045055)	140	83	65.35	+	1.27	2.87E-03	3.76E-02
wound healing (GO:0042060)	334	198	155.9	+	1.27	4.00E-06	1.41E-04
regulation of growth (GO:0040008)	604	358	281.93	+	1.27	3.39E-10	2.43E-08
central nervous system development (GO:0007417)	1040	616	485.43	+	1.27	1.03E-16	1.83E-14
axon guidance (GO:0007411)	233	138	108.76	+	1.27	1.21E-04	2.79E-03
forebrain development (GO:0030900)	412	244	192.31	+	1.27	3.18E-07	1.45E-05
positive regulation of protein localization (GO:1903829)	505	299	235.72	+	1.27	1.41E-08	7.90E-07
response to reactive oxygen species (GO:0000302)	174	103	81.22	+	1.27	9.92E-04	1.63E-02
regulation of developmental process (GO:0050793)	2457	1454	1146.84	+	1.27	6.30E-40	5.18E-37
negative regulation of protein localization (GO:1903828)	218	129	101.75	+	1.27	2.17E-04	4.64E-03
monoatomic cation transmembrane transport (GO:0098655)	698	413	325.8	+	1.27	1.96E-11	1.60E-09
coagulation (GO:0050817)	191	113	89.15	+	1.27	5.86E-04	1.04E-02
kidney development (GO:0001822)	306	181	142.83	+	1.27	1.36E-05	4.22E-04
regulation of multicellular organismal development (GO:2000026)	1405	831	655.8	+	1.27	3.46E-22	9.15E-20
monoatomic cation transport (GO:0006812)	837	495	390.68	+	1.27	1.89E-13	2.15E-11
response to steroid hormone (GO:0048545)	279	165	130.23	+	1.27	2.86E-05	8.11E-04
regulation of transmembrane receptor protein serine/threonine kinase signaling pathway (GO:0090092)	274	162	127.89	+	1.27	4.07E-05	1.09E-03
plasma membrane organization (GO:0007009)	159	94	74.22	+	1.27	1.79E-03	2.62E-02
regulation of actin filament organization (GO:0110053)	269	159	125.56	+	1.27	4.55E-05	1.21E-03
response to hormone (GO:0009725)	797	471	372.01	+	1.27	9.92E-13	1.03E-10
regulation of cellular response to growth factor stimulus (GO:0090287)	325	192	151.7	+	1.27	6.78E-06	2.25E-04
sulfur compound biosynthetic process (GO:0044272)	149	88	69.55	+	1.27	2.89E-03	3.78E-02
striated muscle tissue development (GO:0014706)	337	199	157.3	+	1.27	4.56E-06	1.57E-04
protein complex oligomerization (GO:0051259)	271	160	126.49	+	1.26	4.84E-05	1.27E-03
renal system development (GO:0072001)	317	187	147.96	+	1.26	1.14E-05	3.63E-04
muscle tissue development (GO:0060537)	356	210	166.17	+	1.26	2.86E-06	1.04E-04
response to wounding (GO:0009611)	451	266	210.51	+	1.26	1.35E-07	6.52E-06
sensory perception of mechanical stimulus (GO:0050954)	195	115	91.02	+	1.26	6.64E-04	1.16E-02
multicellular organism development (GO:0007275)	4029	2376	1880.59	+	1.26	4.66E-68	3.45E-64
circulatory system development (GO:0072359)	950	560	443.43	+	1.26	1.10E-14	1.53E-12
protein localization to cell periphery (GO:1990778)	241	142	112.49	+	1.26	1.55E-04	3.45E-03
cellular response to peptide hormone stimulus (GO:0071375)	258	152	120.43	+	1.26	9.20E-05	2.24E-03
cell projection morphogenesis (GO:0048858)	516	304	240.85	+	1.26	2.01E-08	1.09E-06
detection of external stimulus (GO:0009581)	146	86	68.15	+	1.26	3.45E-03	4.40E-02
regulation of myeloid cell differentiation (GO:0045637)	209	123	97.55	+	1.26	4.68E-04	8.85E-03
response to lipid (GO:0033993)	855	503	399.08	+	1.26	4.30E-13	4.72E-11
positive regulation of developmental process (GO:0051094)	1328	781	619.86	+	1.26	6.20E-20	1.31E-17
cellular response to oxygen-containing compound (GO:1901701)	1063	625	496.17	+	1.26	4.78E-16	8.15E-14
regulation of cellular localization (GO:0060341)	1019	599	475.63	+	1.26	2.27E-15	3.51E-13
response to endogenous stimulus (GO:0009719)	1205	708	562.45	+	1.26	5.70E-18	1.10E-15
hindbrain development (GO:0030902)	160	94	74.68	+	1.26	2.42E-03	3.29E-02
regulation of cytoskeleton organization (GO:0051493)	543	319	253.45	+	1.26	1.26E-08	7.22E-07
response to growth factor (GO:0070848)	509	299	237.58	+	1.26	3.58E-08	1.87E-06
response to insulin (GO:0032868)	218	128	101.75	+	1.26	3.71E-04	7.22E-03
regulation of plasma membrane bounded cell projection organization (GO:0120035)	637	374	297.33	+	1.26	7.32E-10	5.07E-08
response to oxygen-containing compound (GO:1901700)	1550	910	723.48	+	1.26	5.99E-23	1.71E-20
regulation of apoptotic signaling pathway (GO:2001233)	385	226	179.7	+	1.26	1.93E-06	7.24E-05
positive regulation of cell differentiation (GO:0045597)	869	510	405.62	+	1.26	5.06E-13	5.47E-11
export from cell (GO:0140352)	508	298	237.12	+	1.26	4.52E-08	2.34E-06
heart development (GO:0007507)	573	336	267.46	+	1.26	6.64E-09	3.98E-07
cell morphogenesis (GO:0000902)	724	424	337.94	+	1.25	7.45E-11	5.69E-09
regulation of vesicle-mediated transport (GO:0060627)	550	322	256.72	+	1.25	1.99E-08	1.09E-06
positive regulation of developmental growth (GO:0048639)	164	96	76.55	+	1.25	2.72E-03	3.61E-02
positive regulation of protein transport (GO:0051222)	258	151	120.43	+	1.25	1.55E-04	3.46E-03
negative regulation of apoptotic signaling pathway (GO:2001234)	229	134	106.89	+	1.25	3.13E-04	6.26E-03
response to abiotic stimulus (GO:0009628)	1135	664	529.78	+	1.25	2.31E-16	4.03E-14
negative regulation of intracellular signal transduction (GO:1902532)	725	424	338.4	+	1.25	9.87E-11	7.35E-09
regulation of cell projection organization (GO:0031344)	655	383	305.73	+	1.25	9.61E-10	6.59E-08
negative regulation of catabolic process (GO:0009895)	366	214	170.84	+	1.25	6.41E-06	2.15E-04
regulation of cell migration (GO:0030334)	958	560	447.16	+	1.25	8.65E-14	1.03E-11
MAPK cascade (GO:0000165)	219	128	102.22	+	1.25	4.95E-04	9.22E-03
negative regulation of cell communication (GO:0010648)	1480	865	690.81	+	1.25	5.64E-21	1.44E-18
response to nitrogen compound (GO:1901698)	1001	585	467.23	+	1.25	2.32E-14	3.02E-12
regulation of protein localization (GO:0032880)	907	530	423.35	+	1.25	4.32E-13	4.70E-11
positive regulation of phosphatidylinositol 3-kinase/protein kinase B signal transduction (GO:0051897)	202	118	94.29	+	1.25	8.39E-04	1.42E-02
negative regulation of signaling (GO:0023057)	1481	865	691.28	+	1.25	7.51E-21	1.86E-18
negative regulation of cell projection organization (GO:0031345)	185	108	86.35	+	1.25	1.43E-03	2.20E-02
cellular response to growth factor stimulus (GO:0071363)	478	279	223.11	+	1.25	2.37E-07	1.10E-05
plasma membrane bounded cell projection morphogenesis (GO:0120039)	509	297	237.58	+	1.25	9.92E-08	4.92E-06
cell surface receptor protein tyrosine kinase signaling pathway (GO:0007169)	432	252	201.64	+	1.25	1.00E-06	4.08E-05
neuron projection morphogenesis (GO:0048812)	504	294	235.25	+	1.25	1.40E-07	6.70E-06
positive regulation of protein secretion (GO:0050714)	156	91	72.82	+	1.25	3.66E-03	4.61E-02
regulation of autophagy (GO:0010506)	367	214	171.3	+	1.25	6.79E-06	2.25E-04
inorganic ion transmembrane transport (GO:0098660)	776	452	362.21	+	1.25	5.54E-11	4.32E-09
regulation of canonical Wnt signaling pathway (GO:0060828)	261	152	121.83	+	1.25	1.73E-04	3.80E-03
chemical homeostasis (GO:0048878)	917	534	428.02	+	1.25	9.31E-13	9.71E-11
secretion by cell (GO:0032940)	438	255	204.44	+	1.25	1.17E-06	4.71E-05
regulation of cell communication (GO:0010646)	3546	2064	1655.14	+	1.25	1.30E-51	1.76E-48
exocytosis (GO:0006887)	244	142	113.89	+	1.25	3.65E-04	7.13E-03
regulation of post-translational protein modification (GO:1901873)	244	142	113.89	+	1.25	3.65E-04	7.12E-03
negative regulation of molecular function (GO:0044092)	354	206	165.23	+	1.25	1.26E-05	3.97E-04
regulation of signaling (GO:0023051)	3541	2060	1652.81	+	1.25	2.73E-51	3.37E-48
cardiac muscle tissue development (GO:0048738)	196	114	91.49	+	1.25	1.49E-03	2.27E-02
inorganic ion homeostasis (GO:0098771)	444	258	207.24	+	1.24	1.11E-06	4.46E-05
negative regulation of signal transduction (GO:0009968)	1384	804	646	+	1.24	1.45E-18	2.86E-16
regulation of response to wounding (GO:1903034)	167	97	77.95	+	1.24	3.83E-03	4.80E-02
eye development (GO:0001654)	415	241	193.71	+	1.24	2.77E-06	1.01E-04
positive regulation of establishment of protein localization (GO:1904951)	329	191	153.57	+	1.24	3.52E-05	9.66E-04
response to toxic substance (GO:0009636)	255	148	119.02	+	1.24	3.02E-04	6.08E-03
animal organ development (GO:0048513)	2904	1685	1355.48	+	1.24	7.45E-40	5.81E-37
regulation of cell motility (GO:2000145)	1017	590	474.7	+	1.24	1.26E-13	1.48E-11
visual system development (GO:0150063)	419	243	195.57	+	1.24	3.06E-06	1.10E-04
cellular response to starvation (GO:0009267)	188	109	87.75	+	1.24	1.99E-03	2.84E-02
negative regulation of transcription by RNA polymerase II (GO:0000122)	963	558	449.49	+	1.24	7.49E-13	7.93E-11
positive regulation of programmed cell death (GO:0043068)	542	314	252.99	+	1.24	1.17E-07	5.70E-06
positive regulation of organelle organization (GO:0010638)	499	289	232.92	+	1.24	4.17E-07	1.84E-05
small molecule catabolic process (GO:0044282)	354	205	165.23	+	1.24	2.07E-05	6.12E-04
protein folding (GO:0006457)	228	132	106.42	+	1.24	8.09E-04	1.38E-02
female pregnancy (GO:0007565)	178	103	83.08	+	1.24	3.15E-03	4.07E-02
enzyme-linked receptor protein signaling pathway (GO:0007167)	636	368	296.86	+	1.24	1.10E-08	6.36E-07
response to starvation (GO:0042594)	223	129	104.09	+	1.24	9.07E-04	1.52E-02
positive regulation of cell projection organization (GO:0031346)	351	203	163.83	+	1.24	2.45E-05	7.06E-04
positive regulation of cell communication (GO:0010647)	1795	1038	837.84	+	1.24	4.54E-23	1.32E-20
regulation of cell development (GO:0060284)	825	477	385.08	+	1.24	6.19E-11	4.78E-09
regulation of Wnt signaling pathway (GO:0030111)	339	196	158.23	+	1.24	3.65E-05	9.90E-04
regulation of cellular component organization (GO:0051128)	2486	1437	1160.37	+	1.24	2.61E-32	1.05E-29
regulation of endocytosis (GO:0030100)	308	178	143.76	+	1.24	8.73E-05	2.13E-03
positive regulation of signaling (GO:0023056)	1797	1038	838.77	+	1.24	7.84E-23	2.15E-20
response to metal ion (GO:0010038)	348	201	162.43	+	1.24	3.57E-05	9.75E-04
sensory system development (GO:0048880)	426	246	198.84	+	1.24	4.64E-06	1.59E-04
regulation of small GTPase mediated signal transduction (GO:0051056)	310	179	144.7	+	1.24	9.15E-05	2.23E-03
regulation of protein modification by small protein conjugation or removal (GO:1903320)	239	138	111.56	+	1.24	6.68E-04	1.17E-02
cellular response to nutrient levels (GO:0031669)	246	142	114.82	+	1.24	5.03E-04	9.34E-03
positive regulation of apoptotic process (GO:0043065)	525	303	245.05	+	1.24	3.16E-07	1.45E-05
regulation of multicellular organismal process (GO:0051239)	2972	1715	1387.22	+	1.24	1.16E-38	8.59E-36
regulation of cell population proliferation (GO:0042127)	1659	957	774.36	+	1.24	8.79E-21	2.13E-18
positive regulation of multicellular organismal process (GO:0051240)	1661	958	775.29	+	1.24	9.22E-21	2.20E-18
regulation of signal transduction (GO:0009966)	3101	1788	1447.43	+	1.24	2.80E-40	2.44E-37
regulation of protein transport (GO:0051223)	444	256	207.24	+	1.24	2.90E-06	1.05E-04
negative regulation of cellular component organization (GO:0051129)	699	403	326.27	+	1.24	3.99E-09	2.49E-07
glycoprotein biosynthetic process (GO:0009101)	281	162	131.16	+	1.24	2.30E-04	4.87E-03
phosphorylation (GO:0016310)	394	227	183.9	+	1.23	1.37E-05	4.22E-04
head development (GO:0060322)	802	462	374.34	+	1.23	2.90E-10	2.08E-08
positive regulation of cell development (GO:0010720)	441	254	205.84	+	1.23	4.22E-06	1.48E-04
cellular response to lipid (GO:0071396)	540	311	252.05	+	1.23	2.88E-07	1.33E-05
intracellular chemical homeostasis (GO:0055082)	573	330	267.46	+	1.23	1.26E-07	6.15E-06
cellular response to endogenous stimulus (GO:0071495)	936	539	436.89	+	1.23	8.47E-12	7.29E-10
positive regulation of protein-containing complex assembly (GO:0031334)	205	118	95.69	+	1.23	1.91E-03	2.75E-02
cellular response to hormone stimulus (GO:0032870)	537	309	250.65	+	1.23	3.41E-07	1.54E-05
cellular response to abiotic stimulus (GO:0071214)	332	191	154.97	+	1.23	7.78E-05	1.92E-03
cellular response to environmental stimulus (GO:0104004)	332	191	154.97	+	1.23	7.78E-05	1.92E-03
sensory perception of light stimulus (GO:0050953)	226	130	105.49	+	1.23	1.24E-03	1.97E-02
alcohol metabolic process (GO:0006066)	313	180	146.1	+	1.23	1.24E-04	2.84E-03
myeloid cell differentiation (GO:0030099)	315	181	147.03	+	1.23	1.30E-04	2.96E-03
organic acid catabolic process (GO:0016054)	228	131	106.42	+	1.23	1.31E-03	2.06E-02
carboxylic acid catabolic process (GO:0046395)	228	131	106.42	+	1.23	1.31E-03	2.05E-02
regulation of catabolic process (GO:0009894)	1034	594	482.63	+	1.23	1.31E-12	1.32E-10
regulation of biological quality (GO:0065008)	3003	1725	1401.69	+	1.23	1.99E-37	1.13E-34
reproductive system development (GO:0061458)	310	178	144.7	+	1.23	1.47E-04	3.30E-03
positive regulation of catabolic process (GO:0009896)	533	306	248.79	+	1.23	6.10E-07	2.60E-05
regulation of protein-containing complex assembly (GO:0043254)	432	248	201.64	+	1.23	6.88E-06	2.27E-04
cellular homeostasis (GO:0019725)	690	396	322.07	+	1.23	1.04E-08	6.07E-07
cell development (GO:0048468)	2307	1324	1076.82	+	1.23	8.19E-28	2.76E-25
brain development (GO:0007420)	751	431	350.54	+	1.23	2.23E-09	1.43E-07
positive regulation of signal transduction (GO:0009967)	1605	921	749.16	+	1.23	3.90E-19	7.80E-17
positive regulation of cellular component biogenesis (GO:0044089)	502	288	234.32	+	1.23	1.45E-06	5.65E-05
regulation of exocytosis (GO:0017157)	190	109	88.69	+	1.23	3.39E-03	4.33E-02
organophosphate catabolic process (GO:0046434)	190	109	88.69	+	1.23	3.39E-03	4.33E-02
regulation of locomotion (GO:0040012)	1059	607	494.3	+	1.23	1.18E-12	1.22E-10
monoatomic ion transport (GO:0006811)	1030	590	480.77	+	1.23	3.03E-12	2.84E-10
cell-cell adhesion (GO:0098609)	550	315	256.72	+	1.23	4.69E-07	2.03E-05
positive regulation of intracellular signal transduction (GO:1902533)	1135	650	529.78	+	1.23	2.15E-13	2.43E-11
response to mechanical stimulus (GO:0009612)	227	130	105.96	+	1.23	1.61E-03	2.41E-02
regulation of cellular component biogenesis (GO:0044087)	1025	587	478.43	+	1.23	3.43E-12	3.14E-10
inner ear development (GO:0048839)	208	119	97.09	+	1.23	2.59E-03	3.47E-02
vesicle-mediated transport (GO:0016192)	1311	750	611.93	+	1.23	3.69E-15	5.58E-13
visual perception (GO:0007601)	222	127	103.62	+	1.23	1.81E-03	2.62E-02
positive regulation of cellular component organization (GO:0051130)	1112	636	519.04	+	1.23	6.30E-13	6.72E-11
negative regulation of DNA-templated transcription (GO:0045892)	1298	742	605.86	+	1.22	5.60E-15	8.38E-13
secretion (GO:0046903)	560	320	261.39	+	1.22	5.80E-07	2.48E-05
establishment of protein localization to membrane (GO:0090150)	224	128	104.56	+	1.22	1.89E-03	2.73E-02
regulation of establishment of protein localization (GO:0070201)	539	308	251.59	+	1.22	8.90E-07	3.66E-05
glycosylation (GO:0070085)	238	136	111.09	+	1.22	1.32E-03	2.07E-02
regulation of organelle organization (GO:0033043)	1179	673	550.31	+	1.22	1.86E-13	2.14E-11
macroautophagy (GO:0016236)	226	129	105.49	+	1.22	1.98E-03	2.84E-02
regulation of proteolysis (GO:0030162)	389	222	181.57	+	1.22	3.84E-05	1.03E-03
reproductive structure development (GO:0048608)	305	174	142.36	+	1.22	2.63E-04	5.46E-03
protein phosphorylation (GO:0006468)	349	199	162.9	+	1.22	1.16E-04	2.68E-03
regulation of intracellular signal transduction (GO:1902531)	2005	1143	935.86	+	1.22	2.09E-22	5.63E-20
tissue development (GO:0009888)	1800	1026	840.17	+	1.22	4.42E-20	9.62E-18
negative regulation of response to stimulus (GO:0048585)	1732	987	808.43	+	1.22	3.19E-19	6.48E-17
monoatomic ion homeostasis (GO:0050801)	523	298	244.12	+	1.22	1.90E-06	7.17E-05
regulation of protein catabolic process (GO:0042176)	374	213	174.57	+	1.22	6.70E-05	1.68E-03
regulation of proteolysis involved in protein catabolic process (GO:1903050)	239	136	111.56	+	1.22	1.69E-03	2.50E-02
cellular response to oxidative stress (GO:0034599)	225	128	105.02	+	1.22	2.43E-03	3.29E-02
respiratory system development (GO:0060541)	225	128	105.02	+	1.22	2.43E-03	3.29E-02
regulation of molecular function (GO:0065009)	1011	575	471.9	+	1.22	3.00E-11	2.39E-09
negative regulation of multicellular organismal process (GO:0051241)	1136	646	530.24	+	1.22	1.69E-12	1.65E-10
monoatomic cation homeostasis (GO:0055080)	512	291	238.98	+	1.22	3.58E-06	1.27E-04
positive regulation of cell motility (GO:2000147)	579	329	270.26	+	1.22	7.23E-07	2.99E-05
monoatomic ion transmembrane transport (GO:0034220)	859	488	400.95	+	1.22	1.35E-09	9.05E-08
negative regulation of protein metabolic process (GO:0051248)	551	313	257.19	+	1.22	1.46E-06	5.67E-05
negative regulation of RNA biosynthetic process (GO:1902679)	1307	742	610.06	+	1.22	5.11E-14	6.31E-12
regulation of hormone levels (GO:0010817)	562	319	262.32	+	1.22	1.46E-06	5.67E-05
positive regulation of cell adhesion (GO:0045785)	499	283	232.92	+	1.22	6.47E-06	2.16E-04
cytoskeleton organization (GO:0007010)	1277	724	596.06	+	1.21	1.60E-13	1.86E-11
sulfur compound metabolic process (GO:0006790)	314	178	146.56	+	1.21	3.95E-04	7.62E-03
cell adhesion (GO:0007155)	965	547	450.43	+	1.21	1.97E-10	1.44E-08
regulation of hydrolase activity (GO:0051336)	217	123	101.29	+	1.21	3.22E-03	4.14E-02
sex differentiation (GO:0007548)	286	162	133.49	+	1.21	8.03E-04	1.37E-02
negative regulation of protein modification process (GO:0031400)	219	124	102.22	+	1.21	3.35E-03	4.28E-02
positive regulation of cell migration (GO:0030335)	553	313	258.12	+	1.21	2.34E-06	8.68E-05
autophagy (GO:0006914)	336	190	156.83	+	1.21	2.68E-04	5.53E-03
process utilizing autophagic mechanism (GO:0061919)	336	190	156.83	+	1.21	2.68E-04	5.52E-03
development of primary sexual characteristics (GO:0045137)	237	134	110.62	+	1.21	2.53E-03	3.40E-02
nucleobase-containing compound catabolic process (GO:0034655)	352	199	164.3	+	1.21	1.95E-04	4.24E-03
regulation of phosphorus metabolic process (GO:0051174)	605	342	282.39	+	1.21	9.84E-07	4.02E-05
cellular response to chemical stimulus (GO:0070887)	1959	1107	914.39	+	1.21	6.03E-20	1.30E-17
anatomical structure development (GO:0048856)	5304	2996	2475.72	+	1.21	6.40E-62	1.58E-58
peptidyl-amino acid modification (GO:0018193)	324	183	151.23	+	1.21	3.95E-04	7.62E-03
regulation of microtubule-based process (GO:0032886)	278	157	129.76	+	1.21	1.06E-03	1.72E-02
positive regulation of locomotion (GO:0040017)	595	336	277.72	+	1.21	1.25E-06	4.95E-05
gonad development (GO:0008406)	232	131	108.29	+	1.21	2.86E-03	3.74E-02
programmed cell death (GO:0012501)	1107	625	516.71	+	1.21	2.43E-11	1.97E-09
regulation of phosphate metabolic process (GO:0019220)	604	341	281.93	+	1.21	1.19E-06	4.78E-05
cell death (GO:0008219)	1112	627	519.04	+	1.21	2.73E-11	2.18E-09
apoptotic process (GO:0006915)	1068	602	498.5	+	1.21	7.77E-11	5.90E-09
lipid biosynthetic process (GO:0008610)	589	332	274.92	+	1.21	2.05E-06	7.68E-05
response to xenobiotic stimulus (GO:0009410)	426	240	198.84	+	1.21	5.56E-05	1.43E-03
epithelium development (GO:0060429)	1129	636	526.98	+	1.21	2.47E-11	1.99E-09
negative regulation of RNA metabolic process (GO:0051253)	1415	796	660.47	+	1.21	7.84E-14	9.52E-12
regulation of apoptotic process (GO:0042981)	1465	823	683.81	+	1.2	4.50E-14	5.65E-12
positive regulation of cell population proliferation (GO:0008284)	930	522	434.09	+	1.2	3.64E-09	2.29E-07
negative regulation of nucleobase-containing compound metabolic process (GO:0045934)	1542	865	719.75	+	1.2	1.48E-14	2.00E-12
cell population proliferation (GO:0008283)	747	419	348.67	+	1.2	1.59E-07	7.55E-06
transmembrane transport (GO:0055085)	1297	727	605.39	+	1.2	3.06E-12	2.85E-10
regulation of programmed cell death (GO:0043067)	1513	848	706.21	+	1.2	3.78E-14	4.78E-12
phospholipid metabolic process (GO:0006644)	357	200	166.63	+	1.2	4.01E-04	7.71E-03
positive regulation of DNA-templated transcription (GO:0045893)	1680	941	784.16	+	1.2	1.45E-15	2.31E-13
cell migration (GO:0016477)	941	527	439.22	+	1.2	5.38E-09	3.26E-07
positive regulation of RNA biosynthetic process (GO:1902680)	1682	941	785.1	+	1.2	2.27E-15	3.53E-13
cell projection organization (GO:0030030)	1248	698	582.52	+	1.2	1.50E-11	1.23E-09
regulation of intracellular transport (GO:0032386)	270	151	126.03	+	1.2	2.56E-03	3.44E-02
response to oxidative stress (GO:0006979)	372	208	173.64	+	1.2	3.52E-04	6.90E-03
cellular developmental process (GO:0048869)	3755	2097	1752.7	+	1.2	1.64E-35	9.02E-33
cell differentiation (GO:0030154)	3752	2094	1751.3	+	1.2	3.12E-35	1.59E-32
regulation of cell adhesion (GO:0030155)	801	447	373.88	+	1.2	1.51E-07	7.19E-06
positive regulation of transcription by RNA polymerase II (GO:0045944)	1250	697	583.45	+	1.19	3.45E-11	2.72E-09
cellular response to chemical stress (GO:0062197)	287	160	133.96	+	1.19	2.32E-03	3.16E-02
homeostatic process (GO:0042592)	1493	832	696.88	+	1.19	3.82E-13	4.22E-11
positive regulation of cellular process (GO:0048522)	5813	3238	2713.3	+	1.19	1.72E-59	3.64E-56
negative regulation of biological process (GO:0048519)	5248	2923	2449.58	+	1.19	6.29E-52	9.32E-49
negative regulation of cellular process (GO:0048523)	5027	2798	2346.42	+	1.19	1.08E-48	1.23E-45
negative regulation of apoptotic process (GO:0043066)	888	494	414.49	+	1.19	5.18E-08	2.66E-06
negative regulation of programmed cell death (GO:0043069)	923	513	430.82	+	1.19	3.48E-08	1.82E-06
small molecule biosynthetic process (GO:0044283)	466	259	217.51	+	1.19	1.13E-04	2.63E-03
phosphate-containing compound metabolic process (GO:0006796)	1427	793	666.07	+	1.19	3.73E-12	3.37E-10
endomembrane system organization (GO:0010256)	585	325	273.06	+	1.19	1.43E-05	4.39E-04
regulation of hemopoiesis (GO:1903706)	423	235	197.44	+	1.19	2.60E-04	5.40E-03
phosphorus metabolic process (GO:0006793)	1430	794	667.47	+	1.19	3.96E-12	3.56E-10
apoptotic signaling pathway (GO:0097190)	339	188	158.23	+	1.19	1.18E-03	1.89E-02
developmental process (GO:0032502)	5830	3232	2721.23	+	1.19	1.97E-56	3.24E-53
positive regulation of RNA metabolic process (GO:0051254)	1804	1000	842.04	+	1.19	7.55E-15	1.11E-12
carbohydrate derivative metabolic process (GO:1901135)	895	496	417.75	+	1.19	1.03E-07	5.07E-06
regulation of catalytic activity (GO:0050790)	600	332	280.06	+	1.19	1.82E-05	5.45E-04
cellular component disassembly (GO:0022411)	302	167	140.96	+	1.18	2.98E-03	3.89E-02
locomotion (GO:0040011)	369	204	172.24	+	1.18	8.93E-04	1.50E-02
positive regulation of biological process (GO:0048518)	6113	3379	2853.33	+	1.18	4.39E-58	8.13E-55
regulation of response to stimulus (GO:0048583)	4107	2269	1917	+	1.18	9.80E-35	4.68E-32
regulation of protein metabolic process (GO:0051246)	1512	835	705.75	+	1.18	5.32E-12	4.70E-10
lymphocyte differentiation (GO:0030098)	288	159	134.43	+	1.18	3.55E-03	4.51E-02
small molecule metabolic process (GO:0044281)	1576	870	735.62	+	1.18	2.07E-12	1.99E-10
plasma membrane bounded cell projection organization (GO:0120036)	1194	659	557.32	+	1.18	1.45E-09	9.64E-08
intracellular signal transduction (GO:0035556)	1778	981	829.91	+	1.18	6.39E-14	7.83E-12
positive regulation of nucleobase-containing compound metabolic process (GO:0045935)	1994	1099	930.73	+	1.18	2.23E-15	3.51E-13
membrane organization (GO:0061024)	775	427	361.74	+	1.18	1.76E-06	6.75E-05
regulation of protein modification process (GO:0031399)	668	368	311.8	+	1.18	9.78E-06	3.14E-04
positive regulation of metabolic process (GO:0009893)	3458	1904	1614.07	+	1.18	2.77E-27	8.91E-25
positive regulation of biosynthetic process (GO:0009891)	2665	1467	1243.93	+	1.18	2.09E-20	4.77E-18
regulation of leukocyte differentiation (GO:1902105)	338	186	157.77	+	1.18	2.05E-03	2.92E-02
response to radiation (GO:0009314)	451	248	210.51	+	1.18	4.03E-04	7.74E-03
leukocyte differentiation (GO:0002521)	433	238	202.11	+	1.18	5.35E-04	9.80E-03
lipid catabolic process (GO:0016042)	304	167	141.9	+	1.18	3.76E-03	4.73E-02
negative regulation of organelle organization (GO:0010639)	337	185	157.3	+	1.18	2.44E-03	3.30E-02
negative regulation of biosynthetic process (GO:0009890)	2191	1202	1022.68	+	1.18	5.41E-16	9.10E-14
carbohydrate derivative biosynthetic process (GO:1901137)	556	305	259.52	+	1.18	1.02E-04	2.42E-03
transport (GO:0006810)	3722	2041	1737.3	+	1.17	3.77E-28	1.30E-25
intracellular monoatomic ion homeostasis (GO:0006873)	440	241	205.38	+	1.17	5.98E-04	1.06E-02
establishment of localization (GO:0051234)	4006	2191	1869.86	+	1.17	1.14E-29	4.03E-27
negative regulation of macromolecule biosynthetic process (GO:0010558)	2118	1158	988.61	+	1.17	8.29E-15	1.20E-12
positive regulation of macromolecule biosynthetic process (GO:0010557)	2554	1396	1192.11	+	1.17	6.77E-18	1.29E-15
organophosphate metabolic process (GO:0019637)	977	534	456.03	+	1.17	3.37E-07	1.53E-05
mononuclear cell differentiation (GO:1903131)	368	201	171.77	+	1.17	2.20E-03	3.07E-02
positive regulation of cell-cell adhesion (GO:0022409)	337	184	157.3	+	1.17	3.49E-03	4.45E-02
localization (GO:0051179)	4549	2482	2123.31	+	1.17	1.77E-33	7.27E-31
lipid metabolic process (GO:0006629)	1211	660	565.25	+	1.17	2.25E-08	1.22E-06
regulation of cellular response to stress (GO:0080135)	538	293	251.12	+	1.17	2.73E-04	5.59E-03
regulation of protein phosphorylation (GO:0001932)	412	224	192.31	+	1.16	1.66E-03	2.46E-02
catabolic process (GO:0009056)	2040	1109	952.2	+	1.16	2.74E-13	3.05E-11
negative regulation of metabolic process (GO:0009892)	2721	1478	1270.06	+	1.16	1.20E-17	2.22E-15
intracellular monoatomic cation homeostasis (GO:0030003)	431	234	201.18	+	1.16	1.49E-03	2.27E-02
transcription by RNA polymerase II (GO:0006366)	448	243	209.11	+	1.16	1.32E-03	2.07E-02
positive regulation of macromolecule metabolic process (GO:0010604)	3138	1702	1464.7	+	1.16	3.37E-20	7.57E-18
negative regulation of macromolecule metabolic process (GO:0010605)	2493	1352	1163.64	+	1.16	8.81E-16	1.43E-13
positive regulation of response to stimulus (GO:0048584)	2296	1245	1071.69	+	1.16	1.74E-14	2.33E-12
protein-containing complex assembly (GO:0065003)	1277	692	596.06	+	1.16	3.03E-08	1.62E-06
generation of precursor metabolites and energy (GO:0006091)	371	201	173.17	+	1.16	3.83E-03	4.79E-02
positive regulation of molecular function (GO:0044093)	580	314	270.72	+	1.16	2.78E-04	5.66E-03
hemopoiesis (GO:0030097)	704	381	328.6	+	1.16	6.25E-05	1.58E-03
protein-containing complex organization (GO:0043933)	1433	775	668.87	+	1.16	6.60E-09	3.97E-07
positive regulation of cell activation (GO:0050867)	392	212	182.97	+	1.16	3.53E-03	4.48E-02
monocarboxylic acid metabolic process (GO:0032787)	509	275	237.58	+	1.16	8.57E-04	1.45E-02
organelle localization (GO:0051640)	552	298	257.65	+	1.16	5.32E-04	9.77E-03
nucleotide metabolic process (GO:0009117)	434	234	202.58	+	1.16	2.54E-03	3.40E-02
growth (GO:0040007)	462	249	215.64	+	1.15	1.83E-03	2.65E-02
developmental growth (GO:0048589)	462	249	215.64	+	1.15	1.83E-03	2.64E-02
multicellular organismal process (GO:0032501)	6408	3453	2991.02	+	1.15	4.28E-44	4.23E-41
positive regulation of protein metabolic process (GO:0051247)	817	440	381.35	+	1.15	2.79E-05	7.91E-04
epithelial cell differentiation (GO:0030855)	657	353	306.66	+	1.15	2.52E-04	5.27E-03
protein maturation (GO:0051604)	542	291	252.99	+	1.15	1.05E-03	1.71E-02
positive regulation of gene expression (GO:0010628)	1197	642	558.72	+	1.15	7.03E-07	2.93E-05
cellular localization (GO:0051641)	2706	1450	1263.06	+	1.15	1.35E-14	1.83E-12
cellular component organization (GO:0016043)	5717	3059	2668.49	+	1.15	4.80E-34	2.16E-31
organophosphate biosynthetic process (GO:0090407)	567	303	264.66	+	1.14	1.16E-03	1.87E-02
oxoacid metabolic process (GO:0043436)	788	421	367.81	+	1.14	1.12E-04	2.61E-03
cellular component organization or biogenesis (GO:0071840)	5931	3160	2768.38	+	1.14	1.72E-33	7.27E-31
organic acid metabolic process (GO:0006082)	796	424	371.54	+	1.14	1.62E-04	3.58E-03
carboxylic acid metabolic process (GO:0019752)	766	408	357.54	+	1.14	2.20E-04	4.69E-03
multicellular organismal-level homeostasis (GO:0048871)	658	350	307.13	+	1.14	7.27E-04	1.26E-02
cellular component assembly (GO:0022607)	2516	1334	1174.38	+	1.14	1.13E-11	9.42E-10
chromatin remodeling (GO:0006338)	649	344	302.93	+	1.14	1.19E-03	1.90E-02
negative regulation of gene expression (GO:0010629)	1044	553	487.3	+	1.13	3.00E-05	8.39E-04
cellular macromolecule localization (GO:0070727)	1996	1055	931.66	+	1.13	6.15E-09	3.72E-07
protein localization (GO:0008104)	1988	1050	927.93	+	1.13	8.78E-09	5.18E-07
cell motility (GO:0048870)	1172	619	547.05	+	1.13	1.59E-05	4.86E-04
macromolecule localization (GO:0033036)	2411	1272	1125.37	+	1.13	2.16E-10	1.57E-08
cellular component biogenesis (GO:0044085)	2762	1456	1289.2	+	1.13	9.67E-12	8.23E-10
cell surface receptor signaling pathway (GO:0007166)	2124	1119	991.41	+	1.13	5.26E-09	3.21E-07
cell activation (GO:0001775)	765	403	357.07	+	1.13	7.69E-04	1.32E-02
protein metabolic process (GO:0019538)	3342	1746	1559.92	+	1.12	2.02E-12	1.95E-10
establishment of localization in cell (GO:0051649)	1651	861	770.63	+	1.12	3.61E-06	1.28E-04
regulation of cytokine production (GO:0001817)	802	418	374.34	+	1.12	1.68E-03	2.48E-02
macromolecule catabolic process (GO:0009057)	1057	549	493.37	+	1.11	4.41E-04	8.40E-03
metabolic process (GO:0008152)	7642	3968	3567.01	+	1.11	4.67E-31	1.77E-28
nitrogen compound transport (GO:0071705)	1537	798	717.42	+	1.11	2.09E-05	6.17E-04
regulation of response to stress (GO:0080134)	1434	743	669.34	+	1.11	5.45E-05	1.41E-03
response to peptide (GO:1901652)	857	444	400.02	+	1.11	2.33E-03	3.17E-02
primary metabolic process (GO:0044238)	6778	3496	3163.73	+	1.11	6.12E-23	1.71E-20
biosynthetic process (GO:0009058)	3997	2058	1865.66	+	1.1	1.16E-11	9.68E-10
regulation of response to external stimulus (GO:0032101)	1108	570	517.17	+	1.1	1.15E-03	1.84E-02
organelle organization (GO:0006996)	3086	1584	1440.43	+	1.1	2.15E-08	1.17E-06
regulation of primary metabolic process (GO:0080090)	5174	2655	2415.04	+	1.1	1.19E-14	1.63E-12
establishment of protein localization (GO:0045184)	1318	676	615.19	+	1.1	5.52E-04	9.99E-03
regulation of metabolic process (GO:0019222)	6273	3214	2928.01	+	1.1	4.32E-18	8.43E-16
cell communication (GO:0007154)	5328	2726	2486.92	+	1.1	2.71E-14	3.49E-12
regulation of cell cycle (GO:0051726)	1071	547	499.9	+	1.09	3.11E-03	4.01E-02
signaling (GO:0023052)	5282	2697	2465.45	+	1.09	1.44E-13	1.68E-11
intracellular transport (GO:0046907)	1200	612	560.12	+	1.09	2.12E-03	2.98E-02
system process (GO:0003008)	2153	1097	1004.94	+	1.09	2.92E-05	8.23E-04
protein modification process (GO:0036211)	1739	886	811.7	+	1.09	2.00E-04	4.33E-03
cellular process (GO:0009987)	15563	7929	7264.25	+	1.09	1.89E-105	2.80E-101
cellular response to stress (GO:0033554)	1648	839	769.23	+	1.09	3.45E-04	6.77E-03
macromolecule modification (GO:0043412)	1926	976	898.99	+	1.09	2.41E-04	5.07E-03
regulation of biosynthetic process (GO:0009889)	5195	2631	2424.84	+	1.09	3.78E-11	2.96E-09
response to chemical (GO:0042221)	3714	1879	1733.56	+	1.08	1.36E-07	6.58E-06
regulation of macromolecule metabolic process (GO:0060255)	5709	2888	2664.75	+	1.08	3.37E-12	3.10E-10
regulation of biological process (GO:0050789)	11815	5972	5514.81	+	1.08	3.34E-38	2.15E-35
biological regulation (GO:0065007)	12219	6175	5703.39	+	1.08	4.31E-41	3.99E-38
regulation of cellular process (GO:0050794)	11417	5768	5329.04	+	1.08	4.91E-35	2.42E-32
macromolecule metabolic process (GO:0043170)	5404	2726	2522.39	+	1.08	1.13E-10	8.39E-09
cellular response to stimulus (GO:0051716)	6478	3267	3023.7	+	1.08	2.62E-13	2.94E-11
regulation of macromolecule biosynthetic process (GO:0010556)	5014	2524	2340.35	+	1.08	2.55E-09	1.63E-07
signal transduction (GO:0007165)	4942	2487	2306.75	+	1.08	3.88E-09	2.43E-07
regulation of DNA-templated transcription (GO:0006355)	3389	1704	1581.86	+	1.08	4.29E-06	1.50E-04
regulation of transcription by RNA polymerase II (GO:0006357)	2642	1328	1233.19	+	1.08	7.87E-05	1.94E-03
macromolecule biosynthetic process (GO:0009059)	2937	1476	1370.89	+	1.08	2.97E-05	8.35E-04
regulation of gene expression (GO:0010468)	4908	2465	2290.88	+	1.08	1.27E-08	7.22E-07
regulation of nucleobase-containing compound metabolic process (GO:0019219)	3961	1985	1848.85	+	1.07	1.43E-06	5.58E-05
regulation of RNA biosynthetic process (GO:2001141)	3401	1704	1587.46	+	1.07	1.27E-05	3.97E-04
regulation of immune system process (GO:0002682)	1653	828	771.56	+	1.07	3.98E-03	4.96E-02
regulation of RNA metabolic process (GO:0051252)	3661	1828	1708.82	+	1.07	1.37E-05	4.23E-04
response to stress (GO:0006950)	3539	1764	1651.88	+	1.07	3.36E-05	9.29E-04
gene expression (GO:0010467)	2534	1257	1182.78	+	1.06	1.65E-03	2.45E-02
biological_process (GO:0008150)	17724	8684	8272.92	+	1.05	2.61E-63	7.73E-60
response to stimulus (GO:0050896)	8280	4039	3864.8	+	1.05	7.12E-07	2.95E-05
G protein-coupled receptor signaling pathway (GO:0007186)	1263	531	589.52	-	0.9	6.57E-04	1.15E-02
immune system process (GO:0002376)	2409	1010	1124.43	-	0.9	6.39E-07	2.71E-05
sensory perception (GO:0007600)	1002	399	467.7	-	0.85	8.45E-06	2.73E-04
immune effector process (GO:0002252)	498	191	232.45	-	0.82	1.58E-04	3.51E-03
spermatid differentiation (GO:0048515)	250	92	116.69	-	0.79	1.73E-03	2.55E-02
immune response (GO:0006955)	1741	634	812.64	-	0.78	1.94E-19	3.99E-17
DNA recombination (GO:0006310)	253	92	118.09	-	0.78	9.51E-04	1.58E-02
spermatid development (GO:0007286)	241	87	112.49	-	0.77	9.06E-04	1.52E-02
antimicrobial humoral response (GO:0019730)	166	59	77.48	-	0.76	3.82E-03	4.79E-02
defense response to bacterium (GO:0042742)	316	111	147.5	-	0.75	3.16E-05	8.81E-04
humoral immune response (GO:0006959)	271	95	126.49	-	0.75	1.07E-04	2.51E-03
cell killing (GO:0001906)	180	63	84.02	-	0.75	1.59E-03	2.38E-02
leukocyte mediated immunity (GO:0002443)	323	111	150.76	-	0.74	8.13E-06	2.64E-04
protein modification by small protein removal (GO:0070646)	131	43	61.15	-	0.7	1.49E-03	2.28E-02
meiosis I cell cycle process (GO:0061982)	131	43	61.15	-	0.7	1.49E-03	2.28E-02
Unclassified (UNCLASSIFIED)	2856	922	1333.08	-	0.69	2.61E-63	9.66E-60
protein deubiquitination (GO:0016579)	112	36	52.28	-	0.69	2.24E-03	3.10E-02
meiosis I (GO:0007127)	128	41	59.75	-	0.69	9.40E-04	1.56E-02
keratinocyte differentiation (GO:0030216)	144	45	67.21	-	0.67	2.04E-04	4.41E-03
adaptive immune response based on somatic recombination of immune receptors built from immunoglobulin superfamily domains (GO:0002460)	268	82	125.09	-	0.66	9.08E-08	4.51E-06
protein autoubiquitination (GO:0051865)	71	21	33.14	-	0.63	4.02E-03	4.99E-02
detection of stimulus (GO:0051606)	690	203	322.07	-	0.63	7.32E-21	1.84E-18
meiotic chromosome segregation (GO:0045132)	93	27	43.41	-	0.62	5.54E-04	1.00E-02
lymphocyte mediated immunity (GO:0002449)	265	76	123.69	-	0.61	1.91E-09	1.24E-07
natural killer cell activation (GO:0030101)	68	19	31.74	-	0.6	2.12E-03	2.98E-02
homologous chromosome segregation (GO:0045143)	67	18	31.27	-	0.58	1.26E-03	1.99E-02
homologous recombination (GO:0035825)	68	17	31.74	-	0.54	3.42E-04	6.74E-03
chromosome organization involved in meiotic cell cycle (GO:0070192)	66	16	30.81	-	0.52	2.72E-04	5.60E-03
homologous chromosome pairing at meiosis (GO:0007129)	54	13	25.21	-	0.52	8.84E-04	1.49E-02
sensory perception of chemical stimulus (GO:0007606)	551	130	257.19	-	0.51	9.67E-30	3.49E-27
detection of stimulus involved in sensory perception (GO:0050906)	564	133	263.25	-	0.51	2.00E-30	7.39E-28
reciprocal meiotic recombination (GO:0007131)	60	14	28.01	-	0.5	2.37E-04	5.00E-03
reciprocal homologous recombination (GO:0140527)	60	14	28.01	-	0.5	2.37E-04	5.00E-03
adaptive immune response (GO:0002250)	683	159	318.8	-	0.5	1.03E-37	6.08E-35
keratinization (GO:0031424)	81	18	37.81	-	0.48	5.94E-06	2.01E-04
B cell mediated immunity (GO:0019724)	189	42	88.22	-	0.48	3.58E-12	3.26E-10
immunoglobulin mediated immune response (GO:0016064)	184	40	85.88	-	0.47	2.94E-12	2.77E-10
detection of chemical stimulus (GO:0009593)	523	109	244.12	-	0.45	2.15E-35	1.14E-32
sensory perception of smell (GO:0007608)	472	98	220.31	-	0.44	3.37E-32	1.32E-29
respiratory chain complex IV assembly (GO:0008535)	31	6	14.47	-	0.41	1.97E-03	2.83E-02
detection of chemical stimulus involved in sensory perception (GO:0050907)	487	92	227.31	-	0.4	2.20E-38	1.48E-35
detection of chemical stimulus involved in sensory perception of smell (GO:0050911)	440	77	205.38	-	0.37	1.91E-38	1.35E-35
detoxification of inorganic compound (GO:0061687)	24	4	11.2	-	0.36	3.36E-03	4.30E-02
natural killer cell activation involved in immune response (GO:0002323)	25	4	11.67	-	0.34	2.05E-03	2.91E-02
mitochondrial cytochrome c oxidase assembly (GO:0033617)	27	4	12.6	-	0.32	7.49E-04	1.29E-02
kinetochore organization (GO:0051383)	18	2	8.4	-	0.24	3.21E-03	4.13E-02
detoxification of copper ion (GO:0010273)	17	0	7.93	-	< 0.01	2.50E-05	7.17E-04
stress response to copper ion (GO:1990169)	17	0	7.93	-	< 0.01	2.50E-05	7.15E-04
Analysis Type:	PANTHER Overrepresentation Test (Released 20240807)
Annotation Version and Release Date:	GO Ontology database DOI: 10.5281/zenodo.15066566 Released 2025-03-16
Analyzed List:	upload_1 (Homo sapiens)
Reference List:	Homo sapiens (all genes in database)
Test Type:	FISHER
Correction:	FDR

## Sheet: non-significant POSCO
GO biological process complete	Homo sapiens - REFLIST (20580)	upload_1 (16392)	upload_1 (expected)	upload_1 (over/under)	upload_1 (fold Enrichment)	upload_1 (raw P-value)	upload_1 (FDR)
sperm axoneme assembly (GO:0007288)	34	34	27.08	+	1.26	8.58E-04	3.81E-02
attachment of spindle microtubules to kinetochore (GO:0008608)	33	33	26.28	+	1.26	8.22E-04	3.70E-02
sperm flagellum assembly (GO:0120316)	58	57	46.2	+	1.23	5.10E-05	3.74E-03
female meiotic nuclear division (GO:0007143)	43	42	34.25	+	1.23	1.02E-03	4.26E-02
chromosome organization involved in meiotic cell cycle (GO:0070192)	66	64	52.57	+	1.22	8.42E-05	5.60E-03
meiotic chromosome segregation (GO:0045132)	93	90	74.07	+	1.21	3.28E-06	3.49E-04
regulation of protein import into nucleus (GO:0042306)	62	60	49.38	+	1.21	1.92E-04	1.16E-02
constitutive heterochromatin formation (GO:0140719)	60	58	47.79	+	1.21	2.90E-04	1.67E-02
reciprocal meiotic recombination (GO:0007131)	60	58	47.79	+	1.21	2.90E-04	1.67E-02
reciprocal homologous recombination (GO:0140527)	60	58	47.79	+	1.21	2.90E-04	1.66E-02
homologous chromosome pairing at meiosis (GO:0007129)	54	52	43.01	+	1.21	9.87E-04	4.17E-02
translational initiation (GO:0006413)	69	66	54.96	+	1.2	2.53E-04	1.48E-02
homologous recombination (GO:0035825)	68	65	54.16	+	1.2	3.86E-04	2.06E-02
homologous chromosome segregation (GO:0045143)	67	64	53.37	+	1.2	3.75E-04	2.02E-02
protein localization to cilium (GO:0061512)	67	64	53.37	+	1.2	3.75E-04	2.01E-02
water-soluble vitamin metabolic process (GO:0006767)	63	60	50.18	+	1.2	8.14E-04	3.69E-02
protein K48-linked ubiquitination (GO:0070936)	96	91	76.46	+	1.19	5.76E-05	4.09E-03
B cell activation involved in immune response (GO:0002312)	76	72	60.53	+	1.19	4.72E-04	2.38E-02
regulation of Rho protein signal transduction (GO:0035023)	92	87	73.28	+	1.19	1.23E-04	7.77E-03
regulation of antigen receptor-mediated signaling pathway (GO:0050854)	71	67	56.55	+	1.18	9.52E-04	4.06E-02
motile cilium assembly (GO:0044458)	83	78	66.11	+	1.18	5.12E-04	2.55E-02
protein deubiquitination (GO:0016579)	112	105	89.21	+	1.18	4.88E-05	3.62E-03
recombinational repair (GO:0000725)	125	117	99.56	+	1.18	2.73E-05	2.22E-03
T cell activation involved in immune response (GO:0002286)	90	84	71.69	+	1.17	5.41E-04	2.67E-02
double-strand break repair via homologous recombination (GO:0000724)	120	112	95.58	+	1.17	5.30E-05	3.83E-03
meiotic nuclear division (GO:0140013)	179	167	142.57	+	1.17	5.29E-07	7.07E-05
lymphocyte activation involved in immune response (GO:0002285)	149	139	118.68	+	1.17	5.24E-06	5.17E-04
double-strand break repair (GO:0006302)	221	206	176.03	+	1.17	2.90E-08	5.38E-06
protein modification by small protein removal (GO:0070646)	131	122	104.34	+	1.17	2.78E-05	2.24E-03
meiosis I (GO:0007127)	128	119	101.95	+	1.17	5.68E-05	4.04E-03
positive regulation of double-strand break repair (GO:2000781)	98	91	78.06	+	1.17	5.71E-04	2.76E-02
DNA integrity checkpoint signaling (GO:0031570)	108	100	86.02	+	1.16	4.23E-04	2.18E-02
positive regulation of mRNA catabolic process (GO:0061014)	93	86	74.07	+	1.16	1.10E-03	4.56E-02
mononuclear cell proliferation (GO:0032943)	119	110	94.78	+	1.16	2.14E-04	1.27E-02
spermatid differentiation (GO:0048515)	250	231	199.13	+	1.16	3.36E-08	5.92E-06
meiosis I cell cycle process (GO:0061982)	131	121	104.34	+	1.16	1.12E-04	7.20E-03
regulation of microtubule polymerization or depolymerization (GO:0031110)	104	96	82.84	+	1.16	5.66E-04	2.77E-02
positive regulation of mRNA metabolic process (GO:1903313)	128	118	101.95	+	1.16	1.53E-04	9.46E-03
regulatory ncRNA-mediated gene silencing (GO:0031047)	115	106	91.6	+	1.16	4.16E-04	2.17E-02
lymphocyte proliferation (GO:0046651)	115	106	91.6	+	1.16	4.16E-04	2.16E-02
regulation of DNA-templated transcription elongation (GO:0032784)	102	94	81.24	+	1.16	7.87E-04	3.61E-02
spermatid development (GO:0007286)	241	222	191.96	+	1.16	1.24E-07	1.84E-05
leukocyte proliferation (GO:0070661)	138	127	109.92	+	1.16	1.11E-04	7.13E-03
meiotic cell cycle (GO:0051321)	262	241	208.68	+	1.15	6.68E-08	1.05E-05
regulation of double-strand break repair (GO:2000779)	147	135	117.09	+	1.15	7.87E-05	5.30E-03
intracellular receptor signaling pathway (GO:0030522)	204	187	162.49	+	1.15	4.24E-06	4.30E-04
microtubule-based transport (GO:0099111)	224	205	178.42	+	1.15	1.57E-06	1.90E-04
glycerophospholipid biosynthetic process (GO:0046474)	188	172	149.74	+	1.15	1.51E-05	1.29E-03
cytoskeleton-dependent intracellular transport (GO:0030705)	199	182	158.5	+	1.15	7.82E-06	7.47E-04
phosphatidylinositol biosynthetic process (GO:0006661)	115	105	91.6	+	1.15	1.03E-03	4.31E-02
phospholipid biosynthetic process (GO:0008654)	230	210	183.2	+	1.15	2.08E-06	2.41E-04
meiotic cell cycle process (GO:1903046)	200	182	159.3	+	1.14	1.89E-05	1.56E-03
xenobiotic metabolic process (GO:0006805)	133	121	105.93	+	1.14	7.12E-04	3.34E-02
transport along microtubule (GO:0010970)	175	159	139.39	+	1.14	9.42E-05	6.12E-03
positive regulation of DNA repair (GO:0045739)	142	129	113.1	+	1.14	4.92E-04	2.48E-02
nuclear export (GO:0051168)	130	118	103.55	+	1.14	9.41E-04	4.04E-02
regulation of type I interferon production (GO:0032479)	129	117	102.75	+	1.14	9.37E-04	4.04E-02
regulation of intracellular protein transport (GO:0033157)	150	136	119.48	+	1.14	3.42E-04	1.90E-02
chromosome segregation (GO:0007059)	339	307	270.01	+	1.14	6.02E-08	9.69E-06
glycerolipid biosynthetic process (GO:0045017)	210	190	167.27	+	1.14	3.06E-05	2.44E-03
dephosphorylation (GO:0016311)	136	123	108.32	+	1.14	1.21E-03	4.96E-02
microtubule cytoskeleton organization involved in mitosis (GO:1902850)	136	123	108.32	+	1.14	1.21E-03	4.94E-02
mitochondrial gene expression (GO:0140053)	144	130	114.7	+	1.13	8.23E-04	3.70E-02
cell cycle checkpoint signaling (GO:0000075)	153	138	121.86	+	1.13	5.76E-04	2.78E-02
spindle organization (GO:0007051)	171	154	136.2	+	1.13	3.75E-04	2.01E-02
cilium organization (GO:0044782)	388	349	309.04	+	1.13	5.04E-08	8.30E-06
nuclear chromosome segregation (GO:0098813)	237	213	188.77	+	1.13	3.08E-05	2.44E-03
organelle fission (GO:0048285)	355	319	282.76	+	1.13	2.54E-07	3.58E-05
regulation of DNA repair (GO:0006282)	233	209	185.58	+	1.13	5.36E-05	3.86E-03
microtubule-based movement (GO:0007018)	456	409	363.2	+	1.13	8.96E-09	2.01E-06
cilium movement (GO:0003341)	242	217	192.75	+	1.13	3.75E-05	2.86E-03
nuclear transport (GO:0051169)	251	225	199.92	+	1.13	2.63E-05	2.15E-03
adaptive immune response (GO:0002250)	683	612	544.01	+	1.12	2.27E-12	9.10E-10
nuclear division (GO:0000280)	327	293	260.46	+	1.12	2.07E-06	2.42E-04
nucleocytoplasmic transport (GO:0006913)	250	224	199.13	+	1.12	3.46E-05	2.70E-03
cell division (GO:0051301)	527	472	419.76	+	1.12	9.03E-10	2.39E-07
receptor-mediated endocytosis (GO:0006898)	172	154	137	+	1.12	7.98E-04	3.65E-02
regulation of canonical NF-kappaB signal transduction (GO:0043122)	315	282	250.9	+	1.12	3.83E-06	3.92E-04
cilium assembly (GO:0060271)	353	316	281.17	+	1.12	9.28E-07	1.17E-04
mitotic cell cycle (GO:0000278)	591	529	470.73	+	1.12	1.30E-10	3.70E-08
positive regulation of canonical NF-kappaB signal transduction (GO:0043123)	228	204	181.6	+	1.12	9.21E-05	6.01E-03
glycerophospholipid metabolic process (GO:0006650)	283	253	225.41	+	1.12	1.43E-05	1.22E-03
cell cycle (GO:0007049)	992	885	790.13	+	1.12	2.76E-16	1.86E-13
phospholipid metabolic process (GO:0006644)	357	318	284.35	+	1.12	2.21E-06	2.50E-04
organophosphate biosynthetic process (GO:0090407)	567	505	451.62	+	1.12	1.82E-09	4.65E-07
microtubule-based process (GO:0007017)	895	797	712.87	+	1.12	2.79E-14	1.47E-11
regulation of small GTPase mediated signal transduction (GO:0051056)	310	276	246.92	+	1.12	1.29E-05	1.12E-03
microtubule cytoskeleton organization (GO:0000226)	583	519	464.36	+	1.12	1.51E-09	3.93E-07
cell activation involved in immune response (GO:0002263)	217	193	172.84	+	1.12	3.46E-04	1.91E-02
defense response to virus (GO:0051607)	289	257	230.19	+	1.12	3.39E-05	2.66E-03
cell cycle process (GO:0022402)	903	803	719.24	+	1.12	5.00E-14	2.47E-11
vesicle localization (GO:0051648)	189	168	150.54	+	1.12	1.02E-03	4.26E-02
mitotic cell cycle process (GO:1903047)	511	454	407.01	+	1.12	3.00E-08	5.42E-06
cilium movement involved in cell motility (GO:0060294)	197	175	156.91	+	1.12	9.28E-04	4.01E-02
leukocyte activation involved in immune response (GO:0002366)	213	189	169.65	+	1.11	5.80E-04	2.79E-02
regulation of adaptive immune response (GO:0002819)	221	196	176.03	+	1.11	5.29E-04	2.62E-02
positive regulation of DNA metabolic process (GO:0051054)	282	250	224.61	+	1.11	7.27E-05	4.92E-03
DNA metabolic process (GO:0006259)	749	664	596.58	+	1.11	3.96E-11	1.36E-08
glycerolipid metabolic process (GO:0046486)	352	312	280.37	+	1.11	9.28E-06	8.54E-04
epidermal cell differentiation (GO:0009913)	211	187	168.06	+	1.11	7.49E-04	3.46E-02
positive regulation of cell projection organization (GO:0031346)	351	311	279.57	+	1.11	9.26E-06	8.58E-04
nucleic acid catabolic process (GO:0141188)	210	186	167.27	+	1.11	7.46E-04	3.47E-02
cell projection assembly (GO:0030031)	463	410	368.78	+	1.11	4.36E-07	5.93E-05
DNA repair (GO:0006281)	524	464	417.37	+	1.11	6.07E-08	9.67E-06
regulation of mitotic cell cycle phase transition (GO:1901990)	329	291	262.05	+	1.11	3.09E-05	2.44E-03
plasma membrane bounded cell projection assembly (GO:0120031)	450	398	358.43	+	1.11	7.83E-07	1.00E-04
regulation of mRNA metabolic process (GO:1903311)	309	273	246.12	+	1.11	6.17E-05	4.25E-03
nucleoside phosphate biosynthetic process (GO:1901293)	299	264	238.15	+	1.11	8.76E-05	5.79E-03
establishment of organelle localization (GO:0051656)	426	376	339.31	+	1.11	2.57E-06	2.84E-04
amino acid metabolic process (GO:0006520)	270	238	215.06	+	1.11	3.23E-04	1.82E-02
DNA recombination (GO:0006310)	253	223	201.51	+	1.11	5.08E-04	2.55E-02
response to virus (GO:0009615)	396	349	315.41	+	1.11	9.26E-06	8.63E-04
negative regulation of organelle organization (GO:0010639)	337	297	268.42	+	1.11	5.18E-05	3.78E-03
regulation of microtubule-based process (GO:0032886)	278	245	221.43	+	1.11	2.24E-04	1.32E-02
regulation of leukocyte mediated immunity (GO:0002703)	261	230	207.89	+	1.11	3.55E-04	1.94E-02
T cell activation (GO:0042110)	341	300	271.61	+	1.1	5.83E-05	4.11E-03
purine-containing compound biosynthetic process (GO:0072522)	241	212	191.96	+	1.1	9.11E-04	3.95E-02
regulation of protein modification by small protein conjugation or removal (GO:1903320)	239	210	190.36	+	1.1	1.16E-03	4.78E-02
regulation of mitotic cell cycle (GO:0007346)	494	434	393.47	+	1.1	1.78E-06	2.13E-04
small molecule catabolic process (GO:0044282)	354	311	281.96	+	1.1	5.93E-05	4.15E-03
cellular process involved in reproduction in multicellular organism (GO:0022412)	428	376	340.9	+	1.1	8.59E-06	8.11E-04
regulation of cell cycle phase transition (GO:1901987)	435	382	346.48	+	1.1	7.68E-06	7.39E-04
homeostasis of number of cells (GO:0048872)	310	272	246.92	+	1.1	2.07E-04	1.24E-02
regulation of translation (GO:0006417)	366	321	291.52	+	1.1	5.96E-05	4.15E-03
organelle localization (GO:0051640)	552	484	439.67	+	1.1	7.24E-07	9.33E-05
endocytosis (GO:0006897)	508	445	404.62	+	1.1	2.50E-06	2.81E-04
regulation of innate immune response (GO:0045088)	479	419	381.52	+	1.1	6.91E-06	6.74E-04
translation (GO:0006412)	391	342	311.43	+	1.1	5.98E-05	4.14E-03
protein modification by small protein conjugation or removal (GO:0070647)	782	684	622.86	+	1.1	7.53E-09	1.74E-06
organic acid biosynthetic process (GO:0016053)	271	237	215.85	+	1.1	1.03E-03	4.31E-02
chromosome organization (GO:0051276)	421	368	335.33	+	1.1	3.01E-05	2.41E-03
activation of immune response (GO:0002253)	402	351	320.19	+	1.1	5.90E-05	4.14E-03
germ cell development (GO:0007281)	393	343	313.03	+	1.1	8.26E-05	5.51E-03
protein localization to organelle (GO:0033365)	777	678	618.88	+	1.1	2.01E-08	3.97E-06
intracellular transport (GO:0046907)	1200	1047	955.8	+	1.1	1.77E-12	7.28E-10
DNA damage response (GO:0006974)	807	704	642.78	+	1.1	1.27E-08	2.65E-06
post-transcriptional regulation of gene expression (GO:0010608)	508	443	404.62	+	1.09	9.52E-06	8.65E-04
RNA splicing (GO:0008380)	382	333	304.26	+	1.09	1.44E-04	9.06E-03
immune effector process (GO:0002252)	498	434	396.66	+	1.09	1.32E-05	1.14E-03
lymphocyte activation (GO:0046649)	511	445	407.01	+	1.09	1.04E-05	9.38E-04
Golgi vesicle transport (GO:0048193)	294	256	234.17	+	1.09	9.96E-04	4.19E-02
organic acid metabolic process (GO:0006082)	796	693	634.02	+	1.09	3.00E-08	5.48E-06
monocarboxylic acid metabolic process (GO:0032787)	509	443	405.42	+	1.09	1.29E-05	1.12E-03
sexual reproduction (GO:0019953)	1107	963	881.73	+	1.09	7.41E-11	2.39E-08
immune response-activating signaling pathway (GO:0002757)	337	293	268.42	+	1.09	6.15E-04	2.94E-02
oxoacid metabolic process (GO:0043436)	788	685	627.64	+	1.09	7.05E-08	1.10E-05
amide metabolic process (GO:0043603)	412	358	328.16	+	1.09	1.53E-04	9.46E-03
post-translational protein modification (GO:0043687)	835	725	665.08	+	1.09	4.68E-08	7.89E-06
establishment of protein localization to organelle (GO:0072594)	348	302	277.18	+	1.09	5.93E-04	2.84E-02
intracellular protein transport (GO:0006886)	559	485	445.24	+	1.09	1.17E-05	1.04E-03
carboxylic acid metabolic process (GO:0019752)	766	664	610.12	+	1.09	2.78E-07	3.85E-05
organelle assembly (GO:0070925)	901	781	717.65	+	1.09	2.63E-08	4.94E-06
protein ubiquitination (GO:0016567)	593	514	472.33	+	1.09	7.94E-06	7.54E-04
protein modification process (GO:0036211)	1739	1507	1385.12	+	1.09	2.67E-15	1.52E-12
cytokine-mediated signaling pathway (GO:0019221)	397	344	316.21	+	1.09	3.18E-04	1.80E-02
nucleobase-containing compound catabolic process (GO:0034655)	352	305	280.37	+	1.09	8.05E-04	3.67E-02
positive regulation of immune response (GO:0050778)	689	597	548.79	+	1.09	1.38E-06	1.69E-04
regulation of protein catabolic process (GO:0042176)	374	324	297.89	+	1.09	4.54E-04	2.31E-02
regulation of cellular response to stress (GO:0080135)	538	466	428.52	+	1.09	2.75E-05	2.22E-03
lipid biosynthetic process (GO:0008610)	589	510	469.14	+	1.09	1.20E-05	1.06E-03
protein modification by small protein conjugation (GO:0032446)	671	581	534.45	+	1.09	2.64E-06	2.88E-04
male gamete generation (GO:0048232)	693	600	551.98	+	1.09	1.85E-06	2.20E-04
macromolecule catabolic process (GO:0009057)	1057	915	841.9	+	1.09	2.23E-09	5.51E-07
macromolecule modification (GO:0043412)	1926	1667	1534.06	+	1.09	1.81E-16	1.34E-13
proteasome-mediated ubiquitin-dependent protein catabolic process (GO:0043161)	371	321	295.5	+	1.09	6.86E-04	3.24E-02
establishment of localization in cell (GO:0051649)	1651	1428	1315.02	+	1.09	7.13E-14	3.30E-11
organophosphate metabolic process (GO:0019637)	977	845	778.18	+	1.09	1.71E-08	3.52E-06
small molecule biosynthetic process (GO:0044283)	466	403	371.17	+	1.09	1.47E-04	9.18E-03
regulation of cell cycle process (GO:0010564)	738	638	587.82	+	1.09	1.20E-06	1.49E-04
immune response (GO:0006955)	1741	1505	1386.71	+	1.09	2.01E-14	1.10E-11
vesicle organization (GO:0016050)	361	312	287.54	+	1.09	9.42E-04	4.03E-02
regulation of supramolecular fiber organization (GO:1902903)	397	343	316.21	+	1.08	5.18E-04	2.58E-02
lipid metabolic process (GO:0006629)	1211	1046	964.56	+	1.08	4.47E-10	1.25E-07
cellular macromolecule localization (GO:0070727)	1996	1724	1589.82	+	1.08	3.31E-16	2.13E-13
spermatogenesis (GO:0007283)	675	583	537.64	+	1.08	4.63E-06	4.67E-04
phosphorus metabolic process (GO:0006793)	1430	1235	1139	+	1.08	1.06E-11	4.13E-09
RNA processing (GO:0006396)	879	759	700.12	+	1.08	1.62E-07	2.35E-05
establishment of protein localization (GO:0045184)	1318	1138	1049.79	+	1.08	8.50E-11	2.68E-08
phosphate-containing compound metabolic process (GO:0006796)	1427	1232	1136.61	+	1.08	1.30E-11	4.93E-09
leukocyte activation (GO:0045321)	636	549	506.57	+	1.08	1.26E-05	1.10E-03
protein localization (GO:0008104)	1988	1716	1583.44	+	1.08	6.20E-16	3.83E-13
modification-dependent macromolecule catabolic process (GO:0043632)	570	492	454.01	+	1.08	3.65E-05	2.82E-03
membraneless organelle assembly (GO:0140694)	358	309	285.15	+	1.08	1.15E-03	4.76E-02
proteasomal protein catabolic process (GO:0010498)	458	395	364.8	+	1.08	2.64E-04	1.54E-02
regulation of response to biotic stimulus (GO:0002831)	574	495	457.19	+	1.08	3.93E-05	2.97E-03
mRNA processing (GO:0006397)	465	401	370.37	+	1.08	2.34E-04	1.37E-02
cellular localization (GO:0051641)	2706	2333	2155.33	+	1.08	3.14E-21	3.58E-18
protein transport (GO:0015031)	1102	950	877.74	+	1.08	8.97E-09	1.98E-06
proteolysis involved in protein catabolic process (GO:0051603)	674	581	536.84	+	1.08	9.01E-06	8.45E-04
modification-dependent protein catabolic process (GO:0019941)	565	487	450.02	+	1.08	5.38E-05	3.85E-03
organelle organization (GO:0006996)	3086	2658	2458	+	1.08	9.28E-24	1.37E-20
catabolic process (GO:0009056)	2040	1757	1624.86	+	1.08	2.10E-15	1.24E-12
regulation of protein-containing complex assembly (GO:0043254)	432	372	344.09	+	1.08	5.56E-04	2.73E-02
protein catabolic process (GO:0030163)	799	688	636.4	+	1.08	1.88E-06	2.21E-04
ubiquitin-dependent protein catabolic process (GO:0006511)	554	477	441.26	+	1.08	8.95E-05	5.90E-03
immune system process (GO:0002376)	2409	2074	1918.77	+	1.08	4.24E-18	3.92E-15
ribonucleoprotein complex biogenesis (GO:0022613)	453	390	360.82	+	1.08	3.88E-04	2.06E-02
gamete generation (GO:0007276)	855	736	681.01	+	1.08	8.73E-07	1.11E-04
defense response to other organism (GO:0098542)	1076	925	857.04	+	1.08	4.72E-08	7.86E-06
innate immune response (GO:0045087)	797	685	634.81	+	1.08	3.56E-06	3.66E-04
positive regulation of catabolic process (GO:0009896)	533	458	424.54	+	1.08	1.65E-04	1.01E-02
response to bacterium (GO:0009617)	696	598	554.37	+	1.08	1.56E-05	1.32E-03
regulation of DNA metabolic process (GO:0051052)	494	424	393.47	+	1.08	4.36E-04	2.24E-02
small molecule metabolic process (GO:0044281)	1576	1352	1255.29	+	1.08	6.68E-11	2.20E-08
regulation of catabolic process (GO:0009894)	1034	887	823.58	+	1.08	1.95E-07	2.81E-05
macromolecule localization (GO:0033036)	2411	2068	1920.37	+	1.08	1.83E-16	1.29E-13
cell activation (GO:0001775)	765	656	609.32	+	1.08	1.06E-05	9.54E-04
positive regulation of immune system process (GO:0002684)	1042	893	829.95	+	1.08	2.66E-07	3.72E-05
positive regulation of protein metabolic process (GO:0051247)	817	700	650.74	+	1.08	7.11E-06	6.88E-04
vesicle-mediated transport (GO:0016192)	1311	1123	1044.21	+	1.08	8.48E-09	1.93E-06
cell projection organization (GO:0030030)	1248	1069	994.03	+	1.08	2.12E-08	4.14E-06
regulation of protein metabolic process (GO:0051246)	1512	1295	1204.31	+	1.08	4.93E-10	1.35E-07
mRNA metabolic process (GO:0016071)	619	530	493.03	+	1.07	1.14E-04	7.26E-03
defense response to symbiont (GO:0140546)	903	773	719.24	+	1.07	3.13E-06	3.36E-04
plasma membrane bounded cell projection organization (GO:0120036)	1194	1022	951.02	+	1.07	5.93E-08	9.65E-06
nucleic acid metabolic process (GO:0090304)	2178	1864	1734.78	+	1.07	6.06E-14	2.90E-11
cytoskeleton organization (GO:0007010)	1277	1092	1017.13	+	1.07	3.02E-08	5.38E-06
regulation of organelle organization (GO:0033043)	1179	1008	939.08	+	1.07	1.15E-07	1.71E-05
proteolysis (GO:0006508)	1274	1089	1014.74	+	1.07	3.60E-08	6.21E-06
regulation of cell cycle (GO:0051726)	1071	915	853.05	+	1.07	6.95E-07	9.03E-05
positive regulation of response to external stimulus (GO:0032103)	576	492	458.78	+	1.07	3.49E-04	1.92E-02
defense response (GO:0006952)	1515	1294	1206.7	+	1.07	2.23E-09	5.59E-07
regulation of plasma membrane bounded cell projection organization (GO:0120035)	637	544	507.37	+	1.07	1.72E-04	1.05E-02
intracellular signal transduction (GO:0035556)	1778	1518	1416.18	+	1.07	8.87E-11	2.68E-08
cellular response to stress (GO:0033554)	1648	1407	1312.63	+	1.07	5.52E-10	1.49E-07
nucleobase-containing compound metabolic process (GO:0006139)	2748	2346	2188.79	+	1.07	1.69E-16	1.32E-13
hemopoiesis (GO:0030097)	704	601	560.74	+	1.07	9.03E-05	5.92E-03
regulation of cell projection organization (GO:0031344)	655	559	521.71	+	1.07	1.72E-04	1.05E-02
response to other organism (GO:0051707)	1445	1233	1150.94	+	1.07	9.55E-09	2.08E-06
regulation of immune response (GO:0050776)	1028	877	818.8	+	1.07	2.13E-06	2.45E-04
membrane organization (GO:0061024)	775	661	617.29	+	1.07	4.96E-05	3.66E-03
response to external biotic stimulus (GO:0043207)	1448	1235	1153.33	+	1.07	1.20E-08	2.54E-06
response to biotic stimulus (GO:0009607)	1491	1271	1187.58	+	1.07	1.04E-08	2.23E-06
regulation of catalytic activity (GO:0050790)	600	511	477.9	+	1.07	5.49E-04	2.70E-02
regulation of response to stress (GO:0080134)	1434	1221	1142.18	+	1.07	3.39E-08	5.91E-06
multicellular organismal-level homeostasis (GO:0048871)	658	560	524.1	+	1.07	3.18E-04	1.81E-02
regulation of defense response (GO:0031347)	845	719	673.04	+	1.07	3.97E-05	2.97E-03
biological process involved in interspecies interaction between organisms (GO:0044419)	1616	1375	1287.15	+	1.07	6.38E-09	1.50E-06
regulation of cytoskeleton organization (GO:0051493)	543	462	432.5	+	1.07	1.17E-03	4.80E-02
negative regulation of immune system process (GO:0002683)	543	462	432.5	+	1.07	1.17E-03	4.79E-02
nucleoside phosphate metabolic process (GO:0006753)	582	495	463.56	+	1.07	8.13E-04	3.69E-02
positive regulation of molecular function (GO:0044093)	580	493	461.97	+	1.07	9.60E-04	4.09E-02
positive regulation of cellular component organization (GO:0051130)	1112	945	885.71	+	1.07	3.43E-06	3.57E-04
nucleobase-containing small molecule metabolic process (GO:0055086)	609	517	485.07	+	1.07	8.81E-04	3.87E-02
primary metabolic process (GO:0044238)	6778	5754	5398.69	+	1.07	1.42E-40	4.21E-37
regulation of protein modification process (GO:0031399)	668	567	532.06	+	1.07	5.11E-04	2.56E-02
multicellular organismal reproductive process (GO:0048609)	1005	853	800.48	+	1.07	1.65E-05	1.39E-03
macromolecule metabolic process (GO:0043170)	5404	4579	4304.29	+	1.06	2.37E-28	5.86E-25
response to stress (GO:0006950)	3539	2996	2818.82	+	1.06	7.23E-17	5.95E-14
nitrogen compound transport (GO:0071705)	1537	1301	1224.22	+	1.06	2.22E-07	3.16E-05
response to cytokine (GO:0034097)	840	711	669.06	+	1.06	1.94E-04	1.17E-02
cellular homeostasis (GO:0019725)	690	584	549.59	+	1.06	7.48E-04	3.46E-02
biosynthetic process (GO:0009058)	3997	3382	3183.62	+	1.06	5.52E-19	5.46E-16
nucleobase-containing compound biosynthetic process (GO:0034654)	1793	1517	1428.13	+	1.06	2.19E-08	4.20E-06
response to external stimulus (GO:0009605)	1981	1676	1577.87	+	1.06	3.42E-09	8.17E-07
import into cell (GO:0098657)	701	593	558.35	+	1.06	8.17E-04	3.69E-02
metabolic process (GO:0008152)	7642	6463	6086.86	+	1.06	1.49E-42	5.52E-39
gene expression (GO:0010467)	2534	2143	2018.33	+	1.06	1.68E-11	6.24E-09
regulation of cytokine production (GO:0001817)	802	678	638.79	+	1.06	3.39E-04	1.89E-02
regulation of cell adhesion (GO:0030155)	801	677	638	+	1.06	3.96E-04	2.09E-02
cellular component organization or biogenesis (GO:0071840)	5931	5007	4724.05	+	1.06	3.27E-28	6.91E-25
cellular response to cytokine stimulus (GO:0071345)	744	628	592.6	+	1.06	8.28E-04	3.70E-02
regulation of cellular component biogenesis (GO:0044087)	1025	865	816.41	+	1.06	7.96E-05	5.34E-03
regulation of response to external stimulus (GO:0032101)	1108	935	882.52	+	1.06	3.95E-05	2.97E-03
response to peptide (GO:1901652)	857	723	682.6	+	1.06	3.72E-04	2.01E-02
cellular component organization (GO:0016043)	5717	4823	4553.6	+	1.06	2.59E-26	4.80E-23
RNA biosynthetic process (GO:0032774)	1406	1186	1119.88	+	1.06	3.49E-06	3.62E-04
regulation of immune system process (GO:0002682)	1653	1394	1316.62	+	1.06	4.64E-07	6.25E-05
RNA metabolic process (GO:0016070)	1556	1312	1239.36	+	1.06	1.21E-06	1.49E-04
protein metabolic process (GO:0019538)	3342	2817	2661.91	+	1.06	9.14E-14	4.10E-11
localization (GO:0051179)	4549	3833	3623.29	+	1.06	4.46E-19	4.72E-16
cellular component biogenesis (GO:0044085)	2762	2325	2199.94	+	1.06	8.78E-11	2.71E-08
regulation of molecular function (GO:0065009)	1011	851	805.26	+	1.06	1.91E-04	1.16E-02
macromolecule biosynthetic process (GO:0009059)	2937	2469	2339.32	+	1.06	5.13E-11	1.73E-08
reproductive process (GO:0022414)	1567	1317	1248.12	+	1.06	4.73E-06	4.70E-04
cellular component assembly (GO:0022607)	2516	2114	2004	+	1.05	3.06E-09	7.42E-07
regulation of protein localization (GO:0032880)	907	762	722.43	+	1.05	7.28E-04	3.40E-02
nucleic acid biosynthetic process (GO:0141187)	1495	1254	1190.77	+	1.05	1.66E-05	1.39E-03
establishment of localization (GO:0051234)	4006	3360	3190.78	+	1.05	4.97E-14	2.54E-11
regulation of cellular component organization (GO:0051128)	2486	2084	1980.1	+	1.05	1.72E-08	3.49E-06
regulation of cell migration (GO:0030334)	958	803	763.05	+	1.05	8.63E-04	3.82E-02
regulation of cell motility (GO:2000145)	1017	851	810.04	+	1.05	9.06E-04	3.93E-02
homeostatic process (GO:0042592)	1493	1249	1189.18	+	1.05	5.27E-05	3.83E-03
apoptotic process (GO:0006915)	1068	893	850.66	+	1.05	7.83E-04	3.60E-02
regulation of locomotion (GO:0040012)	1059	885	843.5	+	1.05	9.86E-04	4.17E-02
positive regulation of gene expression (GO:0010628)	1197	999	953.41	+	1.05	6.58E-04	3.13E-02
transport (GO:0006810)	3722	3106	2964.58	+	1.05	1.03E-10	3.05E-08
regulation of intracellular signal transduction (GO:1902531)	2005	1673	1596.99	+	1.05	6.77E-06	6.64E-04
negative regulation of response to stimulus (GO:0048585)	1732	1444	1379.54	+	1.05	4.35E-05	3.24E-03
negative regulation of signal transduction (GO:0009968)	1384	1153	1102.36	+	1.05	4.17E-04	2.16E-02
positive regulation of response to stimulus (GO:0048584)	2296	1912	1828.77	+	1.05	3.30E-06	3.49E-04
regulation of apoptotic process (GO:0042981)	1465	1216	1166.87	+	1.04	8.51E-04	3.79E-02
regulation of primary metabolic process (GO:0080090)	5174	4285	4121.1	+	1.04	3.82E-11	1.35E-08
regulation of macromolecule metabolic process (GO:0060255)	5709	4728	4547.23	+	1.04	1.62E-12	6.85E-10
positive regulation of macromolecule metabolic process (GO:0010604)	3138	2598	2499.42	+	1.04	1.62E-06	1.95E-04
positive regulation of metabolic process (GO:0009893)	3458	2861	2754.3	+	1.04	5.60E-07	7.41E-05
regulation of metabolic process (GO:0019222)	6273	5189	4996.45	+	1.04	2.46E-13	1.07E-10
regulation of signal transduction (GO:0009966)	3101	2565	2469.95	+	1.04	3.33E-06	3.49E-04
regulation of response to stimulus (GO:0048583)	4107	3394	3271.23	+	1.04	7.63E-08	1.15E-05
cell development (GO:0048468)	2307	1906	1837.53	+	1.04	1.51E-04	9.41E-03
response to stimulus (GO:0050896)	8280	6834	6595.03	+	1.04	2.21E-17	1.93E-14
positive regulation of cellular process (GO:0048522)	5813	4796	4630.06	+	1.04	1.15E-10	3.34E-08
positive regulation of biological process (GO:0048518)	6113	5043	4869.01	+	1.04	2.85E-11	1.03E-08
cell surface receptor signaling pathway (GO:0007166)	2124	1750	1691.77	+	1.03	8.65E-04	3.81E-02
cellular process (GO:0009987)	15563	12819	12396	+	1.03	8.77E-62	4.33E-58
regulation of signaling (GO:0023051)	3541	2916	2820.41	+	1.03	9.47E-06	8.66E-04
negative regulation of cellular process (GO:0048523)	5027	4139	4004.01	+	1.03	4.16E-08	7.09E-06
regulation of nucleobase-containing compound metabolic process (GO:0019219)	3961	3261	3154.94	+	1.03	2.58E-06	2.83E-04
regulation of cell communication (GO:0010646)	3546	2919	2824.39	+	1.03	1.18E-05	1.05E-03
regulation of macromolecule biosynthetic process (GO:0010556)	5014	4126	3993.66	+	1.03	7.15E-08	1.10E-05
biological_process (GO:0008150)	17724	14584	14117.2	+	1.03	3.21E-107	4.75E-103
regulation of gene expression (GO:0010468)	4908	4038	3909.23	+	1.03	1.26E-07	1.85E-05
regulation of biosynthetic process (GO:0009889)	5195	4272	4137.83	+	1.03	7.29E-08	1.11E-05
regulation of cellular process (GO:0050794)	11417	9377	9093.66	+	1.03	7.84E-23	9.68E-20
biological regulation (GO:0065007)	12219	10034	9732.45	+	1.03	3.98E-26	6.55E-23
negative regulation of biological process (GO:0048519)	5248	4307	4180.04	+	1.03	3.65E-07	5.00E-05
negative regulation of metabolic process (GO:0009892)	2721	2233	2167.28	+	1.03	7.38E-04	3.44E-02
regulation of biological process (GO:0050789)	11815	9694	9410.66	+	1.03	5.65E-23	7.60E-20
regulation of RNA metabolic process (GO:0051252)	3661	3001	2915.99	+	1.03	1.08E-04	6.97E-03
cellular response to stimulus (GO:0051716)	6478	5309	5159.74	+	1.03	2.21E-08	4.20E-06
response to chemical (GO:0042221)	3714	3036	2958.21	+	1.03	4.43E-04	2.26E-02
cellular developmental process (GO:0048869)	3755	3065	2990.86	+	1.02	8.36E-04	3.73E-02
cell differentiation (GO:0030154)	3752	3062	2988.47	+	1.02	9.04E-04	3.94E-02
signal transduction (GO:0007165)	4942	4021	3936.31	+	1.02	5.69E-04	2.77E-02
developmental process (GO:0032502)	5830	4743	4643.6	+	1.02	1.31E-04	8.27E-03
G protein-coupled receptor signaling pathway (GO:0007186)	1263	946	1005.98	-	0.94	2.38E-05	1.96E-03
regionalization (GO:0003002)	417	302	332.14	-	0.91	3.51E-04	1.93E-02
cell fate commitment (GO:0045165)	262	184	208.68	-	0.88	2.65E-04	1.54E-02
adenylate cyclase-modulating G protein-coupled receptor signaling pathway (GO:0007188)	256	179	203.9	-	0.88	2.21E-04	1.31E-02
protein-DNA complex assembly (GO:0065004)	203	140	161.69	-	0.87	3.00E-04	1.71E-02
potassium ion transmembrane transport (GO:0071805)	168	115	133.81	-	0.86	6.83E-04	3.23E-02
digestive system development (GO:0055123)	153	103	121.86	-	0.85	3.66E-04	1.99E-02
anterior/posterior pattern specification (GO:0009952)	218	144	173.64	-	0.83	2.54E-06	2.83E-04
digestive tract development (GO:0048565)	139	91	110.71	-	0.82	1.15E-04	7.32E-03
cell fate specification (GO:0001708)	90	57	71.69	-	0.8	3.24E-04	1.82E-02
feeding behavior (GO:0007631)	90	57	71.69	-	0.8	3.24E-04	1.81E-02
Unclassified (UNCLASSIFIED)	2856	1808	2274.81	-	0.79	3.21E-107	2.38E-103
neuropeptide signaling pathway (GO:0007218)	112	68	89.21	-	0.76	4.69E-06	4.69E-04
nucleosome organization (GO:0034728)	110	66	87.62	-	0.75	2.20E-06	2.51E-04
neuron fate commitment (GO:0048663)	75	44	59.74	-	0.74	3.51E-05	2.72E-03
cell differentiation in spinal cord (GO:0021515)	53	30	42.21	-	0.71	2.03E-04	1.22E-02
negative regulation of gliogenesis (GO:0014014)	43	24	34.25	-	0.7	4.03E-04	2.12E-02
mesenchyme morphogenesis (GO:0072132)	56	31	44.6	-	0.7	3.74E-05	2.87E-03
endocrine pancreas development (GO:0031018)	39	21	31.06	-	0.68	3.93E-04	2.08E-02
nucleosome assembly (GO:0006334)	90	48	71.69	-	0.67	1.92E-08	3.84E-06
negative regulation of blood pressure (GO:0045776)	50	25	39.83	-	0.63	2.82E-06	3.05E-04
negative regulation of glial cell differentiation (GO:0045686)	27	13	21.51	-	0.6	2.74E-04	1.59E-02
negative regulation of systemic arterial blood pressure (GO:0003085)	25	12	19.91	-	0.6	4.37E-04	2.24E-02
endocardial cushion formation (GO:0003272)	25	12	19.91	-	0.6	4.37E-04	2.23E-02
adrenergic receptor signaling pathway (GO:0071875)	23	11	18.32	-	0.6	7.00E-04	3.29E-02
neuroendocrine cell differentiation (GO:0061101)	19	8	15.13	-	0.53	3.61E-04	1.96E-02
DNA integration (GO:0015074)	17	7	13.54	-	0.52	5.68E-04	2.77E-02
adenylate cyclase-activating adrenergic receptor signaling pathway (GO:0071880)	15	6	11.95	-	0.5	8.93E-04	3.91E-02
negative regulation of oligodendrocyte differentiation (GO:0048715)	15	6	11.95	-	0.5	8.93E-04	3.90E-02
dorsal spinal cord development (GO:0021516)	21	8	16.73	-	0.48	3.90E-05	2.96E-03
diet induced thermogenesis (GO:0002024)	12	4	9.56	-	0.42	6.55E-04	3.12E-02
pancreatic A cell differentiation (GO:0003310)	10	3	7.97	-	0.38	9.62E-04	4.08E-02
viral translational frameshifting (GO:0075523)	21	6	16.73	-	0.36	6.39E-07	8.38E-05
regulation of norepinephrine secretion (GO:0014061)	12	3	9.56	-	0.31	7.15E-05	4.86E-03
spinal cord association neuron differentiation (GO:0021527)	13	3	10.35	-	0.29	1.87E-05	1.56E-03
mesenchymal cell development (GO:0014031)	7	1	5.58	-	0.18	4.09E-04	2.14E-02
stem cell fate specification (GO:0048866)	6	0	4.78	-	< 0.01	7.08E-05	4.86E-03
negative regulation of norepinephrine secretion (GO:0010700)	6	0	4.78	-	< 0.01	7.08E-05	4.84E-03
Analysis Type:	PANTHER Overrepresentation Test (Released 20240807)
Annotation Version and Release Date:	GO Ontology database DOI: 10.5281/zenodo.15066566 Released 2025-03-16
Analyzed List:	upload_1 (Homo sapiens)
Reference List:	Homo sapiens (all genes in database)
Test Type:	FISHER
Correction:	FDR

## Sheet: cai_q5_go_terms
GO biological process complete	Homo sapiens - REFLIST (20580)	upload_1 (5427)	upload_1 (expected)	upload_1 (over/under)	upload_1 (fold Enrichment)	upload_1 (raw P-value)	upload_1 (FDR)
regulation of heart rate by chemical signal (GO:0003062)	5	5	1.32	+	3.79	1.27E-03	3.26E-02
peptidyl-tyrosine autophosphorylation (GO:0038083)	10	9	2.64	+	3.41	4.68E-05	2.30E-03
glucocorticoid biosynthetic process (GO:0006704)	8	7	2.11	+	3.32	5.44E-04	1.68E-02
hepoxilin biosynthetic process (GO:0051122)	8	7	2.11	+	3.32	5.44E-04	1.67E-02
hepoxilin metabolic process (GO:0051121)	8	7	2.11	+	3.32	5.44E-04	1.67E-02
regulation of microvillus length (GO:0032532)	7	6	1.85	+	3.25	1.82E-03	4.30E-02
carbon dioxide transport (GO:0015670)	14	12	3.69	+	3.25	5.85E-06	3.92E-04
negative regulation of plasminogen activation (GO:0010757)	7	6	1.85	+	3.25	1.82E-03	4.29E-02
high-density lipoprotein particle clearance (GO:0034384)	7	6	1.85	+	3.25	1.82E-03	4.28E-02
pH reduction (GO:0045851)	7	6	1.85	+	3.25	1.82E-03	4.28E-02
keratinization (GO:0031424)	81	64	21.36	+	3	5.55E-23	8.23E-20
regulation of atrial cardiac muscle cell membrane depolarization (GO:0060371)	9	7	2.37	+	2.95	1.89E-03	4.38E-02
negative regulation of dendritic cell apoptotic process (GO:2000669)	9	7	2.37	+	2.95	1.89E-03	4.37E-02
establishment of T cell polarity (GO:0001768)	9	7	2.37	+	2.95	1.89E-03	4.36E-02
receptor diffusion trapping (GO:0098953)	9	7	2.37	+	2.95	1.89E-03	4.36E-02
regulation of skeletal muscle tissue regeneration (GO:0043416)	9	7	2.37	+	2.95	1.89E-03	4.35E-02
gonadal mesoderm development (GO:0007506)	9	7	2.37	+	2.95	1.89E-03	4.34E-02
regulation of cell projection size (GO:0032536)	13	10	3.43	+	2.92	2.04E-04	7.40E-03
positive regulation of triglyceride biosynthetic process (GO:0010867)	13	10	3.43	+	2.92	2.04E-04	7.39E-03
actin-myosin filament sliding (GO:0033275)	17	13	4.48	+	2.9	2.30E-05	1.29E-03
response to stimulus involved in regulation of muscle adaptation (GO:0014874)	12	9	3.16	+	2.84	6.01E-04	1.81E-02
regulation of skeletal muscle adaptation (GO:0014733)	12	9	3.16	+	2.84	6.01E-04	1.80E-02
positive regulation by symbiont of entry into host (GO:0075294)	15	11	3.96	+	2.78	1.93E-04	7.14E-03
gamma-aminobutyric acid transport (GO:0015812)	15	11	3.96	+	2.78	1.93E-04	7.12E-03
positive regulation of viral entry into host cell (GO:0046598)	15	11	3.96	+	2.78	1.93E-04	7.10E-03
muscle filament sliding (GO:0030049)	15	11	3.96	+	2.78	1.93E-04	7.09E-03
establishment or maintenance of transmembrane electrochemical gradient (GO:0010248)	11	8	2.9	+	2.76	1.73E-03	4.15E-02
adenylate cyclase-activating dopamine receptor signaling pathway (GO:0007191)	11	8	2.9	+	2.76	1.73E-03	4.15E-02
regulation of synaptic vesicle priming (GO:0010807)	11	8	2.9	+	2.76	1.73E-03	4.14E-02
bone trabecula morphogenesis (GO:0061430)	11	8	2.9	+	2.76	1.73E-03	4.13E-02
endothelial tube morphogenesis (GO:0061154)	11	8	2.9	+	2.76	1.73E-03	4.13E-02
morphogenesis of an endothelium (GO:0003159)	11	8	2.9	+	2.76	1.73E-03	4.12E-02
oxygen transport (GO:0015671)	14	10	3.69	+	2.71	5.44E-04	1.68E-02
gas transport (GO:0015669)	21	15	5.54	+	2.71	2.04E-05	1.17E-03
detoxification of copper ion (GO:0010273)	17	12	4.48	+	2.68	1.73E-04	6.49E-03
stress response to copper ion (GO:1990169)	17	12	4.48	+	2.68	1.73E-04	6.47E-03
cellular response to copper ion (GO:0071280)	27	19	7.12	+	2.67	2.20E-06	1.61E-04
regulation of microvillus organization (GO:0032530)	13	9	3.43	+	2.63	1.50E-03	3.70E-02
regulation of voltage-gated calcium channel activity (GO:1901385)	16	11	4.22	+	2.61	4.71E-04	1.49E-02
cellular response to acidic pH (GO:0071468)	19	13	5.01	+	2.59	1.50E-04	5.75E-03
regulation of synaptic vesicle membrane organization (GO:1901632)	22	15	5.8	+	2.59	4.84E-05	2.34E-03
regulation of synaptic vesicle fusion to presynaptic active zone membrane (GO:0031630)	22	15	5.8	+	2.59	4.84E-05	2.33E-03
cellular response to pH (GO:0071467)	27	18	7.12	+	2.53	1.34E-05	7.90E-04
negative regulation of calcineurin-NFAT signaling cascade (GO:0070885)	15	10	3.96	+	2.53	1.25E-03	3.22E-02
negative regulation of calcineurin-mediated signaling (GO:0106057)	15	10	3.96	+	2.53	1.25E-03	3.22E-02
regulation of viral entry into host cell (GO:0046596)	21	14	5.54	+	2.53	1.27E-04	5.05E-03
glucocorticoid metabolic process (GO:0008211)	15	10	3.96	+	2.53	1.25E-03	3.21E-02
skeletal muscle contraction (GO:0003009)	35	23	9.23	+	2.49	1.22E-06	9.69E-05
positive regulation of keratinocyte differentiation (GO:0045618)	20	13	5.27	+	2.46	3.25E-04	1.08E-02
positive regulation of sodium ion transmembrane transport (GO:1902307)	20	13	5.27	+	2.46	3.25E-04	1.08E-02
detection of temperature stimulus involved in sensory perception of pain (GO:0050965)	20	13	5.27	+	2.46	3.25E-04	1.08E-02
reverse cholesterol transport (GO:0043691)	17	11	4.48	+	2.45	1.02E-03	2.73E-02
regulation of plasminogen activation (GO:0010755)	17	11	4.48	+	2.45	1.02E-03	2.73E-02
positive regulation of triglyceride metabolic process (GO:0090208)	22	14	5.8	+	2.41	2.64E-04	9.08E-03
detection of temperature stimulus involved in sensory perception (GO:0050961)	24	15	6.33	+	2.37	2.12E-04	7.61E-03
arachidonate secretion (GO:0050482)	24	15	6.33	+	2.37	2.12E-04	7.59E-03
arachidonate transport (GO:1903963)	24	15	6.33	+	2.37	2.12E-04	7.57E-03
icosanoid secretion (GO:0032309)	29	18	7.65	+	2.35	5.60E-05	2.61E-03
detection of stimulus involved in sensory perception of pain (GO:0062149)	29	18	7.65	+	2.35	5.60E-05	2.60E-03
high-density lipoprotein particle remodeling (GO:0034375)	21	13	5.54	+	2.35	6.48E-04	1.90E-02
myeloid cell apoptotic process (GO:0033028)	18	11	4.75	+	2.32	1.99E-03	4.55E-02
positive regulation of calcium ion-dependent exocytosis (GO:0045956)	18	11	4.75	+	2.32	1.99E-03	4.54E-02
renal water homeostasis (GO:0003091)	23	14	6.07	+	2.31	5.11E-04	1.60E-02
one-carbon compound transport (GO:0019755)	23	14	6.07	+	2.31	5.11E-04	1.59E-02
regulation of calcium ion transport into cytosol (GO:0010522)	20	12	5.27	+	2.28	1.55E-03	3.80E-02
regulation of calcium ion-dependent exocytosis (GO:0017158)	42	25	11.08	+	2.26	8.54E-06	5.38E-04
plasma lipoprotein particle remodeling (GO:0034369)	37	22	9.76	+	2.25	3.41E-05	1.78E-03
protein-lipid complex remodeling (GO:0034368)	37	22	9.76	+	2.25	3.41E-05	1.77E-03
multicellular organismal-level water homeostasis (GO:0050891)	32	19	8.44	+	2.25	1.38E-04	5.36E-03
cellular response to cadmium ion (GO:0071276)	27	16	7.12	+	2.25	3.13E-04	1.05E-02
detection of temperature stimulus (GO:0016048)	27	16	7.12	+	2.25	3.13E-04	1.05E-02
intermediate filament organization (GO:0045109)	76	45	20.04	+	2.25	1.64E-09	2.41E-07
apoptotic process involved in morphogenesis (GO:0060561)	22	13	5.8	+	2.24	1.20E-03	3.13E-02
protein-containing complex remodeling (GO:0034367)	39	23	10.28	+	2.24	2.39E-05	1.33E-03
positive regulation of epidermal cell differentiation (GO:0045606)	29	17	7.65	+	2.22	3.83E-04	1.24E-02
potassium ion homeostasis (GO:0055075)	36	21	9.49	+	2.21	6.69E-05	2.98E-03
positive regulation of sprouting angiogenesis (GO:1903672)	24	14	6.33	+	2.21	1.57E-03	3.85E-02
negative regulation of lipid transport (GO:0032369)	31	18	8.17	+	2.2	2.65E-04	9.08E-03
G protein-coupled dopamine receptor signaling pathway (GO:0007212)	26	15	6.86	+	2.19	1.06E-03	2.83E-02
cellular response to zinc ion (GO:0071294)	26	15	6.86	+	2.19	1.06E-03	2.83E-02
ruffle organization (GO:0031529)	26	15	6.86	+	2.19	1.06E-03	2.82E-02
positive regulation of protein maturation (GO:1903319)	26	15	6.86	+	2.19	1.06E-03	2.82E-02
regulation of keratinocyte differentiation (GO:0045616)	40	23	10.55	+	2.18	3.55E-05	1.83E-03
response to pH (GO:0009268)	40	23	10.55	+	2.18	3.55E-05	1.83E-03
modulation by symbiont of entry into host (GO:0052372)	28	16	7.38	+	2.17	7.41E-04	2.12E-02
positive regulation of sodium ion transport (GO:0010765)	35	20	9.23	+	2.17	1.36E-04	5.29E-03
icosanoid transport (GO:0071715)	46	26	12.13	+	2.14	1.51E-05	8.87E-04
keratinocyte differentiation (GO:0030216)	144	81	37.97	+	2.13	4.76E-14	1.60E-11
platelet aggregation (GO:0070527)	48	27	12.66	+	2.13	1.86E-05	1.08E-03
positive regulation of protein processing (GO:0010954)	25	14	6.59	+	2.12	2.07E-03	4.69E-02
positive regulation of viral life cycle (GO:1903902)	25	14	6.59	+	2.12	2.07E-03	4.68E-02
sarcomere organization (GO:0045214)	43	24	11.34	+	2.12	7.17E-05	3.12E-03
peptidyl-tyrosine phosphorylation (GO:0018108)	54	30	14.24	+	2.11	6.49E-06	4.33E-04
hydrogen peroxide catabolic process (GO:0042744)	27	15	7.12	+	2.11	1.48E-03	3.69E-02
response to acidic pH (GO:0010447)	27	15	7.12	+	2.11	1.48E-03	3.68E-02
peptidyl-tyrosine modification (GO:0018212)	56	31	14.77	+	2.1	4.73E-06	3.23E-04
acetylcholine receptor signaling pathway (GO:0095500)	47	26	12.39	+	2.1	3.41E-05	1.79E-03
phototransduction (GO:0007602)	47	26	12.39	+	2.1	3.41E-05	1.78E-03
membrane repolarization (GO:0086009)	29	16	7.65	+	2.09	1.07E-03	2.83E-02
cellular response to acetylcholine (GO:1905145)	49	27	12.92	+	2.09	2.42E-05	1.35E-03
regulation of calcineurin-mediated signaling (GO:0106056)	40	22	10.55	+	2.09	1.87E-04	6.92E-03
excitatory postsynaptic potential (GO:0060079)	71	39	18.72	+	2.08	4.30E-07	3.69E-05
detection of visible light (GO:0009584)	31	17	8.17	+	2.08	7.87E-04	2.21E-02
regulation of calcineurin-NFAT signaling cascade (GO:0070884)	39	21	10.28	+	2.04	3.39E-04	1.12E-02
response to copper ion (GO:0046688)	41	22	10.81	+	2.03	2.40E-04	8.41E-03
calcium ion import across plasma membrane (GO:0098703)	28	15	7.38	+	2.03	2.18E-03	4.86E-02
sensory perception of temperature stimulus (GO:0050951)	30	16	7.91	+	2.02	1.61E-03	3.93E-02
musculoskeletal movement (GO:0050881)	47	25	12.39	+	2.02	9.25E-05	3.90E-03
positive regulation of synaptic transmission, glutamatergic (GO:0051968)	32	17	8.44	+	2.01	1.84E-03	4.31E-02
multicellular organismal movement (GO:0050879)	49	26	12.92	+	2.01	6.87E-05	3.02E-03
positive regulation of epidermis development (GO:0045684)	34	18	8.97	+	2.01	1.27E-03	3.26E-02
postsynaptic signal transduction (GO:0098926)	53	28	13.98	+	2	5.44E-05	2.55E-03
positive regulation of blood pressure (GO:0045777)	36	19	9.49	+	2	8.87E-04	2.44E-02
negative regulation of cytokine production involved in inflammatory response (GO:1900016)	36	19	9.49	+	2	8.87E-04	2.43E-02
negative regulation of Notch signaling pathway (GO:0045746)	40	21	10.55	+	1.99	4.56E-04	1.45E-02
chemical synaptic transmission, postsynaptic (GO:0099565)	79	41	20.83	+	1.97	2.04E-06	1.51E-04
regulation of calcium ion transmembrane transporter activity (GO:1901019)	35	18	9.23	+	1.95	1.65E-03	4.01E-02
regulation of vesicle fusion (GO:0031338)	35	18	9.23	+	1.95	1.65E-03	4.00E-02
response to electrical stimulus (GO:0051602)	37	19	9.76	+	1.95	1.20E-03	3.13E-02
apoptotic cell clearance (GO:0043277)	37	19	9.76	+	1.95	1.20E-03	3.12E-02
regulation of biological process involved in symbiotic interaction (GO:0043903)	39	20	10.28	+	1.94	8.76E-04	2.41E-02
collagen catabolic process (GO:0030574)	41	21	10.81	+	1.94	1.02E-03	2.73E-02
Schwann cell development (GO:0014044)	43	22	11.34	+	1.94	7.01E-04	2.03E-02
regulation of heart rate by cardiac conduction (GO:0086091)	43	22	11.34	+	1.94	7.01E-04	2.02E-02
calcium ion import (GO:0070509)	45	23	11.87	+	1.94	4.90E-04	1.55E-02
negative regulation of lipid localization (GO:1905953)	47	24	12.39	+	1.94	3.47E-04	1.14E-02
intermediate filament cytoskeleton organization (GO:0045104)	96	49	25.32	+	1.94	2.83E-07	2.57E-05
response to acetylcholine (GO:1905144)	53	27	13.98	+	1.93	1.33E-04	5.21E-03
regulation of epidermal cell differentiation (GO:0045604)	61	31	16.09	+	1.93	5.37E-05	2.53E-03
homotypic cell-cell adhesion (GO:0034109)	65	33	17.14	+	1.93	2.80E-05	1.51E-03
epidermal cell differentiation (GO:0009913)	211	107	55.64	+	1.92	5.77E-14	1.90E-11
intermediate filament-based process (GO:0045103)	97	49	25.58	+	1.92	3.75E-07	3.29E-05
detection of light stimulus (GO:0009583)	68	34	17.93	+	1.9	4.04E-05	2.02E-03
superoxide metabolic process (GO:0006801)	46	23	12.13	+	1.9	6.28E-04	1.86E-02
sensory perception of pain (GO:0019233)	66	33	17.4	+	1.9	5.76E-05	2.66E-03
Schwann cell differentiation (GO:0014037)	48	24	12.66	+	1.9	4.58E-04	1.45E-02
potassium ion import across plasma membrane (GO:1990573)	46	23	12.13	+	1.9	6.28E-04	1.85E-02
regulation of sprouting angiogenesis (GO:1903670)	44	22	11.6	+	1.9	8.70E-04	2.40E-02
cellular response to retinoic acid (GO:0071300)	69	34	18.2	+	1.87	4.97E-05	2.38E-03
collagen metabolic process (GO:0032963)	67	33	17.67	+	1.87	6.87E-05	3.03E-03
positive regulation of G protein-coupled receptor signaling pathway (GO:0045745)	41	20	10.81	+	1.85	2.15E-03	4.81E-02
myofibril assembly (GO:0030239)	68	33	17.93	+	1.84	8.76E-05	3.73E-03
regulation of muscle adaptation (GO:0043502)	81	39	21.36	+	1.83	3.56E-05	1.82E-03
plasma lipoprotein particle organization (GO:0071827)	52	25	13.71	+	1.82	7.80E-04	2.21E-02
positive regulation of actin filament polymerization (GO:0030838)	52	25	13.71	+	1.82	7.80E-04	2.20E-02
regulation of regulated secretory pathway (GO:1903305)	129	62	34.02	+	1.82	1.72E-07	1.62E-05
striated muscle contraction (GO:0006941)	127	61	33.49	+	1.82	1.56E-07	1.47E-05
positive regulation of cation transmembrane transport (GO:1904064)	125	60	32.96	+	1.82	2.11E-07	1.97E-05
phospholipid catabolic process (GO:0009395)	48	23	12.66	+	1.82	1.49E-03	3.69E-02
calcium ion transmembrane import into cytosol (GO:0097553)	96	46	25.32	+	1.82	6.62E-06	4.38E-04
positive regulation of calcium ion transmembrane transport (GO:1904427)	71	34	18.72	+	1.82	1.15E-04	4.66E-03
semaphorin-plexin signaling pathway (GO:0071526)	46	22	12.13	+	1.81	2.08E-03	4.68E-02
regulation of cytokine production involved in inflammatory response (GO:1900015)	69	33	18.2	+	1.81	1.60E-04	6.06E-03
synaptic vesicle exocytosis (GO:0016079)	65	31	17.14	+	1.81	3.19E-04	1.06E-02
regulation of cytosolic calcium ion concentration (GO:0051480)	57	27	15.03	+	1.8	7.37E-04	2.12E-02
protein-lipid complex organization (GO:0071825)	55	26	14.5	+	1.79	1.03E-03	2.75E-02
phosphatidylcholine metabolic process (GO:0046470)	68	32	17.93	+	1.78	2.64E-04	9.09E-03
regulation of plasma lipoprotein particle levels (GO:0097006)	66	31	17.4	+	1.78	3.64E-04	1.19E-02
positive regulation of regulated secretory pathway (GO:1903307)	49	23	12.92	+	1.78	1.86E-03	4.34E-02
fatty acid transport (GO:0015908)	94	44	24.79	+	1.78	2.83E-05	1.52E-03
negative regulation of lymphocyte differentiation (GO:0045620)	62	29	16.35	+	1.77	7.11E-04	2.05E-02
neurotransmitter secretion (GO:0007269)	88	41	23.21	+	1.77	4.72E-05	2.31E-03
signal release from synapse (GO:0099643)	88	41	23.21	+	1.77	4.72E-05	2.30E-03
cardiac muscle contraction (GO:0060048)	86	40	22.68	+	1.76	6.47E-05	2.89E-03
positive regulation of monoatomic ion transmembrane transport (GO:0034767)	129	60	34.02	+	1.76	9.53E-07	7.76E-05
neurotransmitter transport (GO:0006836)	142	66	37.45	+	1.76	2.56E-07	2.35E-05
regulation of epidermis development (GO:0045682)	69	32	18.2	+	1.76	3.26E-04	1.08E-02
response to zinc ion (GO:0010043)	54	25	14.24	+	1.76	1.69E-03	4.09E-02
long-chain fatty acid transport (GO:0015909)	54	25	14.24	+	1.76	1.69E-03	4.08E-02
odontogenesis of dentin-containing tooth (GO:0042475)	80	37	21.1	+	1.75	1.73E-04	6.49E-03
regulation of protein maturation (GO:1903317)	65	30	17.14	+	1.75	6.01E-04	1.81E-02
epidermis development (GO:0008544)	347	159	91.5	+	1.74	5.32E-15	2.02E-12
muscle contraction (GO:0006936)	243	111	64.08	+	1.73	8.96E-11	1.82E-08
membrane depolarization (GO:0051899)	57	26	15.03	+	1.73	2.19E-03	4.86E-02
glycerolipid catabolic process (GO:0046503)	57	26	15.03	+	1.73	2.19E-03	4.86E-02
skin development (GO:0043588)	287	130	75.68	+	1.72	4.28E-12	1.13E-09
synaptic vesicle recycling (GO:0036465)	62	28	16.35	+	1.71	1.35E-03	3.43E-02
actin filament bundle assembly (GO:0051017)	62	28	16.35	+	1.71	1.35E-03	3.42E-02
renal system process (GO:0003014)	133	60	35.07	+	1.71	3.89E-06	2.72E-04
regulation of postsynaptic membrane potential (GO:0060078)	111	50	29.27	+	1.71	2.05E-05	1.17E-03
regulation of protein processing (GO:0070613)	60	27	15.82	+	1.71	1.84E-03	4.30E-02
phagocytosis (GO:0006909)	163	73	42.98	+	1.7	3.93E-07	3.39E-05
regulation of muscle system process (GO:0090257)	239	107	63.02	+	1.7	7.84E-10	1.22E-07
regulation of muscle contraction (GO:0006937)	170	76	44.83	+	1.7	2.63E-07	2.41E-05
potassium ion transport (GO:0006813)	186	83	49.05	+	1.69	8.83E-08	8.90E-06
actin filament bundle organization (GO:0061572)	65	29	17.14	+	1.69	1.65E-03	4.01E-02
regulation of sodium ion transport (GO:0002028)	74	33	19.51	+	1.69	7.99E-04	2.23E-02
regulation of interleukin-12 production (GO:0032655)	63	28	16.61	+	1.69	2.27E-03	4.99E-02
regulation of calcium ion transmembrane transport (GO:1903169)	162	72	42.72	+	1.69	6.23E-07	5.24E-05
regulation of alpha-beta T cell differentiation (GO:0046637)	81	36	21.36	+	1.69	5.33E-04	1.66E-02
inorganic ion import across plasma membrane (GO:0099587)	108	48	28.48	+	1.69	6.27E-05	2.85E-03
inorganic cation import across plasma membrane (GO:0098659)	108	48	28.48	+	1.69	6.27E-05	2.84E-03
regulation of neurotransmitter secretion (GO:0046928)	90	40	23.73	+	1.69	2.60E-04	9.03E-03
positive regulation of response to wounding (GO:1903036)	70	31	18.46	+	1.68	1.51E-03	3.73E-02
postsynapse organization (GO:0099173)	113	50	29.8	+	1.68	3.88E-05	1.96E-03
platelet activation (GO:0030168)	102	45	26.9	+	1.67	1.06E-04	4.39E-03
positive regulation of supramolecular fiber organization (GO:1902905)	177	78	46.68	+	1.67	4.60E-07	3.92E-05
actin-mediated cell contraction (GO:0070252)	84	37	22.15	+	1.67	4.49E-04	1.43E-02
positive regulation of lipid metabolic process (GO:0045834)	134	59	35.34	+	1.67	1.13E-05	6.83E-04
body fluid secretion (GO:0007589)	75	33	19.78	+	1.67	9.28E-04	2.53E-02
positive regulation of protein polymerization (GO:0032273)	91	40	24	+	1.67	2.94E-04	9.97E-03
actin filament-based movement (GO:0030048)	107	47	28.22	+	1.67	9.49E-05	4.00E-03
positive regulation of JNK cascade (GO:0046330)	98	43	25.84	+	1.66	1.94E-04	7.10E-03
positive regulation of synaptic transmission (GO:0050806)	146	64	38.5	+	1.66	4.75E-06	3.23E-04
actomyosin structure organization (GO:0031032)	121	53	31.91	+	1.66	4.25E-05	2.11E-03
glial cell development (GO:0021782)	128	56	33.75	+	1.66	1.97E-05	1.13E-03
positive regulation of lipid biosynthetic process (GO:0046889)	96	42	25.32	+	1.66	2.63E-04	9.09E-03
synaptic vesicle cycle (GO:0099504)	151	66	39.82	+	1.66	4.18E-06	2.87E-04
muscle cell development (GO:0055001)	172	75	45.36	+	1.65	1.26E-06	9.92E-05
regulation of heart contraction (GO:0008016)	211	92	55.64	+	1.65	6.21E-08	6.52E-06
tissue remodeling (GO:0048771)	117	51	30.85	+	1.65	5.35E-05	2.53E-03
muscle system process (GO:0003012)	296	129	78.06	+	1.65	1.55E-10	2.86E-08
regulation of cell shape (GO:0008360)	140	61	36.92	+	1.65	1.14E-05	6.87E-04
hair cycle (GO:0042633)	101	44	26.63	+	1.65	2.40E-04	8.41E-03
molting cycle (GO:0042303)	101	44	26.63	+	1.65	2.40E-04	8.39E-03
regulation of neurotransmitter transport (GO:0051588)	108	47	28.48	+	1.65	1.09E-04	4.49E-03
potassium ion transmembrane transport (GO:0071805)	168	73	44.3	+	1.65	1.57E-06	1.20E-04
sodium ion transmembrane transport (GO:0035725)	152	66	40.08	+	1.65	6.95E-06	4.54E-04
regulation of actin filament polymerization (GO:0030833)	129	56	34.02	+	1.65	3.12E-05	1.65E-03
lens development in camera-type eye (GO:0002088)	83	36	21.89	+	1.64	1.00E-03	2.71E-02
odontogenesis (GO:0042476)	120	52	31.64	+	1.64	6.34E-05	2.86E-03
detection of abiotic stimulus (GO:0009582)	148	64	39.03	+	1.64	8.58E-06	5.39E-04
positive regulation of monoatomic ion transport (GO:0043270)	192	83	50.63	+	1.64	3.87E-07	3.35E-05
detection of external stimulus (GO:0009581)	146	63	38.5	+	1.64	1.15E-05	6.87E-04
icosanoid metabolic process (GO:0006690)	116	50	30.59	+	1.63	1.16E-04	4.69E-03
regulation of striated muscle contraction (GO:0006942)	100	43	26.37	+	1.63	3.55E-04	1.17E-02
regulation of actin polymerization or depolymerization (GO:0008064)	149	64	39.29	+	1.63	1.37E-05	8.08E-04
positive regulation of vasculature development (GO:1904018)	168	72	44.3	+	1.63	3.72E-06	2.63E-04
regulation of monoatomic cation transmembrane transport (GO:1904062)	274	117	72.25	+	1.62	4.39E-09	5.75E-07
positive regulation of angiogenesis (GO:0045766)	164	70	43.25	+	1.62	6.67E-06	4.39E-04
regulation of exocytosis (GO:0017157)	190	81	50.1	+	1.62	1.21E-06	9.66E-05
calcium ion homeostasis (GO:0055074)	230	98	60.65	+	1.62	9.69E-08	9.57E-06
positive regulation of ERK1 and ERK2 cascade (GO:0070374)	193	82	50.89	+	1.61	1.45E-06	1.12E-04
positive regulation of endothelial cell proliferation (GO:0001938)	92	39	24.26	+	1.61	8.22E-04	2.29E-02
response to heat (GO:0009408)	92	39	24.26	+	1.61	8.22E-04	2.28E-02
vesicle-mediated transport in synapse (GO:0099003)	170	72	44.83	+	1.61	6.51E-06	4.33E-04
calcium ion transmembrane transport (GO:0070588)	220	93	58.01	+	1.6	2.88E-07	2.60E-05
regulation of actin filament length (GO:0030832)	152	64	40.08	+	1.6	2.64E-05	1.44E-03
protein autophosphorylation (GO:0046777)	126	53	33.23	+	1.6	1.48E-04	5.69E-03
regulation of sequestering of calcium ion (GO:0051282)	131	55	34.55	+	1.59	1.32E-04	5.23E-03
regulation of metal ion transport (GO:0010959)	368	154	97.04	+	1.59	1.05E-10	2.04E-08
integrin-mediated signaling pathway (GO:0007229)	98	41	25.84	+	1.59	8.11E-04	2.26E-02
regulation of system process (GO:0044057)	563	235	148.46	+	1.58	1.31E-15	5.73E-13
response to retinoic acid (GO:0032526)	108	45	28.48	+	1.58	6.05E-04	1.81E-02
reactive oxygen species metabolic process (GO:0072593)	113	47	29.8	+	1.58	5.34E-04	1.66E-02
intracellular calcium ion homeostasis (GO:0006874)	200	83	52.74	+	1.57	3.41E-06	2.42E-04
regulation of cell-matrix adhesion (GO:0001952)	123	51	32.44	+	1.57	2.87E-04	9.81E-03
positive regulation of developmental growth (GO:0048639)	164	68	43.25	+	1.57	2.49E-05	1.38E-03
calcium ion transport (GO:0006816)	275	114	72.52	+	1.57	5.59E-08	6.00E-06
regulation of systemic arterial blood pressure (GO:0003073)	111	46	29.27	+	1.57	5.12E-04	1.59E-02
actin cytoskeleton organization (GO:0030036)	543	225	143.19	+	1.57	1.13E-14	4.08E-12
regulated exocytosis (GO:0045055)	140	58	36.92	+	1.57	1.04E-04	4.33E-03
regulation of monoatomic ion transmembrane transport (GO:0034765)	302	125	79.64	+	1.57	1.14E-08	1.38E-06
regulation of viral life cycle (GO:1903900)	116	48	30.59	+	1.57	4.38E-04	1.40E-02
supramolecular fiber organization (GO:0097435)	609	252	160.59	+	1.57	3.42E-16	1.69E-13
peripheral nervous system development (GO:0007422)	87	36	22.94	+	1.57	2.19E-03	4.87E-02
cellular response to metal ion (GO:0071248)	184	76	48.52	+	1.57	1.03E-05	6.27E-04
sodium ion transport (GO:0006814)	201	83	53	+	1.57	3.80E-06	2.67E-04
positive regulation of calcium ion transport (GO:0051928)	109	45	28.74	+	1.57	6.73E-04	1.96E-02
positive regulation of endothelial cell migration (GO:0010595)	109	45	28.74	+	1.57	6.73E-04	1.96E-02
action potential (GO:0001508)	131	54	34.55	+	1.56	2.09E-04	7.54E-03
regulation of blood pressure (GO:0008217)	199	82	52.48	+	1.56	4.97E-06	3.36E-04
heart contraction (GO:0060047)	102	42	26.9	+	1.56	1.44E-03	3.61E-02
actin filament-based process (GO:0030029)	617	254	162.7	+	1.56	5.38E-16	2.49E-13
actin filament organization (GO:0007015)	277	114	73.05	+	1.56	9.26E-08	9.21E-06
response to temperature stimulus (GO:0009266)	163	67	42.98	+	1.56	4.97E-05	2.38E-03
negative regulation of growth (GO:0045926)	224	92	59.07	+	1.56	1.80E-06	1.35E-04
detoxification (GO:0098754)	151	62	39.82	+	1.56	8.59E-05	3.67E-03
regulation of Notch signaling pathway (GO:0008593)	100	41	26.37	+	1.55	1.37E-03	3.44E-02
positive regulation of cytoskeleton organization (GO:0051495)	188	77	49.58	+	1.55	1.30E-05	7.68E-04
regulation of blood circulation (GO:1903522)	264	108	69.62	+	1.55	2.31E-07	2.14E-05
regulation of calcium ion transport (GO:0051924)	238	97	62.76	+	1.55	1.24E-06	9.79E-05
gland morphogenesis (GO:0022612)	108	44	28.48	+	1.54	1.35E-03	3.42E-02
regulation of body fluid levels (GO:0050878)	366	149	96.52	+	1.54	2.19E-09	3.12E-07
regulation of endothelial cell migration (GO:0010594)	172	70	45.36	+	1.54	3.93E-05	1.97E-03
mammary gland development (GO:0030879)	128	52	33.75	+	1.54	5.54E-04	1.69E-02
negative regulation of locomotion (GO:0040013)	330	134	87.02	+	1.54	1.55E-08	1.85E-06
negative regulation of cell migration (GO:0030336)	298	121	78.58	+	1.54	8.88E-08	8.89E-06
negative regulation of cell motility (GO:2000146)	313	127	82.54	+	1.54	4.23E-08	4.58E-06
artery development (GO:0060840)	106	43	27.95	+	1.54	1.79E-03	4.24E-02
regulation of membrane potential (GO:0042391)	465	188	122.62	+	1.53	2.74E-11	6.44E-09
regulation of cell morphogenesis (GO:0022604)	245	99	64.61	+	1.53	1.72E-06	1.31E-04
regulation of ERK1 and ERK2 cascade (GO:0070372)	285	115	75.16	+	1.53	3.00E-07	2.69E-05
positive regulation of T cell differentiation (GO:0045582)	124	50	32.7	+	1.53	6.86E-04	1.99E-02
plasma membrane organization (GO:0007009)	159	64	41.93	+	1.53	1.32E-04	5.22E-03
regulation of G protein-coupled receptor signaling pathway (GO:0008277)	159	64	41.93	+	1.53	1.32E-04	5.21E-03
import across plasma membrane (GO:0098739)	169	68	44.57	+	1.53	9.95E-05	4.17E-03
import into cell (GO:0098657)	701	282	184.86	+	1.53	5.61E-16	2.52E-13
regulation of monoatomic ion transport (GO:0043269)	431	173	113.66	+	1.52	3.15E-10	5.31E-08
positive regulation of cell growth (GO:0030307)	162	65	42.72	+	1.52	1.49E-04	5.72E-03
positive regulation of growth (GO:0045927)	252	101	66.45	+	1.52	1.77E-06	1.34E-04
heart process (GO:0003015)	115	46	30.33	+	1.52	1.37E-03	3.45E-02
unsaturated fatty acid metabolic process (GO:0033559)	110	44	29.01	+	1.52	2.18E-03	4.87E-02
positive regulation of small molecule metabolic process (GO:0062013)	153	61	40.35	+	1.51	2.93E-04	9.96E-03
striated muscle cell development (GO:0055002)	143	57	37.71	+	1.51	3.99E-04	1.28E-02
sensory perception of light stimulus (GO:0050953)	226	90	59.6	+	1.51	9.31E-06	5.77E-04
regulation of lipid localization (GO:1905952)	161	64	42.46	+	1.51	2.09E-04	7.53E-03
cellular detoxification (GO:1990748)	116	46	30.59	+	1.5	2.01E-03	4.56E-02
cellular response to tumor necrosis factor (GO:0071356)	149	59	39.29	+	1.5	5.00E-04	1.57E-02
endocytosis (GO:0006897)	508	201	133.96	+	1.5	6.66E-11	1.39E-08
regulation of endothelial cell proliferation (GO:0001936)	134	53	35.34	+	1.5	7.89E-04	2.21E-02
positive regulation of proteolysis (GO:0045862)	208	82	54.85	+	1.49	3.54E-05	1.83E-03
positive regulation of transmembrane transport (GO:0034764)	188	74	49.58	+	1.49	1.16E-04	4.70E-03
regulation of JNK cascade (GO:0046328)	145	57	38.24	+	1.49	6.23E-04	1.85E-02
respiratory tube development (GO:0030323)	201	79	53	+	1.49	7.11E-05	3.11E-03
cellular response to toxic substance (GO:0097237)	130	51	34.28	+	1.49	1.32E-03	3.35E-02
negative regulation of cell-cell adhesion (GO:0022408)	204	80	53.8	+	1.49	5.85E-05	2.68E-03
regulation of actin cytoskeleton organization (GO:0032956)	352	138	92.82	+	1.49	1.25E-07	1.20E-05
visual perception (GO:0007601)	222	87	58.54	+	1.49	3.10E-05	1.64E-03
response to calcium ion (GO:0051592)	138	54	36.39	+	1.48	1.27E-03	3.26E-02
metal ion transport (GO:0030001)	660	258	174.04	+	1.48	4.57E-13	1.33E-10
positive regulation of cell-substrate adhesion (GO:0010811)	128	50	33.75	+	1.48	1.70E-03	4.09E-02
regulation of nervous system process (GO:0031644)	123	48	32.44	+	1.48	2.00E-03	4.57E-02
regulation of alpha-beta T cell activation (GO:0046634)	123	48	32.44	+	1.48	2.00E-03	4.56E-02
regulation of epithelial cell differentiation (GO:0030856)	159	62	41.93	+	1.48	5.44E-04	1.68E-02
hemostasis (GO:0007599)	195	76	51.42	+	1.48	1.13E-04	4.62E-03
negative regulation of T cell activation (GO:0050868)	136	53	35.86	+	1.48	1.22E-03	3.17E-02
positive regulation of MAPK cascade (GO:0043410)	456	177	120.25	+	1.47	5.03E-09	6.48E-07
regulation of cell-substrate adhesion (GO:0010810)	219	85	57.75	+	1.47	5.47E-05	2.56E-03
regulation of protein polymerization (GO:0032271)	201	78	53	+	1.47	1.05E-04	4.33E-03
negative regulation of leukocyte cell-cell adhesion (GO:1903038)	147	57	38.76	+	1.47	9.55E-04	2.59E-02
signal release (GO:0023061)	196	76	51.69	+	1.47	1.61E-04	6.08E-03
response to hypoxia (GO:0001666)	289	112	76.21	+	1.47	4.14E-06	2.85E-04
inorganic ion homeostasis (GO:0098771)	444	172	117.08	+	1.47	8.73E-09	1.08E-06
chemical synaptic transmission (GO:0007268)	426	165	112.34	+	1.47	2.19E-08	2.54E-06
anterograde trans-synaptic signaling (GO:0098916)	426	165	112.34	+	1.47	2.19E-08	2.52E-06
regulation of vesicle-mediated transport (GO:0060627)	550	213	145.04	+	1.47	1.39E-10	2.63E-08
protein localization to plasma membrane (GO:0072659)	199	77	52.48	+	1.47	1.34E-04	5.24E-03
regulation of lymphocyte differentiation (GO:0045619)	225	87	59.33	+	1.47	5.03E-05	2.40E-03
regeneration (GO:0031099)	150	58	39.56	+	1.47	1.05E-03	2.80E-02
regulation of actin filament organization (GO:0110053)	269	104	70.94	+	1.47	9.99E-06	6.09E-04
regulation of actin filament-based process (GO:0032970)	396	153	104.43	+	1.47	7.15E-08	7.46E-06
blood coagulation (GO:0007596)	189	73	49.84	+	1.46	2.39E-04	8.42E-03
response to decreased oxygen levels (GO:0036293)	303	117	79.9	+	1.46	2.72E-06	1.95E-04
regulation of cellular component size (GO:0032535)	360	139	94.93	+	1.46	3.34E-07	2.96E-05
lung development (GO:0030324)	197	76	51.95	+	1.46	1.71E-04	6.42E-03
positive regulation of lymphocyte differentiation (GO:0045621)	140	54	36.92	+	1.46	1.45E-03	3.62E-02
negative regulation of protein-containing complex assembly (GO:0031333)	140	54	36.92	+	1.46	1.45E-03	3.62E-02
regulation of T cell differentiation (GO:0045580)	192	74	50.63	+	1.46	2.01E-04	7.32E-03
negative regulation of cell activation (GO:0050866)	221	85	58.28	+	1.46	8.20E-05	3.54E-03
regulation of cell growth (GO:0001558)	406	156	107.06	+	1.46	1.00E-07	9.82E-06
negative regulation of neurogenesis (GO:0050768)	138	53	36.39	+	1.46	1.85E-03	4.32E-02
negative regulation of lymphocyte activation (GO:0051250)	172	66	45.36	+	1.46	6.45E-04	1.89E-02
regulation of transmembrane transport (GO:0034762)	417	160	109.96	+	1.46	5.99E-08	6.34E-06
placenta development (GO:0001890)	159	61	41.93	+	1.45	1.06E-03	2.82E-02
regulation of growth (GO:0040008)	604	231	159.28	+	1.45	1.03E-10	2.03E-08
coagulation (GO:0050817)	191	73	50.37	+	1.45	3.57E-04	1.17E-02
secretion (GO:0046903)	560	214	147.67	+	1.45	5.22E-10	8.31E-08
protein localization to cell periphery (GO:1990778)	241	92	63.55	+	1.45	6.42E-05	2.88E-03
response to wounding (GO:0009611)	451	172	118.93	+	1.45	3.95E-08	4.34E-06
synaptic signaling (GO:0099536)	488	186	128.69	+	1.45	8.93E-09	1.09E-06
response to toxic substance (GO:0009636)	255	97	67.24	+	1.44	4.16E-05	2.07E-03
modified amino acid metabolic process (GO:0006575)	179	68	47.2	+	1.44	6.21E-04	1.85E-02
regulation of endocytosis (GO:0030100)	308	117	81.22	+	1.44	8.25E-06	5.27E-04
regulation of vasculature development (GO:1901342)	303	115	79.9	+	1.44	9.54E-06	5.89E-04
response to metal ion (GO:0010038)	348	132	91.77	+	1.44	2.02E-06	1.50E-04
epithelial cell differentiation (GO:0030855)	657	249	173.25	+	1.44	5.23E-11	1.14E-08
positive regulation of cell adhesion (GO:0045785)	499	189	131.59	+	1.44	1.27E-08	1.53E-06
regulation of synaptic plasticity (GO:0048167)	212	80	55.9	+	1.43	2.90E-04	9.89E-03
trans-synaptic signaling (GO:0099537)	448	169	118.14	+	1.43	1.22E-07	1.18E-05
negative regulation of leukocyte activation (GO:0002695)	199	75	52.48	+	1.43	4.73E-04	1.49E-02
muscle cell differentiation (GO:0042692)	290	109	76.47	+	1.43	2.85E-05	1.52E-03
regulation of angiogenesis (GO:0045765)	296	111	78.06	+	1.42	2.56E-05	1.41E-03
hexose metabolic process (GO:0019318)	168	63	44.3	+	1.42	1.49E-03	3.69E-02
monoatomic cation homeostasis (GO:0055080)	512	192	135.02	+	1.42	2.58E-08	2.94E-06
negative regulation of cell development (GO:0010721)	275	103	72.52	+	1.42	5.84E-05	2.68E-03
regulation of leukocyte migration (GO:0002685)	227	85	59.86	+	1.42	2.57E-04	8.92E-03
regulation of insulin secretion (GO:0050796)	179	67	47.2	+	1.42	1.15E-03	3.00E-02
modulation of chemical synaptic transmission (GO:0050804)	505	189	133.17	+	1.42	3.77E-08	4.17E-06
wound healing (GO:0042060)	334	125	88.08	+	1.42	7.98E-06	5.12E-04
regulation of secretion (GO:0051046)	628	235	165.61	+	1.42	7.69E-10	1.21E-07
circulatory system process (GO:0003013)	522	195	137.65	+	1.42	2.63E-08	2.98E-06
regulation of trans-synaptic signaling (GO:0099177)	506	189	133.43	+	1.42	4.01E-08	4.37E-06
intracellular chemical homeostasis (GO:0055082)	573	214	151.1	+	1.42	5.03E-09	6.43E-07
monoatomic ion homeostasis (GO:0050801)	523	195	137.92	+	1.41	3.60E-08	4.00E-06
neuromuscular process (GO:0050905)	169	63	44.57	+	1.41	2.04E-03	4.61E-02
response to oxygen levels (GO:0070482)	330	123	87.02	+	1.41	1.26E-05	7.50E-04
regulation of secretion by cell (GO:1903530)	577	215	152.16	+	1.41	5.71E-09	7.23E-07
negative regulation of cell growth (GO:0030308)	172	64	45.36	+	1.41	1.70E-03	4.08E-02
negative regulation of immune response (GO:0050777)	207	77	54.59	+	1.41	6.15E-04	1.83E-02
monosaccharide metabolic process (GO:0005996)	191	71	50.37	+	1.41	9.40E-04	2.55E-02
cellular response to radiation (GO:0071478)	175	65	46.15	+	1.41	1.83E-03	4.29E-02
blood circulation (GO:0008015)	431	160	113.66	+	1.41	7.76E-07	6.39E-05
positive regulation of protein-containing complex assembly (GO:0031334)	205	76	54.06	+	1.41	7.74E-04	2.20E-02
regulation of anatomical structure morphogenesis (GO:0022603)	838	310	220.98	+	1.4	5.99E-12	1.50E-09
monoatomic cation transmembrane transport (GO:0098655)	698	258	184.06	+	1.4	4.45E-10	7.24E-08
regulation of anatomical structure size (GO:0090066)	509	188	134.22	+	1.4	1.34E-07	1.28E-05
inorganic cation transmembrane transport (GO:0098662)	683	252	180.11	+	1.4	9.03E-10	1.38E-07
intracellular monoatomic cation homeostasis (GO:0030003)	431	159	113.66	+	1.4	1.36E-06	1.06E-04
regulation of peptide transport (GO:0090087)	217	80	57.22	+	1.4	6.28E-04	1.86E-02
intracellular monoatomic ion homeostasis (GO:0006873)	440	162	116.03	+	1.4	1.32E-06	1.03E-04
positive regulation of cell-cell adhesion (GO:0022409)	337	124	88.87	+	1.4	2.70E-05	1.47E-03
negative regulation of cell projection organization (GO:0031345)	185	68	48.78	+	1.39	1.85E-03	4.32E-02
regulation of peptide secretion (GO:0002791)	215	79	56.7	+	1.39	7.85E-04	2.21E-02
regulation of developmental growth (GO:0048638)	316	116	83.33	+	1.39	4.72E-05	2.29E-03
regulation of cell adhesion (GO:0030155)	801	294	211.23	+	1.39	6.33E-11	1.34E-08
negative regulation of cell adhesion (GO:0007162)	297	109	78.32	+	1.39	8.47E-05	3.63E-03
regulation of MAPK cascade (GO:0043408)	654	240	172.46	+	1.39	3.86E-09	5.16E-07
cellular homeostasis (GO:0019725)	690	253	181.95	+	1.39	1.48E-09	2.20E-07
regulation of cell-cell adhesion (GO:0022407)	508	186	133.96	+	1.39	3.02E-07	2.69E-05
regulation of supramolecular fiber organization (GO:1902903)	397	145	104.69	+	1.39	8.59E-06	5.37E-04
regulation of peptide hormone secretion (GO:0090276)	211	77	55.64	+	1.38	1.22E-03	3.17E-02
cytoskeleton organization (GO:0007010)	1277	466	336.75	+	1.38	2.34E-16	1.19E-13
response to peptide hormone (GO:0043434)	381	139	100.47	+	1.38	1.29E-05	7.65E-04
monoatomic cation transport (GO:0006812)	837	305	220.72	+	1.38	7.09E-11	1.46E-08
sensory perception of mechanical stimulus (GO:0050954)	195	71	51.42	+	1.38	1.87E-03	4.35E-02
tissue morphogenesis (GO:0048729)	580	211	152.95	+	1.38	7.64E-08	7.92E-06
regulation of protein localization to membrane (GO:1905475)	201	73	53	+	1.38	2.13E-03	4.78E-02
regulation of hormone secretion (GO:0046883)	270	98	71.2	+	1.38	2.90E-04	9.88E-03
negative regulation of intracellular signal transduction (GO:1902532)	725	263	191.18	+	1.38	2.70E-09	3.78E-07
regulation of chemotaxis (GO:0050920)	207	75	54.59	+	1.37	1.90E-03	4.36E-02
epithelium development (GO:0060429)	1129	409	297.72	+	1.37	6.41E-14	2.07E-11
morphogenesis of an epithelium (GO:0002009)	464	168	122.36	+	1.37	2.50E-06	1.81E-04
monoatomic ion transmembrane transport (GO:0034220)	859	311	226.52	+	1.37	9.52E-11	1.91E-08
regulation of transport (GO:0051049)	1599	578	421.66	+	1.37	3.17E-19	2.13E-16
response to light stimulus (GO:0009416)	332	120	87.55	+	1.37	9.21E-05	3.90E-03
regulation of small GTPase mediated signal transduction (GO:0051056)	310	112	81.75	+	1.37	1.55E-04	5.88E-03
regulation of protein-containing complex assembly (GO:0043254)	432	156	113.92	+	1.37	7.17E-06	4.66E-04
positive regulation of transport (GO:0051050)	842	304	222.04	+	1.37	2.35E-10	4.04E-08
inorganic ion transmembrane transport (GO:0098660)	776	280	204.63	+	1.37	1.46E-09	2.19E-07
exocytosis (GO:0006887)	244	88	64.34	+	1.37	7.56E-04	2.15E-02
organic acid transport (GO:0015849)	305	110	80.43	+	1.37	1.80E-04	6.68E-03
cellular response to peptide hormone stimulus (GO:0071375)	258	93	68.04	+	1.37	6.12E-04	1.83E-02
export from cell (GO:0140352)	508	183	133.96	+	1.37	1.48E-06	1.15E-04
respiratory system development (GO:0060541)	225	81	59.33	+	1.37	1.36E-03	3.43E-02
small GTPase-mediated signal transduction (GO:0007264)	267	96	70.41	+	1.36	5.82E-04	1.76E-02
regulation of hydrolase activity (GO:0051336)	217	78	57.22	+	1.36	1.88E-03	4.36E-02
positive regulation of cellular component biogenesis (GO:0044089)	502	180	132.38	+	1.36	2.19E-06	1.62E-04
carboxylic acid transport (GO:0046942)	304	109	80.17	+	1.36	2.33E-04	8.22E-03
muscle structure development (GO:0061061)	530	190	139.76	+	1.36	1.16E-06	9.33E-05
negative regulation of cell population proliferation (GO:0008285)	703	252	185.38	+	1.36	2.17E-08	2.53E-06
cellular response to abiotic stimulus (GO:0071214)	332	119	87.55	+	1.36	1.23E-04	4.93E-03
cellular response to environmental stimulus (GO:0104004)	332	119	87.55	+	1.36	1.23E-04	4.92E-03
negative regulation of transport (GO:0051051)	413	148	108.91	+	1.36	2.15E-05	1.22E-03
protein complex oligomerization (GO:0051259)	271	97	71.46	+	1.36	6.40E-04	1.88E-02
tissue development (GO:0009888)	1800	644	474.66	+	1.36	3.77E-20	2.94E-17
cellular response to nitrogen compound (GO:1901699)	593	212	156.38	+	1.36	3.76E-07	3.28E-05
positive regulation of leukocyte cell-cell adhesion (GO:1903039)	283	101	74.63	+	1.35	5.10E-04	1.60E-02
regulation of protein secretion (GO:0050708)	272	97	71.73	+	1.35	6.66E-04	1.95E-02
cell-cell signaling (GO:0007267)	864	308	227.84	+	1.35	8.44E-10	1.30E-07
regulation of localization (GO:0032879)	2010	716	530.04	+	1.35	5.93E-22	7.99E-19
secretion by cell (GO:0032940)	438	156	115.5	+	1.35	1.77E-05	1.03E-03
small molecule catabolic process (GO:0044282)	354	126	93.35	+	1.35	1.20E-04	4.82E-03
cell junction organization (GO:0034330)	571	203	150.57	+	1.35	1.04E-06	8.44E-05
chemical homeostasis (GO:0048878)	917	326	241.82	+	1.35	3.59E-10	5.92E-08
monoatomic ion transport (GO:0006811)	1030	366	271.61	+	1.35	3.38E-11	7.59E-09
positive regulation of T cell activation (GO:0050870)	262	93	69.09	+	1.35	1.12E-03	2.95E-02
neuron projection guidance (GO:0097485)	234	83	61.71	+	1.35	2.14E-03	4.80E-02
response to oxygen-containing compound (GO:1901700)	1550	549	408.74	+	1.34	3.50E-16	1.67E-13
response to abiotic stimulus (GO:0009628)	1135	402	299.3	+	1.34	4.54E-12	1.18E-09
cellular response to oxygen-containing compound (GO:1901701)	1063	376	280.32	+	1.34	3.21E-11	7.43E-09
regulation of T cell activation (GO:0050863)	396	140	104.43	+	1.34	6.77E-05	2.99E-03
regulation of cell junction assembly (GO:1901888)	269	95	70.94	+	1.34	1.30E-03	3.32E-02
synapse organization (GO:0050808)	371	131	97.83	+	1.34	1.34E-04	5.25E-03
regulation of cell motility (GO:2000145)	1017	359	268.19	+	1.34	1.16E-10	2.23E-08
regulation of cell migration (GO:0030334)	958	338	252.63	+	1.34	5.03E-10	8.10E-08
phosphorylation (GO:0016310)	394	139	103.9	+	1.34	8.25E-05	3.55E-03
protein phosphorylation (GO:0006468)	349	123	92.03	+	1.34	2.27E-04	8.06E-03
regulation of synapse organization (GO:0050807)	310	109	81.75	+	1.33	5.62E-04	1.71E-02
regulation of locomotion (GO:0040012)	1059	371	279.26	+	1.33	1.63E-10	2.95E-08
negative regulation of immune system process (GO:0002683)	543	190	143.19	+	1.33	6.73E-06	4.41E-04
gland development (GO:0048732)	426	149	112.34	+	1.33	7.61E-05	3.30E-03
response to oxidative stress (GO:0006979)	372	130	98.1	+	1.33	2.24E-04	7.97E-03
regulation of leukocyte cell-cell adhesion (GO:1903037)	384	134	101.26	+	1.32	2.20E-04	7.82E-03
regulation of neuron projection development (GO:0010975)	439	153	115.77	+	1.32	7.68E-05	3.33E-03
regulation of synapse structure or activity (GO:0050803)	316	110	83.33	+	1.32	8.05E-04	2.25E-02
regulation of cellular response to growth factor stimulus (GO:0090287)	325	113	85.7	+	1.32	7.49E-04	2.14E-02
regulation of hemopoiesis (GO:1903706)	423	147	111.55	+	1.32	1.16E-04	4.68E-03
cellular response to chemical stimulus (GO:0070887)	1959	680	516.59	+	1.32	1.01E-17	5.36E-15
camera-type eye development (GO:0043010)	363	126	95.72	+	1.32	3.82E-04	1.24E-02
epithelial tube morphogenesis (GO:0060562)	317	110	83.59	+	1.32	1.02E-03	2.73E-02
regulation of lymphocyte activation (GO:0051249)	522	181	137.65	+	1.31	2.25E-05	1.27E-03
embryonic organ development (GO:0048568)	468	162	123.41	+	1.31	6.63E-05	2.96E-03
regulation of autophagy (GO:0010506)	367	127	96.78	+	1.31	5.06E-04	1.59E-02
positive regulation of cell projection organization (GO:0031346)	351	121	92.56	+	1.31	7.52E-04	2.15E-02
positive regulation of organelle organization (GO:0010638)	499	172	131.59	+	1.31	5.73E-05	2.65E-03
regulation of small molecule metabolic process (GO:0062012)	337	116	88.87	+	1.31	9.40E-04	2.55E-02
negative regulation of cell communication (GO:0010648)	1480	509	390.28	+	1.3	1.33E-12	3.71E-10
blood vessel morphogenesis (GO:0048514)	442	152	116.56	+	1.3	1.61E-04	6.08E-03
response to hormone (GO:0009725)	797	274	210.17	+	1.3	3.45E-07	3.04E-05
glycerolipid metabolic process (GO:0046486)	352	121	92.82	+	1.3	7.78E-04	2.20E-02
negative regulation of signaling (GO:0023057)	1481	509	390.54	+	1.3	1.65E-12	4.54E-10
negative regulation of signal transduction (GO:0009968)	1384	475	364.96	+	1.3	1.23E-11	2.93E-09
positive regulation of secretion by cell (GO:1903532)	306	105	80.69	+	1.3	2.07E-03	4.68E-02
regulation of immune effector process (GO:0002697)	414	142	109.17	+	1.3	3.03E-04	1.02E-02
animal organ morphogenesis (GO:0009887)	986	338	260.01	+	1.3	2.03E-08	2.41E-06
regulation of cytoskeleton organization (GO:0051493)	543	186	143.19	+	1.3	4.00E-05	2.00E-03
positive regulation of secretion (GO:0051047)	327	112	86.23	+	1.3	1.52E-03	3.75E-02
eye development (GO:0001654)	415	142	109.44	+	1.3	3.78E-04	1.23E-02
regulation of proteolysis (GO:0030162)	389	133	102.58	+	1.3	5.91E-04	1.79E-02
response to nitrogen compound (GO:1901698)	1001	342	263.97	+	1.3	2.12E-08	2.49E-06
regulation of epithelial cell proliferation (GO:0050678)	363	124	95.72	+	1.3	9.26E-04	2.53E-02
locomotion (GO:0040011)	369	126	97.31	+	1.29	8.27E-04	2.29E-02
regulation of lipid metabolic process (GO:0019216)	331	113	87.29	+	1.29	1.63E-03	3.96E-02
visual system development (GO:0150063)	419	143	110.49	+	1.29	4.03E-04	1.29E-02
regulation of multicellular organismal process (GO:0051239)	2972	1014	783.72	+	1.29	3.98E-24	7.37E-21
regulation of signaling (GO:0023051)	3541	1208	933.77	+	1.29	2.46E-29	1.82E-25
response to endogenous stimulus (GO:0009719)	1205	411	317.76	+	1.29	9.65E-10	1.46E-07
cellular response to growth factor stimulus (GO:0071363)	478	163	126.05	+	1.29	1.51E-04	5.78E-03
regulation of multicellular organismal development (GO:2000026)	1405	479	370.5	+	1.29	3.24E-11	7.38E-09
regulation of cell communication (GO:0010646)	3546	1208	935.09	+	1.29	4.34E-29	2.14E-25
protein localization to membrane (GO:0072657)	467	159	123.15	+	1.29	1.96E-04	7.15E-03
regulation of cell projection organization (GO:0031344)	655	223	172.73	+	1.29	9.65E-06	5.91E-04
regulation of leukocyte differentiation (GO:1902105)	338	115	89.13	+	1.29	1.81E-03	4.28E-02
positive regulation of multicellular organismal process (GO:0051240)	1661	565	438.01	+	1.29	6.38E-13	1.82E-10
regulation of hormone levels (GO:0010817)	562	191	148.2	+	1.29	5.37E-05	2.53E-03
cellular response to endogenous stimulus (GO:0071495)	936	318	246.83	+	1.29	1.49E-07	1.42E-05
peptidyl-amino acid modification (GO:0018193)	324	110	85.44	+	1.29	2.26E-03	4.97E-02
muscle organ development (GO:0007517)	324	110	85.44	+	1.29	2.26E-03	4.96E-02
carbohydrate metabolic process (GO:0005975)	442	150	116.56	+	1.29	3.78E-04	1.23E-02
response to radiation (GO:0009314)	451	153	118.93	+	1.29	3.50E-04	1.15E-02
taxis (GO:0042330)	345	117	90.98	+	1.29	2.01E-03	4.56E-02
regulation of plasma membrane bounded cell projection organization (GO:0120035)	637	216	167.98	+	1.29	2.05E-05	1.17E-03
cellular response to hormone stimulus (GO:0032870)	537	182	141.61	+	1.29	1.04E-04	4.33E-03
blood vessel development (GO:0001568)	537	182	141.61	+	1.29	1.04E-04	4.32E-03
negative regulation of multicellular organismal process (GO:0051241)	1136	385	299.57	+	1.29	8.17E-09	1.02E-06
enzyme-linked receptor protein signaling pathway (GO:0007167)	636	215	167.71	+	1.28	2.50E-05	1.38E-03
response to xenobiotic stimulus (GO:0009410)	426	144	112.34	+	1.28	6.79E-04	1.97E-02
regulation of cellular component biogenesis (GO:0044087)	1025	346	270.3	+	1.28	8.38E-08	8.56E-06
animal organ development (GO:0048513)	2904	979	765.79	+	1.28	2.64E-21	3.01E-18
regulation of developmental process (GO:0050793)	2457	828	647.92	+	1.28	9.12E-18	5.00E-15
regulation of cell development (GO:0060284)	825	278	217.55	+	1.28	1.87E-06	1.40E-04
regulation of cell activation (GO:0050865)	649	218	171.14	+	1.27	3.65E-05	1.85E-03
tube morphogenesis (GO:0035239)	700	235	184.59	+	1.27	1.82E-05	1.06E-03
sensory system development (GO:0048880)	426	143	112.34	+	1.27	8.45E-04	2.34E-02
embryonic morphogenesis (GO:0048598)	608	204	160.33	+	1.27	6.91E-05	3.03E-03
negative regulation of cell differentiation (GO:0045596)	677	227	178.53	+	1.27	2.93E-05	1.56E-03
regulation of apoptotic signaling pathway (GO:2001233)	385	129	101.53	+	1.27	1.92E-03	4.41E-02
positive regulation of cell motility (GO:2000147)	579	194	152.68	+	1.27	1.25E-04	4.99E-03
positive regulation of cellular component organization (GO:0051130)	1112	372	293.24	+	1.27	8.06E-08	8.29E-06
positive regulation of developmental process (GO:0051094)	1328	444	350.2	+	1.27	3.55E-09	4.78E-07
regulation of intracellular signal transduction (GO:1902531)	2005	670	528.72	+	1.27	1.94E-13	5.98E-11
regulation of signal transduction (GO:0009966)	3101	1036	817.74	+	1.27	3.66E-21	3.39E-18
cell morphogenesis involved in neuron differentiation (GO:0048667)	461	154	121.57	+	1.27	7.39E-04	2.12E-02
response to growth factor (GO:0070848)	509	170	134.22	+	1.27	3.57E-04	1.17E-02
regulation of biological quality (GO:0065008)	3003	1002	791.9	+	1.27	3.31E-20	2.73E-17
regulation of cell differentiation (GO:0045595)	1563	521	412.17	+	1.26	2.23E-10	3.89E-08
cell surface receptor protein tyrosine kinase signaling pathway (GO:0007169)	432	144	113.92	+	1.26	1.12E-03	2.95E-02
negative regulation of cellular component organization (GO:0051129)	699	233	184.33	+	1.26	3.24E-05	1.71E-03
positive regulation of signaling (GO:0023056)	1797	599	473.87	+	1.26	7.28E-12	1.80E-09
cellular response to lipid (GO:0071396)	540	180	142.4	+	1.26	2.94E-04	9.95E-03
positive regulation of cell communication (GO:0010647)	1795	598	473.35	+	1.26	8.63E-12	2.10E-09
positive regulation of intracellular signal transduction (GO:1902533)	1135	378	299.3	+	1.26	1.07E-07	1.05E-05
anatomical structure formation involved in morphogenesis (GO:0048646)	991	330	261.33	+	1.26	7.03E-07	5.85E-05
positive regulation of locomotion (GO:0040017)	595	198	156.9	+	1.26	1.54E-04	5.87E-03
positive regulation of cell differentiation (GO:0045597)	869	289	229.16	+	1.26	4.04E-06	2.80E-04
response to peptide (GO:1901652)	857	285	225.99	+	1.26	5.05E-06	3.40E-04
regulation of leukocyte activation (GO:0002694)	590	196	155.58	+	1.26	1.77E-04	6.57E-03
anatomical structure morphogenesis (GO:0009653)	2270	754	598.6	+	1.26	1.75E-14	6.16E-12
response to cytokine (GO:0034097)	840	279	221.51	+	1.26	7.24E-06	4.68E-04
intracellular signaling cassette (GO:0141124)	847	281	223.36	+	1.26	7.84E-06	5.05E-04
vasculature development (GO:0001944)	561	186	147.94	+	1.26	3.16E-04	1.06E-02
tube development (GO:0035295)	929	308	244.98	+	1.26	2.67E-06	1.93E-04
negative regulation of response to stimulus (GO:0048585)	1732	574	456.73	+	1.26	6.25E-11	1.34E-08
response to lipid (GO:0033993)	855	283	225.47	+	1.26	8.63E-06	5.37E-04
negative regulation of developmental process (GO:0051093)	934	309	246.3	+	1.25	3.38E-06	2.41E-04
cellular response to cytokine stimulus (GO:0071345)	744	246	196.19	+	1.25	3.81E-05	1.93E-03
cell adhesion (GO:0007155)	965	319	254.47	+	1.25	2.32E-06	1.70E-04
regulation of cellular component organization (GO:0051128)	2486	821	655.56	+	1.25	3.95E-15	1.58E-12
homeostatic process (GO:0042592)	1493	493	393.71	+	1.25	3.09E-09	4.23E-07
regulation of cellular localization (GO:0060341)	1019	336	268.71	+	1.25	1.70E-06	1.30E-04
positive regulation of cell migration (GO:0030335)	553	182	145.83	+	1.25	6.01E-04	1.81E-02
growth (GO:0040007)	462	152	121.83	+	1.25	1.61E-03	3.93E-02
developmental growth (GO:0048589)	462	152	121.83	+	1.25	1.61E-03	3.92E-02
positive regulation of cell development (GO:0010720)	441	145	116.29	+	1.25	2.19E-03	4.86E-02
regulation of molecular function (GO:0065009)	1011	332	266.6	+	1.25	2.71E-06	1.95E-04
positive regulation of signal transduction (GO:0009967)	1605	527	423.24	+	1.25	2.00E-09	2.87E-07
neuron projection development (GO:0031175)	725	238	191.18	+	1.24	9.15E-05	3.88E-03
cell activation (GO:0001775)	765	251	201.73	+	1.24	5.79E-05	2.66E-03
vesicle-mediated transport (GO:0016192)	1311	430	345.71	+	1.24	8.69E-08	8.82E-06
circulatory system development (GO:0072359)	950	311	250.52	+	1.24	8.34E-06	5.28E-04
cell morphogenesis (GO:0000902)	724	237	190.92	+	1.24	1.09E-04	4.47E-03
response to nutrient levels (GO:0031667)	498	163	131.32	+	1.24	1.40E-03	3.50E-02
positive regulation of protein localization (GO:1903829)	505	165	133.17	+	1.24	1.50E-03	3.70E-02
regulation of cell population proliferation (GO:0042127)	1659	542	437.48	+	1.24	2.88E-09	3.98E-07
localization within membrane (GO:0051668)	558	182	147.15	+	1.24	9.10E-04	2.49E-02
skeletal system development (GO:0001501)	514	167	135.54	+	1.23	1.95E-03	4.47E-02
positive regulation of catabolic process (GO:0009896)	533	173	140.55	+	1.23	1.67E-03	4.04E-02
regulation of protein localization (GO:0032880)	907	294	239.18	+	1.23	3.62E-05	1.84E-03
transmembrane transport (GO:0055085)	1297	420	342.02	+	1.23	7.18E-07	5.95E-05
regulation of catalytic activity (GO:0050790)	600	194	158.22	+	1.23	9.83E-04	2.66E-02
heart development (GO:0007507)	573	185	151.1	+	1.22	1.48E-03	3.68E-02
lipid biosynthetic process (GO:0008610)	589	190	155.32	+	1.22	1.24E-03	3.21E-02
inflammatory response (GO:0006954)	593	191	156.38	+	1.22	1.29E-03	3.30E-02
anatomical structure development (GO:0048856)	5304	1704	1398.68	+	1.22	1.32E-27	4.90E-24
cellular developmental process (GO:0048869)	3755	1206	990.2	+	1.22	3.41E-18	2.11E-15
cell differentiation (GO:0030154)	3752	1204	989.41	+	1.22	5.68E-18	3.37E-15
cell projection organization (GO:0030030)	1248	400	329.1	+	1.22	3.98E-06	2.77E-04
intracellular signal transduction (GO:0035556)	1778	569	468.86	+	1.21	3.27E-08	3.67E-06
hemopoiesis (GO:0030097)	704	225	185.65	+	1.21	7.93E-04	2.22E-02
neuron development (GO:0048666)	898	287	236.8	+	1.21	1.45E-04	5.58E-03
cell surface receptor signaling pathway (GO:0007166)	2124	678	560.1	+	1.21	1.80E-09	2.62E-07
cell development (GO:0048468)	2307	736	608.36	+	1.21	3.45E-10	5.74E-08
regulation of response to stimulus (GO:0048583)	4107	1310	1083.03	+	1.21	9.56E-19	6.16E-16
cell migration (GO:0016477)	941	300	248.14	+	1.21	1.28E-04	5.09E-03
apoptotic process (GO:0006915)	1068	339	281.63	+	1.2	6.35E-05	2.86E-03
embryo development (GO:0009790)	1078	342	284.27	+	1.2	5.89E-05	2.69E-03
lipid metabolic process (GO:0006629)	1211	383	319.34	+	1.2	2.60E-05	1.43E-03
transport (GO:0006810)	3722	1177	981.5	+	1.2	2.74E-15	1.16E-12
multicellular organismal-level homeostasis (GO:0048871)	658	208	173.52	+	1.2	2.22E-03	4.91E-02
regulation of organelle organization (GO:0033043)	1179	372	310.91	+	1.2	4.34E-05	2.14E-03
embryo development ending in birth or egg hatching (GO:0009792)	710	224	187.23	+	1.2	1.78E-03	4.24E-02
chordate embryonic development (GO:0043009)	691	218	182.22	+	1.2	2.09E-03	4.69E-02
plasma membrane bounded cell projection organization (GO:0120036)	1194	376	314.86	+	1.19	4.81E-05	2.33E-03
positive regulation of response to stimulus (GO:0048584)	2296	723	605.46	+	1.19	6.24E-09	7.83E-07
programmed cell death (GO:0012501)	1107	348	291.92	+	1.19	1.13E-04	4.62E-03
cell death (GO:0008219)	1112	349	293.24	+	1.19	1.34E-04	5.24E-03
establishment of localization (GO:0051234)	4006	1256	1056.39	+	1.19	3.82E-15	1.57E-12
developmental process (GO:0032502)	5830	1826	1537.39	+	1.19	1.26E-23	2.08E-20
neurogenesis (GO:0022008)	1413	441	372.61	+	1.18	2.71E-05	1.47E-03
multicellular organism development (GO:0007275)	4029	1255	1062.46	+	1.18	3.92E-14	1.35E-11
response to external stimulus (GO:0009605)	1981	617	522.39	+	1.18	5.94E-07	5.03E-05
regulation of immune system process (GO:0002682)	1653	514	435.9	+	1.18	8.29E-06	5.27E-04
system development (GO:0048731)	3629	1128	956.98	+	1.18	2.53E-12	6.82E-10
regulation of catabolic process (GO:0009894)	1034	321	272.67	+	1.18	5.76E-04	1.75E-02
localization (GO:0051179)	4549	1408	1199.58	+	1.17	4.41E-15	1.72E-12
positive regulation of cellular process (GO:0048522)	5813	1796	1532.9	+	1.17	5.90E-20	4.16E-17
defense response (GO:0006952)	1515	468	399.51	+	1.17	4.28E-05	2.11E-03
multicellular organismal process (GO:0032501)	6408	1973	1689.81	+	1.17	8.63E-22	1.07E-18
regulation of response to external stimulus (GO:0032101)	1108	341	292.18	+	1.17	7.60E-04	2.16E-02
positive regulation of biological process (GO:0048518)	6113	1880	1612.01	+	1.17	4.16E-20	3.08E-17
response to stress (GO:0006950)	3539	1088	933.24	+	1.17	1.56E-10	2.86E-08
cell motility (GO:0048870)	1172	360	309.06	+	1.16	6.35E-04	1.87E-02
phosphate-containing compound metabolic process (GO:0006796)	1427	435	376.3	+	1.16	3.02E-04	1.02E-02
phosphorus metabolic process (GO:0006793)	1430	435	377.09	+	1.15	3.87E-04	1.25E-02
generation of neurons (GO:0048699)	1218	370	321.19	+	1.15	1.28E-03	3.28E-02
response to chemical (GO:0042221)	3714	1124	979.39	+	1.15	3.97E-09	5.25E-07
catabolic process (GO:0009056)	2040	617	537.95	+	1.15	3.60E-05	1.84E-03
system process (GO:0003008)	2153	650	567.75	+	1.14	2.79E-05	1.51E-03
regulation of programmed cell death (GO:0043067)	1513	455	398.98	+	1.14	8.50E-04	2.34E-02
cellular component organization (GO:0016043)	5717	1717	1507.59	+	1.14	2.25E-13	6.79E-11
negative regulation of biological process (GO:0048519)	5248	1576	1383.91	+	1.14	5.17E-12	1.32E-09
negative regulation of cellular process (GO:0048523)	5027	1506	1325.63	+	1.14	4.82E-11	1.07E-08
small molecule metabolic process (GO:0044281)	1576	471	415.6	+	1.13	1.18E-03	3.08E-02
nervous system development (GO:0007399)	2279	681	600.98	+	1.13	6.76E-05	3.00E-03
positive regulation of metabolic process (GO:0009893)	3458	1029	911.88	+	1.13	9.12E-07	7.46E-05
cell communication (GO:0007154)	5328	1584	1405.01	+	1.13	1.42E-10	2.67E-08
signaling (GO:0023052)	5282	1569	1392.88	+	1.13	2.56E-10	4.36E-08
positive regulation of biosynthetic process (GO:0009891)	2665	787	702.77	+	1.12	8.31E-05	3.57E-03
cellular component organization or biogenesis (GO:0071840)	5931	1748	1564.02	+	1.12	1.80E-10	3.18E-08
positive regulation of macromolecule metabolic process (GO:0010604)	3138	915	827.5	+	1.11	1.40E-04	5.42E-03
signal transduction (GO:0007165)	4942	1439	1303.22	+	1.1	6.26E-07	5.24E-05
cellular response to stimulus (GO:0051716)	6478	1885	1708.27	+	1.1	2.23E-09	3.14E-07
positive regulation of macromolecule biosynthetic process (GO:0010557)	2554	742	673.5	+	1.1	1.10E-03	2.90E-02
organelle organization (GO:0006996)	3086	887	813.79	+	1.09	1.31E-03	3.34E-02
response to stimulus (GO:0050896)	8280	2367	2183.46	+	1.08	3.53E-09	4.79E-07
regulation of biological process (GO:0050789)	11815	3342	3115.65	+	1.07	4.18E-13	1.24E-10
biological regulation (GO:0065007)	12219	3450	3222.18	+	1.07	1.80E-13	5.67E-11
cellular process (GO:0009987)	15563	4387	4104	+	1.07	3.22E-26	7.95E-23
regulation of cellular process (GO:0050794)	11417	3211	3010.69	+	1.07	1.73E-10	3.08E-08
metabolic process (GO:0008152)	7642	2121	2015.22	+	1.05	5.52E-04	1.69E-02
biological_process (GO:0008150)	17724	4875	4673.87	+	1.04	3.39E-21	3.35E-18
nucleobase-containing compound metabolic process (GO:0006139)	2748	638	724.65	-	0.88	5.16E-05	2.45E-03
nucleobase-containing compound biosynthetic process (GO:0034654)	1793	408	472.82	-	0.86	2.38E-04	8.38E-03
RNA metabolic process (GO:0016070)	1556	350	410.32	-	0.85	2.61E-04	9.03E-03
RNA biosynthetic process (GO:0032774)	1406	316	370.77	-	0.85	5.58E-04	1.70E-02
nucleic acid metabolic process (GO:0090304)	2178	489	574.34	-	0.85	9.60E-06	5.90E-04
nucleic acid biosynthetic process (GO:0141187)	1495	331	394.24	-	0.84	9.50E-05	3.99E-03
G protein-coupled receptor signaling pathway (GO:0007186)	1263	278	333.06	-	0.83	2.51E-04	8.75E-03
RNA processing (GO:0006396)	879	178	231.79	-	0.77	1.94E-05	1.12E-03
ribonucleoprotein complex biogenesis (GO:0022613)	453	91	119.46	-	0.76	2.08E-03	4.67E-02
Unclassified (UNCLASSIFIED)	2856	552	753.13	-	0.73	3.39E-21	3.59E-18
detection of stimulus (GO:0051606)	690	122	181.95	-	0.67	5.73E-08	6.11E-06
ribosome biogenesis (GO:0042254)	311	54	82.01	-	0.66	2.06E-04	7.46E-03
adaptive immune response (GO:0002250)	683	116	180.11	-	0.64	4.71E-09	6.12E-07
RNA localization (GO:0006403)	189	31	49.84	-	0.62	1.54E-03	3.78E-02
establishment of RNA localization (GO:0051236)	162	26	42.72	-	0.61	2.24E-03	4.93E-02
mitochondrial gene expression (GO:0140053)	144	20	37.97	-	0.53	4.04E-04	1.29E-02
detection of stimulus involved in sensory perception (GO:0050906)	564	74	148.73	-	0.5	1.10E-14	4.08E-12
sensory perception of chemical stimulus (GO:0007606)	551	64	145.3	-	0.44	8.94E-18	5.09E-15
detection of chemical stimulus (GO:0009593)	523	53	137.92	-	0.38	1.41E-20	1.23E-17
detection of chemical stimulus involved in sensory perception (GO:0050907)	487	39	128.42	-	0.3	3.47E-25	7.35E-22
sensory perception of smell (GO:0007608)	472	33	124.47	-	0.27	1.35E-27	4.01E-24
RNA-templated DNA biosynthetic process (GO:0006278)	36	2	9.49	-	0.21	2.20E-03	4.87E-02
detection of chemical stimulus involved in sensory perception of smell (GO:0050911)	440	22	116.03	-	0.19	3.03E-32	4.49E-28
Analysis Type:	PANTHER Overrepresentation Test (Released 20240807)
Annotation Version and Release Date:	GO Ontology database DOI: 10.5281/zenodo.15066566 Released 2025-03-16
Analyzed List:	upload_1 (Homo sapiens)
Reference List:	Homo sapiens (all genes in database)
Test Type:	FISHER
Correction:	FDR

## Sheet: cai_q4_go_terms
GO biological process complete	Homo sapiens - REFLIST (20580)	upload_1 (6117)	upload_1 (expected)	upload_1 (over/under)	upload_1 (fold Enrichment)	upload_1 (raw P-value)	upload_1 (FDR)
negative regulation of amine metabolic process (GO:0033239)	6	6	1.78	+	3.36	6.88E-04	3.33E-02
menaquinone metabolic process (GO:0009233)	6	6	1.78	+	3.36	6.88E-04	3.32E-02
G protein-coupled opioid receptor signaling pathway (GO:0038003)	9	8	2.68	+	2.99	4.02E-04	2.21E-02
interleukin-9-mediated signaling pathway (GO:0038113)	8	7	2.38	+	2.94	1.21E-03	5.00E-02
positive regulation of apoptotic cell clearance (GO:2000427)	8	7	2.38	+	2.94	1.21E-03	4.98E-02
negative regulation of interleukin-5 production (GO:0032714)	8	7	2.38	+	2.94	1.21E-03	4.97E-02
cellular response to interleukin-9 (GO:0071355)	8	7	2.38	+	2.94	1.21E-03	4.95E-02
icosanoid catabolic process (GO:1901523)	8	7	2.38	+	2.94	1.21E-03	4.94E-02
thymocyte apoptotic process (GO:0070242)	11	9	3.27	+	2.75	5.33E-04	2.71E-02
synapse maturation (GO:0060074)	17	13	5.05	+	2.57	9.22E-05	6.97E-03
positive regulation of macrophage differentiation (GO:0045651)	15	11	4.46	+	2.47	6.13E-04	3.03E-02
regulation of antigen processing and presentation (GO:0002577)	23	15	6.84	+	2.19	7.52E-04	3.54E-02
water transport (GO:0006833)	27	17	8.03	+	2.12	4.23E-04	2.29E-02
regulation of megakaryocyte differentiation (GO:0045652)	24	15	7.13	+	2.1	1.09E-03	4.59E-02
cellular response to interleukin-4 (GO:0071353)	31	19	9.21	+	2.06	2.79E-04	1.71E-02
lymphocyte apoptotic process (GO:0070227)	39	23	11.59	+	1.98	1.56E-04	1.07E-02
T cell apoptotic process (GO:0070231)	31	18	9.21	+	1.95	1.20E-03	4.96E-02
biological process involved in intraspecies interaction between organisms (GO:0051703)	59	34	17.54	+	1.94	9.99E-06	1.08E-03
social behavior (GO:0035176)	59	34	17.54	+	1.94	9.99E-06	1.07E-03
hexose catabolic process (GO:0019320)	51	28	15.16	+	1.85	1.79E-04	1.19E-02
monosaccharide catabolic process (GO:0046365)	55	30	16.35	+	1.84	1.53E-04	1.05E-02
leukocyte apoptotic process (GO:0071887)	52	28	15.46	+	1.81	3.48E-04	2.00E-02
sensory perception of pain (GO:0019233)	66	35	19.62	+	1.78	1.13E-04	8.32E-03
regulation of morphogenesis of an epithelium (GO:1905330)	68	36	20.21	+	1.78	8.13E-05	6.41E-03
pyridine-containing compound catabolic process (GO:0072526)	55	29	16.35	+	1.77	5.18E-04	2.66E-02
leukocyte cell-cell adhesion (GO:0007159)	57	30	16.94	+	1.77	3.74E-04	2.12E-02
pyridine nucleotide catabolic process (GO:0019364)	52	27	15.46	+	1.75	1.14E-03	4.76E-02
negative regulation of phosphatidylinositol 3-kinase/protein kinase B signal transduction (GO:0051898)	62	32	18.43	+	1.74	3.89E-04	2.19E-02
nucleoside diphosphate catabolic process (GO:0009134)	59	30	17.54	+	1.71	8.38E-04	3.80E-02
transmission of nerve impulse (GO:0019226)	67	34	19.91	+	1.71	3.94E-04	2.19E-02
excitatory postsynaptic potential (GO:0060079)	71	36	21.1	+	1.71	2.20E-04	1.43E-02
regulation of miRNA transcription (GO:1902893)	75	38	22.29	+	1.7	1.86E-04	1.24E-02
cellular response to hexose stimulus (GO:0071331)	79	40	23.48	+	1.7	1.04E-04	7.71E-03
cellular response to monosaccharide stimulus (GO:0071326)	81	41	24.08	+	1.7	7.93E-05	6.28E-03
negative regulation of hormone secretion (GO:0046888)	70	35	20.81	+	1.68	3.57E-04	2.04E-02
cellular response to glucose stimulus (GO:0071333)	76	38	22.59	+	1.68	2.18E-04	1.44E-02
response to ischemia (GO:0002931)	62	31	18.43	+	1.68	1.14E-03	4.76E-02
negative regulation of DNA-binding transcription factor activity (GO:0043433)	75	37	22.29	+	1.66	3.49E-04	2.00E-02
regulation of insulin receptor signaling pathway (GO:0046626)	72	35	21.4	+	1.64	7.19E-04	3.44E-02
chemical synaptic transmission, postsynaptic (GO:0099565)	79	38	23.48	+	1.62	7.36E-04	3.47E-02
intracellular glucose homeostasis (GO:0001678)	100	48	29.72	+	1.61	1.57E-04	1.07E-02
cellular response to carbohydrate stimulus (GO:0071322)	90	43	26.75	+	1.61	3.02E-04	1.81E-02
renal system process (GO:0003014)	133	63	39.53	+	1.59	2.22E-05	2.22E-03
memory (GO:0007613)	131	62	38.94	+	1.59	2.07E-05	2.08E-03
regulation of gliogenesis (GO:0014013)	102	47	30.32	+	1.55	4.69E-04	2.49E-02
regulation of potassium ion transport (GO:0043266)	89	41	26.45	+	1.55	1.07E-03	4.56E-02
cell-matrix adhesion (GO:0007160)	137	63	40.72	+	1.55	6.84E-05	5.70E-03
regulation of interleukin-1 beta production (GO:0032651)	96	44	28.53	+	1.54	1.04E-03	4.47E-02
response to monosaccharide (GO:0034284)	147	67	43.69	+	1.53	5.68E-05	4.92E-03
potassium ion transmembrane transport (GO:0071805)	168	76	49.93	+	1.52	1.97E-05	2.00E-03
postsynapse organization (GO:0099173)	113	51	33.59	+	1.52	5.89E-04	2.95E-02
response to hexose (GO:0009746)	140	63	41.61	+	1.51	1.28E-04	9.24E-03
positive regulation of myeloid cell differentiation (GO:0045639)	107	48	31.8	+	1.51	9.33E-04	4.14E-02
adult behavior (GO:0030534)	154	69	45.77	+	1.51	8.50E-05	6.56E-03
learning (GO:0007612)	162	72	48.15	+	1.5	8.93E-05	6.82E-03
response to glucose (GO:0009749)	135	60	40.13	+	1.5	2.99E-04	1.80E-02
action potential (GO:0001508)	131	58	38.94	+	1.49	4.98E-04	2.61E-02
pyridine nucleotide metabolic process (GO:0019362)	122	54	36.26	+	1.49	6.74E-04	3.30E-02
nicotinamide nucleotide metabolic process (GO:0046496)	122	54	36.26	+	1.49	6.74E-04	3.29E-02
response to carbohydrate (GO:0009743)	172	76	51.12	+	1.49	7.15E-05	5.82E-03
potassium ion transport (GO:0006813)	186	82	55.28	+	1.48	3.44E-05	3.26E-03
positive regulation of cation transmembrane transport (GO:1904064)	125	55	37.15	+	1.48	7.72E-04	3.60E-02
cell-substrate adhesion (GO:0031589)	185	81	54.99	+	1.47	4.80E-05	4.31E-03
glial cell development (GO:0021782)	128	56	38.05	+	1.47	8.86E-04	3.98E-02
negative regulation of Wnt signaling pathway (GO:0030178)	174	76	51.72	+	1.47	1.12E-04	8.32E-03
myeloid leukocyte migration (GO:0097529)	131	57	38.94	+	1.46	1.02E-03	4.42E-02
positive regulation of endocytosis (GO:0045807)	161	70	47.85	+	1.46	2.48E-04	1.60E-02
positive regulation of vasculature development (GO:1904018)	168	73	49.93	+	1.46	1.72E-04	1.16E-02
positive regulation of monoatomic ion transmembrane transport (GO:0034767)	129	56	38.34	+	1.46	9.59E-04	4.24E-02
positive regulation of angiogenesis (GO:0045766)	164	71	48.75	+	1.46	2.11E-04	1.40E-02
negative regulation of secretion by cell (GO:1903531)	148	64	43.99	+	1.45	5.50E-04	2.77E-02
learning or memory (GO:0007611)	283	122	84.12	+	1.45	1.52E-06	2.19E-04
negative regulation of canonical Wnt signaling pathway (GO:0090090)	140	60	41.61	+	1.44	1.08E-03	4.56E-02
glucose homeostasis (GO:0042593)	208	89	61.82	+	1.44	6.57E-05	5.53E-03
positive regulation of protein transport (GO:0051222)	258	110	76.69	+	1.43	1.01E-05	1.08E-03
carbohydrate homeostasis (GO:0033500)	209	89	62.12	+	1.43	7.11E-05	5.82E-03
negative regulation of secretion (GO:0051048)	170	72	50.53	+	1.42	5.08E-04	2.61E-02
positive regulation of establishment of protein localization (GO:1904951)	329	139	97.79	+	1.42	1.33E-06	1.96E-04
regulation of hormone secretion (GO:0046883)	270	114	80.25	+	1.42	1.18E-05	1.24E-03
positive regulation of monoatomic ion transport (GO:0043270)	192	81	57.07	+	1.42	2.43E-04	1.57E-02
regulation of membrane potential (GO:0042391)	465	196	138.21	+	1.42	9.89E-09	2.04E-06
regulation of synaptic plasticity (GO:0048167)	212	89	63.01	+	1.41	1.46E-04	1.02E-02
positive regulation of phosphorus metabolic process (GO:0010562)	334	140	99.27	+	1.41	2.17E-06	3.01E-04
positive regulation of phosphate metabolic process (GO:0045937)	334	140	99.27	+	1.41	2.17E-06	2.98E-04
regulation of insulin secretion (GO:0050796)	179	75	53.2	+	1.41	5.27E-04	2.69E-02
receptor-mediated endocytosis (GO:0006898)	172	72	51.12	+	1.41	7.52E-04	3.53E-02
regulation of tumor necrosis factor production (GO:0032680)	175	73	52.02	+	1.4	8.33E-04	3.82E-02
glial cell differentiation (GO:0010001)	223	93	66.28	+	1.4	1.57E-04	1.07E-02
gliogenesis (GO:0042063)	282	117	83.82	+	1.4	2.45E-05	2.39E-03
regulation of peptide transport (GO:0090087)	217	90	64.5	+	1.4	2.35E-04	1.53E-02
regulation of DNA-binding transcription factor activity (GO:0051090)	210	87	62.42	+	1.39	3.35E-04	1.95E-02
regulation of protein secretion (GO:0050708)	272	112	80.85	+	1.39	5.65E-05	4.92E-03
cognition (GO:0050890)	331	136	98.38	+	1.38	8.92E-06	9.86E-04
regulation of peptide secretion (GO:0002791)	215	88	63.9	+	1.38	5.24E-04	2.68E-02
regulation of cell junction assembly (GO:1901888)	269	110	79.95	+	1.38	9.15E-05	6.95E-03
positive regulation of phosphorylation (GO:0042327)	272	111	80.85	+	1.37	9.93E-05	7.43E-03
regulation of peptide hormone secretion (GO:0090276)	211	86	62.72	+	1.37	6.25E-04	3.07E-02
negative regulation of cell activation (GO:0050866)	221	90	65.69	+	1.37	4.80E-04	2.54E-02
positive regulation of protein phosphorylation (GO:0001934)	249	101	74.01	+	1.36	2.69E-04	1.67E-02
regulation of angiogenesis (GO:0045765)	296	120	87.98	+	1.36	6.69E-05	5.60E-03
regulation of vasculature development (GO:1901342)	303	122	90.06	+	1.35	8.17E-05	6.40E-03
regulation of monoatomic ion transport (GO:0043269)	431	173	128.11	+	1.35	3.29E-06	4.06E-04
positive regulation of MAPK cascade (GO:0043410)	456	183	135.54	+	1.35	1.71E-06	2.41E-04
response to lipopolysaccharide (GO:0032496)	319	128	94.82	+	1.35	7.24E-05	5.83E-03
response to alcohol (GO:0097305)	265	106	78.77	+	1.35	3.24E-04	1.91E-02
negative regulation of cell development (GO:0010721)	275	110	81.74	+	1.35	2.49E-04	1.60E-02
positive regulation of transport (GO:0051050)	842	336	250.27	+	1.34	1.38E-10	3.93E-08
response to molecule of bacterial origin (GO:0002237)	339	135	100.76	+	1.34	7.16E-05	5.80E-03
positive regulation of protein localization (GO:1903829)	505	201	150.1	+	1.34	9.79E-07	1.53E-04
response to hypoxia (GO:0001666)	289	115	85.9	+	1.34	2.68E-04	1.67E-02
regulation of monoatomic cation transmembrane transport (GO:1904062)	274	109	81.44	+	1.34	3.98E-04	2.20E-02
endocytosis (GO:0006897)	508	202	150.99	+	1.34	1.04E-06	1.61E-04
leukocyte migration (GO:0050900)	244	97	72.52	+	1.34	8.84E-04	3.98E-02
regulation of monoatomic ion transmembrane transport (GO:0034765)	302	120	89.76	+	1.34	1.77E-04	1.18E-02
regulation of metal ion transport (GO:0010959)	368	146	109.38	+	1.33	4.12E-05	3.82E-03
regulation of phosphatidylinositol 3-kinase/protein kinase B signal transduction (GO:0051896)	280	111	83.22	+	1.33	3.63E-04	2.06E-02
regulation of protein transport (GO:0051223)	444	176	131.97	+	1.33	7.47E-06	8.51E-04
regulation of transmembrane transport (GO:0034762)	417	165	123.95	+	1.33	1.41E-05	1.46E-03
positive regulation of lymphocyte activation (GO:0051251)	340	134	101.06	+	1.33	1.22E-04	8.94E-03
negative regulation of defense response (GO:0031348)	267	105	79.36	+	1.32	7.32E-04	3.48E-02
positive regulation of T cell activation (GO:0050870)	262	103	77.87	+	1.32	8.36E-04	3.81E-02
regulation of endocytosis (GO:0030100)	308	121	91.55	+	1.32	3.27E-04	1.92E-02
negative regulation of cell migration (GO:0030336)	298	117	88.57	+	1.32	4.26E-04	2.30E-02
regulation of system process (GO:0044057)	563	221	167.34	+	1.32	1.06E-06	1.59E-04
regulation of establishment of protein localization (GO:0070201)	539	211	160.21	+	1.32	2.13E-06	2.98E-04
regulation of MAPK cascade (GO:0043408)	654	256	194.39	+	1.32	1.67E-07	2.94E-05
positive regulation of leukocyte activation (GO:0002696)	373	146	110.87	+	1.32	9.58E-05	7.20E-03
camera-type eye development (GO:0043010)	363	142	107.89	+	1.32	1.24E-04	9.04E-03
synapse organization (GO:0050808)	371	145	110.27	+	1.31	1.16E-04	8.51E-03
regulation of small GTPase mediated signal transduction (GO:0051056)	310	121	92.14	+	1.31	4.36E-04	2.33E-02
positive regulation of cell activation (GO:0050867)	392	153	116.51	+	1.31	7.11E-05	5.85E-03
negative regulation of cytokine production (GO:0001818)	305	119	90.66	+	1.31	4.98E-04	2.61E-02
regulation of secretion (GO:0051046)	628	245	186.66	+	1.31	4.95E-07	8.24E-05
regulation of hemopoiesis (GO:1903706)	423	165	125.73	+	1.31	4.15E-05	3.81E-03
leukocyte activation (GO:0045321)	636	248	189.04	+	1.31	3.75E-07	6.31E-05
import into cell (GO:0098657)	701	273	208.36	+	1.31	1.08E-07	1.95E-05
response to decreased oxygen levels (GO:0036293)	303	118	90.06	+	1.31	6.02E-04	2.99E-02
lymphocyte activation (GO:0046649)	511	199	151.88	+	1.31	7.62E-06	8.62E-04
regulation of Wnt signaling pathway (GO:0030111)	339	132	100.76	+	1.31	2.50E-04	1.59E-02
behavior (GO:0007610)	655	255	194.69	+	1.31	3.39E-07	5.77E-05
regulation of synapse structure or activity (GO:0050803)	316	123	93.92	+	1.31	4.91E-04	2.59E-02
positive regulation of secretion (GO:0051047)	327	127	97.19	+	1.31	3.90E-04	2.18E-02
negative regulation of multicellular organismal process (GO:0051241)	1136	441	337.65	+	1.31	1.64E-11	6.08E-09
negative regulation of locomotion (GO:0040013)	330	128	98.09	+	1.3	4.12E-04	2.24E-02
regulation of synapse organization (GO:0050807)	310	120	92.14	+	1.3	6.96E-04	3.34E-02
cell junction organization (GO:0034330)	571	221	169.72	+	1.3	3.23E-06	4.06E-04
negative regulation of cell motility (GO:2000146)	313	121	93.03	+	1.3	7.36E-04	3.48E-02
trans-synaptic signaling (GO:0099537)	448	173	133.16	+	1.3	5.41E-05	4.77E-03
cell activation (GO:0001775)	765	295	227.38	+	1.3	9.58E-08	1.77E-05
positive regulation of secretion by cell (GO:1903532)	306	118	90.95	+	1.3	8.25E-04	3.81E-02
negative regulation of RNA biosynthetic process (GO:1902679)	1307	504	388.48	+	1.3	1.69E-12	8.34E-10
negative regulation of DNA-templated transcription (GO:0045892)	1298	499	385.8	+	1.29	3.60E-12	1.57E-09
negative regulation of transcription by RNA polymerase II (GO:0000122)	963	370	286.23	+	1.29	3.55E-09	8.09E-07
negative regulation of cell population proliferation (GO:0008285)	703	270	208.95	+	1.29	5.44E-07	8.77E-05
regulation of secretion by cell (GO:1903530)	577	221	171.5	+	1.29	8.65E-06	9.71E-04
positive regulation of cell adhesion (GO:0045785)	499	191	148.32	+	1.29	3.68E-05	3.45E-03
chemical synaptic transmission (GO:0007268)	426	163	126.62	+	1.29	1.38E-04	9.74E-03
anterograde trans-synaptic signaling (GO:0098916)	426	163	126.62	+	1.29	1.38E-04	9.69E-03
negative regulation of transport (GO:0051051)	413	158	122.76	+	1.29	1.71E-04	1.16E-02
actin filament-based process (GO:0030029)	617	236	183.39	+	1.29	4.76E-06	5.68E-04
negative regulation of RNA metabolic process (GO:0051253)	1415	540	420.58	+	1.28	1.90E-12	9.06E-10
synaptic signaling (GO:0099536)	488	186	145.05	+	1.28	5.86E-05	5.02E-03
modulation of chemical synaptic transmission (GO:0050804)	505	192	150.1	+	1.28	5.13E-05	4.58E-03
regulation of trans-synaptic signaling (GO:0099177)	506	192	150.4	+	1.28	6.36E-05	5.42E-03
actin cytoskeleton organization (GO:0030036)	543	206	161.4	+	1.28	3.33E-05	3.19E-03
lipid transport (GO:0006869)	356	135	105.81	+	1.28	8.36E-04	3.80E-02
negative regulation of cell communication (GO:0010648)	1480	561	439.9	+	1.28	2.83E-12	1.27E-09
regulation of leukocyte differentiation (GO:1902105)	338	128	100.46	+	1.27	1.18E-03	4.90E-02
T cell activation (GO:0042110)	341	129	101.36	+	1.27	1.23E-03	5.00E-02
negative regulation of response to external stimulus (GO:0032102)	394	149	117.11	+	1.27	5.42E-04	2.74E-02
lipid localization (GO:0010876)	357	135	106.11	+	1.27	1.04E-03	4.46E-02
negative regulation of signaling (GO:0023057)	1481	560	440.2	+	1.27	4.42E-12	1.82E-09
regulation of transport (GO:0051049)	1599	602	475.27	+	1.27	1.43E-12	7.31E-10
response to virus (GO:0009615)	396	149	117.7	+	1.27	6.89E-04	3.32E-02
regulation of cell activation (GO:0050865)	649	244	192.9	+	1.26	1.23E-05	1.28E-03
negative regulation of signal transduction (GO:0009968)	1384	520	411.37	+	1.26	9.70E-11	2.87E-08
negative regulation of cell differentiation (GO:0045596)	677	254	201.22	+	1.26	1.02E-05	1.07E-03
negative regulation of nucleobase-containing compound metabolic process (GO:0045934)	1542	578	458.33	+	1.26	1.09E-11	4.14E-09
regulation of anatomical structure morphogenesis (GO:0022603)	838	314	249.08	+	1.26	9.08E-07	1.43E-04
regulation of leukocyte activation (GO:0002694)	590	221	175.37	+	1.26	4.57E-05	4.18E-03
regulation of phosphorus metabolic process (GO:0051174)	605	226	179.82	+	1.26	4.65E-05	4.20E-03
response to xenobiotic stimulus (GO:0009410)	426	159	126.62	+	1.26	7.20E-04	3.43E-02
organic anion transport (GO:0015711)	413	154	122.76	+	1.25	8.88E-04	3.98E-02
regulation of phosphate metabolic process (GO:0019220)	604	225	179.53	+	1.25	5.61E-05	4.92E-03
positive regulation of molecular function (GO:0044093)	580	216	172.39	+	1.25	8.65E-05	6.64E-03
negative regulation of response to stimulus (GO:0048585)	1732	645	514.8	+	1.25	2.23E-12	1.03E-09
visual system development (GO:0150063)	419	156	124.54	+	1.25	9.61E-04	4.23E-02
eye development (GO:0001654)	415	154	123.35	+	1.25	1.11E-03	4.67E-02
sensory system development (GO:0048880)	426	158	126.62	+	1.25	1.06E-03	4.52E-02
response to wounding (GO:0009611)	451	167	134.05	+	1.25	8.35E-04	3.82E-02
regulation of lymphocyte activation (GO:0051249)	522	193	155.15	+	1.24	3.24E-04	1.92E-02
inflammatory response (GO:0006954)	593	219	176.26	+	1.24	1.49E-04	1.03E-02
positive regulation of programmed cell death (GO:0043068)	542	200	161.1	+	1.24	2.88E-04	1.75E-02
cellular response to oxygen-containing compound (GO:1901701)	1063	392	315.96	+	1.24	2.70E-07	4.65E-05
response to lipid (GO:0033993)	855	315	254.13	+	1.24	5.20E-06	6.16E-04
regulation of protein localization (GO:0032880)	907	334	269.59	+	1.24	2.73E-06	3.57E-04
neuron development (GO:0048666)	898	330	266.91	+	1.24	4.20E-06	5.10E-04
positive regulation of multicellular organismal process (GO:0051240)	1661	610	493.7	+	1.24	1.60E-10	4.48E-08
negative regulation of intracellular signal transduction (GO:1902532)	725	266	215.49	+	1.23	4.10E-05	3.82E-03
negative regulation of immune system process (GO:0002683)	543	199	161.4	+	1.23	5.01E-04	2.61E-02
positive regulation of locomotion (GO:0040017)	595	218	176.85	+	1.23	2.64E-04	1.66E-02
innate immune response (GO:0045087)	797	292	236.89	+	1.23	1.91E-05	1.95E-03
positive regulation of cell motility (GO:2000147)	579	212	172.1	+	1.23	3.14E-04	1.87E-02
regulation of cell migration (GO:0030334)	958	350	284.75	+	1.23	3.47E-06	4.25E-04
negative regulation of developmental process (GO:0051093)	934	341	277.61	+	1.23	5.33E-06	6.27E-04
response to abiotic stimulus (GO:0009628)	1135	414	337.36	+	1.23	5.16E-07	8.49E-05
regulation of localization (GO:0032879)	2010	733	597.43	+	1.23	7.64E-12	3.06E-09
regulation of locomotion (GO:0040012)	1059	386	314.77	+	1.23	1.53E-06	2.18E-04
regulation of cellular localization (GO:0060341)	1019	371	302.88	+	1.22	2.81E-06	3.59E-04
regulation of cell motility (GO:2000145)	1017	370	302.28	+	1.22	2.78E-06	3.62E-04
positive regulation of apoptotic process (GO:0043065)	525	191	156.05	+	1.22	9.84E-04	4.31E-02
positive regulation of cell communication (GO:0010647)	1795	653	533.53	+	1.22	2.36E-10	6.47E-08
neurogenesis (GO:0022008)	1413	514	419.99	+	1.22	2.71E-08	5.29E-06
regulation of cell development (GO:0060284)	825	300	245.22	+	1.22	3.08E-05	2.97E-03
positive regulation of cell migration (GO:0030335)	553	201	164.37	+	1.22	6.76E-04	3.28E-02
regulation of RNA biosynthetic process (GO:2001141)	3401	1236	1010.88	+	1.22	9.73E-20	1.20E-16
response to cytokine (GO:0034097)	840	305	249.67	+	1.22	3.05E-05	2.95E-03
regulation of DNA-templated transcription (GO:0006355)	3389	1230	1007.31	+	1.22	1.86E-19	1.84E-16
positive regulation of signal transduction (GO:0009967)	1605	582	477.05	+	1.22	4.42E-09	9.77E-07
negative regulation of biosynthetic process (GO:0009890)	2191	794	651.23	+	1.22	4.06E-12	1.72E-09
regulation of cell communication (GO:0010646)	3546	1285	1053.98	+	1.22	4.15E-20	7.69E-17
metal ion transport (GO:0030001)	660	239	196.17	+	1.22	2.72E-04	1.67E-02
regulation of signal transduction (GO:0009966)	3101	1122	921.71	+	1.22	4.02E-17	2.71E-14
regulation of signaling (GO:0023051)	3541	1281	1052.49	+	1.22	1.01E-19	1.15E-16
response to peptide (GO:1901652)	857	310	254.73	+	1.22	3.63E-05	3.43E-03
positive regulation of signaling (GO:0023056)	1797	650	534.12	+	1.22	8.11E-10	2.04E-07
positive regulation of immune system process (GO:0002684)	1042	376	309.71	+	1.21	5.94E-06	6.92E-04
regulation of cell adhesion (GO:0030155)	801	289	238.08	+	1.21	7.88E-05	6.28E-03
regulation of immune system process (GO:0002682)	1653	596	491.32	+	1.21	8.33E-09	1.76E-06
regulation of transcription by RNA polymerase II (GO:0006357)	2642	952	785.28	+	1.21	6.97E-14	3.83E-11
generation of neurons (GO:0048699)	1218	438	362.03	+	1.21	1.42E-06	2.06E-04
regulation of intracellular signal transduction (GO:1902531)	2005	721	595.95	+	1.21	2.38E-10	6.40E-08
inorganic ion transmembrane transport (GO:0098660)	776	279	230.65	+	1.21	1.40E-04	9.80E-03
regulation of multicellular organismal process (GO:0051239)	2972	1068	883.37	+	1.21	3.08E-15	1.83E-12
negative regulation of macromolecule biosynthetic process (GO:0010558)	2118	761	629.53	+	1.21	8.84E-11	2.67E-08
cell morphogenesis (GO:0000902)	724	260	215.19	+	1.21	2.65E-04	1.67E-02
regulation of cytokine production (GO:0001817)	802	288	238.38	+	1.21	1.29E-04	9.28E-03
cell-cell signaling (GO:0007267)	864	310	256.81	+	1.21	7.47E-05	5.98E-03
response to oxygen-containing compound (GO:1901700)	1550	556	460.71	+	1.21	6.23E-08	1.17E-05
monoatomic ion transmembrane transport (GO:0034220)	859	308	255.32	+	1.21	8.37E-05	6.53E-03
positive regulation of intracellular signal transduction (GO:1902533)	1135	406	337.36	+	1.2	6.32E-06	7.32E-04
regulation of cell differentiation (GO:0045595)	1563	559	464.57	+	1.2	9.63E-08	1.76E-05
neuron differentiation (GO:0030182)	1138	407	338.25	+	1.2	6.47E-06	7.43E-04
positive regulation of response to stimulus (GO:0048584)	2296	821	682.44	+	1.2	4.15E-11	1.40E-08
cellular response to chemical stimulus (GO:0070887)	1959	700	582.27	+	1.2	1.84E-09	4.39E-07
monoatomic ion transport (GO:0006811)	1030	368	306.15	+	1.2	2.25E-05	2.22E-03
regulation of RNA metabolic process (GO:0051252)	3661	1307	1088.16	+	1.2	7.50E-18	5.55E-15
cell adhesion (GO:0007155)	965	344	286.83	+	1.2	5.21E-05	4.62E-03
cellular response to cytokine stimulus (GO:0071345)	744	265	221.14	+	1.2	4.35E-04	2.33E-02
regulation of response to stimulus (GO:0048583)	4107	1462	1220.72	+	1.2	9.54E-20	1.29E-16
positive regulation of cell population proliferation (GO:0008284)	930	331	276.42	+	1.2	8.37E-05	6.49E-03
inorganic cation transmembrane transport (GO:0098662)	683	243	203.01	+	1.2	8.83E-04	3.99E-02
positive regulation of gene expression (GO:0010628)	1197	425	355.78	+	1.19	9.13E-06	9.95E-04
neuron projection development (GO:0031175)	725	257	215.49	+	1.19	7.93E-04	3.67E-02
regulation of multicellular organismal development (GO:2000026)	1405	497	417.61	+	1.19	2.33E-06	3.16E-04
hemopoiesis (GO:0030097)	704	249	209.25	+	1.19	1.05E-03	4.50E-02
positive regulation of cell differentiation (GO:0045597)	869	307	258.29	+	1.19	2.69E-04	1.66E-02
positive regulation of protein metabolic process (GO:0051247)	817	288	242.84	+	1.19	5.04E-04	2.62E-02
nervous system development (GO:0007399)	2279	803	677.39	+	1.19	1.86E-09	4.36E-07
response to other organism (GO:0051707)	1445	509	429.5	+	1.19	3.13E-06	3.97E-04
response to external biotic stimulus (GO:0043207)	1448	510	430.39	+	1.18	2.79E-06	3.60E-04
regulation of cell population proliferation (GO:0042127)	1659	584	493.11	+	1.18	5.18E-07	8.44E-05
regulation of nucleobase-containing compound metabolic process (GO:0019219)	3961	1394	1177.33	+	1.18	1.34E-16	8.27E-14
biological process involved in interspecies interaction between organisms (GO:0044419)	1616	568	480.32	+	1.18	1.05E-06	1.60E-04
regulation of cellular component biogenesis (GO:0044087)	1025	360	304.66	+	1.18	1.31E-04	9.38E-03
defense response to symbiont (GO:0140546)	903	317	268.4	+	1.18	3.98E-04	2.21E-02
negative regulation of metabolic process (GO:0009892)	2721	955	808.76	+	1.18	8.50E-11	2.62E-08
cell migration (GO:0016477)	941	330	279.69	+	1.18	2.97E-04	1.80E-02
transmembrane transport (GO:0055085)	1297	454	385.51	+	1.18	2.23E-05	2.22E-03
defense response (GO:0006952)	1515	530	450.3	+	1.18	4.45E-06	5.36E-04
negative regulation of macromolecule metabolic process (GO:0010605)	2493	872	741	+	1.18	1.57E-09	3.82E-07
regulation of gene expression (GO:0010468)	4908	1716	1458.81	+	1.18	8.95E-20	1.33E-16
positive regulation of developmental process (GO:0051094)	1328	464	394.72	+	1.18	2.38E-05	2.33E-03
response to external stimulus (GO:0009605)	1981	692	588.81	+	1.18	1.48E-07	2.65E-05
regulation of biological quality (GO:0065008)	3003	1049	892.58	+	1.18	2.72E-11	9.60E-09
negative regulation of biological process (GO:0048519)	5248	1831	1559.86	+	1.17	6.09E-21	1.50E-17
monoatomic cation transport (GO:0006812)	837	292	248.78	+	1.17	1.02E-03	4.42E-02
regulation of developmental process (GO:0050793)	2457	857	730.29	+	1.17	3.98E-09	8.93E-07
response to biotic stimulus (GO:0009607)	1491	520	443.17	+	1.17	8.71E-06	9.71E-04
regulation of cellular component organization (GO:0051128)	2486	866	738.91	+	1.17	4.73E-09	1.03E-06
regulation of macromolecule biosynthetic process (GO:0010556)	5014	1746	1490.31	+	1.17	2.68E-19	2.48E-16
positive regulation of DNA-templated transcription (GO:0045893)	1680	585	499.35	+	1.17	2.47E-06	3.32E-04
regulation of biosynthetic process (GO:0009889)	5195	1808	1544.11	+	1.17	4.59E-20	7.56E-17
positive regulation of transcription by RNA polymerase II (GO:0045944)	1250	435	371.54	+	1.17	6.48E-05	5.49E-03
positive regulation of RNA biosynthetic process (GO:1902680)	1682	585	499.94	+	1.17	3.26E-06	4.06E-04
response to nitrogen compound (GO:1901698)	1001	348	297.53	+	1.17	4.43E-04	2.36E-02
regulation of immune response (GO:0050776)	1028	357	305.55	+	1.17	4.01E-04	2.21E-02
negative regulation of cellular process (GO:0048523)	5027	1745	1494.18	+	1.17	1.22E-18	1.01E-15
defense response to other organism (GO:0098542)	1076	373	319.82	+	1.17	3.19E-04	1.90E-02
regulation of primary metabolic process (GO:0080090)	5174	1791	1537.87	+	1.16	1.20E-18	1.04E-15
regulation of response to external stimulus (GO:0032101)	1108	383	329.33	+	1.16	3.39E-04	1.97E-02
positive regulation of biosynthetic process (GO:0009891)	2665	920	792.12	+	1.16	1.01E-08	2.05E-06
regulation of molecular function (GO:0065009)	1011	349	300.5	+	1.16	7.93E-04	3.68E-02
programmed cell death (GO:0012501)	1107	382	329.03	+	1.16	4.34E-04	2.34E-02
cell development (GO:0048468)	2307	795	685.71	+	1.16	1.75E-07	3.04E-05
positive regulation of cellular component organization (GO:0051130)	1112	383	330.52	+	1.16	5.06E-04	2.62E-02
cell death (GO:0008219)	1112	383	330.52	+	1.16	5.06E-04	2.61E-02
positive regulation of metabolic process (GO:0009893)	3458	1191	1027.82	+	1.16	4.91E-11	1.58E-08
positive regulation of macromolecule biosynthetic process (GO:0010557)	2554	878	759.13	+	1.16	5.35E-08	1.02E-05
apoptotic process (GO:0006915)	1068	366	317.44	+	1.15	9.60E-04	4.23E-02
positive regulation of RNA metabolic process (GO:0051254)	1804	617	536.2	+	1.15	1.78E-05	1.83E-03
cell surface receptor signaling pathway (GO:0007166)	2124	726	631.32	+	1.15	2.72E-06	3.60E-04
regulation of macromolecule metabolic process (GO:0060255)	5709	1950	1696.89	+	1.15	1.33E-17	9.41E-15
positive regulation of macromolecule metabolic process (GO:0010604)	3138	1071	932.71	+	1.15	6.80E-09	1.46E-06
regulation of metabolic process (GO:0019222)	6273	2140	1864.53	+	1.15	1.39E-19	1.47E-16
positive regulation of nucleobase-containing compound metabolic process (GO:0045935)	1994	680	592.68	+	1.15	9.09E-06	9.98E-04
system development (GO:0048731)	3629	1237	1078.65	+	1.15	3.66E-10	9.69E-08
regulation of response to stress (GO:0080134)	1434	488	426.23	+	1.14	2.56E-04	1.63E-02
response to endogenous stimulus (GO:0009719)	1205	410	358.16	+	1.14	9.15E-04	4.07E-02
positive regulation of cellular process (GO:0048522)	5813	1976	1727.8	+	1.14	7.40E-17	4.77E-14
positive regulation of biological process (GO:0048518)	6113	2077	1816.97	+	1.14	6.85E-18	5.34E-15
transport (GO:0006810)	3722	1264	1106.29	+	1.14	6.18E-10	1.58E-07
lipid metabolic process (GO:0006629)	1211	411	359.95	+	1.14	1.06E-03	4.51E-02
response to stress (GO:0006950)	3539	1200	1051.9	+	1.14	3.12E-09	7.22E-07
cytoskeleton organization (GO:0007010)	1277	433	379.56	+	1.14	8.95E-04	4.00E-02
regulation of programmed cell death (GO:0043067)	1513	513	449.71	+	1.14	2.58E-04	1.63E-02
homeostatic process (GO:0042592)	1493	506	443.76	+	1.14	2.97E-04	1.80E-02
vesicle-mediated transport (GO:0016192)	1311	444	389.67	+	1.14	8.28E-04	3.81E-02
establishment of localization (GO:0051234)	4006	1353	1190.7	+	1.14	6.14E-10	1.60E-07
localization (GO:0051179)	4549	1534	1352.1	+	1.13	3.58E-11	1.23E-08
regulation of apoptotic process (GO:0042981)	1465	494	435.44	+	1.13	5.79E-04	2.91E-02
multicellular organism development (GO:0007275)	4029	1358	1197.54	+	1.13	9.67E-10	2.39E-07
anatomical structure development (GO:0048856)	5304	1762	1576.51	+	1.12	1.37E-10	3.98E-08
anatomical structure morphogenesis (GO:0009653)	2270	754	674.71	+	1.12	1.32E-04	9.33E-03
cell differentiation (GO:0030154)	3752	1240	1115.21	+	1.11	1.06E-06	1.60E-04
cellular developmental process (GO:0048869)	3755	1240	1116.1	+	1.11	1.18E-06	1.75E-04
cellular localization (GO:0051641)	2706	893	804.31	+	1.11	7.11E-05	5.88E-03
animal organ development (GO:0048513)	2904	957	863.16	+	1.11	4.59E-05	4.17E-03
macromolecule localization (GO:0033036)	2411	793	716.62	+	1.11	3.41E-04	1.97E-02
developmental process (GO:0032502)	5830	1904	1732.85	+	1.1	8.60E-09	1.80E-06
multicellular organismal process (GO:0032501)	6408	2077	1904.65	+	1.09	1.60E-08	3.17E-06
biological regulation (GO:0065007)	12219	3956	3631.86	+	1.09	5.48E-24	2.71E-20
regulation of cellular process (GO:0050794)	11417	3696	3393.48	+	1.09	1.35E-20	2.86E-17
regulation of biological process (GO:0050789)	11815	3821	3511.78	+	1.09	1.09E-21	4.05E-18
cellular response to stimulus (GO:0051716)	6478	2093	1925.46	+	1.09	4.51E-08	8.68E-06
response to chemical (GO:0042221)	3714	1191	1103.91	+	1.08	6.01E-04	3.00E-02
cell communication (GO:0007154)	5328	1700	1583.64	+	1.07	5.76E-05	4.96E-03
signal transduction (GO:0007165)	4942	1573	1468.91	+	1.07	2.19E-04	1.44E-02
signaling (GO:0023052)	5282	1680	1569.97	+	1.07	1.31E-04	9.35E-03
response to stimulus (GO:0050896)	8280	2621	2461.07	+	1.06	6.99E-07	1.11E-04
cellular component organization (GO:0016043)	5717	1807	1699.27	+	1.06	2.68E-04	1.67E-02
cellular process (GO:0009987)	15563	4890	4625.8	+	1.06	2.19E-21	6.48E-18
biological_process (GO:0008150)	17724	5533	5268.11	+	1.05	2.61E-33	3.87E-29
metabolic process (GO:0008152)	7642	2384	2271.43	+	1.05	4.06E-04	2.22E-02
RNA processing (GO:0006396)	879	218	261.27	-	0.83	1.02E-03	4.42E-02
adaptive immune response (GO:0002250)	683	149	203.01	-	0.73	2.66E-06	3.55E-04
nuclear division (GO:0000280)	327	71	97.19	-	0.73	1.20E-03	4.96E-02
energy derivation by oxidation of organic compounds (GO:0015980)	270	56	80.25	-	0.7	9.86E-04	4.31E-02
Unclassified (UNCLASSIFIED)	2856	584	848.89	-	0.69	2.61E-33	1.94E-29
detection of stimulus (GO:0051606)	690	140	205.09	-	0.68	1.53E-08	3.07E-06
meiotic cell cycle (GO:0051321)	262	53	77.87	-	0.68	6.38E-04	3.13E-02
B cell mediated immunity (GO:0019724)	189	36	56.18	-	0.64	9.97E-04	4.34E-02
meiotic cell cycle process (GO:1903046)	200	38	59.45	-	0.64	6.04E-04	2.99E-02
immunoglobulin mediated immune response (GO:0016064)	184	33	54.69	-	0.6	3.35E-04	1.96E-02
detection of stimulus involved in sensory perception (GO:0050906)	564	100	167.64	-	0.6	4.59E-11	1.51E-08
sensory perception of chemical stimulus (GO:0007606)	551	97	163.77	-	0.59	5.17E-11	1.63E-08
detection of chemical stimulus (GO:0009593)	523	88	155.45	-	0.57	7.98E-12	3.11E-09
sensory perception of smell (GO:0007608)	472	78	140.29	-	0.56	2.52E-11	9.10E-09
detection of chemical stimulus involved in sensory perception (GO:0050907)	487	73	144.75	-	0.5	2.77E-14	1.58E-11
detection of chemical stimulus involved in sensory perception of smell (GO:0050911)	440	64	130.78	-	0.49	8.23E-14	4.35E-11
keratinization (GO:0031424)	81	10	24.08	-	0.42	3.45E-04	1.99E-02
male meiotic nuclear division (GO:0007140)	57	6	16.94	-	0.35	7.55E-04	3.53E-02
maturation of 5.8S rRNA (GO:0000460)	34	2	10.11	-	0.2	1.10E-03	4.64E-02
maturation of 5.8S rRNA from tricistronic rRNA transcript (SSU-rRNA, 5.8S rRNA, LSU-rRNA) (GO:0000466)	23	0	6.84	-	< 0.01	3.90E-04	2.19E-02
Analysis Type:	PANTHER Overrepresentation Test (Released 20240807)
Annotation Version and Release Date:	GO Ontology database DOI: 10.5281/zenodo.15066566 Released 2025-03-16
Analyzed List:	upload_1 (Homo sapiens)
Reference List:	Homo sapiens (all genes in database)
Test Type:	FISHER
Correction:	FDR

## Sheet: cai_q3_go_terms
GO biological process complete	Homo sapiens - REFLIST (20580)	upload_1 (6261)	upload_1 (expected)	upload_1 (over/under)	upload_1 (fold Enrichment)	upload_1 (raw P-value)	upload_1 (FDR)
glutamine transport (GO:0006868)	9	9	2.74	+	3.29	2.22E-05	1.14E-02
regulation of dopamine secretion (GO:0014059)	23	16	7	+	2.29	1.25E-04	4.63E-02
regulation of transcription by RNA polymerase II (GO:0006357)	2642	951	803.77	+	1.18	4.85E-11	4.23E-08
regulation of RNA metabolic process (GO:0051252)	3661	1310	1113.78	+	1.18	1.65E-14	1.75E-11
regulation of nucleobase-containing compound metabolic process (GO:0019219)	3961	1415	1205.04	+	1.17	1.44E-15	1.77E-12
regulation of DNA-templated transcription (GO:0006355)	3389	1210	1031.03	+	1.17	5.27E-13	5.20E-10
regulation of RNA biosynthetic process (GO:2001141)	3401	1212	1034.68	+	1.17	8.92E-13	8.26E-10
regulation of biosynthetic process (GO:0009889)	5195	1834	1580.46	+	1.16	1.91E-18	1.42E-14
regulation of macromolecule biosynthetic process (GO:0010556)	5014	1766	1525.4	+	1.16	4.17E-17	1.24E-13
RNA biosynthetic process (GO:0032774)	1406	495	427.74	+	1.16	6.45E-05	2.73E-02
regulation of gene expression (GO:0010468)	4908	1725	1493.15	+	1.16	3.18E-16	5.89E-13
nucleobase-containing compound biosynthetic process (GO:0034654)	1793	628	545.48	+	1.15	1.18E-05	7.28E-03
regulation of primary metabolic process (GO:0080090)	5174	1809	1574.07	+	1.15	4.41E-16	7.26E-13
nucleic acid biosynthetic process (GO:0141187)	1495	522	454.82	+	1.15	1.03E-04	4.01E-02
RNA metabolic process (GO:0016070)	1556	543	473.38	+	1.15	8.53E-05	3.42E-02
regulation of metabolic process (GO:0019222)	6273	2183	1908.42	+	1.14	2.82E-19	4.18E-15
regulation of macromolecule metabolic process (GO:0060255)	5709	1986	1736.83	+	1.14	6.02E-17	1.49E-13
positive regulation of nucleobase-containing compound metabolic process (GO:0045935)	1994	687	606.63	+	1.13	4.62E-05	2.14E-02
gene expression (GO:0010467)	2534	868	770.91	+	1.13	9.47E-06	6.10E-03
macromolecule biosynthetic process (GO:0009059)	2937	990	893.52	+	1.11	3.50E-05	1.67E-02
biosynthetic process (GO:0009058)	3997	1342	1216	+	1.1	1.68E-06	1.18E-03
positive regulation of macromolecule metabolic process (GO:0010604)	3138	1047	954.67	+	1.1	1.14E-04	4.35E-02
positive regulation of metabolic process (GO:0009893)	3458	1150	1052.02	+	1.09	8.43E-05	3.47E-02
regulation of cellular process (GO:0050794)	11417	3742	3473.36	+	1.08	2.33E-16	4.92E-13
positive regulation of cellular process (GO:0048522)	5813	1898	1768.47	+	1.07	1.41E-05	8.05E-03
regulation of biological process (GO:0050789)	11815	3856	3594.45	+	1.07	9.66E-16	1.30E-12
positive regulation of biological process (GO:0048518)	6113	1990	1859.74	+	1.07	1.75E-05	9.26E-03
metabolic process (GO:0008152)	7642	2483	2324.91	+	1.07	7.82E-07	6.10E-04
biological regulation (GO:0065007)	12219	3967	3717.35	+	1.07	1.20E-14	1.37E-11
primary metabolic process (GO:0044238)	6778	2200	2062.05	+	1.07	9.29E-06	6.26E-03
biological_process (GO:0008150)	17724	5587	5392.13	+	1.04	3.47E-18	1.29E-14
cellular process (GO:0009987)	15563	4905	4734.69	+	1.04	1.57E-09	1.29E-06
immune response (GO:0006955)	1741	442	529.66	-	0.83	1.41E-06	1.05E-03
Unclassified (UNCLASSIFIED)	2856	674	868.87	-	0.78	3.47E-18	1.72E-14
adaptive immune response based on somatic recombination of immune receptors built from immunoglobulin superfamily domains (GO:0002460)	268	51	81.53	-	0.63	3.08E-05	1.52E-02
B cell mediated immunity (GO:0019724)	189	33	57.5	-	0.57	6.31E-05	2.75E-02
adaptive immune response (GO:0002250)	683	117	207.79	-	0.56	7.77E-16	1.15E-12
immunoglobulin mediated immune response (GO:0016064)	184	30	55.98	-	0.54	1.21E-05	7.19E-03
keratinization (GO:0031424)	81	8	24.64	-	0.32	1.58E-05	8.67E-03
sensory perception of taste (GO:0050909)	71	7	21.6	-	0.32	4.86E-05	2.18E-02
Analysis Type:	PANTHER Overrepresentation Test (Released 20240807)
Annotation Version and Release Date:	GO Ontology database DOI: 10.5281/zenodo.15066566 Released 2025-03-16
Analyzed List:	upload_1 (Homo sapiens)
Reference List:	Homo sapiens (all genes in database)
Test Type:	FISHER
Correction:	FDR

[truncated: 2 more sheets: cai_q2_go_terms, cai_q1_go_terms]
