# Supplementary material for: Position-dependent codon occurrence is associated with patterns of translational efficiency and ribosomal occupancy in the human transcriptome
Source: PLoS Comput Biol. 2026 Jul 20;22(7):e1014501. doi: 10.1371/journal.pcbi.1014501 (PMC13399515; doi:10.1371/journal.pcbi.1014501)
Supplement: S2 Table — (XLSX) [file pcbi.1014501.s039.xlsx]

## Sheet: PDCUB
transcript ID	Gene	Length	Log Score	P-val	Q-val
ENST00000380243.9	CCDC85C	16564	62.361	1.57962e-09	6.74873e-05
ENST00000227471.7	UNC93B1	2294	60.6138	4.02953e-09	6.74873e-05
ENST00000524455.5	UNC93B1	836	60.6138	4.02953e-09	6.74873e-05
ENST00000376874.9	RILPL1	3933	59.9144	5.8235e-09	6.74873e-05
ENST00000636882.1	RILPL1	2258	59.9144	5.8235e-09	6.74873e-05
ENST00000382252.6	ZNF316	7243	59.9061	5.84888e-09	6.74873e-05
ENST00000403734.2	HNRNPUL2-BSCL2	4001	58.2955	1.34594e-08	0.000103982
ENST00000301785.7	HNRNPUL2	5214	58.2955	1.34594e-08	0.000103982
ENST00000618113.4	SPAG9	8246	57.7056	1.81728e-08	0.000103982
ENST00000262013.12	SPAG9	8276	57.7056	1.81728e-08	0.000103982
ENST00000505279.5	SPAG9	4659	57.7056	1.81728e-08	0.000103982
ENST00000357122.8	SPAG9	4761	57.7056	1.81728e-08	0.000103982
ENST00000460265.5	LMNB1	3475	57.0353	2.54772e-08	0.000103982
ENST00000261366.10	LMNB1	2890	57.0353	2.54772e-08	0.000103982
ENST00000395354.1	LMNB1	1572	57.0353	2.54772e-08	0.000103982
ENST00000272937.10	HES6	1368	56.7968	2.87078e-08	0.000103982
ENST00000231188.9	GRM6	6143	56.7849	2.88798e-08	0.000103982
ENST00000517717.3	GRM6	6025	56.7849	2.88798e-08	0.000103982
ENST00000650031.1	GRM6	6345	56.7849	2.88798e-08	0.000103982
ENST00000295910.11	ERICH6	2021	56.706	3.00392e-08	0.000103982
ENST00000580059.7	KCTD1	3448	56.3449	3.59526e-08	0.000116694
ENST00000382409.4	DEAF1	2190	56.2825	3.70826e-08	0.000116694
ENST00000544477.5	RABEP2	1645	55.886	4.51073e-08	0.000135775
ENST00000409002.7	HES6	1286	55.6001	5.19139e-08	0.000149752
ENST00000407595.3	CCDC85A	4114	55.0399	6.82434e-08	0.000186003
ENST00000308595.10	GRK2	3403	54.9091	7.27172e-08	0.000186003
ENST00000526285.1	GRK2	1458	54.9091	7.27172e-08	0.000186003
ENST00000375512.3	BICD2	4636	54.7667	7.79144e-08	0.000186003
ENST00000356884.11	BICD2	6448	54.7667	7.79144e-08	0.000186003
ENST00000275364.8	GNA12	4369	54.612	8.39636e-08	0.000190585
ENST00000325327.4	LMNB2	4634	54.0647	1.09226e-07	0.000190585
ENST00000054950.4	RCN1	2369	54.0344	1.10824e-07	0.000190585
ENST00000378292.9	TPM2	1182	53.9439	1.15724e-07	0.000190585
ENST00000329305.6	TPM2	1018	53.9439	1.15724e-07	0.000190585
ENST00000645482.3	TPM2	1190	53.9439	1.15724e-07	0.000190585
ENST00000647435.1	TPM2	1185	53.9439	1.15724e-07	0.000190585
ENST00000599117.5	SUPT5H	3902	53.9308	1.16446e-07	0.000190585
ENST00000402194.6	SUPT5H	3698	53.9308	1.16446e-07	0.000190585
ENST00000432763.7	SUPT5H	3678	53.9308	1.16446e-07	0.000190585
ENST00000359191.10	SUPT5H	3770	53.9308	1.16446e-07	0.000190585
ENST00000598725.5	SUPT5H	3742	53.9308	1.16446e-07	0.000190585
ENST00000293771.10	ZNF653	2154	53.7752	1.25417e-07	0.000190585
ENST00000673691.1	MAPK8IP3	5685	53.755	1.26633e-07	0.000190585
ENST00000250894.8	MAPK8IP3	5661	53.755	1.26633e-07	0.000190585
ENST00000356010.9	MAPK8IP3	4456	53.755	1.26633e-07	0.000190585
ENST00000610761.1	MAPK8IP3	5626	53.755	1.26633e-07	0.000190585
ENST00000304062.11	CPLX1	2112	53.6916	1.30508e-07	0.000192238
ENST00000225927.7	NAGLU	2475	53.5115	1.42164e-07	0.000205045
ENST00000262613.10	SLC9A3R1	1993	53.3019	1.56997e-07	0.000221818
ENST00000310389.6	ARL10	10826	53.2481	1.6104e-07	0.000222979
ENST00000357980.9	TPM1	1807	53.1297	1.70286e-07	0.000227732
ENST00000424542.7	SLC9A3R2	2160	52.9145	1.88438e-07	0.000227732
ENST00000432365.6	SLC9A3R2	1564	52.9145	1.88438e-07	0.000227732
ENST00000451315.7	NOL7	1683	52.7997	1.98868e-07	0.000227732
ENST00000409012.6	TPRN	2659	52.7978	1.99045e-07	0.000227732
ENST00000434748.2	FBRSL1	5568	52.7939	1.99406e-07	0.000227732
ENST00000650108.1	FBRSL1	5556	52.7939	1.99406e-07	0.000227732
ENST00000313806.9	RCAN1	2503	52.7062	2.07763e-07	0.000227732
ENST00000251973.10	CARD10	4111	52.7034	2.08041e-07	0.000227732
ENST00000403299.5	CARD10	4113	52.7034	2.08041e-07	0.000227732
ENST00000409021.9	JAKMIP1	2969	52.678	2.10525e-07	0.000227732
ENST00000473053.5	JAKMIP1	2605	52.678	2.10525e-07	0.000227732
ENST00000282924.9	JAKMIP1	2585	52.678	2.10525e-07	0.000227732
ENST00000409831.5	JAKMIP1	2371	52.678	2.10525e-07	0.000227732
ENST00000217381.3	SNTA1	2211	52.3681	2.4328e-07	0.000245087
ENST00000309083.8	PTMS	1162	52.3464	2.45752e-07	0.000245087
ENST00000619580.4	PTMS	1150	52.3464	2.45752e-07	0.000245087
ENST00000554752.6	MAP3K9	11169	52.2473	2.57343e-07	0.000245087
ENST00000555993.6	MAP3K9	4449	52.2473	2.57343e-07	0.000245087
ENST00000381250.8	MAP3K9	4025	52.2473	2.57343e-07	0.000245087
ENST00000389313.9	SMTNL2	2295	52.2125	2.61535e-07	0.000245087
ENST00000621161.5	RAB11FIP4	8571	52.1222	2.72723e-07	0.000245087
ENST00000580758.5	NT5C	958	52.0915	2.76628e-07	0.000245087
ENST00000254508.7	NUP210	7206	52.043	2.82915e-07	0.000245087
ENST00000328965.9	OAF	2262	52.0077	2.87573e-07	0.000245087
ENST00000245552.7	NT5C	901	51.9682	2.92874e-07	0.000245087
ENST00000582170.1	NT5C	653	51.9682	2.92874e-07	0.000245087
ENST00000328666.11	SIRT7	1725	51.9592	2.94105e-07	0.000245087
ENST00000575360.5	SIRT7	754	51.9592	2.94105e-07	0.000245087
ENST00000333503.8	PGP	3164	51.8784	3.05286e-07	0.000245087
ENST00000595985.1	TRAPPC5	411	51.8224	3.13278e-07	0.000245087
ENST00000395153.7	DACT1	3734	51.8205	3.13549e-07	0.000245087
ENST00000335867.4	DACT1	2571	51.8205	3.13549e-07	0.000245087
ENST00000375980.9	EFHD2	2422	51.8178	3.13936e-07	0.000245087
ENST00000263433.8	PPP1R12C	2997	51.8004	3.16468e-07	0.000245087
ENST00000246080.3	TCF15	1555	51.7343	3.26261e-07	0.000245087
ENST00000270112.7	HUNK	7680	51.5539	3.54479e-07	0.000245087
ENST00000368301.6	LMNA	2461	51.5267	3.58944e-07	0.000245087
ENST00000361308.8	LMNA	1713	51.5267	3.58944e-07	0.000245087
ENST00000347559.6	LMNA	3137	51.5267	3.58944e-07	0.000245087
ENST00000368300.9	LMNA	3178	51.5267	3.58944e-07	0.000245087
ENST00000368299.7	LMNA	2253	51.5267	3.58944e-07	0.000245087
ENST00000377658.8	KLHL21	4487	51.5096	3.61765e-07	0.000245087
ENST00000377663.3	KLHL21	6445	51.5096	3.61765e-07	0.000245087
ENST00000257868.10	GDF11	8801	51.4484	3.7207e-07	0.000245087
ENST00000645471.1	TPM4	3106	51.3844	3.83137e-07	0.000245087
ENST00000647037.1	TPM4	2927	51.3844	3.83137e-07	0.000245087
ENST00000643579.2	TPM4	2474	51.3844	3.83137e-07	0.000245087
ENST00000643494.1	TPM4	2504	51.3844	3.83137e-07	0.000245087
ENST00000641816.1	AC005551.1	493	51.3782	3.8423e-07	0.000245087
ENST00000648169.1	COG8	2495	51.3726	3.85211e-07	0.000245087
ENST00000562081.2	COG8	1731	51.3726	3.85211e-07	0.000245087
ENST00000646974.2	TPM4	2598	51.3585	3.87706e-07	0.000245087
ENST00000561983.5	RHOT2	1044	51.3454	3.90038e-07	0.000245087
ENST00000315082.9	RHOT2	2490	51.3454	3.90038e-07	0.000245087
ENST00000562333.5	RHOT2	1052	51.3454	3.90038e-07	0.000245087
ENST00000327064.9	CARM1	3295	51.2635	4.04913e-07	0.000245087
ENST00000590699.5	CARM1	2240	51.2635	4.04913e-07	0.000245087
ENST00000344150.8	CARM1	2722	51.2635	4.04913e-07	0.000245087
ENST00000409255.1	MZT2B	769	51.2087	4.15186e-07	0.000245087
ENST00000281871.11	MZT2B	599	51.2087	4.15186e-07	0.000245087
ENST00000215904.7	PDXP	2012	51.2029	4.16289e-07	0.000245087
ENST00000640694.1	IQSEC2	5958	51.1893	4.18869e-07	0.000245087
ENST00000642864.1	IQSEC2	6037	51.1893	4.18869e-07	0.000245087
ENST00000267996.11	TPM1	1670	51.1601	4.24488e-07	0.000245087
ENST00000559397.6	TPM1	933	51.1601	4.24488e-07	0.000245087
ENST00000561266.6	TPM1	1100	51.1601	4.24488e-07	0.000245087
ENST00000651060.1	MZT2B	603	51.146	4.27222e-07	0.000245087
ENST00000398411.5	CST3	3286	51.1274	4.30873e-07	0.000245087
ENST00000376925.8	CST3	793	51.1274	4.30873e-07	0.000245087
ENST00000398409.1	CST3	832	51.1274	4.30873e-07	0.000245087
ENST00000302909.4	KCNK3	6191	51.1222	4.31897e-07	0.000245087
ENST00000266508.14	AEBP2	5830	50.9888	4.58936e-07	0.000248691
ENST00000398864.7	AEBP2	5099	50.9888	4.58936e-07	0.000248691
ENST00000263025.9	MAPK3	1787	50.9506	4.66984e-07	0.000248691
ENST00000466521.5	MAPK3	1878	50.9506	4.66984e-07	0.000248691
ENST00000322266.9	MAPK3	1743	50.9506	4.66984e-07	0.000248691
ENST00000490298.5	MAPK3	1718	50.9506	4.66984e-07	0.000248691
ENST00000395202.5	MAPK3	1008	50.9506	4.66984e-07	0.000248691
ENST00000395199.7	MAPK3	1074	50.9506	4.66984e-07	0.000248691
ENST00000330877.6	ADSS1	1766	50.8505	4.88697e-07	0.000252478
ENST00000306078.2	KCNG3	3709	50.8267	4.93998e-07	0.000252478
ENST00000394973.4	KCNG3	3656	50.8267	4.93998e-07	0.000252478
ENST00000505203.1	CPLX1	2011	50.7968	5.0076e-07	0.000252478
ENST00000484298.5	ALMS1	12595	50.7734	5.06084e-07	0.000252478
ENST00000613296.5	ALMS1	12848	50.7734	5.06084e-07	0.000252478
ENST00000614410.4	ALMS1	11700	50.7734	5.06084e-07	0.000252478
ENST00000216727.8	PABPN1	2001	50.7698	5.06919e-07	0.000252478
ENST00000397276.6	PABPN1	2768	50.7698	5.06919e-07	0.000252478
ENST00000533683.7	SAMD1	2196	50.7523	5.10952e-07	0.000252669
ENST00000444469.4	TMEM238	695	50.7243	5.17476e-07	0.000254081
ENST00000588228.5	NFIX	1692	50.7079	5.21323e-07	0.000254167
ENST00000409160.7	HES6	1600	50.678	5.28435e-07	0.000255833
ENST00000616743.1	BASP1	1711	50.6372	5.38264e-07	0.000256997
ENST00000322611.4	BASP1	1807	50.6372	5.38264e-07	0.000256997
ENST00000307533.10	AC093323.1	2311	50.5464	5.60817e-07	0.000261765
ENST00000635031.1	AC093323.1	2045	50.5464	5.60817e-07	0.000261765
ENST00000444232.3	AC093323.1	1605	50.5464	5.60817e-07	0.000261765
ENST00000350605.4	PYCARD	696	50.532	5.64465e-07	0.000261765
ENST00000359546.8	CPLX2	5023	50.4921	5.74717e-07	0.000261765
ENST00000393745.8	CPLX2	4597	50.4921	5.74717e-07	0.000261765
ENST00000515094.1	CPLX2	576	50.4921	5.74717e-07	0.000261765
ENST00000309451.7	MZT2A	599	50.465	5.81796e-07	0.00026227
ENST00000509482.1	ADRA2C	1600	50.4445	5.87192e-07	0.00026227
ENST00000330055.7	ADRA2C	2142	50.4445	5.87192e-07	0.00026227
ENST00000247470.10	PYCARD	757	50.3709	6.06992e-07	0.000262877
ENST00000299213.10	LARP6	4467	50.3476	6.13388e-07	0.000262877
ENST00000312134.3	CST6	592	50.3266	6.1921e-07	0.000262877
ENST00000342216.8	PKN1	2960	50.3154	6.22331e-07	0.000262877
ENST00000340124.9	GPT2	3992	50.3043	6.25454e-07	0.000262877
ENST00000542437.1	CCDC166	1320	50.2383	6.44276e-07	0.000262877
ENST00000261622.5	SLC7A5	4556	50.2035	6.5441e-07	0.000262877
ENST00000312579.4	CCDC85B	963	50.1977	6.56112e-07	0.000262877
ENST00000576409.5	ATPAF1	4158	50.1842	6.60107e-07	0.000262877
ENST00000371937.8	ATPAF1	1827	50.1842	6.60107e-07	0.000262877
ENST00000329231.8	ATPAF1	1241	50.1842	6.60107e-07	0.000262877
ENST00000377559.7	NRXN2	6413	50.1719	6.63767e-07	0.000262877
ENST00000265459.11	NRXN2	6632	50.1719	6.63767e-07	0.000262877
ENST00000409571.5	NRXN2	6381	50.1719	6.63767e-07	0.000262877
ENST00000309890.11	ATP2A3	4826	50.1694	6.64494e-07	0.000262877
ENST00000397041.8	ATP2A3	4695	50.1694	6.64494e-07	0.000262877
ENST00000397035.7	ATP2A3	4182	50.1694	6.64494e-07	0.000262877
ENST00000359983.7	ATP2A3	3290	50.1694	6.64494e-07	0.000262877
ENST00000352011.7	ATP2A3	3274	50.1694	6.64494e-07	0.000262877
ENST00000397043.7	ATP2A3	3197	50.1694	6.64494e-07	0.000262877
ENST00000354287.5	FBXO2	1287	50.1453	6.71721e-07	0.000264227
ENST00000409687.5	SAPCD2	3814	50.0748	6.93288e-07	0.000271169
ENST00000324941.5	VPS37D	1618	50.0454	7.02458e-07	0.000273213
ENST00000272233.6	RHOB	2367	49.9769	7.24316e-07	0.000274336
ENST00000215368.4	EFNA2	2424	49.9389	7.36741e-07	0.000274336
ENST00000379887.9	ARIH1	21679	49.9346	7.38159e-07	0.000274336
ENST00000570085.5	ARIH1	807	49.9346	7.38159e-07	0.000274336
ENST00000596148.3	TRAPPC5	5508	49.9062	7.47583e-07	0.000274336
ENST00000317378.5	TRAPPC5	790	49.9062	7.47583e-07	0.000274336
ENST00000426877.2	TRAPPC5	765	49.9062	7.47583e-07	0.000274336
ENST00000335968.8	TARS3	3481	49.8775	7.57213e-07	0.000274336
ENST00000539112.5	TARS3	2774	49.8775	7.57213e-07	0.000274336
ENST00000615656.1	TARS3	2356	49.8775	7.57213e-07	0.000274336
ENST00000301729.9	ECI1	1507	49.8664	7.6096e-07	0.000274336
ENST00000562238.5	ECI1	948	49.8664	7.6096e-07	0.000274336
ENST00000294304.12	LRP5	5177	49.8505	7.66395e-07	0.000274336
ENST00000529993.5	LRP5	5103	49.8505	7.66395e-07	0.000274336
ENST00000530167.1	H2AX	1614	49.8436	7.68748e-07	0.000274336
ENST00000375167.1	H2AX	1373	49.8436	7.68748e-07	0.000274336
ENST00000297440.11	DNAAF5	3412	49.7832	7.8973e-07	0.000280378
ENST00000372642.5	ENDOG	1145	49.6921	8.2243e-07	0.000286002
ENST00000401419.7	MPST	1345	49.6594	8.34489e-07	0.000286002
ENST00000404802.7	MPST	1453	49.6594	8.34489e-07	0.000286002
ENST00000341116.7	MPST	1504	49.6594	8.34489e-07	0.000286002
ENST00000404393.5	MPST	1329	49.6594	8.34489e-07	0.000286002
ENST00000397225.2	MPST	2116	49.6594	8.34489e-07	0.000286002
ENST00000628507.1	MPST	698	49.6594	8.34489e-07	0.000286002
ENST00000378693.4	SOWAHA	3485	49.595	8.58703e-07	0.000292852
ENST00000311148.9	ACOT1	1686	49.539	8.80302e-07	0.000296609
ENST00000557556.1	ACOT1	1271	49.539	8.80302e-07	0.000296609
ENST00000288943.5	DUSP2	1685	49.5332	8.82574e-07	0.000296609
ENST00000538999.1	MAFF	2365	49.4459	9.17422e-07	0.000306831
ENST00000324989.12	CRMP1	3174	49.4271	9.25065e-07	0.0003079
ENST00000055335.11	PPP1R3F	3477	49.3588	9.53458e-07	0.000315832
ENST00000294428.7	RAVER2	4398	49.3132	9.729e-07	0.000318985
ENST00000371072.8	RAVER2	4362	49.3132	9.729e-07	0.000318985
ENST00000280571.9	RILPL2	6141	49.302	9.77705e-07	0.000318985
ENST00000360880.6	SOX10	2861	49.2829	9.86014e-07	0.000318985
ENST00000396884.8	SOX10	2885	49.2829	9.86014e-07	0.000318985
ENST00000590671.5	NCLN	2070	49.1721	1.03541e-06	0.000333406
ENST00000216144.4	CABP7	3334	49.1192	1.05984e-06	0.000338493
ENST00000592540.5	SPC24	2315	49.1167	1.06099e-06	0.000338493
ENST00000360184.10	DYNC1H1	19940	49.1025	1.06767e-06	0.000339065
ENST00000378344.7	TPRG1L	2401	49.0743	1.08099e-06	0.000341645
ENST00000315238.3	CALML3	1811	49.0645	1.08567e-06	0.000341645
ENST00000645972.2	ACOT6	1370	49.0484	1.09339e-06	0.000342519
ENST00000373818.8	GSN	2657	48.9667	1.13339e-06	0.000353449
ENST00000378075.4	LRRC10B	2270	48.912	1.16092e-06	0.000357493
ENST00000277865.5	GLUD1	3300	48.9027	1.16566e-06	0.000357493
ENST00000409182.1	HES6	863	48.8854	1.17458e-06	0.000357493
ENST00000541505.5	SLC15A3	1807	48.8754	1.17973e-06	0.000357493
ENST00000227880.8	SLC15A3	2506	48.8754	1.17973e-06	0.000357493
ENST00000266771.10	SLC15A4	2751	48.8671	1.184e-06	0.000357493
ENST00000306773.5	NPTX1	5439	48.8628	1.18625e-06	0.000357493
ENST00000357736.9	MAFG	5061	48.8153	1.2112e-06	0.000357493
ENST00000392366.7	MAFG	1743	48.8153	1.2112e-06	0.000357493
ENST00000468746.5	ALDH3A1	1587	48.8013	1.21865e-06	0.000357493
ENST00000395555.7	ALDH3A1	1495	48.8013	1.21865e-06	0.000357493
ENST00000444455.5	ALDH3A1	1771	48.8013	1.21865e-06	0.000357493
ENST00000457500.6	ALDH3A1	1925	48.8013	1.21865e-06	0.000357493
ENST00000225740.11	ALDH3A1	1639	48.8013	1.21865e-06	0.000357493
ENST00000588981.6	TNNT1	1111	48.7557	1.24323e-06	0.000361639
ENST00000291901.12	TNNT1	967	48.7557	1.24323e-06	0.000361639
ENST00000309318.8	PPP1R14B	989	48.7297	1.25746e-06	0.000364247
ENST00000344651.5	UNC119B	4381	48.7047	1.27128e-06	0.000366717
ENST00000369158.1	H3C14	1656	48.6627	1.29486e-06	0.000370432
ENST00000403683.1	H3C15	1656	48.6627	1.29486e-06	0.000370432
ENST00000644452.3	GIPC3	4410	48.5958	1.33326e-06	0.000374199
ENST00000644946.1	GIPC3	4050	48.5958	1.33326e-06	0.000374199
ENST00000374135.9	GPN2	4665	48.5938	1.33443e-06	0.000374199
ENST00000216129.7	TTLL12	3386	48.5836	1.34038e-06	0.000374199
ENST00000341130.6	TMEM221	2031	48.5771	1.34414e-06	0.000374199
ENST00000366663.10	C1orf198	3726	48.5695	1.34865e-06	0.000374199
ENST00000587758.5	TNNT1	1016	48.565	1.35127e-06	0.000374199
ENST00000356783.9	TNNT1	934	48.565	1.35127e-06	0.000374199
ENST00000264059.8	EFHD1	1878	48.5305	1.37175e-06	0.000376306
ENST00000267838.7	LYSMD2	1277	48.5216	1.37711e-06	0.000376306
ENST00000598564.5	SH3GL1	2194	48.517	1.37987e-06	0.000376306
ENST00000446942.5	LRRC75B	1828	48.4952	1.39304e-06	0.000376306
ENST00000318753.13	LRRC75B	1233	48.4952	1.39304e-06	0.000376306
ENST00000528057.5	RPS6KA4	3121	48.4645	1.41177e-06	0.000376306
ENST00000334205.9	RPS6KA4	3128	48.4645	1.41177e-06	0.000376306
ENST00000286733.9	NAAA	1859	48.4621	1.41323e-06	0.000376306
ENST00000507956.5	NAAA	1300	48.4621	1.41323e-06	0.000376306
ENST00000507187.2	NAAA	1750	48.4621	1.41323e-06	0.000376306
ENST00000353234.5	ANKS6	7190	48.3924	1.4568e-06	0.000376442
ENST00000346085.10	ARID1B	10813	48.3806	1.46427e-06	0.000376442
ENST00000636930.2	ARID1B	10310	48.3806	1.46427e-06	0.000376442
ENST00000328642.11	SYNM	3960	48.3591	1.47805e-06	0.000376442
ENST00000594047.2	SYNM	6407	48.3591	1.47805e-06	0.000376442
ENST00000336292.11	SYNM	7353	48.3591	1.47805e-06	0.000376442
ENST00000643471.2	P2RX2	1873	48.3201	1.5033e-06	0.000376442
ENST00000449132.6	P2RX2	1113	48.3201	1.5033e-06	0.000376442
ENST00000343948.8	P2RX2	1494	48.3201	1.5033e-06	0.000376442
ENST00000350048.9	P2RX2	1344	48.3201	1.5033e-06	0.000376442
ENST00000348800.9	P2RX2	1222	48.3201	1.5033e-06	0.000376442
ENST00000542301.2	P2RX2	1881	48.3201	1.5033e-06	0.000376442
ENST00000331491.2	H3C13	469	48.3144	1.50699e-06	0.000376442
ENST00000344579.5	TPRG1L	2189	48.2994	1.51689e-06	0.000376442
ENST00000383791.8	SH3BP5	3279	48.2968	1.51856e-06	0.000376442
ENST00000542837.2	SLC8A2	3603	48.2872	1.52489e-06	0.000376442
ENST00000471702.2	NPHP3-ACAD11	7784	48.2793	1.53014e-06	0.000376442
ENST00000337331.10	NPHP3	5348	48.2793	1.53014e-06	0.000376442
ENST00000383282.3	NPHP3	782	48.2793	1.53014e-06	0.000376442
ENST00000539176.1	KLHL42	1894	48.2704	1.53605e-06	0.000376442
ENST00000381271.7	KLHL42	6490	48.2704	1.53605e-06	0.000376442
ENST00000648326.1	FAM50B	1643	48.2549	1.54645e-06	0.000376442
ENST00000380274.2	FAM50B	1935	48.2549	1.54645e-06	0.000376442
ENST00000473637.6	FOXK2	3462	48.2373	1.55829e-06	0.000376442
ENST00000335255.10	FOXK2	5243	48.2373	1.55829e-06	0.000376442
ENST00000505599.5	MSANTD1	3164	48.2122	1.57532e-06	0.000376442
ENST00000438480.7	MSANTD1	1549	48.2122	1.57532e-06	0.000376442
ENST00000510580.1	MSANTD1	2039	48.2122	1.57532e-06	0.000376442
ENST00000391864.7	LIN7B	582	48.2107	1.57636e-06	0.000376442
ENST00000333407.11	FAM83F	15561	48.2012	1.58288e-06	0.000376442
ENST00000324460.7	HSPA5	3921	48.1941	1.58778e-06	0.000376442
ENST00000417295.6	SH3GL1	1404	48.1825	1.59577e-06	0.000376442
ENST00000320912.8	MRFAP1	2049	48.1499	1.61846e-06	0.000376442
ENST00000507420.1	MRFAP1	563	48.1499	1.61846e-06	0.000376442
ENST00000382581.4	MRFAP1	1584	48.1499	1.61846e-06	0.000376442
ENST00000503610.5	GOLPH3	1074	48.1498	1.61853e-06	0.000376442
ENST00000360876.9	EIF3B	3096	48.1472	1.62037e-06	0.000376442
ENST00000397011.2	EIF3B	2966	48.1472	1.62037e-06	0.000376442
ENST00000313525.4	DNAJC25	2280	48.0982	1.65507e-06	0.000378917
ENST00000463589.5	DNAJC25	2572	48.0982	1.65507e-06	0.000378917
ENST00000447096.1	DNAJC25	2498	48.0982	1.65507e-06	0.000378917
ENST00000374294.3	DNAJC25-GNG10	1448	48.0982	1.65507e-06	0.000378917
ENST00000461152.6	GNAS	1040	48.0933	1.65855e-06	0.000378917
ENST00000330884.9	SULT4A1	2478	48.0784	1.66933e-06	0.000378917
ENST00000422525.1	SULT4A1	2561	48.0784	1.66933e-06	0.000378917
ENST00000223357.8	AEBP1	4097	48.0061	1.7223e-06	0.000389663
ENST00000664783.1	FBXW4	2482	47.9909	1.73366e-06	0.000390955
ENST00000292672.7	CELF5	1896	47.9578	1.75861e-06	0.000394014
ENST00000541430.6	CELF5	4268	47.9578	1.75861e-06	0.000394014
ENST00000409858.8	UAP1L1	3349	47.9129	1.79299e-06	0.000397377
ENST00000562103.2	ZNF598	3366	47.9075	1.79715e-06	0.000397377
ENST00000168712.3	FGF4	3165	47.8666	1.82914e-06	0.000397377
ENST00000609261.6	JMJD8	1934	47.8568	1.83686e-06	0.000397377
ENST00000562111.1	JMJD8	823	47.8568	1.83686e-06	0.000397377
ENST00000334186.9	PPFIA3	4583	47.8547	1.83851e-06	0.000397377
ENST00000602655.5	PPFIA3	3493	47.8547	1.83851e-06	0.000397377
ENST00000602351.5	PPFIA3	4341	47.8547	1.83851e-06	0.000397377
ENST00000377075.3	CNNM4	4783	47.8294	1.8587e-06	0.000397377
ENST00000545797.7	DAPK3	2286	47.8262	1.86126e-06	0.000397377
ENST00000301264.7	DAPK3	2105	47.8262	1.86126e-06	0.000397377
ENST00000448943.2	TWIST2	1176	47.8249	1.86229e-06	0.000397377
ENST00000612363.2	TWIST2	1342	47.8249	1.86229e-06	0.000397377
ENST00000379656.7	ARRDC2	2528	47.8212	1.86523e-06	0.000397377
ENST00000252599.9	COLGALT1	3647	47.8131	1.87175e-06	0.000397377
ENST00000449291.7	NAPRT	1682	47.8067	1.87694e-06	0.000397377
ENST00000435154.7	NAPRT	1877	47.8067	1.87694e-06	0.000397377
ENST00000426292.7	NAPRT	1654	47.8067	1.87694e-06	0.000397377
ENST00000379370.7	AGRN	7326	47.7814	1.89749e-06	0.000397891
ENST00000298596.11	STOX1	3387	47.7614	1.91385e-06	0.000397891
ENST00000399169.8	STOX1	3281	47.7614	1.91385e-06	0.000397891
ENST00000642869.1	STOX1	3630	47.7614	1.91385e-06	0.000397891
ENST00000399165.8	STOX1	1135	47.7614	1.91385e-06	0.000397891
ENST00000399162.2	STOX1	935	47.7614	1.91385e-06	0.000397891
ENST00000439174.7	GNA13	6249	47.7426	1.92943e-06	0.000399929
ENST00000585527.1	LINGO3	2241	47.7024	1.963e-06	0.000404038
ENST00000343526.9	TRIM24	8488	47.695	1.96931e-06	0.000404038
ENST00000415680.6	TRIM24	3799	47.695	1.96931e-06	0.000404038
ENST00000617365.4	MRFAP1	2112	47.6911	1.9726e-06	0.000404038
ENST00000612703.3	HPCAL4	4436	47.6685	1.99181e-06	0.00040677
ENST00000242783.11	PKN1	3120	47.5914	2.05877e-06	0.000416152
ENST00000376447.4	RASEF	5585	47.591	2.05917e-06	0.000416152
ENST00000340717.4	RASEF	1765	47.591	2.05917e-06	0.000416152
ENST00000366645.1	EXOC8	5100	47.588	2.0618e-06	0.000416152
ENST00000372827.8	BMP8B	4826	47.571	2.07686e-06	0.000416255
ENST00000262738.8	CELSR1	11819	47.5584	2.08815e-06	0.000416255
ENST00000454637.2	CELSR1	4323	47.5584	2.08815e-06	0.000416255
ENST00000261868.10	EIF3J	2479	47.5537	2.09237e-06	0.000416255
ENST00000535391.5	EIF3J	925	47.5537	2.09237e-06	0.000416255
ENST00000498407.5	CHIC1	967	47.5231	2.11991e-06	0.000420526
ENST00000337080.8	ZNF444	1943	47.492	2.14837e-06	0.000423742
ENST00000592949.5	ZNF444	1906	47.492	2.14837e-06	0.000423742
ENST00000307845.8	HPCAL1	1749	47.4413	2.19543e-06	0.000425748
ENST00000381765.7	HPCAL1	1904	47.4413	2.19543e-06	0.000425748
ENST00000419810.6	HPCAL1	4781	47.4413	2.19543e-06	0.000425748
ENST00000622018.4	HPCAL1	1535	47.4413	2.19543e-06	0.000425748
ENST00000613496.4	HPCAL1	1547	47.4413	2.19543e-06	0.000425748
ENST00000620771.4	HPCAL1	1941	47.4413	2.19543e-06	0.000425748
ENST00000327773.7	GAS6	2508	47.4196	2.21597e-06	0.000428531
ENST00000514014.1	RBM47	2419	47.3772	2.25646e-06	0.000433455
ENST00000268699.9	GAS8	3094	47.3742	2.25933e-06	0.000433455
ENST00000609879.2	H3-2	2616	47.3668	2.26648e-06	0.000433455
ENST00000392948.4	H3-2	457	47.3668	2.26648e-06	0.000433455
ENST00000375123.5	FOXE1	3492	47.3554	2.27755e-06	0.000434372
ENST00000440075.6	MYH14	4247	47.3447	2.28802e-06	0.00043517
ENST00000622407.4	ACOT2	1604	47.3081	2.32403e-06	0.000439815
ENST00000308249.4	PPM1E	6560	47.3069	2.32515e-06	0.000439815
ENST00000245304.5	RAP2A	5540	47.2374	2.39514e-06	0.000450273
ENST00000476869.1	RAP2A	903	47.2374	2.39514e-06	0.000450273
ENST00000611551.1	NATD1	4931	47.23	2.40268e-06	0.000450273
ENST00000366695.3	H2AW	895	47.2199	2.413e-06	0.000450273
ENST00000342854.10	TCF7	3288	47.2136	2.41946e-06	0.000450273
ENST00000395029.5	TCF7	3330	47.2136	2.41946e-06	0.000450273
ENST00000367311.5	PHLDA3	2749	47.1675	2.46741e-06	0.000456742
ENST00000367309.1	PHLDA3	896	47.1675	2.46741e-06	0.000456742
ENST00000234389.3	GRIN3B	3281	47.1495	2.48644e-06	0.000459037
ENST00000310496.9	RFNG	1865	47.1325	2.50448e-06	0.000461097
ENST00000356454.5	SOWAHC	4627	47.1265	2.51092e-06	0.000461097
ENST00000216797.10	NFKBIA	1559	47.0964	2.54315e-06	0.000464551
ENST00000557140.5	NFKBIA	1400	47.0964	2.54315e-06	0.000464551
ENST00000272164.6	WNT9A	4005	47.0642	2.57827e-06	0.000468314
ENST00000618996.4	COG1	3369	47.0589	2.58405e-06	0.000468314
ENST00000299886.9	COG1	3014	47.0589	2.58405e-06	0.000468314
ENST00000536122.7	GAS8	1687	47.0429	2.60166e-06	0.000470276
ENST00000393600.8	FAM50A	1337	47.0317	2.61411e-06	0.0004705
ENST00000362057.4	WHRN	4070	47.0234	2.62329e-06	0.0004705
ENST00000374057.3	WHRN	1718	47.0234	2.62329e-06	0.0004705
ENST00000533551.5	PRKY	1019	47.0047	2.64416e-06	0.000472245
ENST00000323534.5	RAP2B	8402	46.9731	2.67983e-06	0.000472245
ENST00000534750.5	NLRP6	2936	46.9712	2.68197e-06	0.000472245
ENST00000312165.5	NLRP6	2679	46.9712	2.68197e-06	0.000472245
ENST00000640283.2	PERCC1	1926	46.9533	2.70244e-06	0.000472245
ENST00000370167.8	DUSP9	2289	46.9531	2.70263e-06	0.000472245
ENST00000342782.4	DUSP9	2434	46.9531	2.70263e-06	0.000472245
ENST00000388996.10	KCNQ3	11583	46.9506	2.70553e-06	0.000472245
ENST00000519445.5	KCNQ3	2801	46.9506	2.70553e-06	0.000472245
ENST00000375011.4	GALNT12	2764	46.9169	2.74447e-06	0.000472245
ENST00000324856.13	ARID1A	8595	46.9018	2.76208e-06	0.000472245
ENST00000457599.6	ARID1A	6268	46.9018	2.76208e-06	0.000472245
ENST00000397333.4	DDX51	4702	46.8989	2.76549e-06	0.000472245
ENST00000392519.7	TMEM121	1548	46.8977	2.76684e-06	0.000472245
ENST00000431372.1	TMEM121	1519	46.8977	2.76684e-06	0.000472245
ENST00000673971.1	SHANK3	8090	46.8962	2.76868e-06	0.000472245
ENST00000445220.5	SHANK3	5175	46.8962	2.76868e-06	0.000472245
ENST00000297323.12	ADCY1	12657	46.8893	2.77671e-06	0.000472245
ENST00000234454.6	SPR	1432	46.8773	2.79087e-06	0.000472245
ENST00000648114.1	IQSEC1	4198	46.8622	2.80872e-06	0.000472245
ENST00000334176.4	RGS9BP	2453	46.855	2.81731e-06	0.000472245
ENST00000361339.9	IFT140	2987	46.8542	2.81833e-06	0.000472245
ENST00000611745.2	SRRM3	3617	46.8468	2.82709e-06	0.000472245
ENST00000375300.6	SIK3	6207	46.8393	2.83608e-06	0.000472245
ENST00000446921.6	SIK3	3858	46.8393	2.83608e-06	0.000472245
ENST00000327582.5	OXCT2	1826	46.8386	2.83696e-06	0.000472245
ENST00000262848.6	PRKX	6102	46.8345	2.84185e-06	0.000472245
ENST00000613958.1	NUDT18	1754	46.8241	2.85443e-06	0.000472245
ENST00000611621.2	NUDT18	1513	46.8241	2.85443e-06	0.000472245
ENST00000345070.5	GOLGA6L2	1972	46.8189	2.86065e-06	0.000472245
ENST00000291582.6	AIRE	2690	46.8014	2.88192e-06	0.000472245
ENST00000616132.4	GPSM1	2270	46.7897	2.89625e-06	0.000472245
ENST00000440944.6	GPSM1	3566	46.7897	2.89625e-06	0.000472245
ENST00000569669.6	BOP1	2428	46.777	2.91181e-06	0.000472245
ENST00000361518.10	ZNF511	1084	46.7663	2.92502e-06	0.000472245
ENST00000359035.4	ZNF511	2004	46.7663	2.92502e-06	0.000472245
ENST00000221930.6	TGFB1	2780	46.7538	2.94052e-06	0.000472245
ENST00000251527.10	ESYT2	5960	46.7463	2.94979e-06	0.000472245
ENST00000275418.13	ESYT2	5902	46.7463	2.94979e-06	0.000472245
ENST00000626839.2	KCNQ2	9213	46.7378	2.96044e-06	0.000472245
ENST00000629676.2	KCNQ2	2399	46.7378	2.96044e-06	0.000472245
ENST00000625514.2	KCNQ2	2925	46.7378	2.96044e-06	0.000472245
ENST00000629241.2	KCNQ2	2853	46.7378	2.96044e-06	0.000472245
ENST00000370224.5	KCNQ2	3004	46.7378	2.96044e-06	0.000472245
ENST00000359125.6	KCNQ2	3253	46.7378	2.96044e-06	0.000472245
ENST00000360480.7	KCNQ2	2775	46.7378	2.96044e-06	0.000472245
ENST00000344462.8	KCNQ2	2750	46.7378	2.96044e-06	0.000472245
ENST00000344425.7	KCNQ2	1426	46.7378	2.96044e-06	0.000472245
ENST00000581876.5	ARHGDIA	709	46.7302	2.96996e-06	0.000472673
ENST00000506970.2	HMX1	651	46.7166	2.98707e-06	0.000473221
ENST00000400677.5	HMX1	1917	46.7166	2.98707e-06	0.000473221
ENST00000220772.8	SFRP1	4464	46.7001	3.00792e-06	0.000474529
ENST00000620804.1	RIMBP3B	6105	46.6938	3.01589e-06	0.000474529
ENST00000433039.1	RIMBP3C	5784	46.6938	3.01589e-06	0.000474529
ENST00000299575.5	ATMIN	4881	46.6845	3.02774e-06	0.000475314
ENST00000564000.5	ANTKMT	1088	46.6591	3.06039e-06	0.00047713
ENST00000219535.7	ANTKMT	806	46.6591	3.06039e-06	0.00047713
ENST00000569529.6	ANTKMT	870	46.6591	3.06039e-06	0.00047713
ENST00000560550.1	NRL	788	46.6487	3.07377e-06	0.00047713
ENST00000396995.1	NRL	810	46.6487	3.07377e-06	0.00047713
ENST00000221444.1	KCNA7	4372	46.624	3.106e-06	0.00048033
ENST00000282146.5	KCNK13	2289	46.6162	3.11615e-06	0.00048033
ENST00000265381.7	APBA1	6597	46.6064	3.12911e-06	0.00048033
ENST00000427476.4	CYTH2	4606	46.591	3.14941e-06	0.00048033
ENST00000391881.7	CYTH2	1546	46.591	3.14941e-06	0.00048033
ENST00000452733.7	CYTH2	4443	46.591	3.14941e-06	0.00048033
ENST00000641098.1	CYTH2	2721	46.591	3.14941e-06	0.00048033
ENST00000388995.11	FAM83G	5226	46.5825	3.16075e-06	0.00048033
ENST00000345041.4	FAM83G	2929	46.5825	3.16075e-06	0.00048033
ENST00000671377.2	ZCCHC14	8079	46.5802	3.16377e-06	0.00048033
ENST00000340177.10	HRH3	2692	46.5528	3.20048e-06	0.000482728
ENST00000317393.10	HRH3	1419	46.5528	3.20048e-06	0.000482728
ENST00000611492.1	HRH3	900	46.5528	3.20048e-06	0.000482728
ENST00000355173.6	BEGAIN	2674	46.527	3.23541e-06	0.000485841
ENST00000443071.6	BEGAIN	2744	46.527	3.23541e-06	0.000485841
ENST00000252999.7	LAMA5	11426	46.493	3.28198e-06	0.000485841
ENST00000592588.6	RPS15	510	46.4919	3.28354e-06	0.000485841
ENST00000589656.6	RPS15	473	46.4919	3.28354e-06	0.000485841
ENST00000586096.3	RPS15	570	46.4919	3.28354e-06	0.000485841
ENST00000288398.10	TPM1	1295	46.4758	3.30577e-06	0.000485841
ENST00000358278.7	TPM1	1717	46.4758	3.30577e-06	0.000485841
ENST00000403994.9	TPM1	1217	46.4758	3.30577e-06	0.000485841
ENST00000558347.5	TPM1	1525	46.4758	3.30577e-06	0.000485841
ENST00000559556.5	TPM1	977	46.4758	3.30577e-06	0.000485841
ENST00000560970.6	TPM1	1097	46.4758	3.30577e-06	0.000485841
ENST00000298292.12	DNAAF2	2963	46.4661	3.31936e-06	0.000485841
ENST00000406043.3	DNAAF2	2819	46.4661	3.31936e-06	0.000485841
ENST00000270357.10	RNPEPL1	5761	46.4392	3.35702e-06	0.000487652
ENST00000646160.1	TINCR	603	46.4327	3.3662e-06	0.000487652
ENST00000216962.9	PYGB	4116	46.4217	3.3818e-06	0.000487652
ENST00000309758.6	HSPA6	2355	46.4178	3.38741e-06	0.000487652
ENST00000215659.13	MAPK12	1778	46.4177	3.38754e-06	0.000487652
ENST00000622558.4	MAPK12	1779	46.4177	3.38754e-06	0.000487652
ENST00000395778.3	MAPK12	605	46.4177	3.38754e-06	0.000487652
ENST00000265857.8	GET4	2090	46.4126	3.39471e-06	0.000487652
ENST00000272793.10	UBR3	8009	46.4074	3.40218e-06	0.000487652
ENST00000418381.5	UBR3	7951	46.4074	3.40218e-06	0.000487652
ENST00000331593.6	BMP8A	5636	46.3781	3.4442e-06	0.000492655
ENST00000399138.5	ALKBH5	3159	46.367	3.46034e-06	0.000493944
ENST00000284031.13	DDAH1	3939	46.3503	3.48458e-06	0.00049638
ENST00000239223.4	DUSP1	2013	46.3407	3.49873e-06	0.000496643
ENST00000295628.4	LRRC58	7918	46.3383	3.5022e-06	0.000496643
ENST00000329492.6	MAPK8IP2	5700	46.3319	3.51163e-06	0.000496643
ENST00000369583.4	DUSP5	2477	46.3295	3.51512e-06	0.000496643
ENST00000370655.6	ANKRD2	1171	46.3142	3.53782e-06	0.00049765
ENST00000455090.1	ANKRD2	1072	46.3142	3.53782e-06	0.00049765
ENST00000264938.8	SLC9A3	5555	46.3005	3.55818e-06	0.00049765
ENST00000644203.1	SLC9A3	5176	46.3005	3.55818e-06	0.00049765
ENST00000514375.1	SLC9A3	2504	46.3005	3.55818e-06	0.00049765
ENST00000619918.1	RIMBP3	6105	46.2777	3.5922e-06	0.000497733
ENST00000269321.12	ARHGDIA	1837	46.2713	3.60191e-06	0.000497733
ENST00000400721.8	ARHGDIA	1568	46.2713	3.60191e-06	0.000497733
ENST00000584461.5	ARHGDIA	886	46.2713	3.60191e-06	0.000497733
ENST00000541078.6	ARHGDIA	1517	46.2713	3.60191e-06	0.000497733
ENST00000580685.5	ARHGDIA	1201	46.2713	3.60191e-06	0.000497733
ENST00000536163.6	DENND11	7309	46.2547	3.62704e-06	0.000500206
ENST00000078429.9	GNA11	4190	46.2423	3.64593e-06	0.000500639
ENST00000328957.13	GALNT9	2933	46.2378	3.65275e-06	0.000500639
ENST00000399143.9	DCDC2C	2097	46.2181	3.68292e-06	0.000500639
ENST00000371276.9	TTC22	3401	46.218	3.68313e-06	0.000500639
ENST00000371274.8	TTC22	2149	46.218	3.68313e-06	0.000500639
ENST00000176183.6	DRD4	1399	46.2112	3.69357e-06	0.000500639
ENST00000373295.7	CFAP157	3704	46.1804	3.7415e-06	0.000500639
ENST00000614677.1	CFAP157	1796	46.1804	3.7415e-06	0.000500639
ENST00000242209.9	FKBP9	3424	46.1801	3.7419e-06	0.000500639
ENST00000476184.5	UAP1L1	645	46.1767	3.74725e-06	0.000500639
ENST00000470794.2	LRRC75A	3249	46.1736	3.7521e-06	0.000500639
ENST00000409083.7	LRRC75A	2656	46.1736	3.7521e-06	0.000500639
ENST00000275766.2	ZC3HAV1L	1766	46.1709	3.75635e-06	0.000500639
ENST00000449692.3	C11orf68	1559	46.1607	3.77245e-06	0.000500639
ENST00000393304.5	RAB43	4230	46.1546	3.78204e-06	0.000500639
ENST00000393308.5	RAB43	4193	46.1546	3.78204e-06	0.000500639
ENST00000393307.5	RAB43	4203	46.1546	3.78204e-06	0.000500639
ENST00000393305.5	RAB43	4215	46.1546	3.78204e-06	0.000500639
ENST00000315150.10	RAB43	4478	46.1546	3.78204e-06	0.000500639
ENST00000476465.5	RAB43	1627	46.1546	3.78204e-06	0.000500639
ENST00000615093.1	RAB43	783	46.1546	3.78204e-06	0.000500639
ENST00000442628.7	NRBP2	3724	46.1357	3.81198e-06	0.000503639
ENST00000361314.5	GPX7	1229	46.1101	3.85305e-06	0.000508096
ENST00000574428.5	ATPAF1	1760	46.0968	3.87451e-06	0.000508241
ENST00000404488.7	CRELD2	1577	46.0865	3.8912e-06	0.000508241
ENST00000328268.8	CRELD2	1357	46.0865	3.8912e-06	0.000508241
ENST00000407217.7	CRELD2	1230	46.0865	3.8912e-06	0.000508241
ENST00000403427.3	CRELD2	1242	46.0865	3.8912e-06	0.000508241
ENST00000341446.9	BRI3BP	6703	46.0681	3.92107e-06	0.000508241
ENST00000671775.2	BRI3BP	6703	46.0681	3.92107e-06	0.000508241
ENST00000672415.1	BRI3BP	1911	46.0681	3.92107e-06	0.000508241
ENST00000373504.10	CHIC1	6797	46.0619	3.93125e-06	0.000508241
ENST00000373502.9	CHIC1	4158	46.0619	3.93125e-06	0.000508241
ENST00000263604.5	KCNT1	5245	46.0597	3.9349e-06	0.000508241
ENST00000617612.3	C11orf96	1242	46.0458	3.95781e-06	0.000510247
ENST00000651386.1	PURA	1919	46.0186	4.00284e-06	0.000514139
ENST00000331327.5	PURA	11511	46.0186	4.00284e-06	0.000514139
ENST00000544604.7	ZNRF3	6872	46.0114	4.01482e-06	0.000514723
ENST00000295006.6	CAPN2	3366	45.9807	4.0666e-06	0.000520397
ENST00000403610.9	ALKAL2	1184	45.9469	4.12412e-06	0.000524568
ENST00000614461.4	RCC1L	2419	45.9218	4.16753e-06	0.000524568
ENST00000610322.5	RCC1L	2309	45.9218	4.16753e-06	0.000524568
ENST00000618035.4	RCC1L	1409	45.9218	4.16753e-06	0.000524568
ENST00000328078.3	GLUD2	2485	45.9063	4.19436e-06	0.000524568
ENST00000378453.4	HES5	1324	45.9044	4.1978e-06	0.000524568
ENST00000368408.4	EFNA3	1817	45.8747	4.24997e-06	0.000524568
ENST00000530908.5	CBR1	1924	45.8694	4.25933e-06	0.000524568
ENST00000439427.2	CBR1	1024	45.8694	4.25933e-06	0.000524568
ENST00000290349.11	CBR1	1208	45.8694	4.25933e-06	0.000524568
ENST00000399191.3	CBR1	838	45.8694	4.25933e-06	0.000524568
ENST00000402693.4	MEX3D	2850	45.8679	4.26191e-06	0.000524568
ENST00000262238.10	YY1	6534	45.8626	4.2713e-06	0.000524568
ENST00000610495.1	F8A1	1713	45.8424	4.30731e-06	0.000524568
ENST00000369505.4	F8A2	1116	45.8424	4.30731e-06	0.000524568
ENST00000622749.2	F8A3	1707	45.8424	4.30731e-06	0.000524568
ENST00000334895.10	TPM1	1564	45.8401	4.31144e-06	0.000524568
ENST00000404484.9	TPM1	943	45.8401	4.31144e-06	0.000524568
ENST00000558910.3	TPM1	1968	45.8401	4.31144e-06	0.000524568
ENST00000317516.12	TPM1	1160	45.8401	4.31144e-06	0.000524568
ENST00000651590.1	TPM1	1382	45.8401	4.31144e-06	0.000524568
ENST00000560959.5	TPM1	925	45.8401	4.31144e-06	0.000524568
ENST00000559281.6	TPM1	941	45.8401	4.31144e-06	0.000524568
ENST00000505177.6	MAEA	1340	45.8366	4.31779e-06	0.000524568
ENST00000264750.10	MAEA	2058	45.8366	4.31779e-06	0.000524568
ENST00000303400.9	MAEA	2182	45.8366	4.31779e-06	0.000524568
ENST00000514708.5	MAEA	1945	45.8366	4.31779e-06	0.000524568
ENST00000509531.5	MAEA	1001	45.8366	4.31779e-06	0.000524568
ENST00000310325.10	CTSF	2044	45.8352	4.32031e-06	0.000524568
ENST00000462990.5	PPP2R1A	2730	45.8317	4.32651e-06	0.000524568
ENST00000322048.12	ROGDI	1418	45.7855	4.41027e-06	0.000526024
ENST00000587377.5	ROGDI	1394	45.7855	4.41027e-06	0.000526024
ENST00000279034.10	SOGA1	3703	45.785	4.41127e-06	0.000526024
ENST00000253055.8	MAP3K10	3754	45.782	4.41668e-06	0.000526024
ENST00000582678.5	ACE	2398	45.7701	4.43854e-06	0.000526024
ENST00000290866.10	ACE	4962	45.7701	4.43854e-06	0.000526024
ENST00000428043.5	ACE	5120	45.7701	4.43854e-06	0.000526024
ENST00000289805.10	SPATA2L	2331	45.7699	4.43888e-06	0.000526024
ENST00000335360.11	SPATA2L	1001	45.7699	4.43888e-06	0.000526024
ENST00000335071.4	FOXE3	1768	45.7619	4.45365e-06	0.000526024
ENST00000278071.6	ITPRIP	6807	45.7515	4.47291e-06	0.000526024
ENST00000337478.3	ITPRIP	6585	45.7515	4.47291e-06	0.000526024
ENST00000358187.2	ITPRIP	3981	45.7515	4.47291e-06	0.000526024
ENST00000647721.1	ITPRIP	4320	45.7515	4.47291e-06	0.000526024
ENST00000457269.8	ISYNA1	1703	45.7492	4.47715e-06	0.000526024
ENST00000347004.2	JAG2	5720	45.7477	4.48006e-06	0.000526024
ENST00000331782.8	JAG2	5773	45.7477	4.48006e-06	0.000526024
ENST00000586686.6	RPS15	562	45.7421	4.49048e-06	0.000526024
ENST00000591804.6	RPS15	711	45.7421	4.49048e-06	0.000526024
ENST00000585665.2	RPS15	467	45.7421	4.49048e-06	0.000526024
ENST00000357573.10	RABEP2	2175	45.7197	4.53235e-06	0.000529138
ENST00000358201.9	RABEP2	2307	45.7197	4.53235e-06	0.000529138
ENST00000380913.8	SHROOM2	7474	45.6745	4.61791e-06	0.00053822
ENST00000366654.5	FAM89A	1503	45.6613	4.64323e-06	0.000540261
ENST00000589123.5	NFIC	8068	45.6462	4.67246e-06	0.000540935
ENST00000395111.7	NFIC	1755	45.6462	4.67246e-06	0.000540935
ENST00000586919.5	NFIC	1221	45.6462	4.67246e-06	0.000540935
ENST00000318407.5	BOK	2626	45.6163	4.73046e-06	0.000545933
ENST00000257359.7	ADAMTS8	3628	45.6149	4.73321e-06	0.000545933
ENST00000529308.6	USP35	4725	45.6118	4.73929e-06	0.000545933
ENST00000380325.4	MRPS26	1016	45.607	4.74882e-06	0.000546122
ENST00000357277.8	REPS2	7978	45.5689	4.82424e-06	0.000552632
ENST00000303843.7	REPS2	7771	45.5689	4.82424e-06	0.000552632
ENST00000504548.4	TIGD5	5394	45.5639	4.83415e-06	0.000552632
ENST00000268042.7	ARRDC4	4062	45.5393	4.88352e-06	0.000552632
ENST00000377873.8	BFSP1	2217	45.5298	4.90272e-06	0.000552632
ENST00000344575.5	FZD9	2343	45.5282	4.90605e-06	0.000552632
ENST00000335351.8	TCFL5	2625	45.5057	4.95186e-06	0.000552632
ENST00000668452.1	JAKMIP3	6324	45.4992	4.96508e-06	0.000552632
ENST00000657785.1	JAKMIP3	6345	45.4992	4.96508e-06	0.000552632
ENST00000669493.1	JAKMIP3	7567	45.4992	4.96508e-06	0.000552632
ENST00000670120.1	JAKMIP3	6763	45.4992	4.96508e-06	0.000552632
ENST00000653512.1	JAKMIP3	5942	45.4992	4.96508e-06	0.000552632
ENST00000659050.1	JAKMIP3	6649	45.4992	4.96508e-06	0.000552632
ENST00000653623.1	JAKMIP3	6588	45.4992	4.96508e-06	0.000552632
ENST00000664697.1	JAKMIP3	6809	45.4992	4.96508e-06	0.000552632
ENST00000660144.1	JAKMIP3	6742	45.4992	4.96508e-06	0.000552632
ENST00000666974.1	JAKMIP3	6602	45.4992	4.96508e-06	0.000552632
ENST00000657318.1	JAKMIP3	6077	45.4992	4.96508e-06	0.000552632
ENST00000666210.1	JAKMIP3	6285	45.4992	4.96508e-06	0.000552632
ENST00000298622.9	JAKMIP3	6493	45.4992	4.96508e-06	0.000552632
ENST00000338333.5	FBLL1	1330	45.4807	5.00311e-06	0.000555972
ENST00000290354.6	CBR3	998	45.4534	5.05969e-06	0.000558919
ENST00000371732.10	CARD9	2111	45.4407	5.08637e-06	0.000558919
ENST00000371734.7	CARD9	1814	45.4407	5.08637e-06	0.000558919
ENST00000489932.2	CARD9	1912	45.4407	5.08637e-06	0.000558919
ENST00000173229.7	NTN1	5986	45.4314	5.10581e-06	0.000558919
ENST00000246117.9	NCLN	3680	45.4213	5.12727e-06	0.000558919
ENST00000372542.5	SNX21	1824	45.4202	5.12953e-06	0.000558919
ENST00000372541.1	SNX21	771	45.4202	5.12953e-06	0.000558919
ENST00000301242.9	PPP1R14A	560	45.4149	5.14072e-06	0.000558919
ENST00000591585.1	PPP1R14A	949	45.4149	5.14072e-06	0.000558919
ENST00000398484.6	FGFRL1	3639	45.4105	5.15004e-06	0.000558919
ENST00000510644.6	FGFRL1	3411	45.4105	5.15004e-06	0.000558919
ENST00000504138.5	FGFRL1	1663	45.4105	5.15004e-06	0.000558919
ENST00000264748.6	FGFRL1	3100	45.4105	5.15004e-06	0.000558919
ENST00000448525.5	CLCN7	4151	45.4063	5.15908e-06	0.000558919
ENST00000262318.12	CLCN7	3717	45.4063	5.15908e-06	0.000558919
ENST00000368088.4	KCNJ9	4202	45.402	5.16817e-06	0.000558919
ENST00000287777.5	KLHL40	2499	45.3962	5.18045e-06	0.000558919
ENST00000366988.5	NENF	916	45.395	5.18302e-06	0.000558919
ENST00000225614.6	GALK1	1445	45.3742	5.22756e-06	0.000561099
ENST00000588479.6	GALK1	1397	45.3742	5.22756e-06	0.000561099
ENST00000586244.1	GALK1	1180	45.3742	5.22756e-06	0.000561099
ENST00000538320.5	MAFF	2458	45.3547	5.26979e-06	0.000562146
ENST00000338483.7	MAFF	2374	45.3547	5.26979e-06	0.000562146
ENST00000426621.6	MAFF	2216	45.3547	5.26979e-06	0.000562146
ENST00000407965.1	MAFF	2325	45.3547	5.26979e-06	0.000562146
ENST00000488558.2	CUL4A	1111	45.3289	5.32608e-06	0.000566405
ENST00000375440.9	CUL4A	5821	45.3289	5.32608e-06	0.000566405
ENST00000308162.10	CFL1	1245	45.2928	5.40568e-06	0.000573109
ENST00000525451.6	CFL1	1878	45.2928	5.40568e-06	0.000573109
ENST00000615637.3	FOXD1	2512	45.2447	5.51368e-06	0.000583666
ENST00000173527.6	ISOC1	1942	45.2211	5.5673e-06	0.000588004
ENST00000293760.10	LEMD2	2941	45.2118	5.58864e-06	0.000588004
ENST00000614475.4	LEMD2	2883	45.2118	5.58864e-06	0.000588004
ENST00000421671.6	LEMD2	2323	45.2118	5.58864e-06	0.000588004
ENST00000266066.4	SFRP5	1883	45.2022	5.61075e-06	0.000589435
ENST00000390654.8	COL23A1	2899	45.1938	5.6301e-06	0.000589865
ENST00000372391.7	DLG5	7644	45.193	5.63188e-06	0.000589865
ENST00000312962.12	KRI1	2989	45.1605	5.70742e-06	0.000594163
ENST00000367519.9	EPM2A	3129	45.157	5.71583e-06	0.000594163
ENST00000618445.4	EPM2A	1694	45.157	5.71583e-06	0.000594163
ENST00000435470.2	EPM2A	1278	45.157	5.71583e-06	0.000594163
ENST00000638262.1	EPM2A	2679	45.157	5.71583e-06	0.000594163
ENST00000332674.9	MXI1	3470	45.1423	5.75019e-06	0.000596839
ENST00000300584.7	TBC1D2B	6067	45.1317	5.77544e-06	0.000597667
ENST00000409931.7	TBC1D2B	6086	45.1317	5.77544e-06	0.000597667
ENST00000233609.8	RPS15	534	45.1206	5.80175e-06	0.000598601
ENST00000592623.5	RPS15	873	45.1206	5.80175e-06	0.000598601
ENST00000530374.5	CYHR1	1870	45.1113	5.82387e-06	0.000599988
ENST00000329800.7	TMCC2	2818	45.0973	5.85732e-06	0.000602538
ENST00000263102.7	CCDC6	5727	45.0875	5.88085e-06	0.000604061
ENST00000265717.5	PRKAR2B	3689	45.072	5.9184e-06	0.000607018
ENST00000311630.7	FBXO45	5927	45.066	5.933e-06	0.000607615
ENST00000613174.2	H2AC16	482	45.0562	5.95671e-06	0.000609142
ENST00000311127.9	HEG1	9195	45.0522	5.96656e-06	0.000609249
ENST00000392006.8	HNRNPUL1	3925	45.0402	5.9958e-06	0.000609802
ENST00000602130.5	HNRNPUL1	2932	45.0402	5.9958e-06	0.000609802
ENST00000371941.4	PREX1	6752	45.0325	6.01471e-06	0.000609802
ENST00000409402.8	SPIRE1	5665	45.0276	6.02679e-06	0.000609802
ENST00000410092.7	SPIRE1	5533	45.0276	6.02679e-06	0.000609802
ENST00000336868.8	NXN	3045	45.0131	6.06269e-06	0.000609802
ENST00000357296.7	PAOX	1633	45.0109	6.06813e-06	0.000609802
ENST00000278060.10	PAOX	1830	45.0109	6.06813e-06	0.000609802
ENST00000356306.9	PAOX	1482	45.0109	6.06813e-06	0.000609802
ENST00000480071.2	PAOX	1324	45.0109	6.06813e-06	0.000609802
ENST00000264811.9	TRPC3	3675	45.0035	6.08648e-06	0.000609802
ENST00000506449.1	TRPC3	2700	45.0035	6.08648e-06	0.000609802
ENST00000513531.1	TRPC3	2382	45.0035	6.08648e-06	0.000609802
ENST00000338448.10	PALM	2891	44.9915	6.11648e-06	0.000611039
ENST00000264560.11	PALM	2755	44.9915	6.11648e-06	0.000611039
ENST00000330634.11	INF2	7578	44.977	6.15285e-06	0.000611616
ENST00000392634.9	INF2	7623	44.977	6.15285e-06	0.000611616
ENST00000398337.8	INF2	1689	44.977	6.15285e-06	0.000611616
ENST00000588262.5	FAM98C	826	44.9641	6.18546e-06	0.000611616
ENST00000252530.9	FAM98C	1271	44.9641	6.18546e-06	0.000611616
ENST00000343358.11	FAM98C	1006	44.9641	6.18546e-06	0.000611616
ENST00000358743.5	SMTN	3198	44.9576	6.20177e-06	0.000611616
ENST00000347557.6	SMTN	3130	44.9576	6.20177e-06	0.000611616
ENST00000333137.11	SMTN	3295	44.9576	6.20177e-06	0.000611616
ENST00000491806.6	KCNT1	3678	44.938	6.25171e-06	0.000612728
ENST00000631073.2	KCNT1	3948	44.938	6.25171e-06	0.000612728
ENST00000488444.6	KCNT1	3696	44.938	6.25171e-06	0.000612728
ENST00000490355.6	KCNT1	3708	44.938	6.25171e-06	0.000612728
ENST00000216122.9	MCM5	3458	44.9321	6.2669e-06	0.000612728
ENST00000229769.3	FANCE	2576	44.9289	6.275e-06	0.000612728
ENST00000648059.1	FANCE	2550	44.9289	6.275e-06	0.000612728
ENST00000377560.9	HECTD4	15759	44.9154	6.30975e-06	0.000614742
ENST00000245812.8	ALKBH7	970	44.914	6.31338e-06	0.000614742
ENST00000301740.13	SRRM2	9044	44.9079	6.32916e-06	0.000614806
ENST00000366696.2	H3-4	516	44.9068	6.3318e-06	0.000614806
ENST00000012443.9	PPP5C	2139	44.9001	6.34925e-06	0.000615637
ENST00000322357.9	ZBTB7A	6437	44.8877	6.38145e-06	0.000617031
ENST00000601588.1	ZBTB7A	2083	44.8877	6.38145e-06	0.000617031
ENST00000645284.1	ESPN	3543	44.8785	6.40552e-06	0.000617633
ENST00000636330.1	ESPN	4731	44.8785	6.40552e-06	0.000617633
ENST00000379198.5	B3GALT6	2805	44.8735	6.41862e-06	0.000618036
ENST00000433425.4	SMIM10L2B	2817	44.8669	6.43588e-06	0.000618837
ENST00000328024.11	RAB11B	1590	44.8558	6.46494e-06	0.000619908
ENST00000594216.1	RAB11B	894	44.8558	6.46494e-06	0.000619908
ENST00000491381.6	SNX21	3206	44.8198	6.56065e-06	0.00062562
ENST00000614929.4	SNX21	587	44.8198	6.56065e-06	0.00062562
ENST00000462307.5	SNX21	1043	44.8198	6.56065e-06	0.00062562
ENST00000342644.9	SNX21	1506	44.8198	6.56065e-06	0.00062562
ENST00000483873.6	GTF3C4	1417	44.7971	6.62152e-06	0.000628993
ENST00000372146.5	GTF3C4	8612	44.7971	6.62152e-06	0.000628993
ENST00000441885.8	SHISA6	7625	44.7898	6.64145e-06	0.000628993
ENST00000432116.7	SHISA6	7518	44.7898	6.64145e-06	0.000628993
ENST00000409168.7	SHISA6	7262	44.7898	6.64145e-06	0.000628993
ENST00000672935.1	DOHH	1757	44.7798	6.66844e-06	0.000629826
ENST00000427575.6	DOHH	1763	44.7798	6.66844e-06	0.000629826
ENST00000374566.7	EPB41L4B	5800	44.77	6.69503e-06	0.000630618
ENST00000374557.4	EPB41L4B	4006	44.77	6.69503e-06	0.000630618
ENST00000389805.9	SQSTM1	2840	44.7551	6.7359e-06	0.000632177
ENST00000510187.5	SQSTM1	1714	44.7551	6.7359e-06	0.000632177
ENST00000420138.5	GPC1	1835	44.7539	6.73899e-06	0.000632177
ENST00000219409.8	ARHGDIG	964	44.748	6.75533e-06	0.000632387
ENST00000430723.4	KCNH2	2648	44.7465	6.7595e-06	0.000632387
ENST00000217402.3	CHMP4B	1602	44.7414	6.77361e-06	0.000632853
ENST00000567180.3	SCX	1106	44.7335	6.79532e-06	0.000633204
ENST00000320954.11	CRTAP	6595	44.7165	6.84242e-06	0.000633204
ENST00000449224.1	CRTAP	1811	44.7165	6.84242e-06	0.000633204
ENST00000535419.2	PGRMC1	1762	44.7148	6.84729e-06	0.000633204
ENST00000217971.8	PGRMC1	1879	44.7148	6.84729e-06	0.000633204
ENST00000262958.4	GNA15	2273	44.7134	6.851e-06	0.000633204
ENST00000402744.9	CPE	2582	44.7105	6.85919e-06	0.000633204
ENST00000373109.7	SPOCK2	5224	44.7103	6.85968e-06	0.000633204
ENST00000317376.8	SPOCK2	5328	44.7103	6.85968e-06	0.000633204
ENST00000417443.3	SMIM10L2A	5230	44.7059	6.87192e-06	0.000633489
ENST00000310397.13	SNED1	8394	44.6958	6.90019e-06	0.000633564
ENST00000401884.5	SNED1	4538	44.6958	6.90019e-06	0.000633564
ENST00000405547.7	SNED1	7986	44.6958	6.90019e-06	0.000633564
ENST00000338450.7	ING1	1189	44.6803	6.94397e-06	0.000636739
ENST00000255008.4	SSTR4	1427	44.6752	6.95837e-06	0.000637215
ENST00000402472.2	PANX2	2291	44.6472	7.03791e-06	0.000642093
ENST00000436022.2	EFCC1	2691	44.6411	7.05555e-06	0.000642093
ENST00000379359.4	RGCC	958	44.6316	7.08256e-06	0.000642093
ENST00000317555.6	PGAM5	1182	44.6302	7.08661e-06	0.000642093
ENST00000498926.7	PGAM5	2811	44.6302	7.08661e-06	0.000642093
ENST00000375651.7	HSPA1A	2400	44.6299	7.08771e-06	0.000642093
ENST00000375650.5	HSPA1B	2517	44.6299	7.08771e-06	0.000642093
ENST00000378700.8	ID4	3873	44.6291	7.09002e-06	0.000642093
ENST00000608703.1	HSPA1A	1909	44.6154	7.12933e-06	0.000642093
ENST00000347708.5	HGH1	2534	44.6116	7.14044e-06	0.000642093
ENST00000360127.7	C17orf97	1841	44.6115	7.14085e-06	0.000642093
ENST00000571106.1	C17orf97	736	44.6115	7.14085e-06	0.000642093
ENST00000159647.9	PANX2	2964	44.5996	7.17539e-06	0.000642093
ENST00000395842.3	PANX2	3052	44.5996	7.17539e-06	0.000642093
ENST00000310546.3	SPSB4	2963	44.5831	7.22352e-06	0.000642093
ENST00000257555.11	HNF1A	3442	44.5795	7.23423e-06	0.000642093
ENST00000400024.6	HNF1A	2337	44.5795	7.23423e-06	0.000642093
ENST00000617366.4	HNF1A	2473	44.5795	7.23423e-06	0.000642093
ENST00000543427.5	HNF1A	2819	44.5795	7.23423e-06	0.000642093
ENST00000541924.5	HNF1A	1594	44.5795	7.23423e-06	0.000642093
ENST00000538646.5	HNF1A	1649	44.5795	7.23423e-06	0.000642093
ENST00000541395.5	HNF1A	3332	44.5795	7.23423e-06	0.000642093
ENST00000540108.1	HNF1A	3039	44.5795	7.23423e-06	0.000642093
ENST00000544413.2	HNF1A	2014	44.5795	7.23423e-06	0.000642093
ENST00000379751.5	CENPB	2890	44.5648	7.27737e-06	0.000642179
ENST00000343242.9	MAFK	3380	44.5646	7.2778e-06	0.000642179
ENST00000403150.5	MAFK	2773	44.5646	7.2778e-06	0.000642179
ENST00000331483.9	P4HB	2437	44.5518	7.31577e-06	0.000642179
ENST00000439918.6	P4HB	1502	44.5518	7.31577e-06	0.000642179
ENST00000322310.10	SSNA1	863	44.5486	7.32534e-06	0.000642179
ENST00000394272.8	HDDC3	1856	44.5477	7.32795e-06	0.000642179
ENST00000646620.1	HDDC3	1309	44.5477	7.32795e-06	0.000642179
ENST00000330334.7	HDDC3	1047	44.5477	7.32795e-06	0.000642179
ENST00000559898.5	HDDC3	1024	44.5477	7.32795e-06	0.000642179
ENST00000315423.12	TNIP2	1946	44.525	7.39563e-06	0.00064372
ENST00000503235.1	TNIP2	1653	44.525	7.39563e-06	0.00064372
ENST00000623882.3	CERS1	2517	44.5237	7.3996e-06	0.00064372
ENST00000429504.6	CERS1	2094	44.5237	7.3996e-06	0.00064372
ENST00000378247.8	SPIRE2	3268	44.5231	7.40132e-06	0.00064372
ENST00000393062.6	SPIRE2	2172	44.5231	7.40132e-06	0.00064372
ENST00000587424.2	SRSF8	4028	44.5109	7.43821e-06	0.000646116
ENST00000294889.6	C1orf115	2891	44.4949	7.48637e-06	0.000647895
ENST00000296946.6	TBXT	2436	44.4948	7.48676e-06	0.000647895
ENST00000366871.7	TBXT	2250	44.4948	7.48676e-06	0.000647895
ENST00000361069.9	LAMC3	7455	44.4744	7.54903e-06	0.000652468
ENST00000223136.5	FIS1	870	44.4492	7.62624e-06	0.000653434
ENST00000399134.5	EVPLL	1979	44.4471	7.63272e-06	0.000653434
ENST00000262966.12	MPND	1567	44.4388	7.65838e-06	0.000653434
ENST00000359935.8	MPND	1475	44.4388	7.65838e-06	0.000653434
ENST00000599840.5	MPND	1611	44.4388	7.65838e-06	0.000653434
ENST00000594716.5	MPND	1547	44.4388	7.65838e-06	0.000653434
ENST00000291270.9	DMPK	2799	44.4335	7.67506e-06	0.000653434
ENST00000447742.6	DMPK	2754	44.4335	7.67506e-06	0.000653434
ENST00000458663.6	DMPK	2548	44.4335	7.67506e-06	0.000653434
ENST00000618091.4	DMPK	2503	44.4335	7.67506e-06	0.000653434
ENST00000354227.9	DMPK	1982	44.4335	7.67506e-06	0.000653434
ENST00000323469.5	DIRAS1	3378	44.4309	7.6829e-06	0.000653434
ENST00000585334.1	DIRAS1	774	44.4309	7.6829e-06	0.000653434
ENST00000370501.4	NTSR1	4133	44.4256	7.69948e-06	0.00065404
ENST00000376105.4	ID1	1233	44.4046	7.76515e-06	0.00065753
ENST00000376112.4	ID1	983	44.4046	7.76515e-06	0.00065753
ENST00000455833.7	IFFO2	6179	44.4034	7.76906e-06	0.00065753
ENST00000177742.7	MRPS34	1040	44.3912	7.80735e-06	0.000658981
ENST00000397375.7	MRPS34	998	44.3912	7.80735e-06	0.000658981
ENST00000281961.3	TMEM178A	1664	44.3849	7.82723e-06	0.000658981
ENST00000328735.10	BACE2	2824	44.3798	7.84331e-06	0.000658981
ENST00000347667.5	BACE2	8764	44.3798	7.84331e-06	0.000658981
ENST00000330333.11	BACE2	8567	44.3798	7.84331e-06	0.000658981
ENST00000655992.1	AMPD2	2354	44.3651	7.89029e-06	0.000661323
ENST00000528454.5	AMPD2	2728	44.3651	7.89029e-06	0.000661323
ENST00000359540.7	BCR	4708	44.3445	7.95601e-06	0.000662127
ENST00000305877.13	BCR	6783	44.3445	7.95601e-06	0.000662127
ENST00000438576.3	C11orf68	1562	44.3445	7.95618e-06	0.000662127
ENST00000378251.3	LRRC47	4303	44.3438	7.95845e-06	0.000662127
ENST00000355468.7	P3H4	2791	44.3357	7.98438e-06	0.000662127
ENST00000393928.6	P3H4	2352	44.3357	7.98438e-06	0.000662127
ENST00000454147.1	SLC6A11	2794	44.3344	7.9886e-06	0.000662127
ENST00000254488.7	SLC6A11	4249	44.3344	7.9886e-06	0.000662127
ENST00000532462.5	PYGL	2711	44.3315	7.99814e-06	0.000662127
ENST00000216392.8	PYGL	2799	44.3315	7.99814e-06	0.000662127
ENST00000436152.6	IFFO1	3101	44.3234	8.02422e-06	0.000662127
ENST00000465801.5	IFFO1	2850	44.3234	8.02422e-06	0.000662127
ENST00000615885.4	IFFO1	2775	44.3234	8.02422e-06	0.000662127
ENST00000222725.10	LFNG	2445	44.306	8.08085e-06	0.000665199
ENST00000359574.7	LFNG	1377	44.306	8.08085e-06	0.000665199
ENST00000473989.8	UBN2	14692	44.3031	8.09027e-06	0.000665199
ENST00000156825.5	MBD3	5518	44.2873	8.14183e-06	0.000668644
ENST00000381461.6	KIAA2026	6884	44.2618	8.22621e-06	0.000673543
ENST00000399933.8	KIAA2026	7669	44.2618	8.22621e-06	0.000673543
ENST00000585382.5	NFIX	1083	44.2591	8.23517e-06	0.000673543
ENST00000304411.3	GPR27	2642	44.2531	8.25502e-06	0.000673543
ENST00000367657.7	ASTN1	4187	44.2369	8.30906e-06	0.000673543
ENST00000361833.7	ASTN1	7138	44.2369	8.30906e-06	0.000673543
ENST00000424564.2	ASTN1	3685	44.2369	8.30906e-06	0.000673543
ENST00000380094.10	ANKRD16	2734	44.234	8.31896e-06	0.000673543
ENST00000380092.8	ANKRD16	1646	44.234	8.31896e-06	0.000673543
ENST00000191063.8	ANKRD16	1567	44.234	8.31896e-06	0.000673543
ENST00000308406.9	MAPK7	3149	44.2227	8.35675e-06	0.000673543
ENST00000395602.8	MAPK7	3059	44.2227	8.35675e-06	0.000673543
ENST00000395604.8	MAPK7	2902	44.2227	8.35675e-06	0.000673543
ENST00000591291.5	PPP1R14A	433	44.2227	8.35675e-06	0.000673543
ENST00000298229.7	INPPL1	4789	44.2206	8.36389e-06	0.000673543
ENST00000563496.2	TCF24	2451	44.2089	8.40357e-06	0.000673543
ENST00000433642.3	BLOC1S3	2561	44.2017	8.42782e-06	0.000673543
ENST00000587722.1	BLOC1S3	732	44.2017	8.42782e-06	0.000673543
ENST00000610767.4	KCTD17	1502	44.2014	8.42883e-06	0.000673543
ENST00000402077.7	KCTD17	1691	44.2014	8.42883e-06	0.000673543
ENST00000403888.7	KCTD17	1763	44.2014	8.42883e-06	0.000673543
ENST00000331334.5	GLRX5	1103	44.1995	8.43527e-06	0.000673543
ENST00000338754.9	TPST2	5653	44.1961	8.44673e-06	0.000673543
ENST00000398110.6	TPST2	1968	44.1961	8.44673e-06	0.000673543
ENST00000403880.5	TPST2	2084	44.1961	8.44673e-06	0.000673543
ENST00000259241.7	HS6ST1	4223	44.1939	8.45443e-06	0.000673543
ENST00000337231.5	CDR2L	3536	44.191	8.46433e-06	0.000673556
ENST00000382545.5	KCNA1	7985	44.1801	8.50168e-06	0.000675751
ENST00000428638.5	ARHGAP27	4242	44.1681	8.54266e-06	0.000675905
ENST00000532891.6	ARHGAP27	2604	44.1681	8.54266e-06	0.000675905
ENST00000528273.5	ARHGAP27	2319	44.1681	8.54266e-06	0.000675905
ENST00000290470.3	ARHGAP27	1376	44.1681	8.54266e-06	0.000675905
ENST00000567874.5	DEF8	1554	44.1481	8.61188e-06	0.000680604
ENST00000587760.5	NFIX	1487	44.1318	8.66828e-06	0.000680931
ENST00000585575.5	NFIX	1485	44.1318	8.66828e-06	0.000680931
ENST00000393706.6	FPGS	2230	44.1299	8.67503e-06	0.000680931
ENST00000630236.2	FPGS	2160	44.1299	8.67503e-06	0.000680931
ENST00000373247.7	FPGS	2284	44.1299	8.67503e-06	0.000680931
ENST00000373228.5	FPGS	1383	44.1299	8.67503e-06	0.000680931
ENST00000356613.4	ARC	2950	44.0994	8.78197e-06	0.000685733
ENST00000339394.7	SDC3	5246	44.096	8.79408e-06	0.000685733
ENST00000355280.11	MINK1	5017	44.086	8.8295e-06	0.000685733
ENST00000347992.11	MINK1	4863	44.086	8.8295e-06	0.000685733
ENST00000453408.7	MINK1	3939	44.086	8.8295e-06	0.000685733
ENST00000343546.8	P4HTM	2268	44.0792	8.85361e-06	0.000685733
ENST00000383729.9	P4HTM	1771	44.0792	8.85361e-06	0.000685733
ENST00000593731.1	AC007192.1	5142	44.0773	8.86056e-06	0.000685733
ENST00000222254.13	PIK3R2	3980	44.0773	8.86056e-06	0.000685733
ENST00000426902.5	PIK3R2	3273	44.0773	8.86056e-06	0.000685733
ENST00000617642.1	PIK3R2	1446	44.0773	8.86056e-06	0.000685733
ENST00000617130.4	PIK3R2	2187	44.0773	8.86056e-06	0.000685733
ENST00000351513.7	DPYS	2122	44.076	8.86498e-06	0.000685733
ENST00000367547.8	SHCBP1L	2113	44.0576	8.93103e-06	0.000690071
ENST00000366812.6	ACBD3	3584	44.0456	8.97402e-06	0.000692261
ENST00000380358.9	CHD3	7361	44.0441	8.97936e-06	0.000692261
ENST00000279230.10	PLCB3	4197	44.033	9.01958e-06	0.000693204
ENST00000540288.5	PLCB3	4469	44.033	9.01958e-06	0.000693204
ENST00000269886.7	SH3GL1	2516	44.0324	9.02164e-06	0.000693204
ENST00000278505.5	ENDOD1	4651	44.015	9.08504e-06	0.000695232
ENST00000366624.8	MAP3K21	5853	44.0132	9.09137e-06	0.000695232
ENST00000366623.7	MAP3K21	3910	44.0132	9.09137e-06	0.000695232
ENST00000594794.5	HOMER3	903	44.012	9.09597e-06	0.000695232
ENST00000402918.7	ELFN2	8370	44.0072	9.11353e-06	0.000695232
ENST00000613079.4	ELFN2	8360	44.0072	9.11353e-06	0.000695232
ENST00000381813.4	CYS1	2738	44.0059	9.11833e-06	0.000695232
ENST00000265634.4	NPTX2	2713	43.9888	9.18116e-06	0.000699253
ENST00000246792.4	RRAS	986	43.9821	9.20575e-06	0.000700355
ENST00000314852.2	IMP3	2028	43.9719	9.24334e-06	0.000701673
ENST00000403490.2	IMP3	1237	43.9719	9.24334e-06	0.000701673
ENST00000331380.4	H2AC20	494	43.9644	9.27143e-06	0.000702814
ENST00000536229.7	SALL3	3997	43.9537	9.31104e-06	0.000702814
ENST00000294066.7	MAP4K2	7147	43.9498	9.3257e-06	0.000702814
ENST00000377350.7	MAP4K2	2931	43.9498	9.3257e-06	0.000702814
ENST00000562197.3	TPBGL	2931	43.9473	9.33505e-06	0.000702814
ENST00000389005.6	NCBP3	12772	43.9455	9.34169e-06	0.000702814
ENST00000577830.6	CUEDC1	3710	43.9388	9.36679e-06	0.000702814
ENST00000407144.6	CUEDC1	2190	43.9388	9.36679e-06	0.000702814
ENST00000360238.6	CUEDC1	2193	43.9388	9.36679e-06	0.000702814
ENST00000442396.6	ZNF839	2987	43.9384	9.36858e-06	0.000702814
ENST00000259339.7	TOR1B	2738	43.938	9.37004e-06	0.000702814
ENST00000341919.7	NFIC	1573	43.9287	9.4051e-06	0.000703158
ENST00000590282.5	NFIC	1558	43.9287	9.4051e-06	0.000703158
ENST00000443272.3	NFIC	8029	43.9287	9.4051e-06	0.000703158
ENST00000587975.2	R3HDM4	1765	43.9201	9.43742e-06	0.000703804
ENST00000674084.1	SCRIB	5227	43.9156	9.4544e-06	0.000703804
ENST00000320476.7	SCRIB	5143	43.9156	9.4544e-06	0.000703804
ENST00000356994.7	SCRIB	5607	43.9156	9.4544e-06	0.000703804
ENST00000375775.3	ING1	1074	43.9103	9.47458e-06	0.000704549
ENST00000353214.6	ARPC5L	2507	43.9031	9.50199e-06	0.000705072
ENST00000259477.6	ARPC5L	1325	43.9031	9.50199e-06	0.000705072
ENST00000372102.3	TP53RK	2012	43.9	9.5138e-06	0.000705193
ENST00000391860.7	PGBD5	10914	43.892	9.5443e-06	0.000705627
ENST00000376292.8	KLHL35	1500	43.8915	9.54626e-06	0.000705627
ENST00000536168.2	SPOCK2	1824	43.8904	9.55023e-06	0.000705627
ENST00000325167.9	CHMP6	1664	43.8729	9.61741e-06	0.000707295
ENST00000326656.12	PTPMT1	928	43.8665	9.6423e-06	0.000707295
ENST00000377401.3	H2BC13	488	43.8615	9.66156e-06	0.000707295
ENST00000645324.1	PRKG1	1297	43.8591	9.6707e-06	0.000707295
ENST00000373980.11	PRKG1	6615	43.8591	9.6707e-06	0.000707295
ENST00000643704.1	PRKG1	1549	43.8591	9.6707e-06	0.000707295
ENST00000643582.1	PRKG1	4478	43.8591	9.6707e-06	0.000707295
ENST00000373976.9	PRKG1	1181	43.8591	9.6707e-06	0.000707295
ENST00000377474.4	KCTD12	6231	43.8587	9.67239e-06	0.000707295
ENST00000339235.4	FBXL14	2527	43.858	9.67498e-06	0.000707295
ENST00000221459.7	LIN7B	746	43.8477	9.71491e-06	0.000708464
ENST00000487664.5	KCNT1	3845	43.8371	9.75649e-06	0.000708464
ENST00000371757.7	KCNT1	7123	43.8371	9.75649e-06	0.000708464
ENST00000460750.5	KCNT1	4738	43.8371	9.75649e-06	0.000708464
ENST00000301204.8	TMEM145	1797	43.8355	9.7626e-06	0.000708464
ENST00000673205.1	TMEM145	2744	43.8355	9.7626e-06	0.000708464
ENST00000673187.1	TMEM145	2219	43.8355	9.7626e-06	0.000708464
ENST00000452943.5	DBNL	1513	43.8254	9.80203e-06	0.000710382
ENST00000456303.6	TMEM191C	1958	43.8235	9.80955e-06	0.000710382
ENST00000416649.6	NCKIPSD	2925	43.8181	9.83091e-06	0.000710443
ENST00000294129.7	NCKIPSD	2977	43.8181	9.83091e-06	0.000710443
ENST00000348956.7	CKB	1420	43.8064	9.87693e-06	0.000711364
ENST00000395699.5	PURB	9232	43.7977	9.91109e-06	0.000711364
ENST00000371694.7	AGPAT2	1391	43.7852	9.96103e-06	0.000711364
ENST00000371696.7	AGPAT2	1546	43.7852	9.96103e-06	0.000711364
ENST00000538402.1	AGPAT2	1357	43.7852	9.96103e-06	0.000711364
ENST00000319518.13	CPNE7	2442	43.7794	9.98385e-06	0.000711364
ENST00000268720.9	CPNE7	2657	43.7794	9.98385e-06	0.000711364
ENST00000525982.5	CPNE7	576	43.7794	9.98385e-06	0.000711364
ENST00000255087.10	TESMIN	2535	43.7786	9.98704e-06	0.000711364
ENST00000443940.6	TESMIN	3495	43.7786	9.98704e-06	0.000711364
ENST00000544963.1	TESMIN	1235	43.7786	9.98704e-06	0.000711364
ENST00000358552.7	NFIX	1727	43.7779	9.99007e-06	0.000711364
ENST00000360105.8	NFIX	5459	43.7779	9.99007e-06	0.000711364
ENST00000617231.5	RAVER1	3484	43.7759	9.99779e-06	0.000711364
ENST00000615032.4	RAVER1	1952	43.7759	9.99779e-06	0.000711364
ENST00000299824.6	PPP1R16B	6259	43.7463	1.01168e-05	0.000717419
ENST00000373331.2	PPP1R16B	6106	43.7463	1.01168e-05	0.000717419
ENST00000314606.9	FARSA	1811	43.7312	1.01781e-05	0.000717419
ENST00000423140.6	FARSA	1720	43.7312	1.01781e-05	0.000717419
ENST00000586146.5	FARSA	1707	43.7312	1.01781e-05	0.000717419
ENST00000299957.11	CASC4	3974	43.7301	1.01826e-05	0.000717419
ENST00000557945.5	CASC4	1386	43.7301	1.01826e-05	0.000717419
ENST00000345795.6	CASC4	3764	43.7301	1.01826e-05	0.000717419
ENST00000347132.10	KCNQ4	4324	43.7291	1.01865e-05	0.000717419
ENST00000509682.6	KCNQ4	1926	43.7291	1.01865e-05	0.000717419
ENST00000333213.11	TSEN54	1937	43.7202	1.02227e-05	0.000717857
ENST00000280871.9	SLC2A13	7221	43.7146	1.02457e-05	0.000717857
ENST00000380858.1	SLC2A13	3082	43.7146	1.02457e-05	0.000717857
ENST00000259229.7	CCDC115	1769	43.7075	1.0275e-05	0.000717857
ENST00000442217.5	CCDC115	1847	43.7075	1.0275e-05	0.000717857
ENST00000382011.9	MCM5	2402	43.7058	1.02817e-05	0.000717857
ENST00000372844.8	HPCAL4	4600	43.7053	1.02839e-05	0.000717857
ENST00000617690.2	HPCAL4	4758	43.7053	1.02839e-05	0.000717857
ENST00000002596.6	HS3ST1	7160	43.7048	1.02861e-05	0.000717857
ENST00000265354.6	SRF	4231	43.6968	1.03186e-05	0.00071818
ENST00000405912.8	FEZ2	1993	43.6936	1.03322e-05	0.00071818
ENST00000379245.8	FEZ2	2097	43.6936	1.03322e-05	0.00071818
ENST00000451623.5	FEZ2	1869	43.6936	1.03322e-05	0.00071818
ENST00000670443.1	JAKMIP3	7117	43.6661	1.04457e-05	0.000721731
ENST00000661339.1	JAKMIP3	6686	43.6661	1.04457e-05	0.000721731
ENST00000658847.1	JAKMIP3	5754	43.6661	1.04457e-05	0.000721731
ENST00000262430.6	MLYCD	13054	43.6633	1.04577e-05	0.000721731
ENST00000391429.1	BHLHA9	902	43.6629	1.04594e-05	0.000721731
ENST00000381793.6	RBM47	4816	43.6489	1.05178e-05	0.000721731
ENST00000381795.10	RBM47	4473	43.6489	1.05178e-05	0.000721731
ENST00000295971.12	RBM47	5114	43.6489	1.05178e-05	0.000721731
ENST00000510871.5	RBM47	4951	43.6489	1.05178e-05	0.000721731
ENST00000313838.12	DRC3	2064	43.6349	1.05767e-05	0.000721731
ENST00000399187.6	DRC3	2031	43.6349	1.05767e-05	0.000721731
ENST00000584166.5	DRC3	1953	43.6349	1.05767e-05	0.000721731
ENST00000399182.5	DRC3	1923	43.6349	1.05767e-05	0.000721731
ENST00000640306.1	HNRNPU	2917	43.6337	1.05817e-05	0.000721731
ENST00000640218.2	HNRNPU	6867	43.6337	1.05817e-05	0.000721731
ENST00000444376.7	HNRNPU	6827	43.6337	1.05817e-05	0.000721731
ENST00000283179.14	HNRNPU	3120	43.6337	1.05817e-05	0.000721731
ENST00000262269.12	MYH14	3848	43.6331	1.05842e-05	0.000721731
ENST00000378895.9	DHRS13	1929	43.6266	1.06117e-05	0.000721731
ENST00000656021.1	TERT	5289	43.6239	1.0623e-05	0.000721731
ENST00000310581.10	TERT	4039	43.6239	1.0623e-05	0.000721731
ENST00000460137.6	TERT	2992	43.6239	1.0623e-05	0.000721731
ENST00000334602.10	TERT	3210	43.6239	1.0623e-05	0.000721731
ENST00000409025.5	USP39	1946	43.6069	1.06951e-05	0.000723082
ENST00000409470.5	USP39	2034	43.6069	1.06951e-05	0.000723082
ENST00000323701.11	USP39	2183	43.6069	1.06951e-05	0.000723082
ENST00000458268.5	USP39	751	43.6069	1.06951e-05	0.000723082
ENST00000409766.7	USP39	2033	43.6069	1.06951e-05	0.000723082
ENST00000360612.5	PIM3	2102	43.5786	1.08165e-05	0.000730514
ENST00000256925.11	CABLES1	5002	43.5764	1.08262e-05	0.000730514
ENST00000330651.11	MAPK11	2418	43.5612	1.08919e-05	0.000732803
ENST00000395764.5	MAPK11	1512	43.5612	1.08919e-05	0.000732803
ENST00000417877.1	MAPK11	2409	43.5612	1.08919e-05	0.000732803
ENST00000297954.8	WNK2	7138	43.5473	1.0952e-05	0.000735172
ENST00000395477.6	WNK2	6834	43.5473	1.0952e-05	0.000735172
ENST00000616365.2	H3C11	502	43.5457	1.09589e-05	0.000735172
ENST00000300952.6	MIDN	3790	43.5399	1.09843e-05	0.000735449
ENST00000591446.6	MIDN	3243	43.5399	1.09843e-05	0.000735449
ENST00000299727.5	GALR1	10749	43.5081	1.11243e-05	0.000743622
ENST00000448587.5	TINCR	3733	43.5073	1.11278e-05	0.000743622
ENST00000648619.1	RMI2	1228	43.4975	1.11714e-05	0.000745809
ENST00000349048.9	PFKL	2907	43.4851	1.12266e-05	0.000748772
ENST00000248114.7	GFER	2365	43.4612	1.13337e-05	0.000755189
ENST00000409039.8	DNAH10	13987	43.4477	1.13943e-05	0.000757769
ENST00000673944.1	DNAH10	14039	43.4477	1.13943e-05	0.000757769
ENST00000305202.8	NECAB2	1608	43.4396	1.14312e-05	0.000759497
ENST00000326153.9	GTPBP6	1907	43.4176	1.15312e-05	0.000764669
ENST00000326153.9_PAR_Y	GTPBP6	1907	43.4176	1.15312e-05	0.000764669
ENST00000381249.4	RDH14	1560	43.4044	1.15917e-05	0.000767949
ENST00000359315.6	TPGS1	1114	43.3958	1.16315e-05	0.000769847
ENST00000562824.5	JMJD8	1015	43.3798	1.17057e-05	0.000773031
ENST00000326674.10	PTPMT1	2462	43.3778	1.17149e-05	0.000773031
ENST00000301336.7	RILP	1560	43.3641	1.17786e-05	0.000773031
ENST00000544393.5	GLTP	914	43.362	1.17883e-05	0.000773031
ENST00000301838.5	FADD	1708	43.3619	1.17891e-05	0.000773031
ENST00000157812.7	PSMC4	1754	43.3551	1.18206e-05	0.000773031
ENST00000397594.5	HRAS	1099	43.3545	1.18237e-05	0.000773031
ENST00000397596.6	HRAS	1100	43.3545	1.18237e-05	0.000773031
ENST00000493230.5	HRAS	1114	43.3545	1.18237e-05	0.000773031
ENST00000311189.8	HRAS	1070	43.3545	1.18237e-05	0.000773031
ENST00000417302.5	HRAS	1233	43.3545	1.18237e-05	0.000773031
ENST00000451590.5	HRAS	1151	43.3545	1.18237e-05	0.000773031
ENST00000563972.1	SPIRE2	1823	43.3543	1.18248e-05	0.000773031
ENST00000611161.2	LENG9	2047	43.3449	1.18686e-05	0.000775168
ENST00000400463.7	KIF17	3731	43.338	1.19013e-05	0.000775835
ENST00000247986.2	KIF17	3969	43.338	1.19013e-05	0.000775835
ENST00000262304.9	PKD1	14140	43.3296	1.19407e-05	0.00077631
ENST00000423118.5	PKD1	14135	43.3296	1.19407e-05	0.00077631
ENST00000324093.8	PLXND1	7094	43.3223	1.19753e-05	0.00077631
ENST00000378891.9	DVL1	2926	43.3222	1.19758e-05	0.00077631
ENST00000378888.10	DVL1	3305	43.3222	1.19758e-05	0.00077631
ENST00000610709.2	DVL1	2268	43.3222	1.19758e-05	0.00077631
ENST00000322217.6	MYPOP	1896	43.289	1.21344e-05	0.00078191
ENST00000465518.2	RAB42	857	43.2881	1.21388e-05	0.00078191
ENST00000304494.9	CDKN2A	1218	43.2728	1.22126e-05	0.00078191
ENST00000579122.1	CDKN2A	666	43.2728	1.22126e-05	0.00078191
ENST00000498124.1	CDKN2A	880	43.2728	1.22126e-05	0.00078191
ENST00000306869.7	DCXR	852	43.2693	1.22295e-05	0.00078191
ENST00000400780.8	HSF1	2105	43.2686	1.22326e-05	0.00078191
ENST00000528838.6	HSF1	2134	43.2686	1.22326e-05	0.00078191
ENST00000382363.8	RNF215	2011	43.2625	1.22624e-05	0.00078191
ENST00000357582.3	MAP3K6	4438	43.2587	1.22808e-05	0.00078191
ENST00000374040.7	MAP3K6	4309	43.2587	1.22808e-05	0.00078191
ENST00000393437.8	LONRF2	15096	43.2565	1.22914e-05	0.00078191
ENST00000355057.3	H4C11	389	43.2493	1.23264e-05	0.00078191
ENST00000611927.2	H4C12	387	43.2493	1.23264e-05	0.00078191
ENST00000567264.1	UBFD1	642	43.2468	1.2339e-05	0.00078191
ENST00000395878.8	UBFD1	4745	43.2468	1.2339e-05	0.00078191
ENST00000616978.5	SLC9A7	9971	43.2436	1.23544e-05	0.00078191
ENST00000328306.4	SLC9A7	3838	43.2436	1.23544e-05	0.00078191
ENST00000498907.3	CEBPA	2601	43.2417	1.23637e-05	0.00078191
ENST00000312499.6	RMI2	1427	43.2248	1.24466e-05	0.00078191
ENST00000419982.3	CT47A12	1165	43.2177	1.24815e-05	0.00078191
ENST00000457020.3	CT47A11	1294	43.2177	1.24815e-05	0.00078191
ENST00000430448.3	CT47A10	1298	43.2177	1.24815e-05	0.00078191
ENST00000417256.3	CT47A9	1298	43.2177	1.24815e-05	0.00078191
ENST00000457977.3	CT47A8	1298	43.2177	1.24815e-05	0.00078191
ENST00000434883.3	CT47A7	1294	43.2177	1.24815e-05	0.00078191
ENST00000419194.3	CT47A6	1298	43.2177	1.24815e-05	0.00078191
ENST00000439466.3	CT47A5	1298	43.2177	1.24815e-05	0.00078191
ENST00000415858.3	CT47A4	1298	43.2177	1.24815e-05	0.00078191
ENST00000441330.3	CT47A3	1298	43.2177	1.24815e-05	0.00078191
ENST00000458218.3	CT47A2	1298	43.2177	1.24815e-05	0.00078191
ENST00000433030.3	CT47A1	1288	43.2177	1.24815e-05	0.00078191
ENST00000367157.6	NUAK2	3391	43.2094	1.25225e-05	0.00078191
ENST00000295731.7	IHH	2473	43.2067	1.25358e-05	0.00078191
ENST00000391916.7	DACT3	2939	43.2066	1.25366e-05	0.00078191
ENST00000410105.2	DACT3	3085	43.2066	1.25366e-05	0.00078191
ENST00000486777.7	RAB11FIP5	6285	43.2045	1.2547e-05	0.00078191
ENST00000258098.6	RAB11FIP5	4342	43.2045	1.2547e-05	0.00078191
ENST00000343730.10	MED22	4044	43.2013	1.25628e-05	0.00078191
ENST00000610672.4	MED22	4367	43.2013	1.25628e-05	0.00078191
ENST00000610888.4	MED22	3867	43.2013	1.25628e-05	0.00078191
ENST00000614493.4	MED22	3886	43.2013	1.25628e-05	0.00078191
ENST00000458098.5	CMPK2	1224	43.1915	1.26115e-05	0.00078191
ENST00000256722.9	CMPK2	2884	43.1915	1.26115e-05	0.00078191
ENST00000404168.1	CMPK2	2042	43.1915	1.26115e-05	0.00078191
ENST00000336138.4	THEM6	2239	43.1909	1.26147e-05	0.00078191
ENST00000226193.6	RCVRN	2469	43.1907	1.26155e-05	0.00078191
ENST00000327473.9	TNFAIP8L1	3816	43.1907	1.26156e-05	0.00078191
ENST00000536716.1	TNFAIP8L1	3845	43.1907	1.26156e-05	0.00078191
ENST00000590333.5	BRSK1	2977	43.1878	1.26299e-05	0.000782094
ENST00000367467.8	SASH1	7460	43.1423	1.2859e-05	0.000793727
ENST00000215882.10	SLC25A1	1548	43.1387	1.2877e-05	0.000793727
ENST00000544180.6	PYGL	2696	43.1355	1.28934e-05	0.000793727
ENST00000322147.8	LTBP3	4046	43.1325	1.29087e-05	0.000793727
ENST00000301873.10	LTBP3	4883	43.1325	1.29087e-05	0.000793727
ENST00000528516.5	LTBP3	3935	43.1325	1.29087e-05	0.000793727
ENST00000506838.5	MYL5	2956	43.1244	1.29503e-05	0.000793727
ENST00000505477.5	MYL5	584	43.1244	1.29503e-05	0.000793727
ENST00000511290.5	MYL5	781	43.1244	1.29503e-05	0.000793727
ENST00000450434.5	TRIM73	1425	43.1243	1.29506e-05	0.000793727
ENST00000331588.4	DUSP8	4455	43.1234	1.29553e-05	0.000793727
ENST00000397374.8	DUSP8	4824	43.1234	1.29553e-05	0.000793727
ENST00000373640.5	C2orf72	3629	43.1163	1.29916e-05	0.000794896
ENST00000592810.1	PLEKHF1	1357	43.1129	1.30089e-05	0.000794896
ENST00000436066.4	PLEKHF1	1699	43.1129	1.30089e-05	0.000794896
ENST00000253122.10	SLC6A8	3931	43.1059	1.30449e-05	0.000796145
ENST00000331505.5	RIMBP3C	5475	43.1038	1.30558e-05	0.000796145
ENST00000617875.6	RECQL4	3819	43.099	1.30808e-05	0.000796145
ENST00000397238.7	AGAP3	3494	43.0956	1.30983e-05	0.000796145
ENST00000473312.5	AGAP3	2039	43.0956	1.30983e-05	0.000796145
ENST00000479901.5	AGAP3	1881	43.0956	1.30983e-05	0.000796145
ENST00000522317.5	KCNK9	3276	43.0841	1.31578e-05	0.000796265
ENST00000650269.1	KCNK9	1731	43.0841	1.31578e-05	0.000796265
ENST00000303015.2	KCNK9	1245	43.0841	1.31578e-05	0.000796265
ENST00000520439.3	KCNK9	2393	43.0841	1.31578e-05	0.000796265
ENST00000648164.1	KCNK9	3379	43.0841	1.31578e-05	0.000796265
ENST00000232975.8	TNNC1	687	43.0785	1.31868e-05	0.000797325
ENST00000622464.4	AGAP3	3121	43.07	1.32309e-05	0.000799293
ENST00000251287.3	HCN2	3420	43.0588	1.32893e-05	0.000799358
ENST00000531072.1	SAC3D1	1362	43.0588	1.32897e-05	0.000799358
ENST00000398846.6	SAC3D1	1563	43.0588	1.32897e-05	0.000799358
ENST00000652489.1	SAC3D1	1261	43.0588	1.32897e-05	0.000799358
ENST00000674184.1	SAC3D1	1366	43.0588	1.32897e-05	0.000799358
ENST00000366788.8	STUM	7757	43.0494	1.33388e-05	0.000799538
ENST00000366789.5	STUM	4093	43.0494	1.33388e-05	0.000799538
ENST00000449103.5	PLXNB2	6383	43.0494	1.33389e-05	0.000799538
ENST00000359337.9	PLXNB2	6409	43.0494	1.33389e-05	0.000799538
ENST00000356950.2	H2BC12	495	43.0457	1.33584e-05	0.000799822
ENST00000326277.5	SNX18	2063	43.0397	1.33899e-05	0.000799822
ENST00000381410.5	SNX18	5223	43.0397	1.33899e-05	0.000799822
ENST00000343017.11	SNX18	3140	43.0397	1.33899e-05	0.000799822
ENST00000376085.4	LRRC38	2168	43.0345	1.34174e-05	0.000800777
ENST00000355797.7	MXRA7	5661	43.0184	1.35025e-05	0.000803779
ENST00000375036.6	MXRA7	1950	43.0184	1.35025e-05	0.000803779
ENST00000449428.6	MXRA7	1881	43.0184	1.35025e-05	0.000803779
ENST00000612273.1	COL6A1	3251	43.0071	1.35631e-05	0.000804967
ENST00000361866.8	COL6A1	4203	43.0071	1.35631e-05	0.000804967
ENST00000673918.1	KMT2B	8449	43.0053	1.35727e-05	0.000804967
ENST00000420124.4	KMT2B	8485	43.0053	1.35727e-05	0.000804967
ENST00000160373.8	CTTNBP2	5904	43.0016	1.35923e-05	0.000804967
ENST00000441556.5	CTTNBP2	5517	43.0016	1.35923e-05	0.000804967
ENST00000268070.9	ADAMTS17	6329	42.9987	1.36079e-05	0.000805201
ENST00000432134.7	TMEM191C	1129	42.9943	1.36314e-05	0.000805908
ENST00000527197.5	PUF60	1559	42.9896	1.36566e-05	0.000806707
ENST00000530446.5	KAT5	1697	42.9853	1.36799e-05	0.000806708
ENST00000341318.9	KAT5	2080	42.9853	1.36799e-05	0.000806708
ENST00000176763.10	STK10	5892	42.9824	1.36957e-05	0.00080695
ENST00000347486.8	SUPT6H	5569	42.9715	1.37546e-05	0.000809042
ENST00000314616.11	SUPT6H	6404	42.9715	1.37546e-05	0.000809042
ENST00000248121.7	SYNGR3	2026	42.9635	1.37977e-05	0.00081011
ENST00000390009.7	ACTN4	2102	42.9598	1.38178e-05	0.00081011
ENST00000378585.7	GABRD	1914	42.954	1.38495e-05	0.00081011
ENST00000640067.1	GABRD	1632	42.954	1.38495e-05	0.00081011
ENST00000638771.1	GABRD	1707	42.954	1.38495e-05	0.00081011
ENST00000640949.1	GABRD	1684	42.954	1.38495e-05	0.00081011
ENST00000337526.11	RTN4	4697	42.9473	1.38858e-05	0.00081011
ENST00000317610.11	RTN4	2333	42.9473	1.38858e-05	0.00081011
ENST00000357732.8	RTN4	2390	42.9473	1.38858e-05	0.00081011
ENST00000263277.8	EHD2	3506	42.9466	1.38897e-05	0.00081011
ENST00000372097.9	GTF3C5	2406	42.938	1.3937e-05	0.000810818
ENST00000372108.9	GTF3C5	2110	42.938	1.3937e-05	0.000810818
ENST00000342018.12	GTF3C5	1905	42.938	1.3937e-05	0.000810818
ENST00000375436.9	RCC2	4040	42.9273	1.39956e-05	0.000811716
ENST00000375433.3	RCC2	2030	42.9273	1.39956e-05	0.000811716
ENST00000412253.1	CYP26B1	4025	42.9239	1.40143e-05	0.000811716
ENST00000295082.3	KCNF1	2292	42.9133	1.40726e-05	0.000811716
ENST00000356628.4	NRARP	2641	42.9069	1.41081e-05	0.000811716
ENST00000372017.4	SNCG	756	42.8982	1.41563e-05	0.000811716
ENST00000438742.6	TNNT2	1058	42.8915	1.41936e-05	0.000811716
ENST00000317578.7	SIX5	3344	42.891	1.41968e-05	0.000811716
ENST00000371579.7	DPP7	1601	42.8884	1.42109e-05	0.000811716
ENST00000400798.6	KAZN	3643	42.8866	1.42214e-05	0.000811716
ENST00000400797.3	KAZN	1295	42.8866	1.42214e-05	0.000811716
ENST00000615234.5	POLR2E	2854	42.8847	1.42319e-05	0.000811716
ENST00000586746.5	POLR2E	1096	42.8847	1.42319e-05	0.000811716
ENST00000612655.4	POLR2E	1749	42.8847	1.42319e-05	0.000811716
ENST00000215587.11	POLR2E	1286	42.8847	1.42319e-05	0.000811716
ENST00000619917.4	POLR2E	932	42.8847	1.42319e-05	0.000811716
ENST00000382683.8	MADCAM1	603	42.8815	1.42495e-05	0.000811716
ENST00000405315.9	NUCB1	2406	42.8813	1.42511e-05	0.000811716
ENST00000407032.5	NUCB1	2158	42.8813	1.42511e-05	0.000811716
ENST00000613880.4	MADCAM1	1509	42.8789	1.42643e-05	0.000811716
ENST00000617201.4	MADCAM1	1491	42.8789	1.42643e-05	0.000811716
ENST00000622462.4	MADCAM1	1461	42.8789	1.42643e-05	0.000811716
ENST00000619333.4	MADCAM1	1485	42.8789	1.42643e-05	0.000811716
ENST00000346144.8	MADCAM1	1309	42.8789	1.42643e-05	0.000811716
ENST00000215637.8	MADCAM1	1541	42.8789	1.42643e-05	0.000811716
ENST00000621286.1	MADCAM1	1203	42.8789	1.42643e-05	0.000811716
ENST00000270824.1	EVA1B	1054	42.8761	1.428e-05	0.000811716
ENST00000612036.4	SLC16A10	1231	42.8707	1.43105e-05	0.000811716
ENST00000368851.10	SLC16A10	10757	42.8707	1.43105e-05	0.000811716
ENST00000637101.1	KIFBP	2651	42.8634	1.43511e-05	0.000811716
ENST00000638119.1	KIFBP	2537	42.8634	1.43511e-05	0.000811716
ENST00000635779.1	KIFBP	2542	42.8634	1.43511e-05	0.000811716
ENST00000361983.7	KIFBP	2462	42.8634	1.43511e-05	0.000811716
ENST00000626493.1	KIFBP	2337	42.8634	1.43511e-05	0.000811716
ENST00000408965.4	CEBPD	1252	42.8602	1.43693e-05	0.000812084
ENST00000300086.5	TERF2IP	2131	42.8529	1.44108e-05	0.000813103
ENST00000653858.1	TERF2IP	1976	42.8529	1.44108e-05	0.000813103
ENST00000293829.9	FGF11	2578	42.8478	1.44398e-05	0.00081335
ENST00000325285.8	FBXW5	2362	42.8459	1.44505e-05	0.00081335
ENST00000491246.4	FBXW5	785	42.8459	1.44505e-05	0.00081335
ENST00000569547.1	AC009690.3	1902	42.8332	1.45225e-05	0.000815416
ENST00000287202.10	CELF6	3373	42.8332	1.45225e-05	0.000815416
ENST00000567083.2	CELF6	1496	42.8332	1.45225e-05	0.000815416
ENST00000359995.10	SRSF2	1888	42.8198	1.45991e-05	0.000816405
ENST00000392485.2	SRSF2	2885	42.8198	1.45991e-05	0.000816405
ENST00000585202.5	SRSF2	1359	42.8198	1.45991e-05	0.000816405
ENST00000452355.7	SRSF2	1357	42.8198	1.45991e-05	0.000816405
ENST00000508921.7	SRSF2	1390	42.8198	1.45991e-05	0.000816405
ENST00000425441.5	CCDC12	1097	42.8162	1.46196e-05	0.000816893
ENST00000615129.4	IQCA1L	2606	42.8094	1.46586e-05	0.000817516
ENST00000404826.7	SDK1	10593	42.8055	1.46814e-05	0.000817516
ENST00000389531.7	SDK1	7606	42.8055	1.46814e-05	0.000817516
ENST00000267205.7	RHOF	2435	42.7997	1.47146e-05	0.000817516
ENST00000537171.5	RHOF	1485	42.7997	1.47146e-05	0.000817516
ENST00000589181.5	ANGPTL6	1579	42.7965	1.4733e-05	0.000817516
ENST00000592641.5	ANGPTL6	1781	42.7965	1.4733e-05	0.000817516
ENST00000253109.4	ANGPTL6	1900	42.7965	1.4733e-05	0.000817516
ENST00000215790.12	TBC1D10A	1972	42.7958	1.4737e-05	0.000817516
ENST00000372861.5	KCNK15	2514	42.7856	1.47962e-05	0.000820119
ENST00000575389.6	SALL3	3996	42.7816	1.48195e-05	0.000820119
ENST00000537592.6	SALL3	6555	42.7816	1.48195e-05	0.000820119
ENST00000621426.6	NOL4L	6577	42.7787	1.48365e-05	0.000820406
ENST00000238081.8	YWHAQ	2196	42.7688	1.48937e-05	0.000822028
ENST00000381844.8	YWHAQ	2216	42.7688	1.48937e-05	0.000822028
ENST00000289921.8	FAM160B2	4316	42.7647	1.49181e-05	0.000822028
ENST00000450006.7	FAM160B2	2846	42.7647	1.49181e-05	0.000822028
ENST00000325234.5	PLCB3	3946	42.7625	1.49305e-05	0.000822028
ENST00000393028.5	GIPC1	1483	42.7594	1.4949e-05	0.000822028
ENST00000591349.5	GIPC1	1068	42.7594	1.4949e-05	0.000822028
ENST00000372469.6	PRRX2	1305	42.755	1.49747e-05	0.000822788
ENST00000434396.1	ANKRD63	1143	42.7506	1.50007e-05	0.000823563
ENST00000357037.6	CAVIN1	3570	42.7465	1.50249e-05	0.00082424
ENST00000568449.6	EME2	5955	42.7305	1.51191e-05	0.000828749
ENST00000269856.5	FEM1A	9540	42.7204	1.51788e-05	0.000831364
ENST00000520495.5	MTCL1	3286	42.7129	1.52236e-05	0.00083316
ENST00000305123.5	IRS1	9705	42.7096	1.52431e-05	0.000833568
ENST00000259455.4	GABBR2	5499	42.7041	1.52764e-05	0.000834728
ENST00000598766.1	TMEM145	2011	42.6956	1.53272e-05	0.000835075
ENST00000429360.5	MPST	1331	42.6915	1.53518e-05	0.000835075
ENST00000343998.7	DIPK1C	3671	42.6912	1.53537e-05	0.000835075
ENST00000445755.7	CCDC124	987	42.6873	1.53769e-05	0.000835075
ENST00000597436.5	CCDC124	1055	42.6873	1.53769e-05	0.000835075
ENST00000541015.5	KLF16	1134	42.6869	1.53793e-05	0.000835075
ENST00000250916.6	KLF16	2901	42.6869	1.53793e-05	0.000835075
ENST00000617223.1	KLF16	1133	42.6869	1.53793e-05	0.000835075
ENST00000287263.8	RAB11FIP1	6253	42.6819	1.54095e-05	0.000835405
ENST00000330843.9	RAB11FIP1	8185	42.6819	1.54095e-05	0.000835405
ENST00000298854.7	RAPSN	1622	42.6736	1.54596e-05	0.000835504
ENST00000352508.7	RAPSN	1452	42.6736	1.54596e-05	0.000835504
ENST00000524487.5	RAPSN	1462	42.6736	1.54596e-05	0.000835504
ENST00000529341.1	RAPSN	1408	42.6736	1.54596e-05	0.000835504
ENST00000330271.6	ACTL10	2028	42.6709	1.54759e-05	0.000835736
ENST00000248879.8	DGCR6L	1172	42.665	1.55118e-05	0.00083613
ENST00000635183.1	DMRT2	2190	42.6539	1.5579e-05	0.00083613
ENST00000382255.7	DMRT2	2367	42.6539	1.5579e-05	0.00083613
ENST00000382251.7	DMRT2	2292	42.6539	1.5579e-05	0.00083613
ENST00000412350.6	DMRT2	1244	42.6539	1.5579e-05	0.00083613
ENST00000358146.6	DMRT2	1965	42.6539	1.5579e-05	0.00083613
ENST00000259622.10	DMRT2	2459	42.6539	1.5579e-05	0.00083613
ENST00000373673.5	ATOH7	1519	42.6508	1.5598e-05	0.00083613
ENST00000613122.5	CTDP1	3744	42.6486	1.56113e-05	0.00083613
ENST00000075430.11	CTDP1	3538	42.6486	1.56113e-05	0.00083613
ENST00000335005.10	ITM2C	1889	42.6479	1.56161e-05	0.00083613
ENST00000303236.9	EIF2AK3	4536	42.6368	1.56839e-05	0.00083911
ENST00000451519.1	VPS37D	1303	42.6278	1.57387e-05	0.000841395
ENST00000302584.5	NEUROD2	3030	42.6235	1.57656e-05	0.000842185
ENST00000408939.4	TTC30B	3799	42.6185	1.5796e-05	0.000843154
ENST00000608842.1	DGCR6	1837	42.6009	1.59054e-05	0.000845945
ENST00000480608.5	DGCR6	1435	42.6009	1.59054e-05	0.000845945
ENST00000391919.1	PPP5C	1929	42.5978	1.59245e-05	0.000845945
ENST00000616989.1	NT5M	1635	42.5972	1.59286e-05	0.000845945
ENST00000389022.9	NT5M	1581	42.5972	1.59286e-05	0.000845945
ENST00000371355.8	CACNA1B	9647	42.5962	1.59346e-05	0.000845945
ENST00000375234.8	PRXL2C	2899	42.5914	1.59647e-05	0.000845945
ENST00000371372.6	CACNA1B	9792	42.5863	1.5996e-05	0.000845945
ENST00000277551.6	CACNA1B	7158	42.5863	1.5996e-05	0.000845945
ENST00000277549.9	CACNA1B	7158	42.5863	1.5996e-05	0.000845945
ENST00000371363.5	CACNA1B	9758	42.5863	1.5996e-05	0.000845945
ENST00000371357.5	CACNA1B	9642	42.5863	1.5996e-05	0.000845945
ENST00000652148.1	ESYT2	5957	42.5846	1.60071e-05	0.000845945
ENST00000314222.5	PHLDA2	920	42.5813	1.60275e-05	0.000846326
ENST00000587086.2	MISP3	1535	42.5784	1.60459e-05	0.000846326
ENST00000634910.1	H2BC6	2585	42.5756	1.60632e-05	0.000846326
ENST00000614097.3	H2BC6	470	42.5756	1.60632e-05	0.000846326
ENST00000278550.12	TENM4	14381	42.5647	1.61316e-05	0.000848991
ENST00000367317.8	TNNT2	1050	42.5637	1.61383e-05	0.000848991
ENST00000617146.5	SRCIN1	7065	42.5548	1.61942e-05	0.000849787
ENST00000621492.4	SRCIN1	4644	42.5548	1.61942e-05	0.000849787
ENST00000529803.1	OMP	492	42.5539	1.62e-05	0.000849787
ENST00000651438.1	COL18A1	5408	42.5535	1.62026e-05	0.000849787
ENST00000245479.3	SOX9	3931	42.5431	1.62681e-05	0.000852581
ENST00000310074.8	TADA2B	4369	42.5332	1.6331e-05	0.000854187
ENST00000560869.6	TNFAIP2	4683	42.5325	1.63358e-05	0.000854187
ENST00000333007.7	TNFAIP2	4175	42.5325	1.63358e-05	0.000854187
ENST00000400809.8	CCNL2	3112	42.5093	1.64839e-05	0.000858125
ENST00000481223.6	CCNL2	2815	42.5093	1.64839e-05	0.000858125
ENST00000488340.5	CCNL2	1598	42.5093	1.64839e-05	0.000858125
ENST00000408918.8	CCNL2	1186	42.5093	1.64839e-05	0.000858125
ENST00000332598.7	TMED9	2546	42.5091	1.64852e-05	0.000858125
ENST00000538336.5	FKBP9	3621	42.5091	1.64855e-05	0.000858125
ENST00000380283.5	PXDC1	1878	42.5004	1.65413e-05	0.000860385
ENST00000286201.2	FZD7	3859	42.481	1.66673e-05	0.00086587
ENST00000218230.6	PCSK1N	1025	42.4803	1.66718e-05	0.00086587
ENST00000379937.6	BRF1	3314	42.4772	1.6692e-05	0.000866268
ENST00000331251.3	NPBWR1	2687	42.4608	1.67988e-05	0.000870993
ENST00000361379.9	TNNI1	6110	42.4555	1.68337e-05	0.000870993
ENST00000336092.8	TNNI1	1750	42.4555	1.68337e-05	0.000870993
ENST00000367312.5	TNNI1	1100	42.4555	1.68337e-05	0.000870993
ENST00000329203.5	FAM181B	3925	42.4536	1.68459e-05	0.000870993
ENST00000395601.7	SNTB1	5164	42.4439	1.69098e-05	0.000872339
ENST00000517992.2	SNTB1	4941	42.4439	1.69098e-05	0.000872339
ENST00000648490.1	SNTB1	4994	42.4439	1.69098e-05	0.000872339
ENST00000374338.5	LDLRAP1	2914	42.4363	1.69598e-05	0.000874272
ENST00000371999.5	MED22	987	42.4266	1.70238e-05	0.000876917
ENST00000342711.6	CDC42BPG	6161	42.424	1.7041e-05	0.000877093
ENST00000398246.8	LONRF1	3618	42.4223	1.70526e-05	0.000877093
ENST00000215574.9	CDC34	1418	42.4166	1.70902e-05	0.000877344
ENST00000347262.8	PPP1R14A	637	42.4143	1.71057e-05	0.000877344
ENST00000313601.11	GNAI2	2219	42.4133	1.71126e-05	0.000877344
ENST00000040877.2	TARBP1	5206	42.4083	1.71459e-05	0.000877344
ENST00000369856.8	FLNA	8240	42.4058	1.71627e-05	0.000877344
ENST00000610817.4	FLNA	7595	42.4058	1.71627e-05	0.000877344
ENST00000381937.9	NADK2	4011	42.3929	1.72486e-05	0.000877344
ENST00000514504.5	NADK2	1233	42.3929	1.72486e-05	0.000877344
ENST00000389641.9	CCDC57	2997	42.3927	1.72502e-05	0.000877344
ENST00000392347.5	CCDC57	3000	42.3927	1.72502e-05	0.000877344
ENST00000665763.1	CCDC57	3488	42.3927	1.72502e-05	0.000877344
ENST00000392343.3	CCDC57	2896	42.3927	1.72502e-05	0.000877344
ENST00000544848.2	H2AJ	644	42.3897	1.727e-05	0.000877344
ENST00000389078.3	H2AJ	785	42.3897	1.727e-05	0.000877344
ENST00000295133.9	FBXO41	6928	42.3854	1.72994e-05	0.000877344
ENST00000521871.5	FBXO41	7336	42.3854	1.72994e-05	0.000877344
ENST00000520530.2	FBXO41	3293	42.3854	1.72994e-05	0.000877344
ENST00000311595.14	ENGASE	1626	42.3803	1.73338e-05	0.000877344
ENST00000578419.6	ENGASE	1496	42.3803	1.73338e-05	0.000877344
ENST00000579016.6	ENGASE	4603	42.3803	1.73338e-05	0.000877344
ENST00000376991.6	DRAP1	819	42.3799	1.73363e-05	0.000877344
ENST00000312515.7	DRAP1	822	42.3799	1.73363e-05	0.000877344
ENST00000389532.9	CAMSAP1	8018	42.3517	1.75273e-05	0.000885719
ENST00000409386.3	CAMSAP1	5730	42.3517	1.75273e-05	0.000885719
ENST00000291442.3	NR2F6	2404	42.3479	1.75534e-05	0.00088639
ENST00000588201.5	ROGDI	1530	42.3426	1.75892e-05	0.000887548
ENST00000254190.4	CHSY1	4662	42.3373	1.76258e-05	0.000888746
ENST00000257017.5	RAB33A	945	42.3313	1.76669e-05	0.00089017
ENST00000326873.12	STK11	3293	42.3239	1.77179e-05	0.000890798
ENST00000586243.5	STK11	2777	42.3239	1.77179e-05	0.000890798
ENST00000652231.1	STK11	2072	42.3239	1.77179e-05	0.000890798
ENST00000673477.1	ATAD3B	4098	42.3117	1.78021e-05	0.000893262
ENST00000293443.12	FAM171A2	3138	42.3093	1.78185e-05	0.000893262
ENST00000589407.5	FAM171A2	1066	42.3093	1.78185e-05	0.000893262
ENST00000588067.1	FAM171A2	964	42.3093	1.78185e-05	0.000893262
ENST00000464664.3	CU639417.1	460	42.2996	1.78855e-05	0.000893521
ENST00000599962.2	H2BS1	467	42.2996	1.78855e-05	0.000893521
ENST00000527344.5	CFL1	962	42.2944	1.79222e-05	0.000893521
ENST00000531407.5	CFL1	1062	42.2944	1.79222e-05	0.000893521
ENST00000524553.5	CFL1	860	42.2944	1.79222e-05	0.000893521
ENST00000531413.5	CFL1	636	42.2944	1.79222e-05	0.000893521
ENST00000600277.5	SLC27A1	1423	42.2794	1.80266e-05	0.000893521
ENST00000252595.12	SLC27A1	3514	42.2794	1.80266e-05	0.000893521
ENST00000600297.1	SLC27A1	1163	42.2794	1.80266e-05	0.000893521
ENST00000342665.4	SOX12	4630	42.278	1.80364e-05	0.000893521
ENST00000376113.6	BIN1	1832	42.2697	1.80947e-05	0.000893521
ENST00000357970.7	BIN1	2497	42.2697	1.80947e-05	0.000893521
ENST00000393040.7	BIN1	2293	42.2697	1.80947e-05	0.000893521
ENST00000348750.8	BIN1	2074	42.2697	1.80947e-05	0.000893521
ENST00000259238.8	BIN1	2338	42.2697	1.80947e-05	0.000893521
ENST00000346226.7	BIN1	2401	42.2697	1.80947e-05	0.000893521
ENST00000393041.7	BIN1	2272	42.2697	1.80947e-05	0.000893521
ENST00000351659.7	BIN1	2365	42.2697	1.80947e-05	0.000893521
ENST00000352848.7	BIN1	2209	42.2697	1.80947e-05	0.000893521
ENST00000316724.10	BIN1	2487	42.2697	1.80947e-05	0.000893521
ENST00000409400.1	BIN1	2143	42.2697	1.80947e-05	0.000893521
ENST00000302937.8	TSEN34	2294	42.2421	1.82895e-05	0.000900569
ENST00000667261.1	TSEN34	1087	42.2421	1.82895e-05	0.000900569
ENST00000396383.5	TSEN34	1548	42.2421	1.82895e-05	0.000900569
ENST00000396388.3	TSEN34	2160	42.2421	1.82895e-05	0.000900569
ENST00000575301.5	NLGN2	4374	42.238	1.83185e-05	0.000900716
ENST00000302926.7	NLGN2	4980	42.238	1.83185e-05	0.000900716
ENST00000478373.6	NT5M	771	42.2349	1.83406e-05	0.000901163
ENST00000372808.4	GNMT	1076	42.2304	1.83728e-05	0.000902104
ENST00000372838.9	CERCAM	2308	42.2159	1.8476e-05	0.000902584
ENST00000555815.6	ATP10A	6804	42.215	1.84825e-05	0.000902584
ENST00000356865.11	ATP10A	6767	42.215	1.84825e-05	0.000902584
ENST00000673747.1	ATP10A	2999	42.215	1.84825e-05	0.000902584
ENST00000673716.1	ATP10A	1759	42.215	1.84825e-05	0.000902584
ENST00000389967.9	ATP10A	1200	42.215	1.84825e-05	0.000902584
ENST00000619904.1	ATP10A	988	42.215	1.84825e-05	0.000902584
ENST00000338758.11	PARVB	5429	42.2107	1.85136e-05	0.000902584
ENST00000330205.10	SPATC1L	1182	42.2099	1.85194e-05	0.000902584
ENST00000619850.2	FAM83D	2370	42.2075	1.85364e-05	0.000902584
ENST00000399816.4	UBE2QL1	5895	42.2054	1.85516e-05	0.000902584
ENST00000296849.10	NKD2	2182	42.2053	1.8552e-05	0.000902584
ENST00000274150.4	NKD2	1940	42.2053	1.8552e-05	0.000902584
ENST00000219548.9	STUB1	1340	42.1846	1.87018e-05	0.000908106
ENST00000296657.7	ANKRD33B	9586	42.1842	1.87049e-05	0.000908106
ENST00000504806.5	ANKRD33B	1591	42.1842	1.87049e-05	0.000908106
ENST00000424234.6	ACTN4	1566	42.1779	1.87506e-05	0.000909688
ENST00000310300.11	LRCH4	3177	42.1706	1.88032e-05	0.000911598
ENST00000584998.5	IKBKE	2487	42.1643	1.88498e-05	0.000912628
ENST00000264639.9	PSMD3	2147	42.1629	1.88597e-05	0.000912628
ENST00000371311.4	CT47B1	1328	42.1611	1.88724e-05	0.000912628
ENST00000291906.5	PKN3	3393	42.1605	1.88771e-05	0.000912628
ENST00000295640.9	RNPEP	2399	42.1451	1.89899e-05	0.00091573
ENST00000367286.7	RNPEP	2282	42.1451	1.89899e-05	0.00091573
ENST00000256474.3	VHL	4414	42.1377	1.90444e-05	0.00091573
ENST00000345392.2	VHL	2696	42.1377	1.90444e-05	0.00091573
ENST00000519934.5	MTDH	2184	42.1375	1.9046e-05	0.00091573
ENST00000308768.9	KCTD13	1685	42.1356	1.90603e-05	0.00091573
ENST00000568000.6	KCTD13	1716	42.1356	1.90603e-05	0.00091573
ENST00000561540.2	KCTD13	4172	42.1356	1.90603e-05	0.00091573
ENST00000567795.3	KCTD13	2878	42.1356	1.90603e-05	0.00091573
ENST00000428034.1	CLEC3B	752	42.0982	1.93379e-05	0.000924692
ENST00000549114.5	HAGHL	1820	42.0964	1.93514e-05	0.000924692
ENST00000341413.8	HAGHL	1701	42.0964	1.93514e-05	0.000924692
ENST00000564537.5	HAGHL	1667	42.0964	1.93514e-05	0.000924692
ENST00000561546.5	HAGHL	1041	42.0964	1.93514e-05	0.000924692
ENST00000389703.7	HAGHL	1347	42.0964	1.93514e-05	0.000924692
ENST00000586836.5	CCDC151	1867	42.0885	1.94105e-05	0.000924692
ENST00000611394.4	PRR5	1843	42.0885	1.94109e-05	0.000924692
ENST00000006251.11	PRR5	1767	42.0885	1.94109e-05	0.000924692
ENST00000318430.10	TMC8	4426	42.0883	1.94122e-05	0.000924692
ENST00000366926.4	SLC30A10	6579	42.0793	1.94797e-05	0.000924692
ENST00000356609.2	SLC30A10	3650	42.0793	1.94797e-05	0.000924692
ENST00000504201.1	NGFR	1840	42.0715	1.95387e-05	0.000924692
ENST00000320238.3	NHLH2	2512	42.0687	1.95598e-05	0.000924692
ENST00000369506.1	NHLH2	7226	42.0687	1.95598e-05	0.000924692
ENST00000442241.9	NLE1	5193	42.0686	1.95603e-05	0.000924692
ENST00000360831.9	NLE1	1726	42.0686	1.95603e-05	0.000924692
ENST00000589367.5	NLE1	1017	42.0686	1.95603e-05	0.000924692
ENST00000215631.9	GADD45B	1371	42.0649	1.95883e-05	0.000924692
ENST00000587345.1	GADD45B	765	42.0649	1.95883e-05	0.000924692
ENST00000372557.1	TNNC2	780	42.0643	1.95932e-05	0.000924692
ENST00000598205.5	MYH14	6137	42.0624	1.96075e-05	0.000924692
ENST00000642316.2	MYH14	6914	42.0624	1.96075e-05	0.000924692
ENST00000425460.5	MYH14	6811	42.0624	1.96075e-05	0.000924692
ENST00000376970.6	MYH14	6787	42.0624	1.96075e-05	0.000924692
ENST00000646861.1	MYH14	1890	42.0624	1.96075e-05	0.000924692
ENST00000596571.5	MYH14	5988	42.0624	1.96075e-05	0.000924692
ENST00000232888.7	RRP9	1542	42.054	1.96713e-05	0.000925677
ENST00000302964.4	PYDC1	589	42.0523	1.96844e-05	0.000925677
ENST00000316793.7	OXTR	4364	42.0376	1.97964e-05	0.000925677
ENST00000292169.6	S100A1	559	42.0364	1.98059e-05	0.000925677
ENST00000424383.4	ELFN1	3845	42.0344	1.98206e-05	0.000925677
ENST00000561626.3	ELFN1	3742	42.0344	1.98206e-05	0.000925677
ENST00000225777.7	SYNGR2	2325	42.0261	1.98847e-05	0.000925677
ENST00000585591.5	SYNGR2	949	42.0261	1.98847e-05	0.000925677
ENST00000588282.5	SYNGR2	1553	42.0261	1.98847e-05	0.000925677
ENST00000393721.5	ARHGAP4	2721	42.022	1.99159e-05	0.000925677
ENST00000370028.7	ARHGAP4	3372	42.022	1.99159e-05	0.000925677
ENST00000420383.5	ARHGAP4	2817	42.022	1.99159e-05	0.000925677
ENST00000350060.10	ARHGAP4	3254	42.022	1.99159e-05	0.000925677
ENST00000370016.5	ARHGAP4	3095	42.022	1.99159e-05	0.000925677
ENST00000404127.6	ARHGAP4	3232	42.022	1.99159e-05	0.000925677
ENST00000395018.6	CPLX3	2002	42.0159	1.99627e-05	0.000925677
ENST00000575158.5	MYO1C	4804	42.0159	1.99632e-05	0.000925677
ENST00000361007.7	MYO1C	4714	42.0159	1.99632e-05	0.000925677
ENST00000646049.1	MYO1C	4159	42.0159	1.99632e-05	0.000925677
ENST00000570984.7	MYO1C	3857	42.0159	1.99632e-05	0.000925677
ENST00000366691.4	RHOU	3965	41.9953	2.01221e-05	0.000925677
ENST00000255608.9	BTBD2	2629	41.9919	2.01489e-05	0.000925677
ENST00000544371.1	OPA3	1146	41.9917	2.01502e-05	0.000925677
ENST00000419916.8	PRXL2B	2747	41.9878	2.01807e-05	0.000925677
ENST00000378424.9	PRXL2B	2765	41.9878	2.01807e-05	0.000925677
ENST00000537325.6	PRXL2B	1096	41.9878	2.01807e-05	0.000925677
ENST00000378427.6	PRXL2B	2689	41.9878	2.01807e-05	0.000925677
ENST00000354191.8	BORCS8-MEF2B	1695	41.9844	2.02072e-05	0.000925677
ENST00000630940.2	BORCS8-MEF2B	1664	41.9844	2.02072e-05	0.000925677
ENST00000602804.5	BORCS8-MEF2B	1804	41.9844	2.02072e-05	0.000925677
ENST00000602689.1	BORCS8-MEF2B	554	41.9844	2.02072e-05	0.000925677
ENST00000488252.6	BORCS8	3149	41.9844	2.02072e-05	0.000925677
ENST00000462790.8	BORCS8	992	41.9844	2.02072e-05	0.000925677
ENST00000477565.3	BORCS8	1489	41.9844	2.02072e-05	0.000925677
ENST00000313352.11	PUF60	1804	41.9827	2.02207e-05	0.000925677
ENST00000399849.4	HIC1	3156	41.9823	2.02239e-05	0.000925677
ENST00000619757.5	HIC1	6707	41.9823	2.02239e-05	0.000925677
ENST00000282111.4	TCF7L1	2985	41.9801	2.0241e-05	0.000925677
ENST00000422725.4	FNDC10	2124	41.9649	2.03599e-05	0.000925677
ENST00000336431.10	GGT7	2638	41.9638	2.03686e-05	0.000925677
ENST00000378756.8	ATAD3A	2481	41.9601	2.03976e-05	0.000925677
ENST00000547838.2	PHETA1	2846	41.9526	2.04566e-05	0.000925677
ENST00000548163.1	PHETA1	2317	41.9526	2.04566e-05	0.000925677
ENST00000339485.4	VMAC	2240	41.9524	2.04581e-05	0.000925677
ENST00000319332.10	P3H2	3477	41.9497	2.04796e-05	0.000925677
ENST00000219478.11	ZNF500	5824	41.9487	2.04875e-05	0.000925677
ENST00000545009.1	ZNF500	2440	41.9487	2.04875e-05	0.000925677
ENST00000589422.1	ZNF500	1831	41.9487	2.04875e-05	0.000925677
ENST00000586042.6	FGF22	1288	41.9434	2.05295e-05	0.000925677
ENST00000215530.6	FGF22	1311	41.9434	2.05295e-05	0.000925677
ENST00000291294.7	PTGIR	2078	41.9423	2.05385e-05	0.000925677
ENST00000596260.1	PTGIR	1009	41.9423	2.05385e-05	0.000925677
ENST00000310054.9	CYP2S1	2612	41.9421	2.05399e-05	0.000925677
ENST00000593545.5	CYP2S1	1479	41.9421	2.05399e-05	0.000925677
ENST00000652042.1	KRI1	3005	41.937	2.05803e-05	0.000925677
ENST00000378132.2	PCDHA2	2626	41.9284	2.06485e-05	0.000925677
ENST00000526136.2	PCDHA2	5370	41.9284	2.06485e-05	0.000925677
ENST00000520672.2	PCDHA2	3056	41.9284	2.06485e-05	0.000925677
ENST00000293230.10	CYGB	1962	41.9277	2.06543e-05	0.000925677
ENST00000589342.1	CYGB	815	41.9277	2.06543e-05	0.000925677
ENST00000040663.8	MRI1	3178	41.922	2.06998e-05	0.000925677
ENST00000319545.12	MRI1	3027	41.922	2.06998e-05	0.000925677
ENST00000403477.7	TBC1D10A	1950	41.907	2.08198e-05	0.000925677
ENST00000291439.7	AP1M1	13193	41.9047	2.08377e-05	0.000925677
ENST00000429941.6	AP1M1	1578	41.9047	2.08377e-05	0.000925677
ENST00000444449.6	AP1M1	2311	41.9047	2.08377e-05	0.000925677
ENST00000261721.9	BTBD1	3194	41.9	2.08761e-05	0.000925677
ENST00000379403.2	BTBD1	1467	41.9	2.08761e-05	0.000925677
ENST00000333651.11	HMG20B	1585	41.891	2.09486e-05	0.000925677
ENST00000394729.6	PRKCD	2810	41.8907	2.09508e-05	0.000925677
ENST00000330452.8	PRKCD	2833	41.8907	2.09508e-05	0.000925677
ENST00000652449.1	PRKCD	2711	41.8907	2.09508e-05	0.000925677
ENST00000650739.1	PRKCD	2531	41.8907	2.09508e-05	0.000925677
ENST00000654719.1	PRKCD	2262	41.8907	2.09508e-05	0.000925677
ENST00000646702.1	SLC6A1	4343	41.8905	2.09521e-05	0.000925677
ENST00000642767.1	SLC6A1	4437	41.8905	2.09521e-05	0.000925677
ENST00000645575.1	SLC6A1	1834	41.8905	2.09521e-05	0.000925677
ENST00000642515.1	SLC6A1	4720	41.8905	2.09521e-05	0.000925677
ENST00000643498.1	SLC6A1	4341	41.8905	2.09521e-05	0.000925677
ENST00000646570.1	SLC6A1	4727	41.8905	2.09521e-05	0.000925677
ENST00000287766.10	SLC6A1	4478	41.8905	2.09521e-05	0.000925677
ENST00000642820.1	SLC6A1	4629	41.8905	2.09521e-05	0.000925677
ENST00000645054.1	SLC6A1	4612	41.8905	2.09521e-05	0.000925677
ENST00000642735.1	SLC6A1	4577	41.8905	2.09521e-05	0.000925677
ENST00000646022.1	SLC6A1	4282	41.8905	2.09521e-05	0.000925677
ENST00000645592.1	SLC6A1	4324	41.8905	2.09521e-05	0.000925677
ENST00000646924.1	SLC6A1	4541	41.8905	2.09521e-05	0.000925677
ENST00000645974.1	SLC6A1	4764	41.8905	2.09521e-05	0.000925677
ENST00000642639.1	SLC6A1	3934	41.8905	2.09521e-05	0.000925677
ENST00000646060.1	SLC6A1	4594	41.8905	2.09521e-05	0.000925677
ENST00000460480.2	SLC6A1	1164	41.8905	2.09521e-05	0.000925677
ENST00000642201.1	SLC6A1	4174	41.8905	2.09521e-05	0.000925677
ENST00000647194.1	SLC6A1	4226	41.8905	2.09521e-05	0.000925677
ENST00000646088.1	SLC6A1	1711	41.8905	2.09521e-05	0.000925677
ENST00000643396.1	SLC6A1	6767	41.8905	2.09521e-05	0.000925677
ENST00000645029.1	SLC6A1	4453	41.8905	2.09521e-05	0.000925677
ENST00000644175.1	SLC6A1	1694	41.8905	2.09521e-05	0.000925677
ENST00000644803.1	SLC6A1	4093	41.8905	2.09521e-05	0.000925677
ENST00000647384.1	SLC6A1	2636	41.8905	2.09521e-05	0.000925677
ENST00000326474.4	C3orf80	2718	41.8865	2.09848e-05	0.00092642
ENST00000450114.7	WEE1	3588	41.8828	2.10149e-05	0.00092642
ENST00000337211.8	PCGF6	1950	41.8802	2.10358e-05	0.00092642
ENST00000369847.4	PCGF6	2236	41.8802	2.10358e-05	0.00092642
ENST00000647574.1	PCGF6	2128	41.8802	2.10358e-05	0.00092642
ENST00000652555.1	FBXW8	4861	41.8688	2.11284e-05	0.000929904
ENST00000310682.6	SETD6	2042	41.8628	2.11767e-05	0.000930256
ENST00000394266.8	SETD6	3423	41.8628	2.11767e-05	0.000930256
ENST00000427443.5	SETD6	1909	41.8628	2.11767e-05	0.000930256
ENST00000378712.5	MIB2	2890	41.8368	2.13897e-05	0.000933342
ENST00000378708.5	MIB2	3012	41.8368	2.13897e-05	0.000933342
ENST00000506488.5	MIB2	2997	41.8368	2.13897e-05	0.000933342
ENST00000275072.5	PM20D2	4703	41.8353	2.14027e-05	0.000933342
ENST00000545180.5	SPHK1	2238	41.8306	2.14409e-05	0.000933342
ENST00000592299.6	SPHK1	1816	41.8306	2.14409e-05	0.000933342
ENST00000392496.3	SPHK1	1779	41.8306	2.14409e-05	0.000933342
ENST00000331444.12	DGCR6	1117	41.8301	2.14456e-05	0.000933342
ENST00000638240.1	AC007326.4	1669	41.8301	2.14456e-05	0.000933342
ENST00000302536.3	VAT1L	3791	41.823	2.15042e-05	0.000933342
ENST00000448521.5	DBNL	1808	41.8228	2.15055e-05	0.000933342
ENST00000456905.5	DBNL	1241	41.8228	2.15055e-05	0.000933342
ENST00000464762.5	DBNL	693	41.8228	2.15055e-05	0.000933342
ENST00000468694.5	DBNL	2068	41.8228	2.15055e-05	0.000933342
ENST00000494774.5	DBNL	2117	41.8228	2.15055e-05	0.000933342
ENST00000330949.3	SOX1	4558	41.8187	2.15393e-05	0.000933342
ENST00000264952.2	GRK7	3239	41.8165	2.15574e-05	0.000933342
ENST00000457408.7	TMED4	2294	41.8107	2.16058e-05	0.000933342
ENST00000289577.9	TMED4	2203	41.8107	2.16058e-05	0.000933342
ENST00000481238.1	TMED4	1755	41.8107	2.16058e-05	0.000933342
ENST00000436106.3	C19orf25	2403	41.8099	2.16126e-05	0.000933342
ENST00000585675.6	C19orf25	2243	41.8099	2.16126e-05	0.000933342
ENST00000586564.5	C19orf25	1265	41.8099	2.16126e-05	0.000933342
ENST00000592872.5	C19orf25	1287	41.8099	2.16126e-05	0.000933342
ENST00000615353.1	H4C9	1294	41.809	2.16203e-05	0.000933342
ENST00000369159.2	H2AC18	549	41.8084	2.16253e-05	0.000933342
ENST00000607355.2	H2AC19	564	41.8084	2.16253e-05	0.000933342
ENST00000620151.2	AL772284.2	1147	41.8078	2.16299e-05	0.000933342
ENST00000352529.1	CACNG6	1635	41.8011	2.1686e-05	0.000933342
ENST00000252729.6	CACNG6	1853	41.8011	2.1686e-05	0.000933342
ENST00000346968.2	CACNG6	645	41.8011	2.1686e-05	0.000933342
ENST00000456329.7	PWWP2A	3991	41.7988	2.17053e-05	0.000933342
ENST00000523662.1	PWWP2A	1819	41.7988	2.17053e-05	0.000933342
ENST00000307063.9	PWWP2A	3373	41.7988	2.17053e-05	0.000933342
ENST00000377834.8	HES2	4262	41.7953	2.17342e-05	0.0009335
ENST00000580033.5	ARHGDIA	547	41.7931	2.17529e-05	0.0009335
ENST00000578351.1	ARHGDIA	421	41.7931	2.17529e-05	0.0009335
ENST00000361144.9	KAZN	3838	41.7919	2.17629e-05	0.0009335
ENST00000246006.5	CD93	6681	41.7872	2.18024e-05	0.000934615
ENST00000356208.10	RBM38	2393	41.7731	2.19207e-05	0.000937214
ENST00000440234.6	RBM38	686	41.7731	2.19207e-05	0.000937214
ENST00000304222.2	ADORA2B	1735	41.7718	2.19311e-05	0.000937214
ENST00000219315.9	SETD6	6256	41.7628	2.20074e-05	0.000937214
ENST00000660295.1	TNNT2	1302	41.7624	2.20105e-05	0.000937214
ENST00000367318.10	TNNT2	1135	41.7624	2.20105e-05	0.000937214
ENST00000666449.1	TNNT2	1234	41.7624	2.20105e-05	0.000937214
ENST00000658476.1	TNNT2	1139	41.7624	2.20105e-05	0.000937214
ENST00000412633.3	TNNT2	1108	41.7624	2.20105e-05	0.000937214
ENST00000509001.5	TNNT2	1330	41.7624	2.20105e-05	0.000937214
ENST00000254730.11	EEFSEC	2205	41.7607	2.20255e-05	0.000937214
ENST00000483457.1	EEFSEC	1859	41.7607	2.20255e-05	0.000937214
ENST00000456430.6	CAND2	4573	41.7472	2.21398e-05	0.000941498
ENST00000426950.6	TSPY4	1179	41.738	2.22178e-05	0.00094308
ENST00000383008.1	TSPY4	1143	41.738	2.22178e-05	0.00094308
ENST00000440215.4	TSPY9P	945	41.738	2.22178e-05	0.00094308
ENST00000643797.1	GPX1	708	41.7321	2.22688e-05	0.000944665
ENST00000175756.10	PTPN18	3616	41.7241	2.23367e-05	0.000946962
ENST00000302514.4	C1QTNF4	1413	41.7076	2.24791e-05	0.000951733
ENST00000487053.5	MIB2	3252	41.7063	2.24904e-05	0.000951733
ENST00000504599.5	MIB2	3311	41.7063	2.24904e-05	0.000951733
ENST00000240285.10	RDH10	3959	41.7019	2.25284e-05	0.000952756
ENST00000358739.4	H2AC13	503	41.6948	2.25897e-05	0.000954765
ENST00000542434.5	ALOX5	2390	41.685	2.26749e-05	0.000956511
ENST00000374391.7	ALOX5	2519	41.685	2.26749e-05	0.000956511
ENST00000612635.4	ALOX5	1945	41.685	2.26749e-05	0.000956511
ENST00000432916.5	PRR5	1430	41.683	2.2692e-05	0.000956511
ENST00000409371.8	JAKMIP1	2416	41.6779	2.27368e-05	0.000956511
ENST00000410077.2	JAKMIP1	1835	41.6779	2.27368e-05	0.000956511
ENST00000601891.5	RABAC1	628	41.6773	2.27415e-05	0.000956511
ENST00000222008.11	RABAC1	750	41.6773	2.27415e-05	0.000956511
ENST00000221462.9	PPP1R37	2946	41.6703	2.28033e-05	0.000958357
ENST00000369697.5	KCND3	7396	41.666	2.28408e-05	0.000958357
ENST00000315987.6	KCND3	2716	41.666	2.28408e-05	0.000958357
ENST00000302127.4	KCND3	2659	41.666	2.28408e-05	0.000958357
ENST00000371225.4	TACSTD2	1820	41.6485	2.29948e-05	0.000959748
ENST00000281187.10	VPS26B	3661	41.6481	2.29977e-05	0.000959748
ENST00000525095.2	VPS26B	1558	41.6481	2.29977e-05	0.000959748
ENST00000311008.16	SPNS1	2205	41.648	2.29989e-05	0.000959748
ENST00000334536.12	SPNS1	2027	41.648	2.29989e-05	0.000959748
ENST00000372425.8	HYI	1265	41.648	2.2999e-05	0.000959748
ENST00000372432.5	HYI	1066	41.648	2.2999e-05	0.000959748
ENST00000486909.1	HYI	905	41.648	2.2999e-05	0.000959748
ENST00000550383.1	P2RX5-TAX1BP3	5905	41.6433	2.30403e-05	0.000959748
ENST00000552276.5	P2RX5	1642	41.6433	2.30403e-05	0.000959748
ENST00000547178.5	P2RX5	1998	41.6433	2.30403e-05	0.000959748
ENST00000225328.10	P2RX5	2060	41.6433	2.30403e-05	0.000959748
ENST00000313843.8	STX4	1410	41.6387	2.30812e-05	0.000960876
ENST00000541478.5	OTUB1	1803	41.6252	2.32005e-05	0.000965261
ENST00000315323.5	FZD2	3779	41.6141	2.32996e-05	0.000968598
ENST00000377316.6	MEN1	2868	41.5904	2.35118e-05	0.000968598
ENST00000377313.6	MEN1	2691	41.5904	2.35118e-05	0.000968598
ENST00000315422.9	MEN1	2960	41.5904	2.35118e-05	0.000968598
ENST00000450708.7	MEN1	2712	41.5904	2.35118e-05	0.000968598
ENST00000377321.5	MEN1	2614	41.5904	2.35118e-05	0.000968598
ENST00000377326.7	MEN1	3150	41.5904	2.35118e-05	0.000968598
ENST00000312049.10	MEN1	2761	41.5904	2.35118e-05	0.000968598
ENST00000394374.6	MEN1	3155	41.5904	2.35118e-05	0.000968598
ENST00000394376.5	MEN1	3034	41.5904	2.35118e-05	0.000968598
ENST00000337652.5	MEN1	3162	41.5904	2.35118e-05	0.000968598
ENST00000672304.1	MEN1	2800	41.5904	2.35118e-05	0.000968598
ENST00000440873.6	MEN1	2661	41.5904	2.35118e-05	0.000968598
ENST00000220325.9	EHD4	6401	41.5903	2.3513e-05	0.000968598
ENST00000367568.5	STX11	5504	41.5843	2.3567e-05	0.000968598
ENST00000252542.9	SAFB2	3167	41.5806	2.36006e-05	0.000968598
ENST00000593068.7	TMEM259	2753	41.5798	2.3608e-05	0.000968598
ENST00000333175.9	TMEM259	2581	41.5798	2.3608e-05	0.000968598
ENST00000356663.8	TMEM259	2687	41.5798	2.3608e-05	0.000968598
ENST00000395156.7	STX1A	2050	41.5792	2.36135e-05	0.000968598
ENST00000222812.8	STX1A	2102	41.5792	2.36135e-05	0.000968598
ENST00000395154.7	STX1A	1022	41.5792	2.36135e-05	0.000968598
ENST00000395155.3	STX1A	783	41.5792	2.36135e-05	0.000968598
ENST00000529044.5	TRIM29	1233	41.5788	2.36166e-05	0.000968598
ENST00000382349.5	ONECUT3	7185	41.575	2.3651e-05	0.000968598
ENST00000579828.5	DNAH9	1986	41.5727	2.36725e-05	0.000968598
ENST00000262442.9	DNAH9	13711	41.5727	2.36725e-05	0.000968598
ENST00000454412.6	DNAH9	13452	41.5727	2.36725e-05	0.000968598
ENST00000622495.4	FBXO21	6040	41.5584	2.38018e-05	0.000972741
ENST00000330622.9	FBXO21	2906	41.5584	2.38018e-05	0.000972741
ENST00000555948.5	TNNI1	580	41.5564	2.38203e-05	0.000972923
ENST00000565488.6	SLC25A24	4249	41.5509	2.38703e-05	0.000973241
ENST00000264128.13	SLC25A24	3320	41.5509	2.38703e-05	0.000973241
ENST00000648874.1	SLC25A24	3533	41.5509	2.38703e-05	0.000973241
ENST00000546084.5	TRAF1	3715	41.5444	2.39302e-05	0.00097511
ENST00000503771.2	TMEM158	1822	41.5393	2.39764e-05	0.000976416
ENST00000368223.4	NES	5568	41.5374	2.39936e-05	0.000976545
ENST00000370263.9	CHRNA4	5583	41.5329	2.40356e-05	0.000977678
ENST00000614378.1	H3C8	2411	41.5301	2.40612e-05	0.000978143
ENST00000397901.8	CHMP1A	2342	41.5268	2.40919e-05	0.000978243
ENST00000549328.1	CHMP1A	1003	41.5268	2.40919e-05	0.000978243
ENST00000397661.6	NFIX	3143	41.5193	2.41607e-05	0.000979889
ENST00000592199.5	NFIX	1509	41.5193	2.41607e-05	0.000979889
ENST00000431330.6	HARS1	1774	41.5075	2.42696e-05	0.000982191
ENST00000409533.5	SNORC	561	41.5061	2.42827e-05	0.000982191
ENST00000409230.5	SNORC	663	41.5061	2.42827e-05	0.000982191
ENST00000331342.4	SNORC	465	41.5061	2.42827e-05	0.000982191
ENST00000372667.9	ZDHHC12	1187	41.5055	2.42884e-05	0.000982191
ENST00000536926.5	TNNT1	901	41.4942	2.43938e-05	0.000984669
ENST00000587465.6	TNNT1	1065	41.4942	2.43938e-05	0.000984669
ENST00000585321.6	TNNT1	995	41.4942	2.43938e-05	0.000984669
ENST00000337190.7	MXD4	3871	41.4928	2.44066e-05	0.000984669
ENST00000221403.7	DHDH	1064	41.4869	2.44622e-05	0.000985504
ENST00000522614.5	DHDH	776	41.4869	2.44622e-05	0.000985504
ENST00000334049.11	GNAL	6227	41.486	2.447e-05	0.000985504
ENST00000547217.5	PACS2	2809	41.4793	2.45328e-05	0.000987458
ENST00000278025.9	FUOM	689	41.4751	2.45726e-05	0.000987911
ENST00000368552.7	FUOM	762	41.4751	2.45726e-05	0.000987911
ENST00000609451.5	EBF4	2012	41.4708	2.46123e-05	0.000988639
ENST00000545580.1	CCDC86	697	41.4651	2.46667e-05	0.000988639
ENST00000427407.5	DGCR6	1199	41.4575	2.4738e-05	0.000988639
ENST00000413146.6	TNFRSF8	2363	41.4556	2.47557e-05	0.000988639
ENST00000535977.5	RAB40C	2717	41.4519	2.47914e-05	0.000988639
ENST00000539661.5	RAB40C	2609	41.4519	2.47914e-05	0.000988639
ENST00000248139.8	RAB40C	2718	41.4519	2.47914e-05	0.000988639
ENST00000538492.5	RAB40C	2569	41.4519	2.47914e-05	0.000988639
ENST00000253008.3	PRDM12	2478	41.4512	2.47981e-05	0.000988639
ENST00000304301.10	NUDT16L1	1349	41.4478	2.48302e-05	0.000988639
ENST00000586252.1	NUDT16L1	922	41.4478	2.48302e-05	0.000988639
ENST00000586536.1	NUDT16L1	1406	41.4478	2.48302e-05	0.000988639
ENST00000405142.1	NUDT16L1	2040	41.4478	2.48302e-05	0.000988639
ENST00000304613.8	KNDC1	7021	41.4452	2.48543e-05	0.000988639
ENST00000369163.3	H3C10	1237	41.4446	2.48605e-05	0.000988639
ENST00000507955.6	DDX41	2230	41.4444	2.4862e-05	0.000988639
ENST00000330503.12	DDX41	2099	41.4444	2.4862e-05	0.000988639
ENST00000509576.5	DDX41	819	41.4444	2.4862e-05	0.000988639
ENST00000629036.2	DDX41	606	41.4444	2.4862e-05	0.000988639
ENST00000409379.8	TONSL	4531	41.4422	2.48828e-05	0.0009889
ENST00000484667.2	HES4	667	41.4393	2.4911e-05	0.00098945
ENST00000307145.4	KLF13	6845	41.4245	2.50516e-05	0.000993393
ENST00000279488.8	DUSP6	3627	41.4211	2.50846e-05	0.000993393
ENST00000308385.6	DUSP6	1959	41.4211	2.50846e-05	0.000993393
ENST00000578552.5	GPS1	1874	41.4158	2.51348e-05	0.000993393
ENST00000624957.3	GPS1	1825	41.4158	2.51348e-05	0.000993393
ENST00000623691.3	GPS1	1839	41.4158	2.51348e-05	0.000993393
ENST00000306823.10	GPS1	1842	41.4158	2.51348e-05	0.000993393
ENST00000629042.2	ANP32E	3054	41.4122	2.517e-05	0.000993393
ENST00000369115.3	ANP32E	708	41.4122	2.517e-05	0.000993393
ENST00000264088.8	SLC25A23	2056	41.4109	2.51824e-05	0.000993393
ENST00000301454.9	SLC25A23	3482	41.4109	2.51824e-05	0.000993393
ENST00000334510.9	SLC25A23	1424	41.4109	2.51824e-05	0.000993393
ENST00000326152.6	HSD11B2	1896	41.4072	2.5218e-05	0.000994231
ENST00000356591.4	APOLD1	4646	41.3814	2.54673e-05	0.00100076
ENST00000564065.5	DNASE1L2	2194	41.3803	2.54778e-05	0.00100076
ENST00000320700.10	DNASE1L2	1349	41.3803	2.54778e-05	0.00100076
ENST00000613572.4	DNASE1L2	1260	41.3803	2.54778e-05	0.00100076
ENST00000567494.5	DNASE1L2	1301	41.3803	2.54778e-05	0.00100076
ENST00000382437.8	DNASE1L2	1222	41.3803	2.54778e-05	0.00100076
ENST00000367495.4	RAB32	1065	41.3772	2.55083e-05	0.00100076
ENST00000360731.7	CLIC6	3860	41.3702	2.55758e-05	0.00100076
ENST00000349499.2	CLIC6	3806	41.3702	2.55758e-05	0.00100076
ENST00000397770.8	RGS11	2399	41.3699	2.55794e-05	0.00100076
ENST00000359740.6	RGS11	1371	41.3699	2.55794e-05	0.00100076
ENST00000622580.4	TNNI1	6142	41.3639	2.56376e-05	0.00100076
ENST00000222305.8	USF2	1746	41.354	2.57344e-05	0.00100076
ENST00000595068.5	USF2	1612	41.354	2.57344e-05	0.00100076
ENST00000668990.2	AP3B2	3697	41.3534	2.57405e-05	0.00100076
ENST00000535359.6	AP3B2	3754	41.3534	2.57405e-05	0.00100076
ENST00000620652.4	AP3B2	3729	41.3534	2.57405e-05	0.00100076
ENST00000652847.1	AP3B2	3714	41.3534	2.57405e-05	0.00100076
ENST00000261722.8	AP3B2	3738	41.3534	2.57405e-05	0.00100076
ENST00000666973.1	AP3B2	3420	41.3534	2.57405e-05	0.00100076
ENST00000657321.1	AP3B2	3698	41.3534	2.57405e-05	0.00100076
ENST00000666055.1	AP3B2	1919	41.3534	2.57405e-05	0.00100076
ENST00000542200.2	AP3B2	3921	41.3534	2.57405e-05	0.00100076
ENST00000535513.2	AP3B2	3395	41.3534	2.57405e-05	0.00100076
ENST00000537561.5	NUDT16	5943	41.3524	2.57502e-05	0.00100076
ENST00000222990.8	SNX8	4704	41.3515	2.57595e-05	0.00100076
ENST00000372172.5	HECTD3	3597	41.3432	2.58403e-05	0.00100334
ENST00000325438.12	PACS2	3708	41.3402	2.58708e-05	0.0010034
ENST00000447393.5	PACS2	6365	41.3402	2.58708e-05	0.0010034
ENST00000586400.5	TMEM235	2272	41.3121	2.6149e-05	0.00101166
ENST00000572449.6	BICDL2	2032	41.3079	2.61902e-05	0.00101166
ENST00000389347.4	BICDL2	1811	41.3079	2.61902e-05	0.00101166
ENST00000419580.6	ABI3	1718	41.3051	2.62185e-05	0.00101166
ENST00000276602.10	TERF1	3268	41.3031	2.62381e-05	0.00101166
ENST00000276603.10	TERF1	3329	41.3031	2.62381e-05	0.00101166
ENST00000300036.6	MYH11	6880	41.3025	2.62445e-05	0.00101166
ENST00000452625.7	MYH11	6940	41.3025	2.62445e-05	0.00101166
ENST00000396324.7	MYH11	6847	41.3025	2.62445e-05	0.00101166
ENST00000652121.1	MYH11	6126	41.3025	2.62445e-05	0.00101166
ENST00000576790.7	MYH11	5907	41.3025	2.62445e-05	0.00101166
ENST00000278317.11	TNNT3	1065	41.2905	2.63648e-05	0.00101339
ENST00000372047.7	RALGDS	3598	41.2904	2.63655e-05	0.00101339
ENST00000372050.8	RALGDS	3696	41.2904	2.63655e-05	0.00101339
ENST00000325888.12	FLNC	9188	41.2858	2.64114e-05	0.00101339
ENST00000346177.6	FLNC	9042	41.2858	2.64114e-05	0.00101339
ENST00000353903.9	CABP2	789	41.2845	2.6425e-05	0.00101339
ENST00000252288.8	GAMT	1110	41.2791	2.64792e-05	0.00101339
ENST00000447102.8	GAMT	1769	41.2791	2.64792e-05	0.00101339
ENST00000418210.2	TMEM64	4663	41.2743	2.65277e-05	0.00101339
ENST00000458549.7	TMEM64	4992	41.2743	2.65277e-05	0.00101339
ENST00000646664.1	ACTB	1812	41.2712	2.65594e-05	0.00101339
ENST00000425660.5	ACTB	1845	41.2712	2.65594e-05	0.00101339
ENST00000493945.6	ACTB	1495	41.2712	2.65594e-05	0.00101339
ENST00000311014.11	DNAI2	2292	41.2711	2.65604e-05	0.00101339
ENST00000582036.5	DNAI2	2240	41.2711	2.65604e-05	0.00101339
ENST00000579055.5	DNAI2	1993	41.2711	2.65604e-05	0.00101339
ENST00000446837.2	DNAI2	2474	41.2711	2.65604e-05	0.00101339
ENST00000543774.6	KAT8	1846	41.2689	2.65822e-05	0.00101339
ENST00000448516.6	KAT8	1789	41.2689	2.65822e-05	0.00101339
ENST00000219797.9	KAT8	1495	41.2689	2.65822e-05	0.00101339
ENST00000237596.7	PKD2	5089	41.2517	2.6757e-05	0.00101949
ENST00000593219.5	STK11	637	41.2412	2.68639e-05	0.00102222
ENST00000466652.2	CREG1	1997	41.2403	2.68728e-05	0.00102222
ENST00000370509.5	CREG1	1969	41.2403	2.68728e-05	0.00102222
ENST00000380648.9	EBF4	2908	41.2333	2.69446e-05	0.00102381
ENST00000449079.7	EBF4	2788	41.2333	2.69446e-05	0.00102381
ENST00000535626.6	BCAR1	2894	41.2305	2.69736e-05	0.00102381
ENST00000568943.5	SLC6A2	2471	41.2227	2.70535e-05	0.00102381
ENST00000414754.7	SLC6A2	3201	41.2227	2.70535e-05	0.00102381
ENST00000379906.6	SLC6A2	3551	41.2227	2.70535e-05	0.00102381
ENST00000561820.5	SLC6A2	2268	41.2227	2.70535e-05	0.00102381
ENST00000219833.12	SLC6A2	2858	41.2227	2.70535e-05	0.00102381
ENST00000566163.5	SLC6A2	1759	41.2227	2.70535e-05	0.00102381
ENST00000299705.10	TMED3	1418	41.2175	2.7107e-05	0.00102381
ENST00000424155.6	TMED3	16555	41.2175	2.7107e-05	0.00102381
ENST00000536821.5	TMED3	2265	41.2175	2.7107e-05	0.00102381
ENST00000543455.1	TMED3	1483	41.2175	2.7107e-05	0.00102381
ENST00000535997.6	CHMP1A	2295	41.2008	2.72799e-05	0.00102978
ENST00000380332.5	CALML5	874	41.1937	2.73537e-05	0.001032
ENST00000530251.1	SART1	753	41.1857	2.7437e-05	0.00103402
ENST00000312397.10	SART1	3557	41.1857	2.7437e-05	0.00103402
ENST00000637646.1	BEGAIN	2911	41.1647	2.76565e-05	0.00103964
ENST00000612898.1	H2BC15	1723	41.1642	2.76614e-05	0.00103964
ENST00000449538.3	H2BC15	715	41.1642	2.76614e-05	0.00103964
ENST00000606613.1	H2BC15	4137	41.1642	2.76614e-05	0.00103964
ENST00000396980.4	H2BC15	432	41.1642	2.76614e-05	0.00103964
ENST00000280155.4	ADRA2A	3879	41.1606	2.76993e-05	0.0010405
ENST00000225719.9	CPD	9372	41.1525	2.77846e-05	0.00104314
ENST00000264057.6	DGKD	6297	41.1496	2.78149e-05	0.00104371
ENST00000264864.8	PI4K2B	3594	41.1286	2.80378e-05	0.00105151
ENST00000624552.3	HMCN2	15610	41.1271	2.80538e-05	0.00105154
ENST00000356346.7	PLEC	14683	41.1222	2.81057e-05	0.00105292
ENST00000310981.6	SFT2D3	3746	41.1174	2.81575e-05	0.00105338
ENST00000248071.6	KLF2	2820	41.1147	2.81865e-05	0.00105338
ENST00000578845.2	CDKN2A	678	41.1079	2.82594e-05	0.00105338
ENST00000498628.6	CDKN2A	926	41.1079	2.82594e-05	0.00105338
ENST00000494262.5	CDKN2A	989	41.1079	2.82594e-05	0.00105338
ENST00000479692.2	CDKN2A	544	41.1079	2.82594e-05	0.00105338
ENST00000497750.1	CDKN2A	565	41.1079	2.82594e-05	0.00105338
ENST00000320848.7	MRFAP1L1	1578	41.1073	2.82656e-05	0.00105338
ENST00000307518.9	ANKRD2	1449	41.1056	2.82838e-05	0.00105338
ENST00000298808.9	ANKRD2	1350	41.1056	2.82838e-05	0.00105338
ENST00000368109.5	DUSP23	729	41.1026	2.83159e-05	0.00105338
ENST00000368108.7	DUSP23	694	41.1026	2.83159e-05	0.00105338
ENST00000368107.2	DUSP23	797	41.1026	2.83159e-05	0.00105338
ENST00000215565.3	NDUFB7	535	41.0923	2.84267e-05	0.00105621
ENST00000358784.11	GNB5	1735	41.0921	2.84288e-05	0.00105621
ENST00000375855.3	NXNL2	1457	41.0913	2.84376e-05	0.00105621
ENST00000314045.11	DDX54	4380	41.0784	2.85765e-05	0.00105902
ENST00000306014.9	DDX54	4377	41.0784	2.85765e-05	0.00105902
ENST00000671844.1	RET	3457	41.0751	2.8613e-05	0.00105902
ENST00000340058.6	RET	4159	41.0751	2.8613e-05	0.00105902
ENST00000615310.4	RET	4337	41.0751	2.8613e-05	0.00105902
ENST00000355710.8	RET	5617	41.0751	2.8613e-05	0.00105902
ENST00000219197.11	CBLN1	2442	41.0713	2.86534e-05	0.00105902
ENST00000536749.1	CBLN1	718	41.0713	2.86534e-05	0.00105902
ENST00000352483.3	RIPK4	4016	41.0652	2.87207e-05	0.00105902
ENST00000332512.8	RIPK4	3831	41.0652	2.87207e-05	0.00105902
ENST00000315073.10	TRIM41	3645	41.0643	2.87305e-05	0.00105902
ENST00000351937.9	TRIM41	2696	41.0643	2.87305e-05	0.00105902
ENST00000448100.6	ZGPAT	1881	41.0603	2.87735e-05	0.00105902
ENST00000355969.10	ZGPAT	1871	41.0603	2.87735e-05	0.00105902
ENST00000357119.8	ZGPAT	1896	41.0603	2.87735e-05	0.00105902
ENST00000369967.7	ZGPAT	1890	41.0603	2.87735e-05	0.00105902
ENST00000328969.5	ZGPAT	1945	41.0603	2.87735e-05	0.00105902
ENST00000366621.8	KCNK1	2061	41.0551	2.88309e-05	0.00106057
ENST00000458416.2	ASCL5	1420	41.0516	2.88686e-05	0.00106083
ENST00000449188.2	ASCL5	2026	41.0516	2.88686e-05	0.00106083
ENST00000421688.5	TMEM235	2490	41.0475	2.89131e-05	0.00106134
ENST00000551068.7	TMEM235	1187	41.0475	2.89131e-05	0.00106134
ENST00000355528.9	TBCD	7159	41.0431	2.89614e-05	0.00106199
ENST00000539345.6	TBCD	3975	41.0431	2.89614e-05	0.00106199
ENST00000360668.8	MAP1LC3A	964	41.0385	2.90117e-05	0.0010627
ENST00000397709.1	MAP1LC3A	698	41.0385	2.90117e-05	0.0010627
ENST00000381962.4	SRXN1	2528	41.0356	2.90446e-05	0.00106334
ENST00000342115.8	AMPD2	3728	41.0321	2.9083e-05	0.00106419
ENST00000539556.6	FAM92B	1862	41.0229	2.9184e-05	0.00106676
ENST00000629253.1	FAM92B	1011	41.0229	2.9184e-05	0.00106676
ENST00000263798.8	TYRO3	8032	41.0141	2.92811e-05	0.00106974
ENST00000320631.8	EHD1	4453	41.0099	2.93281e-05	0.00107026
ENST00000359393.6	EHD1	3618	41.0099	2.93281e-05	0.00107026
ENST00000370346.2	BHLHE23	1057	41.0071	2.93591e-05	0.00107026
ENST00000568886.5	VAC14	2151	41.0025	2.94105e-05	0.00107026
ENST00000261776.10	VAC14	3096	41.0025	2.94105e-05	0.00107026
ENST00000541152.6	SEPTIN9	3026	41.0014	2.94228e-05	0.00107026
ENST00000591088.5	SEPTIN9	1691	41.0014	2.94228e-05	0.00107026
ENST00000592951.5	SEPTIN9	1793	41.0014	2.94228e-05	0.00107026
ENST00000338883.8	MAP3K15	4012	41.0004	2.94343e-05	0.00107026
ENST00000664447.2	CYP27C1	5082	40.9868	2.95851e-05	0.00107518
ENST00000328928.11	THEMIS2	2337	40.9799	2.96627e-05	0.00107613
ENST00000373921.8	THEMIS2	2713	40.9799	2.96627e-05	0.00107613
ENST00000373925.5	THEMIS2	1650	40.9799	2.96627e-05	0.00107613
ENST00000383045.7	SEPTIN5	1588	40.9762	2.97047e-05	0.00107613
ENST00000438754.6	SEPTIN5	2241	40.9762	2.97047e-05	0.00107613
ENST00000455843.5	AC000093.1	4113	40.9762	2.97047e-05	0.00107613
ENST00000311635.12	FBXO31	5953	40.9738	2.97317e-05	0.00107651
ENST00000368680.4	NPR1	4185	40.9643	2.98384e-05	0.00107651
ENST00000404537.6	OBSL1	6105	40.962	2.9865e-05	0.00107651
ENST00000373876.5	OBSL1	5503	40.962	2.9865e-05	0.00107651
ENST00000603926.5	OBSL1	5520	40.962	2.9865e-05	0.00107651
ENST00000373873.8	OBSL1	3297	40.962	2.9865e-05	0.00107651
ENST00000336034.8	DEDD2	1882	40.9615	2.98706e-05	0.00107651
ENST00000596251.6	DEDD2	1905	40.9615	2.98706e-05	0.00107651
ENST00000595337.5	DEDD2	1894	40.9615	2.98706e-05	0.00107651
ENST00000598727.5	DEDD2	1037	40.9615	2.98706e-05	0.00107651
ENST00000371019.4	FRAT2	2233	40.9591	2.98977e-05	0.00107692
ENST00000263372.5	KCNK6	5721	40.9532	2.99643e-05	0.00107831
ENST00000304477.3	UTF1	1214	40.9529	2.99672e-05	0.00107831
ENST00000578689.2	GJD3	4086	40.9505	2.99949e-05	0.00107874
ENST00000247178.6	ATG14	4715	40.9451	3.00564e-05	0.00108039
ENST00000412770.7	PPP6R1	3984	40.9354	3.01664e-05	0.00108322
ENST00000587283.5	PPP6R1	2953	40.9354	3.01664e-05	0.00108322
ENST00000233607.6	APC2	10151	40.9323	3.02019e-05	0.00108337
ENST00000535453.5	APC2	11656	40.9323	3.02019e-05	0.00108337
ENST00000254323.6	ZSWIM4	4339	40.9229	3.03089e-05	0.00108665
ENST00000401450.3	RASL10A	1720	40.9191	3.03528e-05	0.0010871
ENST00000216101.7	RASL10A	1431	40.9191	3.03528e-05	0.0010871
ENST00000316586.9	STK25	4515	40.9121	3.04336e-05	0.0010883
ENST00000403346.7	STK25	2210	40.9121	3.04336e-05	0.0010883
ENST00000401869.5	STK25	2251	40.9121	3.04336e-05	0.0010883
ENST00000640762.1	GAMT	751	40.9089	3.04697e-05	0.00108871
ENST00000505839.1	MAEA	1444	40.9083	3.04766e-05	0.00108871
ENST00000421552.5	KLC2	2721	40.9053	3.0512e-05	0.00108885
ENST00000394066.6	KLC2	2591	40.9053	3.0512e-05	0.00108885
ENST00000258526.9	PLXNC1	7492	40.8997	3.05756e-05	0.00109056
ENST00000249373.8	SMO	3977	40.8867	3.0727e-05	0.00109422
ENST00000655644.1	SMO	3997	40.8867	3.0727e-05	0.00109422
ENST00000592012.5	MBD3	2379	40.8818	3.07832e-05	0.00109422
ENST00000590550.6	MBD3	2782	40.8818	3.07832e-05	0.00109422
ENST00000264972.9	ZAP70	2437	40.879	3.08162e-05	0.00109422
ENST00000332822.6	NOG	1913	40.8781	3.0827e-05	0.00109422
ENST00000530124.5	AHNAK	701	40.8775	3.08338e-05	0.00109422
ENST00000257247.11	AHNAK	1024	40.8775	3.08338e-05	0.00109422
ENST00000378024.9	AHNAK	18761	40.8775	3.08338e-05	0.00109422
ENST00000251582.12	ADAMTS2	6783	40.8744	3.08692e-05	0.00109422
ENST00000518335.3	ADAMTS2	4769	40.8744	3.08692e-05	0.00109422
ENST00000274609.5	ADAMTS2	2044	40.8744	3.08692e-05	0.00109422
ENST00000335606.11	AMACR	4108	40.8637	3.09941e-05	0.00109422
ENST00000382072.6	AMACR	2919	40.8637	3.09941e-05	0.00109422
ENST00000506639.5	AMACR	2182	40.8637	3.09941e-05	0.00109422
ENST00000382085.7	AMACR	1195	40.8637	3.09941e-05	0.00109422
ENST00000502637.5	AMACR	1598	40.8637	3.09941e-05	0.00109422
ENST00000426255.6	AMACR	1316	40.8637	3.09941e-05	0.00109422
ENST00000512079.5	AMACR	858	40.8637	3.09941e-05	0.00109422
ENST00000382068.3	AMACR	862	40.8637	3.09941e-05	0.00109422
ENST00000356487.11	GPI	4125	40.8559	3.10859e-05	0.00109633
ENST00000647446.1	GPI	2020	40.8559	3.10859e-05	0.00109633
ENST00000561030.5	LINGO1	2677	40.851	3.11434e-05	0.00109781
ENST00000523250.5	DHDH	634	40.8488	3.11699e-05	0.00109818
ENST00000160382.10	ACTL6B	1524	40.8412	3.12589e-05	0.00110065
ENST00000550102.5	CHMP1A	803	40.8401	3.12719e-05	0.00110065
ENST00000265340.12	PITX1	2337	40.8355	3.13262e-05	0.00110144
ENST00000506438.5	PITX1	1305	40.8355	3.13262e-05	0.00110144
ENST00000263897.10	USE1	845	40.8271	3.14261e-05	0.00110216
ENST00000600970.5	USE1	826	40.8271	3.14261e-05	0.00110216
ENST00000595101.5	USE1	1776	40.8271	3.14261e-05	0.00110216
ENST00000596136.5	USE1	637	40.8271	3.14261e-05	0.00110216
ENST00000445667.6	USE1	795	40.8271	3.14261e-05	0.00110216
ENST00000380482.9	MEDAG	2294	40.8149	3.15699e-05	0.00110579
ENST00000340083.6	DOK7	2566	40.8141	3.15797e-05	0.00110579
ENST00000507039.5	DOK7	2551	40.8141	3.15797e-05	0.00110579
ENST00000269051.9	RHBDL3	5003	40.8129	3.15937e-05	0.00110579
ENST00000371746.9	LHX3	2434	40.8111	3.16159e-05	0.00110601
ENST00000379472.4	KCNC1	7965	40.8069	3.16662e-05	0.00110666
ENST00000265969.8	KCNC1	4303	40.8069	3.16662e-05	0.00110666
ENST00000371741.6	KCNB1	11871	40.7988	3.1763e-05	0.00110835
ENST00000635465.1	KCNB1	4114	40.7988	3.1763e-05	0.00110835
ENST00000291900.7	ZER1	4293	40.7982	3.17695e-05	0.00110835
ENST00000313135.3	UTS2R	1357	40.7975	3.17787e-05	0.00110835
ENST00000369295.4	ADRB1	3039	40.7897	3.18723e-05	0.00111105
ENST00000333151.5	H2AC14	476	40.7841	3.19392e-05	0.00111283
ENST00000377670.8	HIF3A	5852	40.7795	3.19941e-05	0.00111418
ENST00000389916.5	KIF19	3629	40.7781	3.20115e-05	0.00111422
ENST00000302006.4	IRX1	2080	40.7657	3.2161e-05	0.00111886
ENST00000266077.5	SLC2A4RG	2361	40.7522	3.23253e-05	0.00112402
ENST00000409223.2	KLHL30	3780	40.75	3.23525e-05	0.00112439
ENST00000318445.11	SLCO3A1	5102	40.7437	3.24286e-05	0.00112591
ENST00000424469.2	SLCO3A1	2705	40.7437	3.24286e-05	0.00112591
ENST00000338134.8	KPTN	1636	40.736	3.25234e-05	0.00112807
ENST00000594208.5	KPTN	1623	40.736	3.25234e-05	0.00112807
ENST00000538171.5	TRAP1	2052	40.7322	3.25697e-05	0.00112911
ENST00000372114.4	TP53RK	3180	40.7277	3.26253e-05	0.00113038
ENST00000401073.7	KIAA1522	5493	40.7262	3.26426e-05	0.00113038
[truncated: 67,232 more rows]

## Sheet: CAI
Transcript ID	CAI
ENST00000641515.2	0.643331
ENST00000335137.4	0.645183
ENST00000426406.3	0.689624
ENST00000332831.4	0.689624
ENST00000342066.8	0.800681
ENST00000618181.4	0.80102
ENST00000622503.4	0.800241
ENST00000618323.4	0.741714
ENST00000616016.4	0.796803
ENST00000618779.4	0.797994
ENST00000616125.4	0.801803
ENST00000620200.4	0.740791
ENST00000617307.4	0.800374
ENST00000327044.7	0.792128
ENST00000338591.8	0.819422
ENST00000622660.1	0.823314
ENST00000379410.8	0.798172
ENST00000379409.6	0.794965
ENST00000379407.7	0.789277
ENST00000341290.6	0.772371
ENST00000433179.3	0.774611
ENST00000428771.6	0.753682
ENST00000304952.11	0.753678
ENST00000484667.2	0.756987
ENST00000624697.4	0.842291
ENST00000649529.1	0.840918
ENST00000379370.7	0.803267
ENST00000620552.4	0.802815
ENST00000652369.1	0.802192
ENST00000651234.1	0.802198
ENST00000453464.3	0.813252
ENST00000379339.5	0.76778
ENST00000379325.7	0.778681
ENST00000421241.6	0.774161
ENST00000477196.5	0.748762
ENST00000467751.5	0.734768
ENST00000379320.5	0.766793
ENST00000379319.5	0.774161
ENST00000379290.6	0.820961
ENST00000379289.6	0.820961
ENST00000379288.3	0.819949
ENST00000328596.10	0.756341
ENST00000379268.7	0.764014
ENST00000486728.5	0.784049
ENST00000379265.5	0.763751
ENST00000379236.4	0.833365
ENST00000360001.11	0.836704
ENST00000660930.1	0.803078
ENST00000465727.5	0.765029
ENST00000263741.12	0.80618
ENST00000379198.5	0.792219
ENST00000330388.2	0.799317
ENST00000450390.6	0.750612
ENST00000349431.11	0.693179
ENST00000347370.6	0.680518
ENST00000400929.6	0.680518
ENST00000464036.5	0.728426
ENST00000360466.6	0.693179
ENST00000400930.8	0.698446
ENST00000473215.5	0.750612
ENST00000466752.5	0.750612
ENST00000503294.5	0.750612
ENST00000477894.5	0.728776
ENST00000379116.10	0.792787
ENST00000379101.8	0.759905
ENST00000338555.6	0.799975
ENST00000400928.7	0.799975
ENST00000325425.12	0.799469
ENST00000354700.10	0.820422
ENST00000353662.4	0.82342
ENST00000354980.7	0.698149
ENST00000379031.10	0.779589
ENST00000540437.5	0.841408
ENST00000545578.5	0.845433
ENST00000620829.4	0.830317
ENST00000618806.4	0.859618
ENST00000435064.6	0.840782
ENST00000411962.5	0.827993
ENST00000421495.6	0.856448
ENST00000458452.7	0.742822
ENST00000419704.5	0.835177
ENST00000532772.5	0.798898
ENST00000450926.6	0.841187
ENST00000527098.5	0.711982
ENST00000528879.5	0.76699
ENST00000526797.5	0.788081
ENST00000430786.5	0.698413
ENST00000429572.5	0.780021
ENST00000531019.5	0.77613
ENST00000343938.9	0.852615
ENST00000339381.6	0.833058
ENST00000378891.9	0.802702
ENST00000378888.10	0.799258
ENST00000610709.2	0.794255
ENST00000342753.8	0.779143
ENST00000309212.10	0.778277
ENST00000445648.5	0.777739
ENST00000477278.3	0.782387
ENST00000338370.7	0.78925
ENST00000338338.9	0.78925
ENST00000321751.9	0.78925
ENST00000378853.3	0.78925
ENST00000400809.8	0.730176
ENST00000408952.8	0.755553
ENST00000481223.6	0.676353
ENST00000488340.5	0.677805
ENST00000408918.8	0.678488
ENST00000425598.2	0.629331
ENST00000344843.12	0.733021
ENST00000482352.1	0.710621
ENST00000520296.5	0.835406
ENST00000427211.3	0.778247
ENST00000537107.5	0.745696
ENST00000454272.2	0.745696
ENST00000442470.1	0.778247
ENST00000378821.3	0.746123
ENST00000338660.5	0.63817
ENST00000476993.2	0.78154
ENST00000378785.7	0.783635
ENST00000673477.1	0.783337
ENST00000378756.8	0.785061
ENST00000378755.9	0.783897
ENST00000536055.6	0.795807
ENST00000378733.9	0.829667
ENST00000425828.1	0.829667
ENST00000624426.1	0.750507
ENST00000291386.4	0.785238
ENST00000359060.5	0.690126
ENST00000422725.4	0.802864
ENST00000520777.5	0.808242
ENST00000355826.9	0.807356
ENST00000518681.5	0.809632
ENST00000505820.6	0.8083
ENST00000489635.5	0.732169
ENST00000514363.1	0.715624
ENST00000487053.5	0.811423
ENST00000502470.5	0.834112
ENST00000378712.5	0.807382
ENST00000504599.5	0.815191
ENST00000378708.5	0.816537
ENST00000506488.5	0.829733
ENST00000356026.10	0.805151
ENST00000512731.5	0.767017
ENST00000378675.7	0.689125
ENST00000341832.10	0.79299
ENST00000407249.7	0.789512
ENST00000615951.4	0.707907
ENST00000340677.9	0.803053
ENST00000611150.3	0.69
ENST00000629289.2	0.794931
ENST00000626918.2	0.791762
ENST00000629312.2	0.789113
ENST00000614300.4	0.696858
ENST00000617444.5	0.719098
ENST00000611123.1	0.719098
ENST00000404249.8	0.789074
ENST00000356200.7	0.798934
ENST00000378638.6	0.798934
ENST00000509982.5	0.721052
ENST00000460465.5	0.724979
ENST00000357760.6	0.791238
ENST00000358779.9	0.790944
ENST00000378633.5	0.787451
ENST00000355439.7	0.694956
ENST00000643905.1	0.689952
ENST00000341426.9	0.785075
ENST00000341991.7	0.785075
ENST00000378625.5	0.767207
ENST00000342348.9	0.767328
ENST00000610897.4	0.777258
ENST00000615252.4	0.785872
ENST00000378609.9	0.777258
ENST00000378604.3	0.793082
ENST00000307786.8	0.796302
ENST00000378602.3	0.748842
ENST00000310991.8	0.76525
ENST00000470931.2	0.727244
ENST00000493964.5	0.796067
ENST00000378585.7	0.828935
ENST00000639045.1	0.715796
ENST00000640067.1	0.827217
ENST00000638771.1	0.81557
ENST00000640949.1	0.835736
ENST00000378567.8	0.787846
ENST00000400921.6	0.785165
ENST00000461106.6	0.782314
ENST00000481140.5	0.574691
ENST00000478770.6	0.780032
ENST00000400919.7	0.736836
ENST00000414253.5	0.768015
ENST00000400918.7	0.79161
ENST00000378543.2	0.755612
ENST00000378546.9	0.781338
ENST00000378536.5	0.8004
ENST00000378531.8	0.769016
ENST00000378529.7	0.766276
ENST00000378525.2	0.770074
ENST00000378513.7	0.656574
ENST00000378518.5	0.656574
ENST00000605895.6	0.72537
ENST00000378512.5	0.678299
ENST00000488353.2	0.72537
ENST00000288774.8	0.781343
ENST00000447513.7	0.79064
ENST00000507596.5	0.793266
ENST00000510434.1	0.762217
ENST00000514502.1	0.702872
ENST00000449969.5	0.826807
ENST00000378486.8	0.830396
ENST00000419816.6	0.829693
ENST00000378466.9	0.786477
ENST00000435556.8	0.783455
ENST00000502770.2	0.742106
ENST00000378453.4	0.844166
ENST00000409119.5	0.8293
ENST00000355716.4	0.79292
ENST00000444521.6	0.785351
ENST00000378425.9	0.802845
ENST00000419916.8	0.808452
ENST00000378424.9	0.770812
ENST00000537325.6	0.81634
ENST00000378427.6	0.784375
ENST00000378412.8	0.817802
ENST00000502556.5	0.812133
ENST00000504800.5	0.808376
ENST00000401095.8	0.796106
ENST00000637179.1	0.797644
ENST00000378404.4	0.8134
ENST00000511072.5	0.809304
ENST00000378391.6	0.799551
ENST00000270722.10	0.799015
ENST00000514189.5	0.809174
ENST00000378378.9	0.824548
ENST00000378373.5	0.828235
ENST00000378371.6	0.828235
ENST00000356575.9	0.82118
ENST00000294599.8	0.82744
ENST00000485002.6	0.815684
ENST00000378344.7	0.744155
ENST00000344579.5	0.743265
ENST00000378322.7	0.749329
ENST00000270708.12	0.752712
ENST00000378295.9	0.825098
ENST00000604074.5	0.823444
ENST00000354437.8	0.816231
ENST00000357733.7	0.832086
ENST00000346387.8	0.83432
ENST00000603362.5	0.832086
ENST00000604479.5	0.83432
ENST00000378285.5	0.812975
ENST00000378280.5	0.797332
ENST00000378288.8	0.82329
ENST00000378290.4	0.823569
ENST00000462521.2	0.741804
ENST00000294600.7	0.792829
ENST00000561886.2	0.806942
ENST00000444870.7	0.852033
ENST00000378251.3	0.750591
ENST00000378230.8	0.688728
ENST00000378223.3	0.67436
ENST00000625756.2	0.819668
ENST00000338895.7	0.795339
ENST00000491998.5	0.825019
ENST00000468793.5	0.793156
ENST00000477548.5	0.819668
ENST00000339350.7	0.813061
ENST00000378209.8	0.809587
ENST00000378206.5	0.854859
ENST00000475969.5	0.793156
ENST00000341385.4	0.851927
ENST00000361605.4	0.711819
ENST00000378191.5	0.754732
ENST00000378190.7	0.754732
ENST00000378156.9	0.775241
ENST00000489180.6	0.75941
ENST00000378169.7	0.717749
ENST00000622020.4	0.75941
ENST00000378097.6	0.798907
ENST00000666163.1	0.801903
ENST00000671676.1	0.798907
ENST00000658691.1	0.697993
ENST00000653262.1	0.809387
ENST00000341524.6	0.79552
ENST00000462676.3	0.757237
ENST00000428161.6	0.798907
ENST00000352527.6	0.801903
ENST00000663169.1	0.743181
ENST00000656198.1	0.742055
ENST00000602612.5	0.794242
ENST00000656746.1	0.738922
ENST00000666299.1	0.753026
ENST00000652845.1	0.744385
ENST00000669250.1	0.801903
ENST00000164247.5	0.798907
ENST00000668559.1	0.794242
ENST00000378092.6	0.798907
ENST00000472700.7	0.73475
ENST00000378083.7	0.814566
ENST00000458166.6	0.809191
ENST00000662363.1	0.810659
ENST00000671076.1	0.638562
ENST00000262450.8	0.828766
ENST00000377999.5	0.784604
ENST00000496404.1	0.823477
ENST00000484532.6	0.782304
ENST00000234875.9	0.704284
ENST00000497965.5	0.701096
ENST00000377939.5	0.780617
ENST00000343813.10	0.71599
ENST00000489498.5	0.689687
ENST00000474756.1	0.686876
ENST00000377898.4	0.778309
ENST00000377893.3	0.821176
ENST00000608083.5	0.835683
ENST00000377842.7	0.84229
ENST00000377845.7	0.826549
ENST00000377855.6	0.829145
ENST00000377860.8	0.820926
ENST00000418124.5	0.837306
ENST00000545482.5	0.826243
ENST00000361521.8	0.826243
ENST00000377837.5	0.785751
ENST00000377836.8	0.785751
ENST00000377834.8	0.77516
ENST00000487437.5	0.735055
ENST00000489730.1	0.758196
ENST00000645284.1	0.796219
ENST00000636330.1	0.78617
ENST00000416731.5	0.768332
ENST00000461727.6	0.769757
ENST00000485036.5	0.749555
ENST00000480393.5	0.76317
ENST00000377782.7	0.761167
ENST00000356876.7	0.768044
ENST00000351959.9	0.766602
ENST00000414040.6	0.758228
ENST00000351748.7	0.752907
ENST00000348333.7	0.761975
ENST00000502588.5	0.752952
ENST00000502730.5	0.742838
ENST00000510563.5	0.76872
ENST00000535355.5	0.816018
ENST00000400913.5	0.819005
ENST00000340850.9	0.819005
ENST00000537245.5	0.818043
ENST00000377748.5	0.817762
ENST00000673471.1	0.82226
ENST00000377725.5	0.820502
ENST00000377728.7	0.819005
ENST00000377732.5	0.819603
ENST00000400915.7	0.820911
ENST00000377740.4	0.826155
ENST00000377705.6	0.686101
ENST00000333172.11	0.785547
ENST00000351136.7	0.769949
ENST00000377674.9	0.791945
ENST00000466813.1	0.770034
ENST00000377658.8	0.803916
ENST00000377663.3	0.802737
ENST00000467612.5	0.799138
ENST00000610898.1	0.774233
ENST00000463043.1	0.837775
ENST00000377648.5	0.78704
ENST00000054650.8	0.769217
ENST00000307896.10	0.768352
ENST00000377627.7	0.766277
ENST00000377577.10	0.738746
ENST00000294401.11	0.736444
ENST00000303635.12	0.763208
ENST00000473578.5	0.632984
ENST00000557126.5	0.662661
ENST00000467404.6	0.62713
ENST00000476864.1	0.670945
ENST00000054666.11	0.687767
ENST00000470357.1	0.708761
ENST00000377541.5	0.690881
ENST00000613533.4	0.69291
ENST00000614998.4	0.691547
ENST00000377532.7	0.69291
ENST00000361923.2	0.693843
ENST00000377516.6	0.61814
ENST00000361696.9	0.620742
ENST00000054668.5	0.625059
ENST00000377507.8	0.681723
ENST00000615230.4	0.681723
ENST00000493678.5	0.672089
ENST00000377493.9	0.677491
ENST00000338639.10	0.672089
ENST00000377491.5	0.672089
ENST00000377488.5	0.672089
ENST00000474874.5	0.652731
ENST00000377482.10	0.661624
ENST00000467067.1	0.632956
ENST00000469499.5	0.691749
ENST00000487559.1	0.639031
ENST00000471889.5	0.792447
ENST00000289877.8	0.793797
ENST00000337907.7	0.781117
ENST00000400908.7	0.781117
ENST00000377464.5	0.795055
ENST00000400907.6	0.750684
ENST00000476556.5	0.799027
ENST00000659924.1	0.731887
ENST00000234590.10	0.774938
ENST00000647408.1	0.7825
ENST00000646370.2	0.70756
ENST00000646680.1	0.724003
ENST00000377443.7	0.765017
ENST00000480186.7	0.736806
ENST00000377436.6	0.774088
ENST00000377442.3	0.76659
ENST00000400906.1	0.771814
ENST00000377424.9	0.750849
ENST00000377414.7	0.694273
ENST00000377411.5	0.7694
ENST00000377403.7	0.819931
ENST00000602477.1	0.81808
ENST00000328089.11	0.778197
ENST00000357898.3	0.778197
ENST00000377399.2	0.778197
ENST00000302692.7	0.66367
ENST00000340381.11	0.814245
ENST00000340305.9	0.810811
ENST00000377346.9	0.839813
ENST00000536656.5	0.832412
ENST00000628140.2	0.834151
ENST00000543390.2	0.831465
ENST00000361110.6	0.834151
ENST00000377298.9	0.773834
ENST00000361311.4	0.774411
ENST00000377263.6	0.79794
ENST00000400904.7	0.79794
ENST00000377258.5	0.79794
ENST00000377256.1	0.79794
ENST00000377223.6	0.621715
ENST00000400903.6	0.621715
ENST00000377213.1	0.621715
ENST00000403197.5	0.687746
ENST00000462686.1	0.700116
ENST00000377205.6	0.700116
ENST00000315901.4	0.731073
ENST00000294435.8	0.74862
ENST00000253251.12	0.694515
ENST00000672724.1	0.697334
ENST00000343090.11	0.697704
ENST00000377153.5	0.676592
ENST00000377093.8	0.683493
ENST00000263934.10	0.710345
ENST00000377086.5	0.710912
ENST00000377083.5	0.683493
ENST00000377081.5	0.712241
ENST00000620295.2	0.712272
ENST00000622724.3	0.712188
ENST00000270776.13	0.743259
ENST00000477958.5	0.681879
ENST00000400900.6	0.708126
ENST00000470413.6	0.680536
ENST00000602787.6	0.675413
ENST00000602296.6	0.712144
ENST00000465026.1	0.652843
ENST00000309048.8	0.675413
ENST00000477755.1	0.660336
ENST00000462462.1	0.652843
ENST00000377049.4	0.783095
ENST00000377038.8	0.729307
ENST00000476658.5	0.752932
ENST00000377036.2	0.729472
ENST00000356607.9	0.794587
ENST00000377022.8	0.822951
ENST00000344008.5	0.824812
ENST00000377004.8	0.728135
ENST00000639083.1	0.680547
ENST00000639599.1	0.669895
ENST00000629725.2	0.669773
ENST00000439080.6	0.667212
ENST00000472476.5	0.662463
ENST00000240185.8	0.680547
ENST00000315091.7	0.669895
ENST00000473869.5	0.669773
ENST00000649624.1	0.672832
ENST00000621790.4	0.671239
ENST00000616545.4	0.669413
ENST00000614757.4	0.669773
ENST00000400897.8	0.719119
ENST00000400898.3	0.837074
ENST00000376957.7	0.864668
ENST00000459997.1	0.806309
ENST00000304457.11	0.710488
ENST00000376936.9	0.710915
ENST00000460196.1	0.709502
ENST00000376838.5	0.734414
ENST00000361445.9	0.740583
ENST00000376819.4	0.817358
ENST00000376810.5	0.776243
ENST00000376804.2	0.743998
ENST00000294484.7	0.812888
ENST00000304391.6	0.655678
ENST00000354287.5	0.837567
ENST00000251546.8	0.775654
ENST00000376770.5	0.833059
ENST00000251547.10	0.833059
ENST00000376768.5	0.754614
ENST00000376760.5	0.775654
ENST00000376762.8	0.775654
ENST00000376753.9	0.800596
ENST00000376692.9	0.783976
ENST00000235310.7	0.783976
ENST00000376672.5	0.782606
ENST00000376669.9	0.782606
ENST00000376667.7	0.783976
ENST00000294485.6	0.808981
ENST00000376637.7	0.619742
ENST00000476512.5	0.785583
ENST00000400895.6	0.633488
ENST00000314340.10	0.76392
ENST00000376629.8	0.766723
ENST00000376627.6	0.64767
ENST00000452018.6	0.6343
ENST00000510878.1	0.709071
ENST00000433342.5	0.780542
ENST00000376592.6	0.812622
ENST00000376590.9	0.812622
ENST00000376583.7	0.80616
ENST00000376585.6	0.80616
ENST00000641747.1	0.776739
ENST00000423400.7	0.806677
ENST00000641446.1	0.810854
ENST00000641407.1	0.807883
ENST00000641820.1	0.818536
ENST00000312413.10	0.747681
ENST00000346436.11	0.746753
ENST00000400892.3	0.705105
ENST00000376496.4	0.740651
ENST00000376480.7	0.747532
ENST00000610706.1	0.748661
ENST00000376476.1	0.753111
ENST00000376468.4	0.756895
ENST00000376572.8	0.792576
ENST00000616327.1	0.792576
ENST00000376576.3	0.78821
ENST00000196061.5	0.824019
ENST00000444836.5	0.780221
ENST00000235329.10	0.780221
ENST00000235332.6	0.820462
ENST00000263932.7	0.7781
ENST00000417814.3	0.777747
ENST00000514649.5	0.677104
ENST00000413146.6	0.809874
ENST00000376259.7	0.757837
ENST00000536782.2	0.759033
ENST00000543766.2	0.660357
ENST00000616661.5	0.797549
ENST00000376221.1	0.715639
ENST00000359318.8	0.720653
ENST00000614859.5	0.7612
ENST00000376210.3	0.746489
ENST00000357726.4	0.754805
ENST00000332296.7	0.712259
ENST00000619922.1	0.719703
ENST00000317869.7	0.71548
ENST00000240189.2	0.707645
ENST00000235349.6	0.719621
ENST00000235347.4	0.738997
ENST00000616979.4	0.763417
ENST00000330881.6	0.763417
ENST00000415464.6	0.727991
ENST00000376189.5	0.727991
ENST00000436041.5	0.720355
ENST00000617807.2	0.719877
ENST00000614839.4	0.723749
ENST00000619661.2	0.723749
ENST00000621994.3	0.728565
ENST00000624207.1	0.723749
ENST00000323770.8	0.722934
ENST00000415919.2	0.724833
ENST00000625019.3	0.714228
ENST00000638454.1	0.715114
ENST00000624297.2	0.724347
ENST00000622421.2	0.728751
ENST00000357367.6	0.762601
ENST00000621519.4	0.762601
ENST00000614831.1	0.762601
ENST00000437300.2	0.737235
ENST00000376152.2	0.721704
ENST00000334600.7	0.709485
ENST00000376101.3	0.728335
ENST00000376098.4	0.739337
ENST00000316412.9	0.718775
ENST00000602960.1	0.718775
ENST00000376085.4	0.824589
ENST00000294489.10	0.680304
ENST00000617617.4	0.680304
ENST00000376057.8	0.682502
ENST00000621990.4	0.663177
ENST00000510906.5	0.661422
ENST00000509009.5	0.674953
ENST00000376061.8	0.66547
ENST00000513143.5	0.66547
ENST00000487038.5	0.66547
ENST00000475043.5	0.669464
ENST00000488631.1	0.73471
ENST00000376048.9	0.718808
ENST00000311066.9	0.67922
ENST00000235372.11	0.679979
ENST00000413440.5	0.676449
ENST00000343137.8	0.676449
ENST00000503842.5	0.76697
ENST00000505823.5	0.76697
ENST00000636564.1	0.676727
ENST00000636203.1	0.787209
ENST00000376030.7	0.799722
ENST00000503743.5	0.749126
ENST00000361144.9	0.759097
ENST00000400798.6	0.782319
ENST00000400797.3	0.782319
ENST00000428417.5	0.785461
ENST00000376014.7	0.785461
ENST00000400796.7	0.785461
ENST00000376008.3	0.785461
ENST00000434578.6	0.819173
ENST00000358897.8	0.714226
ENST00000375998.8	0.714226
ENST00000375997.8	0.725507
ENST00000375995.3	0.74178
ENST00000375980.9	0.825528
ENST00000375943.6	0.664501
ENST00000375949.5	0.81496
ENST00000359621.5	0.791163
ENST00000375910.8	0.781853
ENST00000546424.5	0.781133
ENST00000333868.10	0.767131
ENST00000348549.9	0.751293
ENST00000375890.8	0.754938
ENST00000474305.2	0.805195
ENST00000375838.5	0.695625
ENST00000616884.4	0.691315
ENST00000475133.5	0.695625
ENST00000375849.5	0.690832
ENST00000375847.8	0.685901
ENST00000375826.4	0.72935
ENST00000480945.6	0.698654
ENST00000345034.1	0.615715
ENST00000375799.8	0.79422
ENST00000375793.2	0.796165
ENST00000642363.1	0.79476
ENST00000294454.6	0.785945
ENST00000375782.2	0.802607
ENST00000375771.5	0.806147
ENST00000375766.8	0.806147
ENST00000441801.6	0.784802
ENST00000332305.5	0.830368
ENST00000483273.2	0.692126
ENST00000375743.8	0.820894
ENST00000537142.5	0.822221
ENST00000375733.6	0.819606
ENST00000329454.2	0.767592
ENST00000411503.5	0.787121
ENST00000311890.13	0.790933
ENST00000375718.4	0.796254
ENST00000463576.5	0.77856
ENST00000487046.1	0.789979
ENST00000406363.2	0.791635
ENST00000375692.5	0.802357
ENST00000439316.6	0.801857
ENST00000331433.5	0.802626
ENST00000619181.4	0.810013
ENST00000375679.9	0.814856
ENST00000375667.7	0.818144
ENST00000375662.5	0.826461
ENST00000358432.8	0.837144
ENST00000270747.8	0.803782
ENST00000375599.8	0.796319
ENST00000375592.8	0.700718
ENST00000471507.5	0.784534
ENST00000401089.3	0.805214
ENST00000401088.9	0.785665
ENST00000476423.5	0.66365
ENST00000492354.1	0.802572
ENST00000335496.5	0.78329
ENST00000540400.1	0.779275
ENST00000375577.5	0.759792
ENST00000612240.1	0.759792
ENST00000504551.6	0.755867
ENST00000457722.6	0.773442
ENST00000337132.10	0.772149
ENST00000443980.6	0.759318
ENST00000504858.5	0.783763
ENST00000492095.5	0.772149
ENST00000459640.5	0.761834
ENST00000430580.6	0.715061
ENST00000392963.5	0.729328
ENST00000375541.10	0.825
ENST00000375534.7	0.777601
ENST00000375535.4	0.77615
ENST00000341676.9	0.790038
ENST00000326735.13	0.804525
ENST00000452699.5	0.804915
ENST00000617114.4	0.816482
ENST00000375499.8	0.73254
ENST00000375486.9	0.828359
ENST00000375481.1	0.818688
ENST00000375471.5	0.802066
ENST00000375460.3	0.815735
ENST00000375453.5	0.771813
ENST00000375448.4	0.823871
ENST00000619609.1	0.779498
ENST00000375436.9	0.738868
ENST00000375433.3	0.738868
ENST00000361221.8	0.818071
ENST00000375415.5	0.820081
ENST00000375408.7	0.823105
ENST00000375406.2	0.811205
ENST00000617065.1	0.811205
ENST00000251296.4	0.791503
ENST00000400664.2	0.799105
ENST00000420770.7	0.801061
ENST00000375375.7	0.801945
ENST00000400661.3	0.805767
ENST00000375371.3	0.82601
ENST00000290597.9	0.803053
ENST00000375341.8	0.803053
ENST00000538839.5	0.793356
ENST00000538309.5	0.803105
ENST00000455833.7	0.824817
ENST00000375225.7	0.742114
ENST00000375224.1	0.765711
ENST00000375218.3	0.782435
ENST00000477853.6	0.740579
ENST00000375199.7	0.740345
ENST00000375208.7	0.740737
ENST00000475079.1	0.650334
ENST00000330263.5	0.795361
ENST00000420396.3	0.819635
ENST00000361640.5	0.823052
ENST00000235835.7	0.790021
ENST00000375155.7	0.81275
ENST00000375153.8	0.81275
ENST00000469076.5	0.841092
ENST00000400548.6	0.813052
ENST00000497827.1	0.821564
ENST00000264202.8	0.762723
ENST00000264203.7	0.770573
ENST00000375142.5	0.772247
ENST00000674449.1	0.744978
ENST00000375144.6	0.766637
ENST00000674432.1	0.772247
ENST00000433834.5	0.758523
ENST00000648702.1	0.641564
ENST00000617872.4	0.645361
ENST00000322753.7	0.627295
ENST00000602662.1	0.851842
ENST00000289749.6	0.834422
ENST00000622566.4	0.851842
ENST00000621723.4	0.851842
ENST00000375136.8	0.851842
ENST00000618761.4	0.851842
ENST00000615215.4	0.842527
ENST00000548815.2	0.851842
ENST00000602293.5	0.664416
ENST00000289753.2	0.764507
ENST00000294543.10	0.769908
ENST00000375127.5	0.764116
ENST00000375121.4	0.802158
ENST00000375120.4	0.726296
ENST00000375116.3	0.850218
ENST00000649436.1	0.756414
ENST00000400520.7	0.742216
ENST00000375111.7	0.742216
ENST00000375108.4	0.794163
ENST00000375105.8	0.843391
ENST00000617227.1	0.751381
ENST00000375102.4	0.820239
ENST00000429261.2	0.815784
ENST00000247992.5	0.803581
ENST00000375099.4	0.730108
ENST00000485375.6	0.736786
ENST00000375079.6	0.798744
ENST00000289815.12	0.800196
ENST00000473325.5	0.766051
ENST00000375078.4	0.87384
ENST00000264198.5	0.78311
ENST00000332947.6	0.796095
ENST00000375071.4	0.802524
ENST00000321556.5	0.738822
ENST00000415136.6	0.767153
ENST00000602624.7	0.765936
ENST00000375048.7	0.767153
ENST00000375044.5	0.818145
ENST00000400463.7	0.823724
ENST00000247986.2	0.8234
ENST00000444387.7	0.841686
ENST00000375031.5	0.836386
ENST00000438032.6	0.70018
ENST00000312239.10	0.70018
ENST00000375003.6	0.717403
ENST00000375000.5	0.645564
ENST00000374935.7	0.672202
ENST00000264211.12	0.66406
ENST00000602326.5	0.664734
ENST00000400422.6	0.665938
ENST00000356916.7	0.663827
ENST00000415912.6	0.807963
ENST00000374893.11	0.805573
ENST00000649812.1	0.805234
ENST00000357071.8	0.807456
ENST00000436918.6	0.804946
ENST00000264205.10	0.806084
ENST00000454000.6	0.708409
ENST00000318220.10	0.708167
ENST00000342104.9	0.711455
ENST00000486229.5	0.708167
ENST00000318249.9	0.711601
ENST00000434838.6	0.727638
ENST00000467103.2	0.711869
ENST00000619554.1	0.708793
ENST00000374840.8	0.797406
ENST00000539907.5	0.804306
ENST00000540617.5	0.811848
ENST00000374832.5	0.797406
ENST00000290101.8	0.779549
ENST00000374763.6	0.794889
ENST00000374761.6	0.800393
ENST00000471600.6	0.805031
ENST00000374765.8	0.805656
ENST00000542643.6	0.797333
ENST00000495204.5	0.803591
ENST00000308271.14	0.644142
ENST00000400301.5	0.649421
ENST00000374732.7	0.633435
ENST00000529637.5	0.64323
ENST00000421625.6	0.657562
ENST00000344642.7	0.764544
ENST00000543870.1	0.764544
ENST00000337107.11	0.797658
ENST00000290122.8	0.795364
ENST00000648594.1	0.6378
ENST00000400259.5	0.6378
ENST00000344548.7	0.6378
ENST00000498236.1	0.599691
ENST00000315554.13	0.646365
ENST00000656825.1	0.6378
ENST00000667384.1	0.637566
ENST00000662562.1	0.6378
ENST00000290167.11	0.802389
ENST00000375647.5	0.728294
ENST00000404138.5	0.728294
ENST00000374651.8	0.736058
ENST00000166244.8	0.825083
ENST00000374644.8	0.807954
ENST00000374642.8	0.806068
ENST00000402322.1	0.806068
ENST00000374640.9	0.805315
ENST00000374639.7	0.805315
ENST00000374637.1	0.805315
ENST00000314933.6	0.810679
ENST00000509305.6	0.810679
ENST00000544305.5	0.823862
ENST00000374630.7	0.815467
ENST00000400191.7	0.810097
ENST00000374632.7	0.815581
ENST00000374627.1	0.816979
ENST00000426928.6	0.810085
ENST00000566855.4	0.687403
ENST00000465864.2	0.644695
ENST00000356634.7	0.644454
ENST00000400181.9	0.644104
ENST00000418342.5	0.704838
ENST00000302291.8	0.704838
ENST00000314174.5	0.704341
ENST00000374619.1	0.760273
ENST00000302271.11	0.674562
ENST00000478691.5	0.688012
ENST00000374616.7	0.672349
ENST00000374612.5	0.674562
ENST00000606561.5	0.690587
ENST00000427764.3	0.673338
ENST00000314011.9	0.710582
ENST00000374608.3	0.710582
ENST00000450454.7	0.764668
ENST00000374601.7	0.747793
ENST00000461794.1	0.714242
ENST00000495646.5	0.762999
ENST00000336689.8	0.774285
ENST00000618240.4	0.794055
ENST00000492982.6	0.823985
ENST00000437606.6	0.772693
ENST00000361729.3	0.802543
ENST00000374561.6	0.75661
ENST00000374550.8	0.752184
ENST00000643754.2	0.753416
ENST00000467075.2	0.647085
ENST00000458455.2	0.759055
ENST00000418390.6	0.717258
ENST00000613537.4	0.717258
ENST00000609199.1	0.717135
ENST00000246151.9	0.758182
ENST00000374524.1	0.713857
ENST00000374514.8	0.772266
ENST00000374505.6	0.761118
ENST00000374503.7	0.76138
ENST00000374502.7	0.781373
ENST00000374501.1	0.79106
ENST00000617979.5	0.795502
ENST00000374497.7	0.795502
ENST00000374490.8	0.706256
ENST00000436439.6	0.702681
ENST00000374479.3	0.697577
ENST00000374472.5	0.765311
ENST00000647887.1	0.627722
ENST00000374468.1	0.627722
ENST00000334351.8	0.627722
ENST00000579103.1	0.654038
ENST00000492112.3	0.728372
ENST00000344989.10	0.726506
ENST00000453840.7	0.72628
ENST00000484146.6	0.719476
ENST00000473858.5	0.723362
ENST00000374452.9	0.711086
ENST00000374453.7	0.710763
ENST00000343255.9	0.728221
ENST00000495785.1	0.706643
ENST00000338909.9	0.772925
ENST00000374434.4	0.782823
ENST00000270800.2	0.777265
ENST00000327535.6	0.769706
ENST00000327575.6	0.787383
ENST00000374421.7	0.768458
ENST00000374419.1	0.771584
ENST00000374418.3	0.78785
ENST00000361548.9	0.780279
ENST00000350501.9	0.774864
ENST00000356046.6	0.79009
ENST00000528064.5	0.725496
ENST00000236255.4	0.780866
ENST00000337248.9	0.702889
ENST00000374409.5	0.702889
ENST00000003583.12	0.719243
ENST00000374399.9	0.749343
ENST00000003912.7	0.729316
ENST00000358028.8	0.742402
ENST00000339255.2	0.742342
ENST00000538532.6	0.674365
ENST00000618490.4	0.674967
ENST00000374395.9	0.674365
ENST00000436717.6	0.68568
ENST00000616511.4	0.674967
ENST00000425530.3	0.665435
ENST00000610732.4	0.674365
ENST00000412742.5	0.680376
ENST00000630217.1	0.68568
ENST00000374393.4	0.702834
ENST00000374392.3	0.795028
ENST00000600523.5	0.643568
ENST00000374389.8	0.713325
ENST00000323848.14	0.713542
ENST00000447431.6	0.710532
ENST00000488683.1	0.679433
ENST00000374379.9	0.679433
ENST00000399916.5	0.824362
ENST00000308873.10	0.824721
ENST00000338888.3	0.824362
ENST00000236273.9	0.683183
ENST00000354361.3	0.711773
ENST00000243189.12	0.676367
ENST00000568254.5	0.693015
ENST00000473314.6	0.691685
ENST00000431849.3	0.676376
ENST00000648012.1	0.725361
ENST00000622561.4	0.723221
ENST00000454452.6	0.721792
ENST00000328664.9	0.713277
ENST00000417538.6	0.713848
ENST00000357542.8	0.723289
ENST00000568195.5	0.718561
ENST00000342055.9	0.717841
ENST00000423810.6	0.723221
ENST00000374358.5	0.615197
ENST00000294413.13	0.709073
ENST00000340849.8	0.724734
ENST00000349320.7	0.705371
ENST00000346452.8	0.697546
ENST00000349438.8	0.722337
ENST00000413854.5	0.728848
ENST00000533771.1	0.684144
ENST00000399766.7	0.681359
ENST00000374343.5	0.664322
ENST00000647928.1	0.649543
ENST00000374338.5	0.778775
ENST00000611903.4	0.764271
ENST00000374332.8	0.777474
ENST00000263979.7	0.770003
ENST00000374329.1	0.77925
ENST00000354177.8	0.823641
ENST00000361547.7	0.821876
ENST00000374315.1	0.826054
ENST00000630065.2	0.829765
ENST00000474295.5	0.737479
ENST00000374303.7	0.70664
ENST00000526894.5	0.728735
ENST00000478284.5	0.664815
ENST00000524618.5	0.697679
ENST00000374307.9	0.720513
ENST00000528624.5	0.694465
ENST00000374301.7	0.70664
ENST00000464008.6	0.694465
ENST00000530599.5	0.694465
ENST00000374300.7	0.70664
ENST00000466284.1	0.737479
ENST00000538789.5	0.689346
ENST00000374298.4	0.689259
ENST00000374296.3	0.802338
ENST00000426559.6	0.719151
ENST00000455785.7	0.725676
ENST00000399728.5	0.725676
ENST00000357865.6	0.725676
ENST00000374291.5	0.725676
ENST00000374282.8	0.73644
ENST00000374284.5	0.73644
ENST00000374280.4	0.786234
ENST00000374278.7	0.780718
ENST00000374276.4	0.781306
ENST00000374272.3	0.81015
ENST00000619836.4	0.651561
ENST00000374269.2	0.651561
ENST00000374271.8	0.651561
ENST00000374268.5	0.752046
ENST00000634842.1	0.723085
ENST00000635463.1	0.745865
ENST00000448923.2	0.720711
ENST00000407889.6	0.720711
ENST00000433939.6	0.720711
ENST00000648649.1	0.720711
ENST00000374266.7	0.79314
ENST00000270812.6	0.751014
ENST00000481077.6	0.734633
ENST00000361530.11	0.781342
ENST00000374253.9	0.781966
ENST00000525687.5	0.773708
ENST00000482227.5	0.731584
ENST00000531191.5	0.783527
ENST00000456354.7	0.738708
ENST00000518899.5	0.75973
ENST00000640292.2	0.72204
ENST00000451429.7	0.722671
ENST00000252992.8	0.722413
ENST00000270792.10	0.80822
ENST00000319041.6	0.77141
ENST00000314675.11	0.772993
ENST00000374223.5	0.785551
ENST00000357089.8	0.785897
ENST00000374221.7	0.780458
ENST00000374217.6	0.785897
ENST00000374222.5	0.780458
ENST00000374213.3	0.676631
ENST00000475866.3	0.792186
ENST00000308182.9	0.796125
ENST00000374207.4	0.794174
ENST00000403843.5	0.787526
ENST00000436292.5	0.787526
ENST00000349618.7	0.790844
ENST00000254231.4	0.765995
ENST00000326279.11	0.765995
ENST00000434391.6	0.731217
ENST00000427245.6	0.73234
ENST00000236342.12	0.750627
ENST00000525682.6	0.749631
ENST00000526219.5	0.75488
ENST00000374185.7	0.723248
ENST00000360009.6	0.751305
ENST00000361427.6	0.759308
ENST00000619352.4	0.759308
ENST00000525525.5	0.717672
ENST00000526040.6	0.712325
ENST00000374168.7	0.803412
ENST00000374166.8	0.802842
ENST00000526792.5	0.811664
ENST00000530003.5	0.808712
ENST00000366866.8	0.752835
ENST00000374163.5	0.754015
ENST00000531382.5	0.812293
ENST00000430799.7	0.758562
ENST00000324856.13	0.754263
ENST00000457599.6	0.749486
ENST00000374152.7	0.758667
ENST00000615191.4	0.76145
ENST00000455364.2	0.695035
ENST00000674335.1	0.678545
ENST00000674202.1	0.695035
ENST00000472757.5	0.76603
ENST00000674222.1	0.695035
ENST00000374145.6	0.695035
ENST00000431541.6	0.687394
ENST00000674273.1	0.695035
ENST00000078527.9	0.695035
ENST00000374142.9	0.804338
ENST00000374141.6	0.808035
ENST00000339276.6	0.885613
ENST00000374135.9	0.802395
ENST00000374133.3	0.788688
ENST00000431781.2	0.70629
ENST00000361720.10	0.759881
ENST00000321265.10	0.810382
ENST00000254227.4	0.758918
ENST00000320567.6	0.807712
ENST00000616918.1	0.758808
ENST00000522111.3	0.749451
ENST00000289166.6	0.802371
ENST00000263980.8	0.824574
ENST00000374086.3	0.803758
ENST00000319394.8	0.782546
ENST00000361771.7	0.782922
ENST00000447062.2	0.775368
ENST00000611517.4	0.736448
ENST00000374076.8	0.736448
ENST00000464720.5	0.768037
ENST00000608611.5	0.793072
ENST00000466759.5	0.767241
ENST00000486082.5	0.768037
ENST00000464813.5	0.793504
ENST00000478104.5	0.792851
ENST00000618673.4	0.787531
ENST00000318074.9	0.791564
ENST00000616558.5	0.788013
ENST00000543823.1	0.788013
ENST00000357582.3	0.784257
ENST00000374040.7	0.78477
ENST00000270879.8	0.769093
ENST00000354982.2	0.766976
ENST00000374027.7	0.748912
ENST00000374030.3	0.741584
ENST00000374024.4	0.812105
ENST00000618852.5	0.737958
ENST00000536657.1	0.723114
ENST00000247087.10	0.803477
ENST00000673934.1	0.803477
ENST00000644989.1	0.803477
ENST00000374011.6	0.803477
ENST00000642416.1	0.803477
ENST00000642245.1	0.803477
ENST00000374005.8	0.823509
ENST00000399173.5	0.823509
ENST00000374004.5	0.823509
ENST00000374003.7	0.823509
ENST00000339145.8	0.714069
ENST00000361157.11	0.721136
ENST00000362020.4	0.714442
ENST00000373954.10	0.738707
ENST00000419687.6	0.739018
ENST00000530324.5	0.740072
ENST00000234549.11	0.733955
ENST00000373949.5	0.741032
ENST00000010299.10	0.732497
ENST00000373943.9	0.681089
ENST00000311772.10	0.735452
ENST00000236412.11	0.758542
ENST00000373931.8	0.76331
ENST00000328928.11	0.801071
ENST00000373921.8	0.797457
ENST00000373925.5	0.776466
ENST00000373927.7	0.741317
ENST00000373912.8	0.729996
ENST00000373909.7	0.733584
ENST00000313433.11	0.70588
ENST00000373894.8	0.779751
ENST00000548116.5	0.811157
ENST00000373888.8	0.758888
ENST00000549094.1	0.794564
ENST00000373884.6	0.823321
ENST00000373871.8	0.660324
ENST00000540618.5	0.665637
ENST00000436342.6	0.665292
ENST00000373864.5	0.672855
ENST00000373863.3	0.659287
ENST00000373857.8	0.784597
ENST00000539896.1	0.784597
ENST00000305392.3	0.784597
ENST00000263697.6	0.661154
ENST00000497986.5	0.674165
ENST00000335514.10	0.678745
ENST00000468425.2	0.668595
ENST00000465645.1	0.688458
ENST00000253063.4	0.831371
ENST00000373842.9	0.714856
ENST00000398997.2	0.714856
ENST00000632421.1	0.734637
ENST00000373839.8	0.68221
ENST00000493669.2	0.729088
ENST00000373836.4	0.679718
ENST00000398958.6	0.762755
ENST00000649185.1	0.763862
ENST00000373833.10	0.762755
ENST00000373832.5	0.762755
ENST00000373831.7	0.763862
ENST00000373830.4	0.769993
ENST00000373824.8	0.698885
ENST00000263974.4	0.698885
ENST00000373826.3	0.808293
ENST00000465518.2	0.786747
ENST00000373816.5	0.700965
ENST00000361872.8	0.700965
ENST00000294409.2	0.701665
ENST00000542507.5	0.693063
ENST00000373812.8	0.693063
ENST00000541996.5	0.700538
ENST00000621425.1	0.805656
ENST00000234961.7	0.813823
ENST00000642260.1	0.671572
ENST00000647103.1	0.672176
ENST00000343067.8	0.66291
ENST00000356093.6	0.670096
ENST00000646189.1	0.651657
ENST00000644342.1	0.654263
ENST00000646800.1	0.656325
ENST00000642937.1	0.670683
ENST00000373800.7	0.667006
ENST00000643155.1	0.651968
ENST00000649717.1	0.670894
ENST00000347529.7	0.667742
ENST00000373798.5	0.66291
ENST00000644600.1	0.648551
ENST00000643173.1	0.649562
ENST00000648181.1	0.657478
ENST00000650265.1	0.649623
ENST00000644780.1	0.65306
ENST00000648891.1	0.644239
ENST00000643604.1	0.648659
ENST00000373797.2	0.648805
ENST00000349460.9	0.663887
ENST00000645184.1	0.64801
ENST00000521452.2	0.742377
ENST00000420504.2	0.742377
ENST00000373795.7	0.785828
ENST00000605204.1	0.728766
ENST00000263702.11	0.740206
ENST00000373791.7	0.733336
ENST00000345512.7	0.815221
ENST00000373779.8	0.81489
ENST00000428026.6	0.814621
ENST00000460170.2	0.814215
ENST00000373765.5	0.832824
ENST00000294507.4	0.830081
ENST00000339394.7	0.774815
ENST00000336798.11	0.775137
ENST00000424085.6	0.69382
ENST00000257075.9	0.695046
ENST00000373747.7	0.694178
ENST00000426105.6	0.694312
ENST00000440538.6	0.696833
ENST00000373741.8	0.693377
ENST00000373742.6	0.696022
ENST00000526215.5	0.66713
ENST00000525948.5	0.66713
ENST00000480602.1	0.666365
ENST00000373736.7	0.827691
ENST00000263694.9	0.694616
ENST00000373720.3	0.657905
ENST00000618216.4	0.686797
ENST00000546109.5	0.729244
ENST00000616393.4	0.743092
ENST00000616859.4	0.665543
ENST00000615916.4	0.742576
ENST00000344147.9	0.73483
ENST00000373714.5	0.73483
ENST00000627541.1	0.746398
ENST00000373713.7	0.754066
ENST00000498148.5	0.810268
ENST00000373710.5	0.831397
ENST00000536859.5	0.831349
ENST00000373709.8	0.830677
ENST00000536384.2	0.823916
ENST00000457433.6	0.789481
ENST00000271064.12	0.794174
ENST00000537531.2	0.800671
ENST00000403528.6	0.825345
ENST00000373706.9	0.825345
ENST00000373705.1	0.806276
ENST00000373703.5	0.786458
ENST00000373672.8	0.750988
ENST00000373668.7	0.7535
ENST00000398556.7	0.806799
ENST00000398547.5	0.804566
ENST00000373655.6	0.804793
ENST00000398542.5	0.804359
ENST00000373658.7	0.804909
ENST00000527361.5	0.807174
ENST00000398538.5	0.805115
ENST00000257100.7	0.791395
ENST00000360482.6	0.777139
ENST00000452755.6	0.797456
ENST00000533231.5	0.77899
ENST00000602725.5	0.635229
ENST00000647444.2	0.635229
ENST00000649841.1	0.635229
ENST00000457805.6	0.654615
ENST00000602683.5	0.643892
ENST00000470404.5	0.676396
ENST00000532001.6	0.665224
ENST00000528253.3	0.673774
ENST00000627328.2	0.673774
ENST00000626355.1	0.665224
ENST00000327300.12	0.704298
ENST00000492989.1	0.704164
ENST00000336294.10	0.804329
ENST00000441402.5	0.712029
ENST00000373625.8	0.70591
ENST00000471599.5	0.707796
ENST00000373610.8	0.776245
ENST00000373609.1	0.776245
ENST00000373602.9	0.815548
ENST00000469003.5	0.794494
ENST00000421922.6	0.783917
ENST00000461819.5	0.783019
ENST00000291358.10	0.740092
ENST00000537469.2	0.732248
ENST00000409358.1	0.755609
ENST00000491434.5	0.724576
ENST00000489170.5	0.717173
ENST00000461402.5	0.717173
ENST00000483001.5	0.717173
ENST00000309777.10	0.707282
ENST00000373593.5	0.731397
ENST00000344461.7	0.717173
ENST00000484490.1	0.699912
ENST00000373586.1	0.77781
ENST00000373582.4	0.831575
ENST00000373564.7	0.794915
ENST00000336890.10	0.801543
ENST00000619559.4	0.801543
ENST00000333070.4	0.792345
ENST00000373548.8	0.749943
ENST00000329421.8	0.818262
ENST00000373534.4	0.77577
ENST00000432622.1	0.725248
ENST00000455895.6	0.747543
ENST00000444377.5	0.742613
ENST00000341071.11	0.752828
ENST00000526031.5	0.745708
ENST00000419121.6	0.749725
ENST00000446293.6	0.746698
ENST00000373520.8	0.769207
ENST00000527513.5	0.761831
ENST00000480336.1	0.749158
ENST00000609129.2	0.748549
ENST00000373510.9	0.656155
ENST00000316459.4	0.652584
ENST00000341885.5	0.688391
ENST00000468695.5	0.63886
ENST00000373501.6	0.615287
ENST00000465588.2	0.619609
ENST00000479075.5	0.662015
ENST00000414241.7	0.665344
ENST00000527118.5	0.713592
ENST00000373493.10	0.665045
ENST00000526193.5	0.668639
ENST00000492348.6	0.668639
ENST00000373485.5	0.658956
ENST00000477563.6	0.680975
ENST00000458695.6	0.659616
ENST00000409190.8	0.738283
ENST00000373484.4	0.733885
ENST00000401073.7	0.773781
ENST00000373481.7	0.773137
ENST00000294521.7	0.751454
ENST00000373480.1	0.770947
ENST00000373477.8	0.740259
ENST00000616261.1	0.728876
ENST00000373476.5	0.654556
ENST00000373475.10	0.654556
ENST00000496770.1	0.80891
ENST00000373467.4	0.851369
ENST00000373463.8	0.809779
ENST00000329151.5	0.825584
ENST00000373456.11	0.70164
ENST00000356990.9	0.697018
ENST00000235150.4	0.701873
ENST00000629371.2	0.703442
ENST00000672715.1	0.743399
ENST00000373449.7	0.750422
ENST00000354858.11	0.755909
ENST00000548033.5	0.764978
ENST00000467905.5	0.750422
ENST00000480134.5	0.703442
ENST00000550338.5	0.727851
ENST00000673291.1	0.72839
ENST00000487289.1	0.737413
ENST00000626911.1	0.727851
ENST00000294517.11	0.798852
ENST00000373443.7	0.798852
ENST00000652171.1	0.739872
ENST00000373441.1	0.795747
ENST00000291416.10	0.821178
ENST00000543586.1	0.81891
ENST00000539719.6	0.795588
ENST00000373428.5	0.795588
ENST00000442999.3	0.743388
ENST00000431992.5	0.772223
ENST00000373418.7	0.781243
ENST00000373422.7	0.774068
ENST00000257118.5	0.77334
ENST00000361328.7	0.742367
ENST00000373413.2	0.744771
ENST00000373380.5	0.776631
ENST00000373377.1	0.785723
ENST00000338325.1	0.72755
ENST00000519684.5	0.746771
ENST00000522796.1	0.746771
ENST00000373374.7	0.77909
ENST00000488417.2	0.768397
ENST00000426886.1	0.795531
ENST00000521580.3	0.780807
ENST00000446026.1	0.780807
ENST00000456842.1	0.780807
ENST00000423898.1	0.780807
ENST00000417239.1	0.780807
ENST00000338513.1	0.794955
ENST00000339480.3	0.828967
ENST00000373366.3	0.85544
ENST00000373362.3	0.85544
ENST00000342280.5	0.798744
ENST00000235180.4	0.80911
ENST00000373347.6	0.80911
ENST00000417456.1	0.651237
ENST00000487874.1	0.652537
ENST00000373337.3	0.692902
ENST00000357182.9	0.605538
ENST00000317538.9	0.644464
ENST00000373333.1	0.644464
ENST00000650449.1	0.603712
ENST00000611874.4	0.603712
ENST00000359858.9	0.603712
ENST00000373330.1	0.603712
ENST00000357214.6	0.669914
ENST00000314607.11	0.64283
ENST00000325722.8	0.709075
ENST00000373266.8	0.734043
ENST00000482929.6	0.674584
ENST00000478463.6	0.674584
ENST00000470388.5	0.73095
ENST00000373253.7	0.792005
ENST00000356090.8	0.785881
ENST00000373243.7	0.785881
ENST00000373235.4	0.75905
ENST00000373237.4	0.718838
ENST00000621781.4	0.76436
ENST00000270815.5	0.799253
ENST00000251195.9	0.671566
ENST00000318121.8	0.669569
ENST00000373220.7	0.669164
ENST00000520551.1	0.672579
ENST00000373210.4	0.673998
ENST00000373206.5	0.768591
ENST00000674304.1	0.771773
ENST00000373204.6	0.771773
ENST00000674426.1	0.773495
ENST00000324350.9	0.690361
ENST00000397828.3	0.690361
ENST00000634486.1	0.741651
ENST00000373191.9	0.651517
ENST00000246314.10	0.638917
ENST00000207457.8	0.813458
ENST00000469024.1	0.815296
ENST00000373178.5	0.762
ENST00000397799.2	0.765161
ENST00000303143.9	0.765161
ENST00000481785.1	0.767748
ENST00000616074.4	0.714172
ENST00000616395.4	0.719268
ENST00000617904.4	0.713517
ENST00000373166.8	0.71821
ENST00000373163.5	0.713517
ENST00000373162.5	0.713517
ENST00000373159.1	0.706221
ENST00000316156.8	0.80473
ENST00000373150.8	0.804157
ENST00000373151.6	0.801977
ENST00000469141.6	0.749696
ENST00000648638.1	0.739724
ENST00000354618.10	0.749696
ENST00000453908.8	0.764867
ENST00000505871.7	0.763614
ENST00000480549.6	0.747746
ENST00000270824.1	0.797068
ENST00000359297.6	0.789546
ENST00000373129.7	0.802938
ENST00000373130.7	0.799001
ENST00000373132.4	0.802938
ENST00000315732.3	0.792487
ENST00000235532.9	0.710149
ENST00000356637.9	0.711238
ENST00000433045.6	0.712612
ENST00000354267.3	0.737827
ENST00000373116.6	0.715135
ENST00000373106.6	0.809575
ENST00000373104.5	0.807089
ENST00000373103.5	0.809336
ENST00000361632.8	0.809575
ENST00000331941.6	0.807089
ENST00000373091.8	0.816855
ENST00000373093.4	0.813142
ENST00000640233.1	0.838988
ENST00000373087.7	0.815427
ENST00000373075.6	0.718074
ENST00000296214.9	0.716111
ENST00000373074.5	0.726826
ENST00000373073.8	0.723345
ENST00000448519.2	0.718688
ENST00000296215.8	0.720866
ENST00000468040.2	0.729504
ENST00000296218.8	0.775822
ENST00000652629.1	0.776694
ENST00000373062.8	0.679087
ENST00000615459.4	0.817802
ENST00000612451.4	0.830916
ENST00000356545.7	0.82089
ENST00000401068.1	0.82089
ENST00000358011.8	0.710823
ENST00000494120.1	0.779168
ENST00000464085.5	0.710823
ENST00000327331.2	0.715208
ENST00000373055.6	0.715208
ENST00000427468.6	0.782677
ENST00000373048.9	0.785344
ENST00000540011.2	0.769517
ENST00000319637.6	0.789321
ENST00000373045.10	0.805616
ENST00000397631.7	0.801323
ENST00000525897.1	0.82159
ENST00000329006.5	0.801183
ENST00000373044.3	0.719155
ENST00000373043.1	0.719503
ENST00000468084.1	0.719503
ENST00000373042.5	0.77655
ENST00000373036.5	0.690982
ENST00000373027.5	0.725216
ENST00000458109.6	0.727965
ENST00000373024.8	0.72259
ENST00000373023.6	0.724916
ENST00000373026.5	0.724916
ENST00000373021.1	0.707215
ENST00000373019.5	0.71029
ENST00000373016.4	0.803126
ENST00000373014.5	0.662873
ENST00000373012.5	0.711399
ENST00000373001.4	0.667078
ENST00000397572.5	0.640556
ENST00000494695.4	0.718194
ENST00000454994.3	0.64899
ENST00000621281.1	0.625167
ENST00000357771.5	0.648203
ENST00000360786.3	0.648203
ENST00000372990.6	0.710389
ENST00000289248.6	0.710389
ENST00000540558.1	0.773245
ENST00000432648.8	0.655104
ENST00000446189.6	0.667677
ENST00000372984.8	0.682065
ENST00000372967.3	0.699782
ENST00000372969.8	0.699782
ENST00000484793.5	0.734336
ENST00000602421.5	0.734336
ENST00000602528.2	0.578006
ENST00000496804.5	0.686274
ENST00000331593.6	0.794986
ENST00000372862.7	0.728105
ENST00000372857.7	0.729043
ENST00000372856.7	0.72735
ENST00000372858.8	0.728297
ENST00000372852.4	0.767695
ENST00000235628.1	0.797658
ENST00000372844.8	0.886963
ENST00000612703.3	0.875519
ENST00000617690.2	0.886963
ENST00000324379.10	0.758592
ENST00000356511.6	0.741589
ENST00000495526.5	0.685552
ENST00000470213.5	0.674127
ENST00000372835.9	0.775947
ENST00000372830.5	0.746246
ENST00000372827.8	0.797298
ENST00000327582.5	0.794206
ENST00000316891.10	0.67462
ENST00000537440.5	0.667242
ENST00000441669.6	0.667472
ENST00000462797.5	0.67125
ENST00000372818.5	0.67791
ENST00000495175.6	0.624109
ENST00000541099.5	0.699997
ENST00000489945.5	0.681819
ENST00000397332.2	0.750499
ENST00000372816.3	0.751525
ENST00000372815.1	0.749708
ENST00000420632.6	0.737566
ENST00000372811.10	0.742087
ENST00000372809.5	0.742775
ENST00000372797.7	0.714516
ENST00000372802.5	0.714911
ENST00000372792.7	0.714516
ENST00000372798.5	0.714911
ENST00000340450.7	0.714911
ENST00000372805.7	0.714516
ENST00000642050.1	0.688244
ENST00000641471.1	0.679611
ENST00000530076.6	0.698534
ENST00000530704.6	0.663017
ENST00000433473.8	0.688245
ENST00000641319.1	0.698916
ENST00000439754.6	0.683282
ENST00000641691.1	0.634411
ENST00000449045.7	0.696475
ENST00000529905.5	0.688244
ENST00000641924.1	0.645068
ENST00000372779.9	0.643666
ENST00000641548.1	0.634411
ENST00000372766.4	0.597252
ENST00000372759.4	0.623987
ENST00000372748.8	0.760262
ENST00000372718.8	0.710318
ENST00000372708.5	0.698963
ENST00000614549.4	0.689219
ENST00000539317.2	0.698261
ENST00000484445.5	0.681671
ENST00000411995.6	0.688214
ENST00000361584.5	0.688214
ENST00000372706.6	0.683865
ENST00000372705.3	0.683865
ENST00000358527.6	0.672053
ENST00000372703.1	0.672053
ENST00000296380.8	0.672053
ENST00000648542.1	0.688137
ENST00000372699.8	0.688137
ENST00000372697.7	0.735045
ENST00000372696.3	0.734801
ENST00000372684.8	0.83804
ENST00000372683.1	0.83804
ENST00000427410.6	0.765506
ENST00000447388.7	0.751841
ENST00000425457.6	0.746552
ENST00000456393.6	0.751175
ENST00000372654.5	0.751841
ENST00000372653.5	0.752321
ENST00000372652.5	0.755022
ENST00000372651.5	0.751841
ENST00000440226.7	0.751841
ENST00000308733.9	0.750792
ENST00000347132.10	0.810348
ENST00000509682.6	0.816666
ENST00000372638.4	0.705109
ENST00000650070.2	0.68949
ENST00000648914.1	0.67545
ENST00000649864.1	0.685877
ENST00000648020.1	0.670581
ENST00000649124.1	0.68949
ENST00000463285.6	0.670952
ENST00000372616.1	0.68949
ENST00000649215.1	0.701582
ENST00000302946.12	0.841868
ENST00000372613.6	0.836383
ENST00000439569.2	0.841868
ENST00000372611.5	0.835379
ENST00000359345.5	0.841868
ENST00000397174.6	0.738538
ENST00000402904.6	0.745727
ENST00000397171.6	0.752691
ENST00000361191.9	0.752691
ENST00000361705.7	0.75571
ENST00000326197.11	0.738538
ENST00000372595.5	0.745727
ENST00000337495.9	0.742993
ENST00000372597.5	0.75571
ENST00000372596.5	0.752691
ENST00000456518.3	0.757711
ENST00000372587.5	0.786462
ENST00000643665.1	0.770239
ENST00000372584.5	0.770239
ENST00000372583.6	0.770324
ENST00000646142.1	0.729545
ENST00000372581.2	0.823094
ENST00000357001.3	0.752956
ENST00000372571.5	0.689182
ENST00000372572.5	0.665177
ENST00000372573.5	0.665177
ENST00000545068.5	0.665177
ENST00000361776.5	0.664729
ENST00000361346.6	0.665177
ENST00000431473.4	0.755941
ENST00000372565.8	0.688269
ENST00000611861.4	0.75077
ENST00000461083.1	0.767919
ENST00000372562.1	0.637844
ENST00000372560.3	0.70624
ENST00000372561.4	0.669607
ENST00000372556.3	0.751702
ENST00000654683.1	0.593204
ENST00000660938.1	0.595518
ENST00000665812.1	0.597179
ENST00000667205.1	0.602238
ENST00000669138.1	0.623966
ENST00000655164.1	0.590922
ENST00000657597.1	0.606976
ENST00000667947.1	0.654775
ENST00000668663.1	0.602238
ENST00000660083.1	0.602238
ENST00000658812.1	0.589285
ENST00000655845.1	0.593204
ENST00000671281.1	0.590922
ENST00000664805.1	0.602238
ENST00000663866.1	0.605378
ENST00000655447.1	0.593204
ENST00000661864.1	0.609728
ENST00000664418.1	0.674994
ENST00000665176.1	0.600274
ENST00000477155.6	0.674994
ENST00000664192.1	0.589285
ENST00000670292.1	0.593204
ENST00000670783.1	0.589285
ENST00000340612.6	0.608314
ENST00000428554.6	0.607828
ENST00000342022.8	0.607828
ENST00000304979.8	0.714812
ENST00000372550.5	0.706249
ENST00000372549.1	0.770982
ENST00000321358.12	0.723157
ENST00000296387.6	0.7907
ENST00000539749.5	0.782467
ENST00000372539.3	0.797428
ENST00000397054.7	0.767445
ENST00000296388.10	0.770108
ENST00000236040.8	0.762849
ENST00000372525.7	0.700781
ENST00000464081.1	0.652237
ENST00000650521.1	0.652237
ENST00000603943.6	0.723872
ENST00000421630.6	0.738704
ENST00000637012.1	0.738704
ENST00000536543.5	0.738362
ENST00000372522.5	0.751784
ENST00000372521.9	0.751784
ENST00000372517.8	0.707074
ENST00000372514.7	0.707074
ENST00000372502.5	0.764926
ENST00000372508.7	0.791495
ENST00000651192.1	0.764926
ENST00000372507.5	0.791495
ENST00000372506.5	0.791495
ENST00000372504.5	0.77347
ENST00000630961.1	0.77347
ENST00000426263.9	0.81923
ENST00000630287.2	0.820801
ENST00000460369.3	0.67182
ENST00000410048.5	0.746391
ENST00000335282.5	0.745832
ENST00000410025.5	0.706616
ENST00000431635.6	0.700346
ENST00000236051.2	0.713222
ENST00000372492.8	0.727858
ENST00000528956.5	0.707932
ENST00000610710.4	0.728462
ENST00000525227.5	0.724762
ENST00000533339.1	0.724762
ENST00000439858.6	0.781421
ENST00000432792.6	0.781421
ENST00000523677.6	0.752791
ENST00000423420.1	0.752791
ENST00000372476.8	0.773807
ENST00000538015.1	0.771663
ENST00000372470.9	0.76734
ENST00000413998.7	0.769052
ENST00000310955.11	0.750145
ENST00000372462.1	0.750145
ENST00000621943.4	0.764524
ENST00000413844.3	0.760036
ENST00000372458.8	0.764524
ENST00000372457.9	0.713728
ENST00000290663.10	0.720234
ENST00000372455.4	0.702913
ENST00000372450.8	0.74525
ENST00000406439.7	0.735356
ENST00000372425.8	0.721915
ENST00000583037.5	0.718311
ENST00000372434.5	0.71605
ENST00000372432.5	0.725111
ENST00000486909.1	0.722509
ENST00000617451.4	0.730362
ENST00000359947.9	0.807831
ENST00000438120.5	0.807384
ENST00000372396.4	0.735957
ENST00000645057.1	0.73679
ENST00000532911.6	0.584357
ENST00000646096.1	0.584357
ENST00000643886.1	0.636154
ENST00000643597.1	0.699148
ENST00000372372.7	0.739614
ENST00000361400.9	0.763855
ENST00000545417.5	0.677015
ENST00000330208.6	0.681429
ENST00000335430.10	0.734817
ENST00000372374.7	0.757486
ENST00000643252.1	0.743057
ENST00000647237.1	0.718478
ENST00000642331.1	0.743838
ENST00000347631.8	0.755094
ENST00000361392.9	0.755522
ENST00000533997.6	0.648031
ENST00000353126.8	0.74466
ENST00000643283.1	0.722625
ENST00000642934.1	0.755856
ENST00000645640.1	0.662357
ENST00000351035.8	0.73313
ENST00000489897.6	0.662357
ENST00000642949.1	0.71919
ENST00000530154.5	0.660424
ENST00000645705.1	0.633331
ENST00000646971.1	0.755094
ENST00000645142.1	0.71919
ENST00000646027.1	0.755751
ENST00000646069.1	0.758696
ENST00000642504.1	0.648031
ENST00000647148.1	0.739698
ENST00000262915.8	0.734253
ENST00000479383.6	0.584357
ENST00000647482.1	0.690669
ENST00000645394.1	0.717228
ENST00000647128.1	0.674871
ENST00000484868.2	0.636707
ENST00000461066.6	0.610706
ENST00000361746.9	0.746732
ENST00000645034.1	0.74486
ENST00000645165.1	0.662357
ENST00000647134.1	0.65884
ENST00000644195.1	0.755094
ENST00000372368.7	0.729372
ENST00000642194.1	0.696073
ENST00000646686.1	0.749966
ENST00000372362.6	0.668662
ENST00000531451.5	0.678912
ENST00000372369.5	0.753361
ENST00000372367.5	0.737115
ENST00000372365.5	0.718719
ENST00000528371.5	0.735438
ENST00000533212.5	0.689178
ENST00000530581.5	0.735022
ENST00000531816.1	0.681429
ENST00000531993.6	0.759538
ENST00000490541.6	0.610969
ENST00000469715.6	0.616946
ENST00000361812.9	0.677015
ENST00000372366.6	0.734817
ENST00000414809.7	0.759359
ENST00000372359.10	0.768321
ENST00000498139.6	0.759359
ENST00000479128.5	0.761336
ENST00000472435.1	0.761336
ENST00000372354.3	0.768321
ENST00000438616.3	0.758255
ENST00000372343.8	0.785274
ENST00000372339.3	0.805547
ENST00000476260.1	0.705963
ENST00000524776.5	0.690122
ENST00000255108.8	0.724653
ENST00000495421.1	0.726879
ENST00000492306.5	0.708653
ENST00000396758.6	0.738835
ENST00000532140.1	0.69936
ENST00000532642.5	0.751541
ENST00000236067.8	0.805868
ENST00000471859.6	0.746962
ENST00000461670.5	0.660736
ENST00000472174.7	0.782807
ENST00000498664.1	0.805868
ENST00000372324.5	0.8148
ENST00000434555.6	0.790901
ENST00000356836.10	0.8148
ENST00000309519.8	0.811891
ENST00000486064.5	0.777837
ENST00000372318.8	0.758847
ENST00000460543.5	0.777837
ENST00000463846.5	0.716002
ENST00000490064.5	0.716002
ENST00000486504.5	0.729652
ENST00000372307.7	0.795708
ENST00000372306.7	0.782102
ENST00000372310.8	0.817787
ENST00000673836.1	0.817787
ENST00000475075.6	0.818557
ENST00000360584.6	0.806802
ENST00000357730.6	0.817925
ENST00000372299.4	0.724177
ENST00000476802.1	0.746705
ENST00000634670.1	0.74031
ENST00000361745.10	0.773557
ENST00000372289.7	0.773557
ENST00000315913.9	0.773557
ENST00000372259.9	0.707437
ENST00000372257.7	0.698025
ENST00000649995.1	0.686628
ENST00000355387.6	0.757492
ENST00000361799.7	0.757492
ENST00000372247.6	0.757492
ENST00000488865.2	0.632846
ENST00000372242.7	0.76628
ENST00000372243.7	0.742581
ENST00000372244.3	0.735188
ENST00000372237.8	0.784298
ENST00000372235.7	0.795488
ENST00000455805.5	0.706828
ENST00000458657.6	0.691736
ENST00000535358.6	0.691736
ENST00000648290.1	0.664477
ENST00000372224.9	0.723549
ENST00000372217.5	0.730184
ENST00000396651.8	0.763578
ENST00000372209.3	0.761687
ENST00000372207.4	0.781645
ENST00000372201.5	0.777045
ENST00000339355.2	0.73533
ENST00000450269.5	0.755819
ENST00000409335.6	0.747135
ENST00000439563.2	0.722639
ENST00000447098.6	0.785742
ENST00000372192.4	0.788564
ENST00000360403.7	0.678104
ENST00000620860.4	0.66709
ENST00000372183.7	0.666119
ENST00000480675.5	0.621443
ENST00000372168.7	0.783745
ENST00000372172.5	0.777177
ENST00000652165.1	0.740033
ENST00000651476.1	0.743264
ENST00000652287.1	0.738453
ENST00000636293.1	0.73596
ENST00000636836.1	0.73028
ENST00000491773.6	0.740033
ENST00000246337.9	0.739402
ENST00000460334.5	0.732012
ENST00000486699.5	0.742237
ENST00000478467.5	0.669721
ENST00000359600.6	0.723373
ENST00000334815.5	0.773222
ENST00000529984.5	0.724166
ENST00000372104.5	0.768676
ENST00000448481.5	0.768002
ENST00000456914.6	0.768676
ENST00000354383.10	0.768175
ENST00000475516.5	0.796639
ENST00000355498.6	0.768676
ENST00000372098.7	0.766584
ENST00000481571.5	0.775005
ENST00000372110.7	0.766727
ENST00000672818.1	0.766584
ENST00000372115.7	0.767213
ENST00000488731.6	0.724166
ENST00000450313.5	0.766028
ENST00000531105.5	0.740699
ENST00000672011.1	0.690963
ENST00000528013.6	0.767424
ENST00000673134.1	0.796639
ENST00000672593.1	0.796639
ENST00000672764.1	0.692069
ENST00000470256.5	0.678374
ENST00000461495.6	0.775005
ENST00000467940.5	0.70773
ENST00000525160.5	0.796155
ENST00000671898.1	0.735827
ENST00000372090.6	0.743727
ENST00000372084.5	0.718813
ENST00000372086.4	0.721677
ENST00000629482.3	0.749484
ENST00000626177.2	0.743835
ENST00000625766.2	0.754622
ENST00000626657.2	0.738705
ENST00000628293.1	0.733543
ENST00000401061.9	0.744803
ENST00000616135.1	0.75526
ENST00000262746.5	0.711717
ENST00000372079.1	0.73155
ENST00000319248.13	0.711717
ENST00000372070.7	0.757578
ENST00000621846.4	0.757578
ENST00000351829.8	0.757578
ENST00000471651.1	0.787824
ENST00000537798.5	0.673608
ENST00000437362.6	0.752429
ENST00000350030.8	0.669468
ENST00000528084.5	0.71595
ENST00000527359.5	0.753522
ENST00000530840.5	0.70571
ENST00000531532.5	0.71595
ENST00000529333.5	0.752429
ENST00000453748.5	0.752429
ENST00000372052.8	0.679506
ENST00000629893.1	0.71595
ENST00000351223.7	0.680803
ENST00000372044.7	0.718351
ENST00000528266.6	0.705926
ENST00000421127.6	0.707319
ENST00000445048.2	0.732179
ENST00000479529.2	0.695332
ENST00000355105.8	0.727638
ENST00000290795.7	0.727638
[truncated: 66,310 more rows]
