# Supplementary material for: Position-dependent codon occurrence is associated with patterns of translational efficiency and ribosomal occupancy in the human transcriptome
Source: PLoS Comput Biol. 2026 Jul 20;22(7):e1014501. doi: 10.1371/journal.pcbi.1014501 (PMC13399515; doi:10.1371/journal.pcbi.1014501)
Supplement: S3 Table — (XLSX) [file pcbi.1014501.s040.xlsx]

## Sheet: POSCO_sig_ids_go_terms
GO biological process complete	Homo sapiens - REFLIST (20580)	upload_1 (9606)	upload_1 (expected)	upload_1 (over/under)	upload_1 (fold Enrichment)	upload_1 (raw P-value)	upload_1 (FDR)
glyceraldehyde-3-phosphate metabolic process (GO:0019682)	12	12	5.6	+	2.14	1.07E-04	2.50E-03
bone trabecula morphogenesis (GO:0061430)	11	11	5.13	+	2.14	2.28E-04	4.84E-03
leukocyte aggregation (GO:0070486)	11	11	5.13	+	2.14	2.28E-04	4.85E-03
heparan sulfate proteoglycan catabolic process (GO:0030200)	10	10	4.67	+	2.14	4.90E-04	9.15E-03
positive regulation of synaptic plasticity (GO:0031915)	10	10	4.67	+	2.14	4.90E-04	9.16E-03
cellular response to muramyl dipeptide (GO:0071225)	10	10	4.67	+	2.14	4.90E-04	9.17E-03
G protein-coupled opioid receptor signaling pathway (GO:0038003)	9	9	4.2	+	2.14	1.05E-03	1.71E-02
T-helper 2 cell differentiation (GO:0045064)	9	9	4.2	+	2.14	1.05E-03	1.71E-02
norepinephrine transport (GO:0015874)	9	9	4.2	+	2.14	1.05E-03	1.71E-02
mesonephric tubule formation (GO:0072172)	9	9	4.2	+	2.14	1.05E-03	1.72E-02
formate metabolic process (GO:0015942)	8	8	3.73	+	2.14	2.25E-03	3.08E-02
pattern specification involved in kidney development (GO:0061004)	8	8	3.73	+	2.14	2.25E-03	3.08E-02
renal system pattern specification (GO:0072048)	8	8	3.73	+	2.14	2.25E-03	3.09E-02
positive regulation of synapse maturation (GO:0090129)	8	8	3.73	+	2.14	2.25E-03	3.09E-02
hepoxilin biosynthetic process (GO:0051122)	8	8	3.73	+	2.14	2.25E-03	3.09E-02
hepoxilin metabolic process (GO:0051121)	8	8	3.73	+	2.14	2.25E-03	3.09E-02
phospholipase C-activating dopamine receptor signaling pathway (GO:0060158)	8	8	3.73	+	2.14	2.25E-03	3.10E-02
ganglioside catabolic process (GO:0006689)	8	8	3.73	+	2.14	2.25E-03	3.10E-02
positive regulation of attachment of mitotic spindle microtubules to kinetochore (GO:1902425)	8	8	3.73	+	2.14	2.25E-03	3.10E-02
bone trabecula formation (GO:0060346)	8	8	3.73	+	2.14	2.25E-03	3.11E-02
apoptotic process involved in morphogenesis (GO:0060561)	22	21	10.27	+	2.05	2.33E-06	8.67E-05
neuroendocrine cell differentiation (GO:0061101)	19	18	8.87	+	2.03	1.81E-05	5.43E-04
nephron tubule formation (GO:0072079)	19	18	8.87	+	2.03	1.81E-05	5.44E-04
sphingosine-1-phosphate receptor signaling pathway (GO:0003376)	16	15	7.47	+	2.01	1.40E-04	3.15E-03
regulation of apoptotic process involved in development (GO:1904748)	14	13	6.53	+	1.99	5.44E-04	9.88E-03
fructose metabolic process (GO:0006000)	14	13	6.53	+	1.99	5.44E-04	9.89E-03
regulation of apoptotic process involved in morphogenesis (GO:1902337)	14	13	6.53	+	1.99	5.44E-04	9.90E-03
negative regulation of nitric oxide biosynthetic process (GO:0045019)	13	12	6.07	+	1.98	1.07E-03	1.73E-02
negative regulation of nitric oxide metabolic process (GO:1904406)	13	12	6.07	+	1.98	1.07E-03	1.73E-02
vitamin K metabolic process (GO:0042373)	13	12	6.07	+	1.98	1.07E-03	1.73E-02
serine family amino acid catabolic process (GO:0009071)	12	11	5.6	+	1.96	2.10E-03	2.95E-02
response to stimulus involved in regulation of muscle adaptation (GO:0014874)	12	11	5.6	+	1.96	2.10E-03	2.95E-02
regulation of norepinephrine secretion (GO:0014061)	12	11	5.6	+	1.96	2.10E-03	2.96E-02
UV protection (GO:0009650)	12	11	5.6	+	1.96	2.10E-03	2.96E-02
negative regulation of macrophage cytokine production (GO:0010936)	12	11	5.6	+	1.96	2.10E-03	2.96E-02
imidazole-containing compound metabolic process (GO:0052803)	12	11	5.6	+	1.96	2.10E-03	2.97E-02
defense response to tumor cell (GO:0002357)	12	11	5.6	+	1.96	2.10E-03	2.97E-02
loop of Henle development (GO:0072070)	12	11	5.6	+	1.96	2.10E-03	2.97E-02
neuroepithelial cell differentiation (GO:0060563)	37	33	17.27	+	1.91	1.12E-07	5.47E-06
protein hydroxylation (GO:0018126)	18	16	8.4	+	1.9	4.46E-04	8.47E-03
response to immobilization stress (GO:0035902)	25	22	11.67	+	1.89	2.37E-05	6.91E-04
actin-myosin filament sliding (GO:0033275)	17	15	7.93	+	1.89	8.27E-04	1.41E-02
sphingolipid mediated signaling pathway (GO:0090520)	17	15	7.93	+	1.89	8.27E-04	1.41E-02
regulation of mammary gland epithelial cell proliferation (GO:0033599)	16	14	7.47	+	1.87	1.53E-03	2.30E-02
regulation of voltage-gated calcium channel activity (GO:1901385)	16	14	7.47	+	1.87	1.53E-03	2.30E-02
response to corticosterone (GO:0051412)	16	14	7.47	+	1.87	1.53E-03	2.30E-02
postsynaptic specialization assembly (GO:0098698)	16	14	7.47	+	1.87	1.53E-03	2.30E-02
release of cytochrome c from mitochondria (GO:0001836)	23	20	10.74	+	1.86	8.38E-05	2.06E-03
glucocorticoid metabolic process (GO:0008211)	15	13	7	+	1.86	2.81E-03	3.69E-02
negative regulation of B cell apoptotic process (GO:0002903)	15	13	7	+	1.86	2.81E-03	3.69E-02
muscle filament sliding (GO:0030049)	15	13	7	+	1.86	2.81E-03	3.69E-02
nervous system process involved in regulation of systemic arterial blood pressure (GO:0001976)	15	13	7	+	1.86	2.81E-03	3.70E-02
regulation of metaphase plate congression (GO:0090235)	15	13	7	+	1.86	2.81E-03	3.70E-02
regulation of long-term synaptic depression (GO:1900452)	15	13	7	+	1.86	2.81E-03	3.70E-02
GABAergic neuron differentiation (GO:0097154)	21	18	9.8	+	1.84	2.91E-04	5.89E-03
response to muramyl dipeptide (GO:0032495)	21	18	9.8	+	1.84	2.91E-04	5.90E-03
negative regulation of lipid catabolic process (GO:0050995)	27	23	12.6	+	1.83	5.23E-05	1.36E-03
positive regulation of excitatory postsynaptic potential (GO:2000463)	33	28	15.4	+	1.82	1.03E-05	3.31E-04
regulation of calcium ion transport into cytosol (GO:0010522)	20	17	9.34	+	1.82	5.36E-04	9.78E-03
behavioral response to pain (GO:0048266)	20	17	9.34	+	1.82	5.36E-04	9.79E-03
regulation of adenylate cyclase-activating G protein-coupled receptor signaling pathway (GO:0106070)	20	17	9.34	+	1.82	5.36E-04	9.80E-03
skeletal muscle fiber development (GO:0048741)	32	27	14.94	+	1.81	1.85E-05	5.50E-04
negative regulation of SMAD protein signal transduction (GO:0060392)	25	21	11.67	+	1.8	1.72E-04	3.78E-03
phagolysosome assembly (GO:0001845)	19	16	8.87	+	1.8	9.82E-04	1.62E-02
regulation of vascular permeability (GO:0043114)	48	40	22.4	+	1.79	2.43E-07	1.13E-05
osteoblast development (GO:0002076)	18	15	8.4	+	1.79	1.79E-03	2.61E-02
spinal cord patterning (GO:0021511)	18	15	8.4	+	1.79	1.79E-03	2.62E-02
negative regulation of nucleotide metabolic process (GO:0045980)	29	24	13.54	+	1.77	1.03E-04	2.42E-03
response to pain (GO:0048265)	34	28	15.87	+	1.76	3.63E-05	9.86E-04
negative regulation of purine nucleotide metabolic process (GO:1900543)	28	23	13.07	+	1.76	1.81E-04	3.94E-03
regulation of macrophage cytokine production (GO:0010935)	38	31	17.74	+	1.75	1.23E-05	3.89E-04
cellular response to pH (GO:0071467)	27	22	12.6	+	1.75	3.16E-04	6.29E-03
fat-soluble vitamin metabolic process (GO:0006775)	43	35	20.07	+	1.74	4.02E-06	1.42E-04
apoptotic process involved in development (GO:1902742)	36	29	16.8	+	1.73	3.76E-05	1.01E-03
potassium ion homeostasis (GO:0055075)	36	29	16.8	+	1.73	3.76E-05	1.01E-03
positive regulation of p38MAPK cascade (GO:1900745)	26	21	12.14	+	1.73	5.49E-04	9.96E-03
positive regulation of protein localization to cell surface (GO:2000010)	21	17	9.8	+	1.73	1.73E-03	2.54E-02
dorsal spinal cord development (GO:0021516)	21	17	9.8	+	1.73	1.73E-03	2.55E-02
skeletal muscle contraction (GO:0003009)	35	28	16.34	+	1.71	6.51E-05	1.64E-03
negative regulation of ATP metabolic process (GO:1903579)	25	20	11.67	+	1.71	9.49E-04	1.58E-02
metanephric tubule development (GO:0072170)	20	16	9.34	+	1.71	3.02E-03	3.90E-02
negative regulation of toll-like receptor signaling pathway (GO:0034122)	20	16	9.34	+	1.71	3.02E-03	3.91E-02
ganglioside metabolic process (GO:0001573)	29	23	13.54	+	1.7	5.35E-04	9.81E-03
glucose 6-phosphate metabolic process (GO:0051156)	24	19	11.2	+	1.7	1.63E-03	2.42E-02
positive regulation of macrophage cytokine production (GO:0060907)	24	19	11.2	+	1.7	1.63E-03	2.42E-02
regulation of megakaryocyte differentiation (GO:0045652)	24	19	11.2	+	1.7	1.63E-03	2.43E-02
trabecula formation (GO:0060343)	24	19	11.2	+	1.7	1.63E-03	2.43E-02
regulation of cytosolic calcium ion concentration (GO:0051480)	57	45	26.61	+	1.69	7.80E-07	3.22E-05
glycoprotein catabolic process (GO:0006516)	37	29	17.27	+	1.68	1.02E-04	2.42E-03
myotube cell development (GO:0014904)	37	29	17.27	+	1.68	1.02E-04	2.42E-03
adaptive thermogenesis (GO:1990845)	28	22	13.07	+	1.68	9.02E-04	1.51E-02
erythrocyte maturation (GO:0043249)	23	18	10.74	+	1.68	2.77E-03	3.66E-02
ventricular cardiac muscle cell action potential (GO:0086005)	23	18	10.74	+	1.68	2.77E-03	3.66E-02
metanephric epithelium development (GO:0072207)	23	18	10.74	+	1.68	2.77E-03	3.67E-02
postsynapse assembly (GO:0099068)	23	18	10.74	+	1.68	2.77E-03	3.67E-02
postsynaptic specialization organization (GO:0099084)	32	25	14.94	+	1.67	5.13E-04	9.46E-03
synaptic transmission, cholinergic (GO:0007271)	27	21	12.6	+	1.67	1.51E-03	2.28E-02
negative regulation of miRNA transcription (GO:1902894)	27	21	12.6	+	1.67	1.51E-03	2.28E-02
regulation of lipid catabolic process (GO:0050994)	62	48	28.94	+	1.66	1.14E-06	4.57E-05
cell differentiation in spinal cord (GO:0021515)	53	41	24.74	+	1.66	6.15E-06	2.07E-04
multicellular organismal movement (GO:0050879)	49	38	22.87	+	1.66	1.79E-05	5.40E-04
response to pH (GO:0009268)	40	31	18.67	+	1.66	9.29E-05	2.25E-03
maintenance of synapse structure (GO:0099558)	31	24	14.47	+	1.66	8.47E-04	1.43E-02
negative regulation of lipid transport (GO:0032369)	31	24	14.47	+	1.66	8.47E-04	1.43E-02
metanephric nephron development (GO:0072210)	31	24	14.47	+	1.66	8.47E-04	1.44E-02
protein insertion into ER membrane (GO:0045048)	31	24	14.47	+	1.66	8.47E-04	1.44E-02
nephron morphogenesis (GO:0072028)	70	54	32.67	+	1.65	2.28E-07	1.07E-05
regulation of cholesterol biosynthetic process (GO:0045540)	26	20	12.14	+	1.65	2.51E-03	3.38E-02
regulation of sterol biosynthetic process (GO:0106118)	26	20	12.14	+	1.65	2.51E-03	3.38E-02
nephron epithelium morphogenesis (GO:0072088)	68	52	31.74	+	1.64	6.21E-07	2.64E-05
musculoskeletal movement (GO:0050881)	47	36	21.94	+	1.64	4.76E-05	1.25E-03
sulfur compound catabolic process (GO:0044273)	47	36	21.94	+	1.64	4.76E-05	1.26E-03
modified amino acid catabolic process (GO:0042219)	34	26	15.87	+	1.64	4.79E-04	8.98E-03
phagosome maturation (GO:0090382)	30	23	14	+	1.64	1.39E-03	2.16E-02
potassium ion import across plasma membrane (GO:1990573)	46	35	21.47	+	1.63	7.71E-05	1.91E-03
cell-substrate junction organization (GO:0150115)	42	32	19.6	+	1.63	1.38E-04	3.12E-03
entrainment of circadian clock (GO:0009649)	29	22	13.54	+	1.63	2.26E-03	3.09E-02
membrane repolarization (GO:0086009)	29	22	13.54	+	1.63	2.26E-03	3.09E-02
positive regulation of alcohol biosynthetic process (GO:1902932)	29	22	13.54	+	1.63	2.26E-03	3.09E-02
negative regulation of miRNA metabolic process (GO:2000629)	29	22	13.54	+	1.63	2.26E-03	3.10E-02
nephron tubule morphogenesis (GO:0072078)	66	50	30.81	+	1.62	2.57E-06	9.49E-05
regulation of neuronal synaptic plasticity (GO:0048168)	61	46	28.47	+	1.62	7.23E-06	2.36E-04
apoptotic cell clearance (GO:0043277)	37	28	17.27	+	1.62	4.17E-04	7.98E-03
response to electrical stimulus (GO:0051602)	37	28	17.27	+	1.62	4.17E-04	7.99E-03
myotube differentiation (GO:0014902)	80	60	37.34	+	1.61	3.89E-07	1.74E-05
cell-substrate junction assembly (GO:0007044)	40	30	18.67	+	1.61	3.64E-04	7.11E-03
positive regulation of blood pressure (GO:0045777)	36	27	16.8	+	1.61	6.78E-04	1.18E-02
positive regulation of synaptic transmission, glutamatergic (GO:0051968)	32	24	14.94	+	1.61	2.03E-03	2.89E-02
focal adhesion assembly (GO:0048041)	28	21	13.07	+	1.61	3.66E-03	4.61E-02
response to gonadotropin (GO:0034698)	28	21	13.07	+	1.61	3.66E-03	4.61E-02
startle response (GO:0001964)	28	21	13.07	+	1.61	3.66E-03	4.62E-02
lymph vessel development (GO:0001945)	28	21	13.07	+	1.61	3.66E-03	4.62E-02
nephron tubule development (GO:0072080)	83	62	38.74	+	1.6	3.54E-07	1.59E-05
spinal cord development (GO:0021510)	104	77	48.54	+	1.59	1.65E-08	9.13E-07
negative regulation of fat cell differentiation (GO:0045599)	54	40	25.21	+	1.59	5.36E-05	1.39E-03
modulation of excitatory postsynaptic potential (GO:0098815)	50	37	23.34	+	1.59	1.00E-04	2.39E-03
regulation of triglyceride metabolic process (GO:0090207)	43	32	20.07	+	1.59	3.19E-04	6.32E-03
regulation of catecholamine secretion (GO:0050433)	39	29	18.2	+	1.59	5.84E-04	1.04E-02
endocrine pancreas development (GO:0031018)	39	29	18.2	+	1.59	5.84E-04	1.04E-02
aortic valve morphogenesis (GO:0003180)	39	29	18.2	+	1.59	5.84E-04	1.04E-02
spinal cord motor neuron differentiation (GO:0021522)	31	23	14.47	+	1.59	3.23E-03	4.14E-02
negative regulation of cardiac muscle hypertrophy (GO:0010614)	31	23	14.47	+	1.59	3.23E-03	4.14E-02
membrane depolarization (GO:0051899)	57	42	26.61	+	1.58	4.62E-05	1.23E-03
heparan sulfate proteoglycan metabolic process (GO:0030201)	42	31	19.6	+	1.58	5.06E-04	9.37E-03
positive regulation of glial cell differentiation (GO:0045687)	42	31	19.6	+	1.58	5.06E-04	9.39E-03
positive regulation of fatty acid metabolic process (GO:0045923)	38	28	17.74	+	1.58	9.33E-04	1.55E-02
negative regulation of cytokine production involved in immune response (GO:0002719)	34	25	15.87	+	1.58	1.76E-03	2.58E-02
renal tubule morphogenesis (GO:0061333)	71	52	33.14	+	1.57	6.85E-06	2.27E-04
mesonephric tubule morphogenesis (GO:0072171)	56	41	26.14	+	1.57	7.28E-05	1.81E-03
branching involved in ureteric bud morphogenesis (GO:0001658)	45	33	21	+	1.57	4.41E-04	8.39E-03
regulation of protein localization to cell surface (GO:2000008)	41	30	19.14	+	1.57	7.99E-04	1.37E-02
regulation of muscle adaptation (GO:0043502)	81	59	37.81	+	1.56	2.89E-06	1.05E-04
ureteric bud morphogenesis (GO:0060675)	55	40	25.67	+	1.56	1.14E-04	2.64E-03
glycolytic process (GO:0006096)	48	35	22.4	+	1.56	3.86E-04	7.48E-03
oligodendrocyte development (GO:0014003)	48	35	22.4	+	1.56	3.86E-04	7.49E-03
long-term memory (GO:0007616)	37	27	17.27	+	1.56	1.48E-03	2.27E-02
response to mineralocorticoid (GO:0051385)	37	27	17.27	+	1.56	1.48E-03	2.28E-02
regulation of G0 to G1 transition (GO:0070316)	37	27	17.27	+	1.56	1.48E-03	2.28E-02
positive regulation of cartilage development (GO:0061036)	33	24	15.4	+	1.56	2.80E-03	3.69E-02
response to ATP (GO:0033198)	33	24	15.4	+	1.56	2.80E-03	3.70E-02
negative regulation of muscle hypertrophy (GO:0014741)	33	24	15.4	+	1.56	2.80E-03	3.70E-02
hippocampus development (GO:0021766)	94	68	43.88	+	1.55	6.51E-07	2.74E-05
actin filament bundle assembly (GO:0051017)	62	45	28.94	+	1.55	5.43E-05	1.41E-03
long-term synaptic potentiation (GO:0060291)	58	42	27.07	+	1.55	9.72E-05	2.33E-03
ADP metabolic process (GO:0046031)	58	42	27.07	+	1.55	9.72E-05	2.34E-03
purine nucleoside diphosphate catabolic process (GO:0009137)	54	39	25.21	+	1.55	1.77E-04	3.87E-03
purine ribonucleoside diphosphate catabolic process (GO:0009181)	54	39	25.21	+	1.55	1.77E-04	3.88E-03
ADP catabolic process (GO:0046032)	51	37	23.8	+	1.55	2.11E-04	4.53E-03
negative regulation of osteoblast differentiation (GO:0045668)	51	37	23.8	+	1.55	2.11E-04	4.54E-03
neuron maturation (GO:0042551)	47	34	21.94	+	1.55	5.95E-04	1.05E-02
phototransduction (GO:0007602)	47	34	21.94	+	1.55	5.95E-04	1.05E-02
ventral spinal cord development (GO:0021517)	47	34	21.94	+	1.55	5.95E-04	1.06E-02
renal tubule development (GO:0061326)	89	64	41.54	+	1.54	1.78E-06	6.79E-05
postsynaptic signal transduction (GO:0098926)	53	38	24.74	+	1.54	2.75E-04	5.61E-03
execution phase of apoptosis (GO:0097194)	50	36	23.34	+	1.54	3.29E-04	6.49E-03
trabecula morphogenesis (GO:0061383)	46	33	21.47	+	1.54	9.14E-04	1.53E-02
sarcomere organization (GO:0045214)	43	31	20.07	+	1.54	1.07E-03	1.73E-02
regulation of heart rate by cardiac conduction (GO:0086091)	43	31	20.07	+	1.54	1.07E-03	1.73E-02
positive regulation of amine transport (GO:0051954)	39	28	18.2	+	1.54	1.95E-03	2.80E-02
potassium ion transmembrane transport (GO:0071805)	168	120	78.42	+	1.53	8.53E-11	6.41E-09
purine nucleoside diphosphate metabolic process (GO:0009135)	70	50	32.67	+	1.53	3.35E-05	9.28E-04
purine ribonucleoside diphosphate metabolic process (GO:0009179)	70	50	32.67	+	1.53	3.35E-05	9.30E-04
sensory perception of pain (GO:0019233)	66	47	30.81	+	1.53	6.16E-05	1.56E-03
mammary gland epithelium development (GO:0061180)	63	45	29.41	+	1.53	1.10E-04	2.57E-03
regulation of alcohol biosynthetic process (GO:1902930)	49	35	22.87	+	1.53	5.11E-04	9.43E-03
response to nicotine (GO:0035094)	49	35	22.87	+	1.53	5.11E-04	9.44E-03
cellular response to acetylcholine (GO:1905145)	49	35	22.87	+	1.53	5.11E-04	9.45E-03
positive regulation of animal organ morphogenesis (GO:0110110)	35	25	16.34	+	1.53	3.63E-03	4.60E-02
embryonic digestive tract development (GO:0048566)	35	25	16.34	+	1.53	3.63E-03	4.60E-02
glial cell development (GO:0021782)	128	91	59.75	+	1.52	3.22E-08	1.71E-06
urogenital system development (GO:0001655)	65	46	30.34	+	1.52	9.43E-05	2.28E-03
actin filament bundle organization (GO:0061572)	65	46	30.34	+	1.52	9.43E-05	2.28E-03
collagen fibril organization (GO:0030199)	65	46	30.34	+	1.52	9.43E-05	2.28E-03
negative regulation of phosphatidylinositol 3-kinase/protein kinase B signal transduction (GO:0051898)	62	44	28.94	+	1.52	1.67E-04	3.68E-03
response to ischemia (GO:0002931)	62	44	28.94	+	1.52	1.67E-04	3.68E-03
pyridine-containing compound catabolic process (GO:0072526)	55	39	25.67	+	1.52	3.53E-04	6.92E-03
cell junction maintenance (GO:0034331)	52	37	24.27	+	1.52	4.23E-04	8.08E-03
pyridine nucleotide catabolic process (GO:0019364)	52	37	24.27	+	1.52	4.23E-04	8.09E-03
aortic valve development (GO:0003176)	45	32	21	+	1.52	1.39E-03	2.17E-02
positive regulation of potassium ion transport (GO:0043268)	38	27	17.74	+	1.52	3.01E-03	3.90E-02
cell-cell fusion (GO:0140253)	38	27	17.74	+	1.52	3.01E-03	3.91E-02
syncytium formation by plasma membrane fusion (GO:0000768)	38	27	17.74	+	1.52	3.01E-03	3.91E-02
positive regulation of morphogenesis of an epithelium (GO:1905332)	38	27	17.74	+	1.52	3.01E-03	3.91E-02
dopaminergic neuron differentiation (GO:0071542)	38	27	17.74	+	1.52	3.01E-03	3.92E-02
regulation of synaptic plasticity (GO:0048167)	212	149	98.95	+	1.51	3.24E-12	3.00E-10
potassium ion transport (GO:0006813)	186	131	86.82	+	1.51	6.10E-11	4.73E-09
neurotransmitter transport (GO:0006836)	142	100	66.28	+	1.51	1.39E-08	7.82E-07
regulation of amine transport (GO:0051952)	78	55	36.41	+	1.51	3.09E-05	8.62E-04
regulation of miRNA transcription (GO:1902893)	75	53	35.01	+	1.51	3.62E-05	9.87E-04
aldehyde metabolic process (GO:0006081)	68	48	31.74	+	1.51	7.80E-05	1.92E-03
regulation of dendrite morphogenesis (GO:0048814)	64	45	29.87	+	1.51	2.14E-04	4.58E-03
regulation of oligodendrocyte differentiation (GO:0048713)	44	31	20.54	+	1.51	2.11E-03	2.97E-02
limbic system development (GO:0021761)	126	88	58.81	+	1.5	2.05E-07	9.65E-06
negative regulation of hormone secretion (GO:0046888)	70	49	32.67	+	1.5	9.78E-05	2.34E-03
regulation of carbohydrate catabolic process (GO:0043470)	67	47	31.27	+	1.5	1.18E-04	2.72E-03
regulation of nitric oxide metabolic process (GO:0080164)	63	44	29.41	+	1.5	3.19E-04	6.31E-03
heart valve morphogenesis (GO:0003179)	63	44	29.41	+	1.5	3.19E-04	6.32E-03
negative regulation of blood pressure (GO:0045776)	50	35	23.34	+	1.5	9.85E-04	1.63E-02
acetylcholine receptor signaling pathway (GO:0095500)	47	33	21.94	+	1.5	1.79E-03	2.61E-02
regulation of p38MAPK cascade (GO:1900744)	40	28	18.67	+	1.5	3.82E-03	4.79E-02
cortical actin cytoskeleton organization (GO:0030866)	40	28	18.67	+	1.5	3.82E-03	4.79E-02
regulation of bone resorption (GO:0045124)	40	28	18.67	+	1.5	3.82E-03	4.80E-02
kidney morphogenesis (GO:0060993)	88	61	41.08	+	1.49	2.24E-05	6.56E-04
signal release from synapse (GO:0099643)	88	61	41.08	+	1.49	2.24E-05	6.57E-04
neurotransmitter secretion (GO:0007269)	88	61	41.08	+	1.49	2.24E-05	6.58E-04
chemical synaptic transmission, postsynaptic (GO:0099565)	79	55	36.87	+	1.49	5.83E-05	1.49E-03
regulation of nitric oxide biosynthetic process (GO:0045428)	59	41	27.54	+	1.49	5.62E-04	1.01E-02
positive regulation of miRNA transcription (GO:1902895)	56	39	26.14	+	1.49	6.73E-04	1.17E-02
semi-lunar valve development (GO:1905314)	49	34	22.87	+	1.49	1.49E-03	2.27E-02
negative regulation of cellular response to insulin stimulus (GO:1900077)	46	32	21.47	+	1.49	2.67E-03	3.57E-02
negative regulation of gliogenesis (GO:0014014)	43	30	20.07	+	1.49	3.18E-03	4.10E-02
neuromuscular process (GO:0050905)	169	117	78.88	+	1.48	3.61E-09	2.28E-07
endocrine system development (GO:0035270)	129	89	60.21	+	1.48	3.19E-07	1.45E-05
nucleosome assembly (GO:0006334)	90	62	42.01	+	1.48	2.77E-05	7.87E-04
excitatory postsynaptic potential (GO:0060079)	71	49	33.14	+	1.48	1.81E-04	3.93E-03
regulation of vascular associated smooth muscle cell proliferation (GO:1904705)	61	42	28.47	+	1.48	6.98E-04	1.21E-02
maintenance of protein localization in organelle (GO:0072595)	45	31	21	+	1.48	3.96E-03	4.94E-02
negative regulation of insulin receptor signaling pathway (GO:0046627)	45	31	21	+	1.48	3.96E-03	4.95E-02
positive regulation of synaptic transmission (GO:0050806)	146	100	68.15	+	1.47	1.07E-07	5.28E-06
cardiac chamber morphogenesis (GO:0003206)	133	91	62.08	+	1.47	4.68E-07	2.03E-05
nephron epithelium development (GO:0072009)	109	75	50.88	+	1.47	4.33E-06	1.50E-04
regulation of neurotransmitter transport (GO:0051588)	108	74	50.41	+	1.47	6.31E-06	2.12E-04
collagen metabolic process (GO:0032963)	67	46	31.27	+	1.47	3.25E-04	6.41E-03
negative regulation of leukocyte apoptotic process (GO:2000107)	57	39	26.61	+	1.47	1.23E-03	1.96E-02
ribonucleoside diphosphate catabolic process (GO:0009191)	57	39	26.61	+	1.47	1.23E-03	1.96E-02
hexose catabolic process (GO:0019320)	51	35	23.8	+	1.47	1.82E-03	2.63E-02
platelet aggregation (GO:0070527)	48	33	22.4	+	1.47	2.23E-03	3.09E-02
negative regulation of peptide secretion (GO:0002792)	48	33	22.4	+	1.47	2.23E-03	3.09E-02
aminoglycan biosynthetic process (GO:0006023)	48	33	22.4	+	1.47	2.23E-03	3.10E-02
muscle contraction (GO:0006936)	243	166	113.42	+	1.46	8.88E-12	7.61E-10
response to estradiol (GO:0032355)	113	77	52.74	+	1.46	4.43E-06	1.53E-04
vitamin metabolic process (GO:0006766)	106	72	49.48	+	1.46	1.33E-05	4.15E-04
metanephros development (GO:0001656)	85	58	39.67	+	1.46	7.18E-05	1.79E-03
purine ribonucleotide catabolic process (GO:0009154)	82	56	38.27	+	1.46	8.75E-05	2.13E-03
neuron fate commitment (GO:0048663)	75	51	35.01	+	1.46	2.69E-04	5.55E-03
cardiac ventricle morphogenesis (GO:0003208)	72	49	33.61	+	1.46	3.24E-04	6.40E-03
skeletal muscle cell differentiation (GO:0035914)	63	43	29.41	+	1.46	8.58E-04	1.45E-02
digestive tract morphogenesis (GO:0048546)	53	36	24.74	+	1.46	2.20E-03	3.06E-02
response to acetylcholine (GO:1905144)	53	36	24.74	+	1.46	2.20E-03	3.06E-02
animal organ regeneration (GO:0031100)	53	36	24.74	+	1.46	2.20E-03	3.06E-02
negative regulation of smooth muscle cell proliferation (GO:0048662)	50	34	23.34	+	1.46	2.69E-03	3.59E-02
canonical Wnt signaling pathway (GO:0060070)	105	71	49.01	+	1.45	1.93E-05	5.74E-04
calcium ion transmembrane import into cytosol (GO:0097553)	96	65	44.81	+	1.45	3.46E-05	9.55E-04
associative learning (GO:0008306)	93	63	43.41	+	1.45	5.99E-05	1.52E-03
ribonucleoside diphosphate metabolic process (GO:0009185)	81	55	37.81	+	1.45	1.28E-04	2.91E-03
regulation of sodium ion transport (GO:0002028)	74	50	34.54	+	1.45	3.91E-04	7.55E-03
detection of light stimulus (GO:0009583)	68	46	31.74	+	1.45	5.75E-04	1.03E-02
synaptic vesicle exocytosis (GO:0016079)	65	44	30.34	+	1.45	7.04E-04	1.22E-02
ventricular cardiac muscle tissue development (GO:0003229)	62	42	28.94	+	1.45	1.24E-03	1.96E-02
positive regulation of miRNA metabolic process (GO:2000630)	62	42	28.94	+	1.45	1.24E-03	1.97E-02
biological process involved in intraspecies interaction between organisms (GO:0051703)	59	40	27.54	+	1.45	1.49E-03	2.27E-02
neuromuscular process controlling balance (GO:0050885)	59	40	27.54	+	1.45	1.49E-03	2.27E-02
nucleoside diphosphate catabolic process (GO:0009134)	59	40	27.54	+	1.45	1.49E-03	2.27E-02
social behavior (GO:0035176)	59	40	27.54	+	1.45	1.49E-03	2.27E-02
regulation of glycolytic process (GO:0006110)	56	38	26.14	+	1.45	1.80E-03	2.62E-02
regulation of nucleotide catabolic process (GO:0030811)	56	38	26.14	+	1.45	1.80E-03	2.62E-02
mesenchyme morphogenesis (GO:0072132)	56	38	26.14	+	1.45	1.80E-03	2.63E-02
regulation of purine nucleotide catabolic process (GO:0033121)	56	38	26.14	+	1.45	1.80E-03	2.63E-02
nephron development (GO:0072006)	140	94	65.35	+	1.44	1.41E-06	5.53E-05
response to glucose (GO:0009749)	135	91	63.01	+	1.44	1.42E-06	5.54E-05
regulation of fat cell differentiation (GO:0045598)	135	91	63.01	+	1.44	1.42E-06	5.56E-05
negative regulation of vasculature development (GO:1901343)	113	76	52.74	+	1.44	1.11E-05	3.54E-04
proteoglycan metabolic process (GO:0006029)	106	71	49.48	+	1.44	3.31E-05	9.21E-04
intracellular glucose homeostasis (GO:0001678)	100	67	46.68	+	1.44	4.85E-05	1.27E-03
positive regulation of insulin secretion (GO:0032024)	94	63	43.88	+	1.44	1.03E-04	2.43E-03
mesonephros development (GO:0001823)	91	61	42.48	+	1.44	1.24E-04	2.82E-03
nucleoside diphosphate metabolic process (GO:0009132)	86	58	40.14	+	1.44	1.25E-04	2.85E-03
adenylate cyclase-inhibiting G protein-coupled receptor signaling pathway (GO:0007193)	82	55	38.27	+	1.44	2.21E-04	4.71E-03
cellular response to calcium ion (GO:0071277)	79	53	36.87	+	1.44	2.72E-04	5.60E-03
cellular response to glucose stimulus (GO:0071333)	76	51	35.47	+	1.44	4.68E-04	8.84E-03
mesoderm morphogenesis (GO:0048332)	73	49	34.07	+	1.44	5.64E-04	1.01E-02
astrocyte differentiation (GO:0048708)	70	47	32.67	+	1.44	6.84E-04	1.19E-02
Rho protein signal transduction (GO:0007266)	67	45	31.27	+	1.44	8.36E-04	1.42E-02
negative regulation of G protein-coupled receptor signaling pathway (GO:0045744)	58	39	27.07	+	1.44	2.17E-03	3.03E-02
cellular response to cAMP (GO:0071320)	58	39	27.07	+	1.44	2.17E-03	3.03E-02
cardiac muscle cell action potential (GO:0086001)	58	39	27.07	+	1.44	2.17E-03	3.03E-02
response to axon injury (GO:0048678)	55	37	25.67	+	1.44	2.63E-03	3.51E-02
positive regulation of actin filament polymerization (GO:0030838)	52	35	24.27	+	1.44	3.22E-03	4.13E-02
regulation of muscle system process (GO:0090257)	239	160	111.56	+	1.43	2.38E-10	1.72E-08
skeletal system morphogenesis (GO:0048705)	227	151	105.96	+	1.43	1.69E-09	1.11E-07
response to ketone (GO:1901654)	222	148	103.62	+	1.43	1.77E-09	1.16E-07
negative regulation of blood vessel morphogenesis (GO:2000181)	112	75	52.28	+	1.43	1.60E-05	4.87E-04
negative regulation of angiogenesis (GO:0016525)	111	74	51.81	+	1.43	2.30E-05	6.71E-04
regulation of gliogenesis (GO:0014013)	102	68	47.61	+	1.43	5.71E-05	1.46E-03
segmentation (GO:0035282)	99	66	46.21	+	1.43	6.95E-05	1.74E-03
cell fate specification (GO:0001708)	90	60	42.01	+	1.43	1.77E-04	3.87E-03
regulation of neurotransmitter secretion (GO:0046928)	90	60	42.01	+	1.43	1.77E-04	3.87E-03
mesonephric tubule development (GO:0072164)	87	58	40.61	+	1.43	2.14E-04	4.58E-03
mesonephric epithelium development (GO:0072163)	87	58	40.61	+	1.43	2.14E-04	4.58E-03
embryonic heart tube morphogenesis (GO:0003143)	69	46	32.21	+	1.43	9.86E-04	1.62E-02
cellular component maintenance (GO:0043954)	69	46	32.21	+	1.43	9.86E-04	1.63E-02
positive regulation of gliogenesis (GO:0014015)	66	44	30.81	+	1.43	1.21E-03	1.93E-02
heart looping (GO:0001947)	63	42	29.41	+	1.43	1.49E-03	2.27E-02
embryonic organ morphogenesis (GO:0048562)	304	201	141.9	+	1.42	7.15E-12	6.23E-10
anterior/posterior pattern specification (GO:0009952)	218	145	101.75	+	1.42	4.22E-09	2.61E-07
hexose metabolic process (GO:0019318)	168	111	78.42	+	1.42	4.95E-07	2.14E-05
response to hexose (GO:0009746)	140	93	65.35	+	1.42	3.37E-06	1.20E-04
digestive tract development (GO:0048565)	139	92	64.88	+	1.42	4.75E-06	1.63E-04
memory (GO:0007613)	131	87	61.15	+	1.42	5.94E-06	2.00E-04
action potential (GO:0001508)	131	87	61.15	+	1.42	5.94E-06	2.01E-04
dendrite development (GO:0016358)	116	77	54.14	+	1.42	2.19E-05	6.46E-04
postsynapse organization (GO:0099173)	113	75	52.74	+	1.42	2.68E-05	7.65E-04
bone morphogenesis (GO:0060349)	98	65	45.74	+	1.42	9.94E-05	2.38E-03
regulation of potassium ion transport (GO:0043266)	89	59	41.54	+	1.42	2.51E-04	5.28E-03
regulation of miRNA metabolic process (GO:2000628)	86	57	40.14	+	1.42	3.05E-04	6.12E-03
ureteric bud development (GO:0001657)	86	57	40.14	+	1.42	3.05E-04	6.12E-03
heart valve development (GO:0003170)	77	51	35.94	+	1.42	7.90E-04	1.36E-02
regulation of glial cell differentiation (GO:0045685)	74	49	34.54	+	1.42	9.53E-04	1.58E-02
regulation of cartilage development (GO:0061035)	74	49	34.54	+	1.42	9.53E-04	1.58E-02
mesoderm formation (GO:0001707)	71	47	33.14	+	1.42	1.16E-03	1.86E-02
positive regulation of calcium ion transmembrane transport (GO:1904427)	71	47	33.14	+	1.42	1.16E-03	1.86E-02
positive regulation of fat cell differentiation (GO:0045600)	68	45	31.74	+	1.42	1.41E-03	2.19E-02
myofibril assembly (GO:0030239)	68	45	31.74	+	1.42	1.41E-03	2.19E-02
determination of heart left/right asymmetry (GO:0061371)	68	45	31.74	+	1.42	1.41E-03	2.19E-02
positive regulation of protein localization to plasma membrane (GO:1903078)	65	43	30.34	+	1.42	1.74E-03	2.55E-02
positive regulation of epithelial cell differentiation (GO:0030858)	65	43	30.34	+	1.42	1.74E-03	2.55E-02
microtubule polymerization or depolymerization (GO:0031109)	62	41	28.94	+	1.42	3.04E-03	3.93E-02
regulation of system process (GO:0044057)	563	371	262.79	+	1.41	1.74E-20	4.03E-18
carbohydrate homeostasis (GO:0033500)	209	138	97.55	+	1.41	1.74E-08	9.59E-07
glucose homeostasis (GO:0042593)	208	137	97.09	+	1.41	2.46E-08	1.32E-06
morphogenesis of a branching epithelium (GO:0061138)	172	113	80.28	+	1.41	6.74E-07	2.81E-05
muscle cell development (GO:0055001)	172	113	80.28	+	1.41	6.74E-07	2.82E-05
positive regulation of small molecule metabolic process (GO:0062013)	153	101	71.41	+	1.41	1.82E-06	6.90E-05
sodium ion transmembrane transport (GO:0035725)	152	100	70.95	+	1.41	2.55E-06	9.43E-05
response to purine-containing compound (GO:0014074)	149	98	69.55	+	1.41	3.09E-06	1.11E-04
striated muscle cell development (GO:0055002)	143	94	66.75	+	1.41	4.60E-06	1.58E-04
regulation of actin filament polymerization (GO:0030833)	129	85	60.21	+	1.41	1.19E-05	3.78E-04
axon ensheathment (GO:0008366)	129	85	60.21	+	1.41	1.19E-05	3.78E-04
ensheathment of neurons (GO:0007272)	129	85	60.21	+	1.41	1.19E-05	3.79E-04
positive regulation of peptide secretion (GO:0002793)	123	81	57.41	+	1.41	2.47E-05	7.10E-04
positive regulation of cation transmembrane transport (GO:1904064)	125	82	58.35	+	1.41	2.88E-05	8.14E-04
carbohydrate catabolic process (GO:0016052)	125	82	58.35	+	1.41	2.88E-05	8.15E-04
positive regulation of peptide hormone secretion (GO:0090277)	120	79	56.01	+	1.41	2.98E-05	8.36E-04
cellular response to ketone (GO:1901655)	111	73	51.81	+	1.41	5.41E-05	1.40E-03
lysosome organization (GO:0007040)	105	69	49.01	+	1.41	1.11E-04	2.58E-03
lytic vacuole organization (GO:0080171)	105	69	49.01	+	1.41	1.11E-04	2.58E-03
amino acid transmembrane transport (GO:0003333)	102	67	47.61	+	1.41	1.34E-04	3.04E-03
positive regulation of protein polymerization (GO:0032273)	91	60	42.48	+	1.41	2.95E-04	5.94E-03
purine nucleotide catabolic process (GO:0006195)	91	60	42.48	+	1.41	2.95E-04	5.95E-03
regulation of nucleotide metabolic process (GO:0006140)	88	58	41.08	+	1.41	3.56E-04	6.97E-03
somite development (GO:0061053)	79	52	36.87	+	1.41	6.53E-04	1.15E-02
regulation of synaptic transmission, glutamatergic (GO:0051966)	73	48	34.07	+	1.41	1.35E-03	2.11E-02
pancreas development (GO:0031016)	73	48	34.07	+	1.41	1.35E-03	2.11E-02
regulation of membrane permeability (GO:0090559)	70	46	32.67	+	1.41	1.64E-03	2.45E-02
negative regulation of protein polymerization (GO:0032272)	67	44	31.27	+	1.41	2.02E-03	2.87E-02
negative regulation of endocytosis (GO:0045806)	67	44	31.27	+	1.41	2.02E-03	2.87E-02
regulation of SMAD protein signal transduction (GO:0060390)	67	44	31.27	+	1.41	2.02E-03	2.88E-02
response to estrogen (GO:0043627)	64	42	29.87	+	1.41	2.49E-03	3.35E-02
glutamine family amino acid metabolic process (GO:0009064)	64	42	29.87	+	1.41	2.49E-03	3.35E-02
mesenchyme development (GO:0060485)	248	162	115.76	+	1.4	3.80E-09	2.39E-07
morphogenesis of a branching structure (GO:0001763)	182	119	84.95	+	1.4	4.32E-07	1.89E-05
regulation of insulin secretion (GO:0050796)	179	117	83.55	+	1.4	5.24E-07	2.26E-05
regulation of lipid transport (GO:0032368)	136	89	63.48	+	1.4	1.31E-05	4.09E-04
phospholipase C-activating G protein-coupled receptor signaling pathway (GO:0007200)	138	90	64.41	+	1.4	1.52E-05	4.63E-04
ear morphogenesis (GO:0042471)	135	88	63.01	+	1.4	1.83E-05	5.47E-04
myelination (GO:0042552)	127	83	59.28	+	1.4	2.37E-05	6.87E-04
striated muscle contraction (GO:0006941)	127	83	59.28	+	1.4	2.37E-05	6.88E-04
response to organophosphorus (GO:0046683)	129	84	60.21	+	1.4	2.71E-05	7.73E-04
regulation of protein localization to plasma membrane (GO:1903076)	118	77	55.08	+	1.4	5.86E-05	1.49E-03
nucleosome organization (GO:0034728)	110	72	51.34	+	1.4	7.64E-05	1.90E-03
regulation of transporter activity (GO:0032409)	101	66	47.14	+	1.4	1.89E-04	4.10E-03
regulation of purine nucleotide metabolic process (GO:1900542)	87	57	40.61	+	1.4	5.02E-04	9.34E-03
ribonucleotide catabolic process (GO:0009261)	89	58	41.54	+	1.4	5.80E-04	1.04E-02
cardiac muscle contraction (GO:0060048)	86	56	40.14	+	1.4	7.05E-04	1.22E-02
regulation of ATP metabolic process (GO:1903578)	78	51	36.41	+	1.4	9.28E-04	1.55E-02
negative regulation of protein depolymerization (GO:1901880)	72	47	33.61	+	1.4	1.90E-03	2.74E-02
regulation of insulin receptor signaling pathway (GO:0046626)	72	47	33.61	+	1.4	1.90E-03	2.74E-02
negative regulation of protein secretion (GO:0050709)	69	45	32.21	+	1.4	2.32E-03	3.16E-02
negative regulation of tumor necrosis factor production (GO:0032720)	66	43	30.81	+	1.4	2.86E-03	3.74E-02
embryonic organ development (GO:0048568)	468	303	218.45	+	1.39	2.57E-15	3.92E-13
glial cell differentiation (GO:0010001)	223	145	104.09	+	1.39	3.41E-08	1.79E-06
monosaccharide metabolic process (GO:0005996)	191	124	89.15	+	1.39	3.92E-07	1.74E-05
positive regulation of supramolecular fiber organization (GO:1902905)	177	115	82.62	+	1.39	1.02E-06	4.14E-05
negative regulation of Wnt signaling pathway (GO:0030178)	174	113	81.22	+	1.39	1.25E-06	4.95E-05
positive regulation of vasculature development (GO:1904018)	168	109	78.42	+	1.39	2.51E-06	9.31E-05
regulation of muscle contraction (GO:0006937)	170	110	79.35	+	1.39	2.88E-06	1.04E-04
regulation of G protein-coupled receptor signaling pathway (GO:0008277)	159	103	74.22	+	1.39	4.51E-06	1.56E-04
morphogenesis of embryonic epithelium (GO:0016331)	149	97	69.55	+	1.39	6.96E-06	2.29E-04
digestive system development (GO:0055123)	153	99	71.41	+	1.39	9.15E-06	2.95E-04
branching morphogenesis of an epithelial tube (GO:0048754)	142	92	66.28	+	1.39	1.45E-05	4.43E-04
negative regulation of canonical Wnt signaling pathway (GO:0090090)	140	91	65.35	+	1.39	1.75E-05	5.29E-04
mesoderm development (GO:0007498)	133	86	62.08	+	1.39	3.53E-05	9.69E-04
embryonic epithelial tube formation (GO:0001838)	125	81	58.35	+	1.39	4.65E-05	1.23E-03
formation of primary germ layer (GO:0001704)	123	80	57.41	+	1.39	5.58E-05	1.43E-03
regulation of receptor-mediated endocytosis (GO:0048259)	122	79	56.95	+	1.39	7.73E-05	1.92E-03
inorganic cation import across plasma membrane (GO:0098659)	108	70	50.41	+	1.39	2.06E-04	4.44E-03
inorganic ion import across plasma membrane (GO:0099587)	108	70	50.41	+	1.39	2.06E-04	4.45E-03
endoplasmic reticulum organization (GO:0007029)	100	65	46.68	+	1.39	2.64E-04	5.46E-03
platelet activation (GO:0030168)	102	66	47.61	+	1.39	3.02E-04	6.08E-03
embryonic skeletal system morphogenesis (GO:0048704)	94	61	43.88	+	1.39	3.98E-04	7.67E-03
embryonic placenta development (GO:0001892)	91	59	42.48	+	1.39	6.68E-04	1.17E-02
oligodendrocyte differentiation (GO:0048709)	85	55	39.67	+	1.39	9.85E-04	1.63E-02
response to osmotic stress (GO:0006970)	77	50	35.94	+	1.39	1.81E-03	2.63E-02
muscle tissue morphogenesis (GO:0060415)	74	48	34.54	+	1.39	2.19E-03	3.06E-02
regulation of morphogenesis of an epithelium (GO:1905330)	68	44	31.74	+	1.39	3.27E-03	4.18E-02
muscle system process (GO:0003012)	296	191	138.16	+	1.38	7.01E-10	4.88E-08
gliogenesis (GO:0042063)	282	181	131.63	+	1.38	2.87E-09	1.83E-07
actin filament organization (GO:0007015)	277	178	129.29	+	1.38	4.15E-09	2.57E-07
heart morphogenesis (GO:0003007)	263	170	122.76	+	1.38	5.07E-09	3.10E-07
regulation of peptide secretion (GO:0002791)	215	138	100.35	+	1.38	2.83E-07	1.31E-05
regulation of carbohydrate metabolic process (GO:0006109)	180	116	84.02	+	1.38	1.82E-06	6.91E-05
positive regulation of angiogenesis (GO:0045766)	164	106	76.55	+	1.38	4.21E-06	1.47E-04
regulation of lipid localization (GO:1905952)	161	104	75.15	+	1.38	5.12E-06	1.74E-04
learning (GO:0007612)	162	104	75.62	+	1.38	7.99E-06	2.60E-04
response to monosaccharide (GO:0034284)	147	95	68.61	+	1.38	1.34E-05	4.17E-04
adult behavior (GO:0030534)	154	99	71.88	+	1.38	1.44E-05	4.41E-04
amino acid transport (GO:0006865)	138	89	64.41	+	1.38	3.33E-05	9.26E-04
positive regulation of monoatomic ion transmembrane transport (GO:0034767)	129	83	60.21	+	1.38	5.96E-05	1.51E-03
regulation of nervous system process (GO:0031644)	123	79	57.41	+	1.38	1.22E-04	2.78E-03
positive regulation of lipid biosynthetic process (GO:0046889)	96	62	44.81	+	1.38	4.52E-04	8.57E-03
regulation of neural precursor cell proliferation (GO:2000177)	95	61	44.34	+	1.38	6.28E-04	1.11E-02
regulation of transmembrane transporter activity (GO:0022898)	93	60	43.41	+	1.38	7.67E-04	1.32E-02
peripheral nervous system development (GO:0007422)	87	56	40.61	+	1.38	1.12E-03	1.81E-02
negative regulation of protein-containing complex disassembly (GO:0043242)	82	53	38.27	+	1.38	1.21E-03	1.93E-02
regulation of striated muscle cell differentiation (GO:0051153)	84	54	39.21	+	1.38	1.37E-03	2.14E-02
actin-mediated cell contraction (GO:0070252)	84	54	39.21	+	1.38	1.37E-03	2.14E-02
cellular response to hexose stimulus (GO:0071331)	79	51	36.87	+	1.38	1.49E-03	2.28E-02
regulation of receptor internalization (GO:0002090)	76	49	35.47	+	1.38	2.51E-03	3.38E-02
homotypic cell-cell adhesion (GO:0034109)	65	42	30.34	+	1.38	4.02E-03	4.99E-02
regulation of insulin secretion involved in cellular response to glucose stimulus (GO:0061178)	65	42	30.34	+	1.38	4.02E-03	4.99E-02
actin cytoskeleton organization (GO:0030036)	543	346	253.45	+	1.37	8.12E-16	1.35E-13
modulation of chemical synaptic transmission (GO:0050804)	505	322	235.72	+	1.37	6.57E-15	9.74E-13
vascular process in circulatory system (GO:0003018)	275	176	128.36	+	1.37	7.75E-09	4.61E-07
regulation of peptide hormone secretion (GO:0090276)	211	135	98.49	+	1.37	4.68E-07	2.04E-05
pallium development (GO:0021543)	197	126	91.95	+	1.37	1.22E-06	4.89E-05
regulation of lipid biosynthetic process (GO:0046890)	186	119	86.82	+	1.37	2.67E-06	9.81E-05
response to corticosteroid (GO:0031960)	153	98	71.41	+	1.37	1.97E-05	5.83E-04
regeneration (GO:0031099)	150	96	70.01	+	1.37	2.37E-05	6.89E-04
kidney epithelium development (GO:0072073)	139	89	64.88	+	1.37	5.20E-05	1.36E-03
embryonic skeletal system development (GO:0048706)	136	87	63.48	+	1.37	6.27E-05	1.58E-03
response to retinoic acid (GO:0032526)	108	69	50.41	+	1.37	4.45E-04	8.46E-03
regulation of epithelial to mesenchymal transition (GO:0010717)	103	66	48.08	+	1.37	4.75E-04	8.91E-03
positive regulation of lipid localization (GO:1905954)	103	66	48.08	+	1.37	4.75E-04	8.92E-03
negative regulation of transmembrane transport (GO:0034763)	105	67	49.01	+	1.37	5.37E-04	9.79E-03
regulation of striated muscle contraction (GO:0006942)	100	64	46.68	+	1.37	5.78E-04	1.03E-02
regulation of dendrite development (GO:0050773)	100	64	46.68	+	1.37	5.78E-04	1.03E-02
regulation of monoatomic ion transmembrane transporter activity (GO:0032412)	92	59	42.94	+	1.37	1.05E-03	1.72E-02
positive regulation of lipid transport (GO:0032370)	86	55	40.14	+	1.37	1.55E-03	2.33E-02
proteoglycan biosynthetic process (GO:0030166)	78	50	36.41	+	1.37	2.07E-03	2.94E-02
actin filament-based process (GO:0030029)	617	393	287.99	+	1.36	7.94E-18	1.49E-15
embryonic morphogenesis (GO:0048598)	608	385	283.79	+	1.36	6.18E-17	1.12E-14
circulatory system process (GO:0003013)	522	331	243.65	+	1.36	8.79E-15	1.26E-12
regulation of trans-synaptic signaling (GO:0099177)	506	322	236.18	+	1.36	1.00E-14	1.41E-12
chemical synaptic transmission (GO:0007268)	426	271	198.84	+	1.36	1.45E-12	1.44E-10
anterograde trans-synaptic signaling (GO:0098916)	426	271	198.84	+	1.36	1.45E-12	1.44E-10
blood circulation (GO:0008015)	431	273	201.18	+	1.36	2.75E-12	2.61E-10
regulation of vasculature development (GO:1901342)	303	192	141.43	+	1.36	4.91E-09	3.02E-07
muscle cell differentiation (GO:0042692)	290	184	135.36	+	1.36	9.43E-09	5.54E-07
learning or memory (GO:0007611)	283	179	132.09	+	1.36	1.88E-08	1.03E-06
regulation of hormone secretion (GO:0046883)	270	171	126.03	+	1.36	3.60E-08	1.87E-06
cell fate commitment (GO:0045165)	262	166	122.29	+	1.36	6.41E-08	3.25E-06
regulation of blood circulation (GO:1903522)	264	167	123.23	+	1.36	7.20E-08	3.63E-06
striated muscle cell differentiation (GO:0051146)	227	144	105.96	+	1.36	4.19E-07	1.85E-05
regulation of peptide transport (GO:0090087)	217	138	101.29	+	1.36	6.71E-07	2.82E-05
regulation of protein polymerization (GO:0032271)	201	128	93.82	+	1.36	1.56E-06	6.02E-05
regulation of blood pressure (GO:0008217)	199	126	92.89	+	1.36	2.86E-06	1.04E-04
negative regulation of phosphate metabolic process (GO:0045936)	178	113	83.08	+	1.36	7.20E-06	2.36E-04
negative regulation of phosphorus metabolic process (GO:0010563)	178	113	83.08	+	1.36	7.20E-06	2.37E-04
response to carbohydrate (GO:0009743)	172	109	80.28	+	1.36	1.07E-05	3.43E-04
import across plasma membrane (GO:0098739)	169	107	78.88	+	1.36	1.75E-05	5.31E-04
synaptic vesicle cycle (GO:0099504)	151	96	70.48	+	1.36	3.65E-05	9.88E-04
response to glucocorticoid (GO:0051384)	132	84	61.61	+	1.36	1.04E-04	2.44E-03
positive regulation of lipid metabolic process (GO:0045834)	134	85	62.55	+	1.36	1.16E-04	2.69E-03
regulation of ossification (GO:0030278)	126	80	58.81	+	1.36	1.55E-04	3.45E-03
Notch signaling pathway (GO:0007219)	118	75	55.08	+	1.36	2.75E-04	5.61E-03
odontogenesis (GO:0042476)	120	76	56.01	+	1.36	3.09E-04	6.17E-03
positive regulation of endothelial cell migration (GO:0010595)	109	69	50.88	+	1.36	5.02E-04	9.34E-03
regulation of fatty acid metabolic process (GO:0019217)	101	64	47.14	+	1.36	8.90E-04	1.50E-02
polyol metabolic process (GO:0019751)	98	62	45.74	+	1.36	1.09E-03	1.75E-02
response to cAMP (GO:0051591)	90	57	42.01	+	1.36	1.97E-03	2.83E-02
endoderm development (GO:0007492)	85	54	39.67	+	1.36	2.13E-03	2.99E-02
muscle organ morphogenesis (GO:0048644)	82	52	38.27	+	1.36	2.61E-03	3.49E-02
response to vitamin (GO:0033273)	79	50	36.87	+	1.36	3.21E-03	4.13E-02
animal organ morphogenesis (GO:0009887)	986	622	460.23	+	1.35	3.35E-26	1.01E-23
regulation of anatomical structure morphogenesis (GO:0022603)	838	528	391.15	+	1.35	4.36E-22	1.13E-19
regulation of membrane potential (GO:0042391)	465	292	217.05	+	1.35	2.28E-12	2.18E-10
regulation of lipid metabolic process (GO:0019216)	331	209	154.5	+	1.35	1.48E-09	9.82E-08
regulation of small molecule metabolic process (GO:0062012)	337	212	157.3	+	1.35	2.03E-09	1.32E-07
regulation of angiogenesis (GO:0045765)	296	187	138.16	+	1.35	9.87E-09	5.78E-07
response to decreased oxygen levels (GO:0036293)	303	191	141.43	+	1.35	9.96E-09	5.81E-07
negative regulation of cell migration (GO:0030336)	298	188	139.1	+	1.35	1.09E-08	6.32E-07
regulation of monoatomic ion transmembrane transport (GO:0034765)	302	190	140.96	+	1.35	1.34E-08	7.58E-07
response to hypoxia (GO:0001666)	289	182	134.89	+	1.35	2.58E-08	1.39E-06
regulation of heart contraction (GO:0008016)	211	133	98.49	+	1.35	1.99E-06	7.46E-05
epithelial cell development (GO:0002064)	199	125	92.89	+	1.35	5.78E-06	1.96E-04
modified amino acid metabolic process (GO:0006575)	179	113	83.55	+	1.35	1.09E-05	3.48E-04
gastrulation (GO:0007369)	173	109	80.75	+	1.35	1.61E-05	4.90E-04
negative regulation of cell growth (GO:0030308)	172	108	80.28	+	1.35	2.18E-05	6.44E-04
regulation of protein localization to cell periphery (GO:1904375)	155	98	72.35	+	1.35	4.61E-05	1.22E-03
response to nutrient (GO:0007584)	152	96	70.95	+	1.35	5.55E-05	1.43E-03
positive regulation of hormone secretion (GO:0046887)	154	97	71.88	+	1.35	6.21E-05	1.57E-03
regulation of osteoblast differentiation (GO:0045667)	133	84	62.08	+	1.35	1.58E-04	3.51E-03
epithelial tube formation (GO:0072175)	133	84	62.08	+	1.35	1.58E-04	3.51E-03
embryonic appendage morphogenesis (GO:0035113)	129	81	60.21	+	1.35	2.60E-04	5.41E-03
embryonic limb morphogenesis (GO:0030326)	129	81	60.21	+	1.35	2.60E-04	5.42E-03
actomyosin structure organization (GO:0031032)	121	76	56.48	+	1.35	4.67E-04	8.84E-03
regulation of systemic arterial blood pressure (GO:0003073)	111	70	51.81	+	1.35	5.57E-04	1.01E-02
regulation of postsynaptic membrane potential (GO:0060078)	111	70	51.81	+	1.35	5.57E-04	1.01E-02
inner ear morphogenesis (GO:0042472)	113	71	52.74	+	1.35	6.18E-04	1.09E-02
purine-containing compound catabolic process (GO:0072523)	108	68	50.41	+	1.35	9.22E-04	1.54E-02
negative regulation of transforming growth factor beta receptor signaling pathway (GO:0030512)	97	61	45.28	+	1.35	1.48E-03	2.27E-02
protein localization to cell junction (GO:1902414)	92	58	42.94	+	1.35	2.21E-03	3.07E-02
response to heat (GO:0009408)	92	58	42.94	+	1.35	2.21E-03	3.07E-02
cellular response to monosaccharide stimulus (GO:0071326)	81	51	37.81	+	1.35	3.57E-03	4.53E-02
metal ion transport (GO:0030001)	660	412	308.06	+	1.34	1.83E-16	3.22E-14
muscle structure development (GO:0061061)	530	332	247.38	+	1.34	8.28E-14	9.97E-12
positive regulation of MAPK cascade (GO:0043410)	456	286	212.84	+	1.34	4.02E-12	3.58E-10
trans-synaptic signaling (GO:0099537)	448	280	209.11	+	1.34	1.41E-11	1.16E-09
regulation of metal ion transport (GO:0010959)	368	230	171.77	+	1.34	9.89E-10	6.75E-08
epithelial tube morphogenesis (GO:0060562)	317	199	147.96	+	1.34	7.71E-09	4.60E-07
muscle organ development (GO:0007517)	324	202	151.23	+	1.34	1.54E-08	8.60E-07
regulation of monoatomic cation transmembrane transport (GO:1904062)	274	172	127.89	+	1.34	8.99E-08	4.48E-06
calcium ion transport (GO:0006816)	275	172	128.36	+	1.34	1.33E-07	6.47E-06
adenylate cyclase-modulating G protein-coupled receptor signaling pathway (GO:0007188)	256	160	119.49	+	1.34	3.76E-07	1.68E-05
regulation of protein localization to membrane (GO:1905475)	201	126	93.82	+	1.34	6.44E-06	2.15E-04
positive regulation of ERK1 and ERK2 cascade (GO:0070374)	193	121	90.09	+	1.34	8.43E-06	2.73E-04
mesenchymal cell differentiation (GO:0048762)	174	109	81.22	+	1.34	2.41E-05	6.94E-04
phagocytosis (GO:0006909)	163	102	76.08	+	1.34	5.15E-05	1.35E-03
response to temperature stimulus (GO:0009266)	163	102	76.08	+	1.34	5.15E-05	1.35E-03
vesicle-mediated transport in synapse (GO:0099003)	170	106	79.35	+	1.34	5.25E-05	1.37E-03
skeletal muscle organ development (GO:0060538)	165	103	77.02	+	1.34	5.70E-05	1.46E-03
regulation of tube size (GO:0035150)	157	98	73.28	+	1.34	7.62E-05	1.90E-03
tube formation (GO:0035148)	147	92	68.61	+	1.34	1.22E-04	2.78E-03
regulation of protein-containing complex disassembly (GO:0043244)	134	84	62.55	+	1.34	2.37E-04	5.00E-03
negative regulation of neurogenesis (GO:0050768)	138	86	64.41	+	1.34	2.93E-04	5.92E-03
renal system process (GO:0003014)	133	83	62.08	+	1.34	3.19E-04	6.33E-03
synapse assembly (GO:0007416)	133	83	62.08	+	1.34	3.19E-04	6.34E-03
glucose metabolic process (GO:0006006)	123	77	57.41	+	1.34	5.20E-04	9.56E-03
negative regulation of small molecule metabolic process (GO:0062014)	118	74	55.08	+	1.34	5.64E-04	1.01E-02
neuropeptide signaling pathway (GO:0007218)	112	70	52.28	+	1.34	8.36E-04	1.42E-02
actin filament-based movement (GO:0030048)	107	67	49.94	+	1.34	1.24E-03	1.97E-02
regulation of microtubule polymerization or depolymerization (GO:0031110)	104	65	48.54	+	1.34	1.50E-03	2.27E-02
regulation of protein depolymerization (GO:1901879)	96	60	44.81	+	1.34	2.01E-03	2.87E-02
neural crest cell differentiation (GO:0014033)	93	58	43.41	+	1.34	2.46E-03	3.33E-02
neurogenesis (GO:0022008)	1413	880	659.54	+	1.33	3.49E-34	1.61E-31
neuron differentiation (GO:0030182)	1138	705	531.18	+	1.33	2.33E-26	7.21E-24
negative regulation of cell differentiation (GO:0045596)	677	419	316	+	1.33	8.30E-16	1.37E-13
regulation of secretion by cell (GO:1903530)	577	357	269.32	+	1.33	1.21E-13	1.44E-11
synaptic signaling (GO:0099536)	488	303	227.78	+	1.33	5.48E-12	4.81E-10
gland development (GO:0048732)	426	265	198.84	+	1.33	9.40E-11	7.03E-09
regulation of monoatomic ion transport (GO:0043269)	431	267	201.18	+	1.33	1.66E-10	1.21E-08
regulation of cell growth (GO:0001558)	406	252	189.51	+	1.33	3.55E-10	2.53E-08
response to oxygen levels (GO:0070482)	330	205	154.03	+	1.33	1.54E-08	8.63E-07
negative regulation of cell motility (GO:2000146)	313	194	146.1	+	1.33	4.79E-08	2.47E-06
developmental maturation (GO:0021700)	298	185	139.1	+	1.33	8.44E-08	4.22E-06
Wnt signaling pathway (GO:0016055)	286	177	133.49	+	1.33	2.36E-07	1.10E-05
response to alcohol (GO:0097305)	265	165	123.69	+	1.33	3.16E-07	1.45E-05
central nervous system neuron differentiation (GO:0021953)	235	146	109.69	+	1.33	1.90E-06	7.18E-05
calcium ion homeostasis (GO:0055074)	230	143	107.36	+	1.33	2.77E-06	1.02E-04
calcium ion transmembrane transport (GO:0070588)	220	137	102.69	+	1.33	3.34E-06	1.19E-04
sodium ion transport (GO:0006814)	201	125	93.82	+	1.33	1.27E-05	3.97E-04
signal release (GO:0023061)	196	122	91.49	+	1.33	1.38E-05	4.24E-04
regulation of neuron differentiation (GO:0045664)	195	121	91.02	+	1.33	1.83E-05	5.48E-04
positive regulation of monoatomic ion transport (GO:0043270)	192	119	89.62	+	1.33	2.21E-05	6.50E-04
cardiac chamber development (GO:0003205)	175	109	81.68	+	1.33	3.55E-05	9.74E-04
regulation of endothelial cell migration (GO:0010594)	172	107	80.28	+	1.33	4.33E-05	1.16E-03
regulation of epithelial cell differentiation (GO:0030856)	159	99	74.22	+	1.33	8.38E-05	2.06E-03
blood vessel diameter maintenance (GO:0097746)	156	97	72.82	+	1.33	1.02E-04	2.41E-03
regulation of tube diameter (GO:0035296)	156	97	72.82	+	1.33	1.02E-04	2.41E-03
skeletal muscle tissue development (GO:0007519)	151	94	70.48	+	1.33	1.49E-04	3.34E-03
cellular response to oxygen levels (GO:0071453)	153	95	71.41	+	1.33	1.64E-04	3.64E-03
regulation of generation of precursor metabolites and energy (GO:0043467)	137	85	63.95	+	1.33	3.89E-04	7.54E-03
hepaticobiliary system development (GO:0061008)	134	83	62.55	+	1.33	4.69E-04	8.85E-03
nucleotide catabolic process (GO:0009166)	114	71	53.21	+	1.33	9.22E-04	1.54E-02
icosanoid metabolic process (GO:0006690)	116	72	54.14	+	1.33	1.02E-03	1.66E-02
cellular detoxification (GO:1990748)	116	72	54.14	+	1.33	1.02E-03	1.66E-02
reactive oxygen species metabolic process (GO:0072593)	113	70	52.74	+	1.33	1.23E-03	1.96E-02
gland morphogenesis (GO:0022612)	108	67	50.41	+	1.33	1.38E-03	2.15E-02
cellular response to alcohol (GO:0097306)	106	66	49.48	+	1.33	1.66E-03	2.46E-02
amine metabolic process (GO:0009308)	98	61	45.74	+	1.33	2.21E-03	3.07E-02
columnar/cuboidal epithelial cell differentiation (GO:0002065)	100	62	46.68	+	1.33	2.44E-03	3.29E-02
negative regulation of developmental growth (GO:0048640)	95	59	44.34	+	1.33	2.71E-03	3.60E-02
primary neural tube formation (GO:0014020)	97	60	45.28	+	1.33	2.97E-03	3.88E-02
cellular response to carbohydrate stimulus (GO:0071322)	90	56	42.01	+	1.33	4.00E-03	4.98E-02
feeding behavior (GO:0007631)	90	56	42.01	+	1.33	4.00E-03	4.98E-02
generation of neurons (GO:0048699)	1218	753	568.52	+	1.32	9.80E-28	3.23E-25
negative regulation of developmental process (GO:0051093)	934	575	435.96	+	1.32	1.08E-20	2.54E-18
regulation of secretion (GO:0051046)	628	387	293.13	+	1.32	2.77E-14	3.54E-12
regulation of anatomical structure size (GO:0090066)	509	314	237.58	+	1.32	7.82E-12	6.78E-10
morphogenesis of an epithelium (GO:0002009)	464	286	216.58	+	1.32	8.37E-11	6.33E-09
regionalization (GO:0003002)	417	257	194.64	+	1.32	8.11E-10	5.59E-08
negative regulation of transport (GO:0051051)	413	254	192.77	+	1.32	1.28E-09	8.64E-08
synapse organization (GO:0050808)	371	228	173.17	+	1.32	8.60E-09	5.10E-07
regulation of body fluid levels (GO:0050878)	366	225	170.84	+	1.32	1.23E-08	7.08E-07
negative regulation of locomotion (GO:0040013)	330	204	154.03	+	1.32	2.97E-08	1.59E-06
positive regulation of secretion (GO:0051047)	327	201	152.63	+	1.32	6.83E-08	3.46E-06
positive regulation of secretion by cell (GO:1903532)	306	188	142.83	+	1.32	2.31E-07	1.08E-05
extracellular matrix organization (GO:0030198)	289	178	134.89	+	1.32	3.74E-07	1.68E-05
external encapsulating structure organization (GO:0045229)	291	179	135.83	+	1.32	4.09E-07	1.82E-05
telencephalon development (GO:0021537)	286	176	133.49	+	1.32	4.50E-07	1.97E-05
small GTPase-mediated signal transduction (GO:0007264)	267	164	124.63	+	1.32	1.27E-06	5.02E-05
regulation of cell morphogenesis (GO:0022604)	245	151	114.36	+	1.32	3.01E-06	1.08E-04
anatomical structure maturation (GO:0071695)	246	151	114.82	+	1.32	4.32E-06	1.50E-04
carbohydrate derivative catabolic process (GO:1901136)	207	128	96.62	+	1.32	1.25E-05	3.93E-04
positive regulation of cytoskeleton organization (GO:0051495)	188	116	87.75	+	1.32	3.56E-05	9.74E-04
bone development (GO:0060348)	197	121	91.95	+	1.32	3.84E-05	1.03E-03
cell-substrate adhesion (GO:0031589)	185	114	86.35	+	1.32	5.71E-05	1.46E-03
regulation of intrinsic apoptotic signaling pathway (GO:2001242)	182	112	84.95	+	1.32	6.85E-05	1.72E-03
adenylate cyclase-activating G protein-coupled receptor signaling pathway (GO:0007189)	171	105	79.82	+	1.32	1.11E-04	2.58E-03
regulation of calcium ion transmembrane transport (GO:1903169)	162	100	75.62	+	1.32	1.34E-04	3.04E-03
regulation of actin polymerization or depolymerization (GO:0008064)	149	92	69.55	+	1.32	2.63E-04	5.45E-03
regulation of smooth muscle cell proliferation (GO:0048660)	136	84	63.48	+	1.32	5.16E-04	9.50E-03
liver development (GO:0001889)	131	81	61.15	+	1.32	5.68E-04	1.02E-02
regulation of sequestering of calcium ion (GO:0051282)	131	81	61.15	+	1.32	5.68E-04	1.02E-02
regulation of ketone metabolic process (GO:0010565)	135	83	63.01	+	1.32	6.82E-04	1.19E-02
tissue remodeling (GO:0048771)	117	72	54.61	+	1.32	1.48E-03	2.27E-02
positive regulation of protein localization to membrane (GO:1905477)	110	68	51.34	+	1.32	1.51E-03	2.28E-02
positive regulation of calcium ion transport (GO:0051928)	109	67	50.88	+	1.32	2.01E-03	2.87E-02
negative regulation of monoatomic ion transport (GO:0043271)	102	63	47.61	+	1.32	2.68E-03	3.57E-02
regulation of glucose metabolic process (GO:0010906)	102	63	47.61	+	1.32	2.68E-03	3.57E-02
negative regulation of lipid metabolic process (GO:0045833)	104	64	48.54	+	1.32	2.94E-03	3.84E-02
response to alkaloid (GO:0043279)	94	58	43.88	+	1.32	3.63E-03	4.60E-02
regulation of blood vessel endothelial cell migration (GO:0043535)	94	58	43.88	+	1.32	3.63E-03	4.61E-02
import into cell (GO:0098657)	701	428	327.2	+	1.31	9.01E-15	1.28E-12
tube morphogenesis (GO:0035239)	700	427	326.73	+	1.31	1.18E-14	1.63E-12
cellular response to nitrogen compound (GO:1901699)	593	362	276.79	+	1.31	1.22E-12	1.25E-10
tissue morphogenesis (GO:0048729)	580	355	270.72	+	1.31	1.28E-12	1.30E-10
cell junction organization (GO:0034330)	571	348	266.52	+	1.31	4.20E-12	3.73E-10
pattern specification process (GO:0007389)	466	286	217.51	+	1.31	1.31E-10	9.62E-09
regulation of neuron projection development (GO:0010975)	439	268	204.91	+	1.31	1.19E-09	8.06E-08
axon development (GO:0061564)	434	265	202.58	+	1.31	1.33E-09	8.93E-08
cognition (GO:0050890)	331	203	154.5	+	1.31	8.07E-08	4.05E-06
extracellular structure organization (GO:0043062)	290	178	135.36	+	1.31	5.37E-07	2.31E-05
sensory organ morphogenesis (GO:0090596)	293	179	136.76	+	1.31	6.42E-07	2.71E-05
ossification (GO:0001503)	285	174	133.03	+	1.31	1.10E-06	4.47E-05
regulation of cell junction assembly (GO:1901888)	269	165	125.56	+	1.31	1.38E-06	5.44E-05
negative regulation of cell development (GO:0010721)	275	168	128.36	+	1.31	1.78E-06	6.80E-05
regulation of protein secretion (GO:0050708)	272	166	126.96	+	1.31	2.14E-06	7.97E-05
protein homooligomerization (GO:0051260)	207	127	96.62	+	1.31	2.38E-05	6.87E-04
regulation of DNA-binding transcription factor activity (GO:0051090)	210	128	98.02	+	1.31	3.69E-05	9.97E-04
negative regulation of supramolecular fiber organization (GO:1902904)	160	98	74.68	+	1.31	2.34E-04	4.95E-03
positive regulation of cytosolic calcium ion concentration (GO:0007204)	162	99	75.62	+	1.31	2.55E-04	5.33E-03
placenta development (GO:0001890)	159	97	74.22	+	1.31	3.08E-04	6.17E-03
negative regulation of nervous system development (GO:0051961)	145	89	67.68	+	1.31	4.20E-04	8.04E-03
osteoblast differentiation (GO:0001649)	146	89	68.15	+	1.31	6.01E-04	1.06E-02
cellular response to decreased oxygen levels (GO:0036294)	137	84	63.95	+	1.31	7.47E-04	1.29E-02
lysosomal transport (GO:0007041)	129	79	60.21	+	1.31	9.97E-04	1.64E-02
cellular response to hypoxia (GO:0071456)	129	79	60.21	+	1.31	9.97E-04	1.64E-02
regulation of cytokine production involved in immune response (GO:0002718)	128	78	59.75	+	1.31	1.31E-03	2.06E-02
response to ethanol (GO:0045471)	123	75	57.41	+	1.31	1.48E-03	2.28E-02
negative regulation of intrinsic apoptotic signaling pathway (GO:2001243)	106	65	49.48	+	1.31	3.22E-03	4.14E-02
nervous system development (GO:0007399)	2279	1386	1063.75	+	1.3	1.33E-46	1.41E-43
anatomical structure formation involved in morphogenesis (GO:0048646)	991	601	462.56	+	1.3	1.76E-19	3.67E-17
neuron development (GO:0048666)	898	544	419.15	+	1.3	1.45E-17	2.65E-15
skeletal system development (GO:0001501)	514	313	239.92	+	1.3	6.54E-11	5.02E-09
regulation of nervous system development (GO:0051960)	449	273	209.58	+	1.3	1.37E-09	9.13E-08
regulation of neurogenesis (GO:0050767)	365	222	170.37	+	1.3	5.55E-08	2.85E-06
regulation of cellular component size (GO:0032535)	360	219	168.03	+	1.3	6.17E-08	3.14E-06
angiogenesis (GO:0001525)	351	213	163.83	+	1.3	1.39E-07	6.70E-06
positive regulation of growth (GO:0045927)	252	153	117.62	+	1.3	7.79E-06	2.54E-04
stem cell differentiation (GO:0048863)	194	118	90.55	+	1.3	8.61E-05	2.11E-03
hemostasis (GO:0007599)	195	118	91.02	+	1.3	1.21E-04	2.79E-03
cellular response to metal ion (GO:0071248)	184	112	85.88	+	1.3	1.40E-04	3.15E-03
cartilage development (GO:0051216)	179	109	83.55	+	1.3	1.54E-04	3.46E-03
negative regulation of secretion (GO:0051048)	170	103	79.35	+	1.3	2.72E-04	5.59E-03
calcium-mediated signaling (GO:0019722)	172	104	80.28	+	1.3	2.93E-04	5.93E-03
positive regulation of autophagy (GO:0010508)	162	98	75.62	+	1.3	4.72E-04	8.88E-03
positive regulation of cell growth (GO:0030307)	162	98	75.62	+	1.3	4.72E-04	8.89E-03
negative regulation of secretion by cell (GO:1903531)	148	90	69.08	+	1.3	6.53E-04	1.15E-02
organic acid transmembrane transport (GO:1903825)	143	87	66.75	+	1.3	7.27E-04	1.26E-02
regulation of actin filament length (GO:0030832)	152	92	70.95	+	1.3	7.68E-04	1.32E-02
cell-matrix adhesion (GO:0007160)	137	83	63.95	+	1.3	1.39E-03	2.16E-02
cellular response to toxic substance (GO:0097237)	130	79	60.68	+	1.3	1.42E-03	2.20E-02
pyridine-containing compound metabolic process (GO:0072524)	130	79	60.68	+	1.3	1.42E-03	2.20E-02
cardiac ventricle development (GO:0003231)	132	80	61.61	+	1.3	1.54E-03	2.31E-02
nucleoside phosphate catabolic process (GO:1901292)	134	81	62.55	+	1.3	1.67E-03	2.47E-02
embryo development (GO:0009790)	1078	650	503.17	+	1.29	3.38E-20	7.47E-18
neuron projection development (GO:0031175)	725	438	338.4	+	1.29	4.55E-14	5.67E-12
chordate embryonic development (GO:0043009)	691	416	322.53	+	1.29	5.32E-13	5.71E-11
behavior (GO:0007610)	655	395	305.73	+	1.29	1.39E-12	1.39E-10
regulation of MAPK cascade (GO:0043408)	654	394	305.26	+	1.29	1.79E-12	1.75E-10
sensory organ development (GO:0007423)	626	376	292.19	+	1.29	1.11E-11	9.36E-10
response to nutrient levels (GO:0031667)	498	301	232.45	+	1.29	5.03E-10	3.53E-08
protein localization to membrane (GO:0072657)	467	282	217.98	+	1.29	2.08E-09	1.34E-07
regulation of transmembrane transport (GO:0034762)	417	252	194.64	+	1.29	1.34E-08	7.59E-07
regulation of supramolecular fiber organization (GO:1902903)	397	239	185.31	+	1.29	6.13E-08	3.13E-06
response to peptide hormone (GO:0043434)	381	229	177.84	+	1.29	1.41E-07	6.73E-06
cell junction assembly (GO:0034329)	303	183	141.43	+	1.29	1.72E-06	6.60E-05
positive regulation of nervous system development (GO:0051962)	280	169	130.69	+	1.29	4.12E-06	1.45E-04
regulation of ERK1 and ERK2 cascade (GO:0070372)	285	171	133.03	+	1.29	6.57E-06	2.19E-04
regulation of phosphatidylinositol 3-kinase/protein kinase B signal transduction (GO:0051896)	280	168	130.69	+	1.29	7.36E-06	2.40E-04
regulation of calcium ion transport (GO:0051924)	238	143	111.09	+	1.29	3.51E-05	9.67E-04
negative regulation of growth (GO:0045926)	224	135	104.56	+	1.29	4.88E-05	1.28E-03
positive regulation of epithelial cell proliferation (GO:0050679)	202	122	94.29	+	1.29	9.10E-05	2.22E-03
locomotory behavior (GO:0007626)	210	126	98.02	+	1.29	1.21E-04	2.78E-03
intracellular calcium ion homeostasis (GO:0006874)	200	120	93.35	+	1.29	1.53E-04	3.42E-03
cell maturation (GO:0048469)	196	118	91.49	+	1.29	1.69E-04	3.73E-03
regulation of cell size (GO:0008361)	184	111	85.88	+	1.29	2.55E-04	5.32E-03
regulation of synapse assembly (GO:0051963)	171	103	79.82	+	1.29	3.81E-04	7.41E-03
regulation of microtubule cytoskeleton organization (GO:0070507)	170	102	79.35	+	1.29	4.94E-04	9.22E-03
negative regulation of transmembrane receptor protein serine/threonine kinase signaling pathway (GO:0090101)	153	92	71.41	+	1.29	1.07E-03	1.73E-02
carboxylic acid transmembrane transport (GO:1905039)	139	84	64.88	+	1.29	1.16E-03	1.86E-02
camera-type eye morphogenesis (GO:0048593)	141	85	65.81	+	1.29	1.24E-03	1.97E-02
regulation of muscle cell differentiation (GO:0051147)	143	86	66.75	+	1.29	1.34E-03	2.09E-02
response to calcium ion (GO:0051592)	138	83	64.41	+	1.29	1.51E-03	2.28E-02
regulation of cell shape (GO:0008360)	140	84	65.35	+	1.29	1.61E-03	2.41E-02
dephosphorylation (GO:0016311)	136	82	63.48	+	1.29	1.80E-03	2.63E-02
mammary gland development (GO:0030879)	128	77	59.75	+	1.29	2.42E-03	3.29E-02
negative regulation of neuron projection development (GO:0010977)	130	78	60.68	+	1.29	2.61E-03	3.49E-02
carbohydrate biosynthetic process (GO:0016051)	116	70	54.14	+	1.29	3.66E-03	4.62E-02
regulation of mitochondrion organization (GO:0010821)	118	71	55.08	+	1.29	3.95E-03	4.93E-02
negative regulation of protein transport (GO:0051224)	118	71	55.08	+	1.29	3.95E-03	4.94E-02
system development (GO:0048731)	3629	2164	1693.89	+	1.28	1.84E-66	9.09E-63
regulation of localization (GO:0032879)	2010	1197	938.2	+	1.28	5.25E-34	2.29E-31
regulation of transport (GO:0051049)	1599	952	746.36	+	1.28	7.65E-27	2.41E-24
tube development (GO:0035295)	929	555	433.62	+	1.28	3.57E-16	6.14E-14
cell-cell signaling (GO:0007267)	864	518	403.28	+	1.28	1.42E-15	2.28E-13
positive regulation of transport (GO:0051050)	842	502	393.02	+	1.28	1.88E-14	2.49E-12
embryo development ending in birth or egg hatching (GO:0009792)	710	425	331.4	+	1.28	8.30E-13	8.72E-11
supramolecular fiber organization (GO:0097435)	609	365	284.26	+	1.28	3.30E-11	2.61E-09
vasculature development (GO:0001944)	561	335	261.85	+	1.28	4.01E-10	2.85E-08
localization within membrane (GO:0051668)	558	333	260.45	+	1.28	4.81E-10	3.39E-08
blood vessel development (GO:0001568)	537	322	250.65	+	1.28	5.16E-10	3.61E-08
endocytosis (GO:0006897)	508	304	237.12	+	1.28	1.78E-09	1.16E-07
cell morphogenesis involved in neuron differentiation (GO:0048667)	461	275	215.18	+	1.28	1.68E-08	9.27E-07
blood vessel morphogenesis (GO:0048514)	442	264	206.31	+	1.28	3.33E-08	1.75E-06
carbohydrate metabolic process (GO:0005975)	442	264	206.31	+	1.28	3.33E-08	1.76E-06
axonogenesis (GO:0007409)	378	226	176.44	+	1.28	2.96E-07	1.36E-05
regulation of actin cytoskeleton organization (GO:0032956)	352	211	164.3	+	1.28	6.21E-07	2.64E-05
response to light stimulus (GO:0009416)	332	199	154.97	+	1.28	1.23E-06	4.91E-05
regulation of synapse structure or activity (GO:0050803)	316	189	147.5	+	1.28	2.83E-06	1.03E-04
regulation of synapse organization (GO:0050807)	310	185	144.7	+	1.28	4.06E-06	1.43E-04
regulation of neuron apoptotic process (GO:0043523)	257	153	119.96	+	1.28	3.96E-05	1.06E-03
connective tissue development (GO:0061448)	244	146	113.89	+	1.28	4.35E-05	1.16E-03
regulation of cell-substrate adhesion (GO:0010810)	219	131	102.22	+	1.28	9.73E-05	2.33E-03
positive regulation of neurogenesis (GO:0050769)	228	136	106.42	+	1.28	9.98E-05	2.38E-03
positive regulation of proteolysis (GO:0045862)	208	124	97.09	+	1.28	2.00E-04	4.33E-03
vacuole organization (GO:0007033)	203	121	94.75	+	1.28	2.24E-04	4.77E-03
protein localization to plasma membrane (GO:0072659)	199	119	92.89	+	1.28	2.52E-04	5.28E-03
appendage development (GO:0048736)	194	116	90.55	+	1.28	2.80E-04	5.70E-03
limb development (GO:0060173)	194	116	90.55	+	1.28	2.80E-04	5.71E-03
blood coagulation (GO:0007596)	189	113	88.22	+	1.28	3.14E-04	6.26E-03
sensory perception of sound (GO:0007605)	169	101	78.88	+	1.28	6.39E-04	1.12E-02
male sex differentiation (GO:0046661)	171	102	79.82	+	1.28	6.82E-04	1.19E-02
neural tube development (GO:0021915)	164	98	76.55	+	1.28	9.13E-04	1.53E-02
limb morphogenesis (GO:0035108)	156	93	72.82	+	1.28	1.23E-03	1.96E-02
appendage morphogenesis (GO:0035107)	156	93	72.82	+	1.28	1.23E-03	1.96E-02
neuron migration (GO:0001764)	149	89	69.55	+	1.28	1.65E-03	2.45E-02
development of primary male sexual characteristics (GO:0046546)	149	89	69.55	+	1.28	1.65E-03	2.45E-02
regulation of reactive oxygen species metabolic process (GO:2000377)	142	85	66.28	+	1.28	1.73E-03	2.54E-02
developmental growth involved in morphogenesis (GO:0060560)	144	86	67.21	+	1.28	1.85E-03	2.67E-02
negative regulation of establishment of protein localization (GO:1904950)	134	80	62.55	+	1.28	3.01E-03	3.91E-02
regulation of endothelial cell proliferation (GO:0001936)	134	80	62.55	+	1.28	3.01E-03	3.92E-02
regulation of regulated secretory pathway (GO:1903305)	129	77	60.21	+	1.28	3.37E-03	4.30E-02
regulation of developmental process (GO:0050793)	2457	1454	1146.84	+	1.27	6.30E-40	5.18E-37
anatomical structure morphogenesis (GO:0009653)	2270	1348	1059.55	+	1.27	7.51E-38	4.64E-35
regulation of cell differentiation (GO:0045595)	1563	927	729.55	+	1.27	2.79E-25	8.26E-23
regulation of multicellular organismal development (GO:2000026)	1405	831	655.8	+	1.27	3.46E-22	9.15E-20
central nervous system development (GO:0007417)	1040	616	485.43	+	1.27	1.03E-16	1.83E-14
intracellular signaling cassette (GO:0141124)	847	504	395.35	+	1.27	2.29E-14	3.01E-12
monoatomic cation transport (GO:0006812)	837	495	390.68	+	1.27	1.89E-13	2.15E-11
response to hormone (GO:0009725)	797	471	372.01	+	1.27	9.92E-13	1.03E-10
negative regulation of cell population proliferation (GO:0008285)	703	417	328.13	+	1.27	1.02E-11	8.64E-10
inorganic cation transmembrane transport (GO:0098662)	683	406	318.8	+	1.27	1.19E-11	9.87E-10
monoatomic cation transmembrane transport (GO:0098655)	698	413	325.8	+	1.27	1.96E-11	1.60E-09
regulation of growth (GO:0040008)	604	358	281.93	+	1.27	3.39E-10	2.43E-08
positive regulation of protein localization (GO:1903829)	505	299	235.72	+	1.27	1.41E-08	7.90E-07
in utero embryonic development (GO:0001701)	421	250	196.51	+	1.27	1.47E-07	7.00E-06
forebrain development (GO:0030900)	412	244	192.31	+	1.27	3.18E-07	1.45E-05
regulation of actin filament-based process (GO:0032970)	396	235	184.84	+	1.27	4.19E-07	1.84E-05
camera-type eye development (GO:0043010)	363	216	169.44	+	1.27	9.23E-07	3.78E-05
regulation of epithelial cell proliferation (GO:0050678)	363	216	169.44	+	1.27	9.23E-07	3.79E-05
glycoprotein metabolic process (GO:0009100)	348	207	162.43	+	1.27	1.65E-06	6.35E-05
wound healing (GO:0042060)	334	198	155.9	+	1.27	4.00E-06	1.41E-04
striated muscle tissue development (GO:0014706)	337	199	157.3	+	1.27	4.56E-06	1.57E-04
regulation of developmental growth (GO:0048638)	316	188	147.5	+	1.27	4.93E-06	1.68E-04
regulation of cellular response to growth factor stimulus (GO:0090287)	325	192	151.7	+	1.27	6.78E-06	2.25E-04
kidney development (GO:0001822)	306	181	142.83	+	1.27	1.36E-05	4.22E-04
response to steroid hormone (GO:0048545)	279	165	130.23	+	1.27	2.86E-05	8.11E-04
regulation of transmembrane receptor protein serine/threonine kinase signaling pathway (GO:0090092)	274	162	127.89	+	1.27	4.07E-05	1.09E-03
regulation of actin filament organization (GO:0110053)	269	159	125.56	+	1.27	4.55E-05	1.21E-03
neuron projection guidance (GO:0097485)	234	139	109.22	+	1.27	9.50E-05	2.29E-03
ear development (GO:0043583)	236	140	110.16	+	1.27	1.01E-04	2.41E-03
axon guidance (GO:0007411)	233	138	108.76	+	1.27	1.21E-04	2.79E-03
negative regulation of protein localization (GO:1903828)	218	129	101.75	+	1.27	2.17E-04	4.64E-03
establishment or maintenance of cell polarity (GO:0007163)	209	124	97.55	+	1.27	2.73E-04	5.58E-03
coagulation (GO:0050817)	191	113	89.15	+	1.27	5.86E-04	1.04E-02
response to reactive oxygen species (GO:0000302)	174	103	81.22	+	1.27	9.92E-04	1.63E-02
plasma membrane organization (GO:0007009)	159	94	74.22	+	1.27	1.79E-03	2.62E-02
male gonad development (GO:0008584)	148	88	69.08	+	1.27	2.12E-03	2.98E-02
regulation of cold-induced thermogenesis (GO:0120161)	150	89	70.01	+	1.27	2.27E-03	3.09E-02
positive regulation of proteolysis involved in protein catabolic process (GO:1903052)	138	82	64.41	+	1.27	2.70E-03	3.59E-02
regulated exocytosis (GO:0045055)	140	83	65.35	+	1.27	2.87E-03	3.76E-02
sulfur compound biosynthetic process (GO:0044272)	149	88	69.55	+	1.27	2.89E-03	3.78E-02
multicellular organism development (GO:0007275)	4029	2376	1880.59	+	1.26	4.66E-68	3.45E-64
response to oxygen-containing compound (GO:1901700)	1550	910	723.48	+	1.26	5.99E-23	1.71E-20
positive regulation of developmental process (GO:0051094)	1328	781	619.86	+	1.26	6.20E-20	1.31E-17
response to endogenous stimulus (GO:0009719)	1205	708	562.45	+	1.26	5.70E-18	1.10E-15
cellular response to oxygen-containing compound (GO:1901701)	1063	625	496.17	+	1.26	4.78E-16	8.15E-14
regulation of cellular localization (GO:0060341)	1019	599	475.63	+	1.26	2.27E-15	3.51E-13
circulatory system development (GO:0072359)	950	560	443.43	+	1.26	1.10E-14	1.53E-12
response to lipid (GO:0033993)	855	503	399.08	+	1.26	4.30E-13	4.72E-11
positive regulation of cell differentiation (GO:0045597)	869	510	405.62	+	1.26	5.06E-13	5.47E-11
regulation of plasma membrane bounded cell projection organization (GO:0120035)	637	374	297.33	+	1.26	7.32E-10	5.07E-08
heart development (GO:0007507)	573	336	267.46	+	1.26	6.64E-09	3.98E-07
regulation of cytoskeleton organization (GO:0051493)	543	319	253.45	+	1.26	1.26E-08	7.22E-07
cell projection morphogenesis (GO:0048858)	516	304	240.85	+	1.26	2.01E-08	1.09E-06
response to growth factor (GO:0070848)	509	299	237.58	+	1.26	3.58E-08	1.87E-06
export from cell (GO:0140352)	508	298	237.12	+	1.26	4.52E-08	2.34E-06
response to wounding (GO:0009611)	451	266	210.51	+	1.26	1.35E-07	6.52E-06
regulation of apoptotic signaling pathway (GO:2001233)	385	226	179.7	+	1.26	1.93E-06	7.24E-05
muscle tissue development (GO:0060537)	356	210	166.17	+	1.26	2.86E-06	1.04E-04
renal system development (GO:0072001)	317	187	147.96	+	1.26	1.14E-05	3.63E-04
protein complex oligomerization (GO:0051259)	271	160	126.49	+	1.26	4.84E-05	1.27E-03
cellular response to peptide hormone stimulus (GO:0071375)	258	152	120.43	+	1.26	9.20E-05	2.24E-03
protein localization to cell periphery (GO:1990778)	241	142	112.49	+	1.26	1.55E-04	3.45E-03
response to insulin (GO:0032868)	218	128	101.75	+	1.26	3.71E-04	7.22E-03
regulation of myeloid cell differentiation (GO:0045637)	209	123	97.55	+	1.26	4.68E-04	8.85E-03
sensory perception of mechanical stimulus (GO:0050954)	195	115	91.02	+	1.26	6.64E-04	1.16E-02
hindbrain development (GO:0030902)	160	94	74.68	+	1.26	2.42E-03	3.29E-02
detection of external stimulus (GO:0009581)	146	86	68.15	+	1.26	3.45E-03	4.40E-02
regulation of cell communication (GO:0010646)	3546	2064	1655.14	+	1.25	1.30E-51	1.76E-48
regulation of signaling (GO:0023051)	3541	2060	1652.81	+	1.25	2.73E-51	3.37E-48
negative regulation of cell communication (GO:0010648)	1480	865	690.81	+	1.25	5.64E-21	1.44E-18
negative regulation of signaling (GO:0023057)	1481	865	691.28	+	1.25	7.51E-21	1.86E-18
response to abiotic stimulus (GO:0009628)	1135	664	529.78	+	1.25	2.31E-16	4.03E-14
response to nitrogen compound (GO:1901698)	1001	585	467.23	+	1.25	2.32E-14	3.02E-12
regulation of cell migration (GO:0030334)	958	560	447.16	+	1.25	8.65E-14	1.03E-11
regulation of protein localization (GO:0032880)	907	530	423.35	+	1.25	4.32E-13	4.70E-11
chemical homeostasis (GO:0048878)	917	534	428.02	+	1.25	9.31E-13	9.71E-11
inorganic ion transmembrane transport (GO:0098660)	776	452	362.21	+	1.25	5.54E-11	4.32E-09
cell morphogenesis (GO:0000902)	724	424	337.94	+	1.25	7.45E-11	5.69E-09
negative regulation of intracellular signal transduction (GO:1902532)	725	424	338.4	+	1.25	9.87E-11	7.35E-09
regulation of cell projection organization (GO:0031344)	655	383	305.73	+	1.25	9.61E-10	6.59E-08
regulation of vesicle-mediated transport (GO:0060627)	550	322	256.72	+	1.25	1.99E-08	1.09E-06
plasma membrane bounded cell projection morphogenesis (GO:0120039)	509	297	237.58	+	1.25	9.92E-08	4.92E-06
neuron projection morphogenesis (GO:0048812)	504	294	235.25	+	1.25	1.40E-07	6.70E-06
cellular response to growth factor stimulus (GO:0071363)	478	279	223.11	+	1.25	2.37E-07	1.10E-05
cell surface receptor protein tyrosine kinase signaling pathway (GO:0007169)	432	252	201.64	+	1.25	1.00E-06	4.08E-05
secretion by cell (GO:0032940)	438	255	204.44	+	1.25	1.17E-06	4.71E-05
negative regulation of catabolic process (GO:0009895)	366	214	170.84	+	1.25	6.41E-06	2.15E-04
regulation of autophagy (GO:0010506)	367	214	171.3	+	1.25	6.79E-06	2.25E-04
negative regulation of molecular function (GO:0044092)	354	206	165.23	+	1.25	1.26E-05	3.97E-04
positive regulation of protein transport (GO:0051222)	258	151	120.43	+	1.25	1.55E-04	3.46E-03
regulation of canonical Wnt signaling pathway (GO:0060828)	261	152	121.83	+	1.25	1.73E-04	3.80E-03
negative regulation of apoptotic signaling pathway (GO:2001234)	229	134	106.89	+	1.25	3.13E-04	6.26E-03
regulation of post-translational protein modification (GO:1901873)	244	142	113.89	+	1.25	3.65E-04	7.12E-03
exocytosis (GO:0006887)	244	142	113.89	+	1.25	3.65E-04	7.13E-03
MAPK cascade (GO:0000165)	219	128	102.22	+	1.25	4.95E-04	9.22E-03
positive regulation of phosphatidylinositol 3-kinase/protein kinase B signal transduction (GO:0051897)	202	118	94.29	+	1.25	8.39E-04	1.42E-02
negative regulation of cell projection organization (GO:0031345)	185	108	86.35	+	1.25	1.43E-03	2.20E-02
cardiac muscle tissue development (GO:0048738)	196	114	91.49	+	1.25	1.49E-03	2.27E-02
positive regulation of developmental growth (GO:0048639)	164	96	76.55	+	1.25	2.72E-03	3.61E-02
positive regulation of protein secretion (GO:0050714)	156	91	72.82	+	1.25	3.66E-03	4.61E-02
regulation of signal transduction (GO:0009966)	3101	1788	1447.43	+	1.24	2.80E-40	2.44E-37
animal organ development (GO:0048513)	2904	1685	1355.48	+	1.24	7.45E-40	5.81E-37
regulation of multicellular organismal process (GO:0051239)	2972	1715	1387.22	+	1.24	1.16E-38	8.59E-36
regulation of cellular component organization (GO:0051128)	2486	1437	1160.37	+	1.24	2.61E-32	1.05E-29
positive regulation of cell communication (GO:0010647)	1795	1038	837.84	+	1.24	4.54E-23	1.32E-20
positive regulation of signaling (GO:0023056)	1797	1038	838.77	+	1.24	7.84E-23	2.15E-20
regulation of cell population proliferation (GO:0042127)	1659	957	774.36	+	1.24	8.79E-21	2.13E-18
positive regulation of multicellular organismal process (GO:0051240)	1661	958	775.29	+	1.24	9.22E-21	2.20E-18
negative regulation of signal transduction (GO:0009968)	1384	804	646	+	1.24	1.45E-18	2.86E-16
regulation of cell motility (GO:2000145)	1017	590	474.7	+	1.24	1.26E-13	1.48E-11
negative regulation of transcription by RNA polymerase II (GO:0000122)	963	558	449.49	+	1.24	7.49E-13	7.93E-11
regulation of cell development (GO:0060284)	825	477	385.08	+	1.24	6.19E-11	4.78E-09
negative regulation of cellular component organization (GO:0051129)	699	403	326.27	+	1.24	3.99E-09	2.49E-07
enzyme-linked receptor protein signaling pathway (GO:0007167)	636	368	296.86	+	1.24	1.10E-08	6.36E-07
positive regulation of programmed cell death (GO:0043068)	542	314	252.99	+	1.24	1.17E-07	5.70E-06
positive regulation of apoptotic process (GO:0043065)	525	303	245.05	+	1.24	3.16E-07	1.45E-05
positive regulation of organelle organization (GO:0010638)	499	289	232.92	+	1.24	4.17E-07	1.84E-05
inorganic ion homeostasis (GO:0098771)	444	258	207.24	+	1.24	1.11E-06	4.46E-05
eye development (GO:0001654)	415	241	193.71	+	1.24	2.77E-06	1.01E-04
regulation of protein transport (GO:0051223)	444	256	207.24	+	1.24	2.90E-06	1.05E-04
visual system development (GO:0150063)	419	243	195.57	+	1.24	3.06E-06	1.10E-04
sensory system development (GO:0048880)	426	246	198.84	+	1.24	4.64E-06	1.59E-04
small molecule catabolic process (GO:0044282)	354	205	165.23	+	1.24	2.07E-05	6.12E-04
positive regulation of cell projection organization (GO:0031346)	351	203	163.83	+	1.24	2.45E-05	7.06E-04
positive regulation of establishment of protein localization (GO:1904951)	329	191	153.57	+	1.24	3.52E-05	9.66E-04
response to metal ion (GO:0010038)	348	201	162.43	+	1.24	3.57E-05	9.75E-04
regulation of Wnt signaling pathway (GO:0030111)	339	196	158.23	+	1.24	3.65E-05	9.90E-04
regulation of endocytosis (GO:0030100)	308	178	143.76	+	1.24	8.73E-05	2.13E-03
regulation of small GTPase mediated signal transduction (GO:0051056)	310	179	144.7	+	1.24	9.15E-05	2.23E-03
glycoprotein biosynthetic process (GO:0009101)	281	162	131.16	+	1.24	2.30E-04	4.87E-03
response to toxic substance (GO:0009636)	255	148	119.02	+	1.24	3.02E-04	6.08E-03
cellular response to nutrient levels (GO:0031669)	246	142	114.82	+	1.24	5.03E-04	9.34E-03
regulation of protein modification by small protein conjugation or removal (GO:1903320)	239	138	111.56	+	1.24	6.68E-04	1.17E-02
protein folding (GO:0006457)	228	132	106.42	+	1.24	8.09E-04	1.38E-02
response to starvation (GO:0042594)	223	129	104.09	+	1.24	9.07E-04	1.52E-02
cellular response to starvation (GO:0009267)	188	109	87.75	+	1.24	1.99E-03	2.84E-02
female pregnancy (GO:0007565)	178	103	83.08	+	1.24	3.15E-03	4.07E-02
regulation of response to wounding (GO:1903034)	167	97	77.95	+	1.24	3.83E-03	4.80E-02
regulation of biological quality (GO:0065008)	3003	1725	1401.69	+	1.23	1.99E-37	1.13E-34
cell development (GO:0048468)	2307	1324	1076.82	+	1.23	8.19E-28	2.76E-25
positive regulation of signal transduction (GO:0009967)	1605	921	749.16	+	1.23	3.90E-19	7.80E-17
vesicle-mediated transport (GO:0016192)	1311	750	611.93	+	1.23	3.69E-15	5.58E-13
positive regulation of intracellular signal transduction (GO:1902533)	1135	650	529.78	+	1.23	2.15E-13	2.43E-11
positive regulation of cellular component organization (GO:0051130)	1112	636	519.04	+	1.23	6.30E-13	6.72E-11
regulation of locomotion (GO:0040012)	1059	607	494.3	+	1.23	1.18E-12	1.22E-10
regulation of catabolic process (GO:0009894)	1034	594	482.63	+	1.23	1.31E-12	1.32E-10
monoatomic ion transport (GO:0006811)	1030	590	480.77	+	1.23	3.03E-12	2.84E-10
regulation of cellular component biogenesis (GO:0044087)	1025	587	478.43	+	1.23	3.43E-12	3.14E-10
cellular response to endogenous stimulus (GO:0071495)	936	539	436.89	+	1.23	8.47E-12	7.29E-10
head development (GO:0060322)	802	462	374.34	+	1.23	2.90E-10	2.08E-08
brain development (GO:0007420)	751	431	350.54	+	1.23	2.23E-09	1.43E-07
cellular homeostasis (GO:0019725)	690	396	322.07	+	1.23	1.04E-08	6.07E-07
intracellular chemical homeostasis (GO:0055082)	573	330	267.46	+	1.23	1.26E-07	6.15E-06
cellular response to lipid (GO:0071396)	540	311	252.05	+	1.23	2.88E-07	1.33E-05
cellular response to hormone stimulus (GO:0032870)	537	309	250.65	+	1.23	3.41E-07	1.54E-05
cell-cell adhesion (GO:0098609)	550	315	256.72	+	1.23	4.69E-07	2.03E-05
positive regulation of catabolic process (GO:0009896)	533	306	248.79	+	1.23	6.10E-07	2.60E-05
positive regulation of cellular component biogenesis (GO:0044089)	502	288	234.32	+	1.23	1.45E-06	5.65E-05
positive regulation of cell development (GO:0010720)	441	254	205.84	+	1.23	4.22E-06	1.48E-04
regulation of protein-containing complex assembly (GO:0043254)	432	248	201.64	+	1.23	6.88E-06	2.27E-04
phosphorylation (GO:0016310)	394	227	183.9	+	1.23	1.37E-05	4.22E-04
cellular response to abiotic stimulus (GO:0071214)	332	191	154.97	+	1.23	7.78E-05	1.92E-03
cellular response to environmental stimulus (GO:0104004)	332	191	154.97	+	1.23	7.78E-05	1.92E-03
alcohol metabolic process (GO:0006066)	313	180	146.1	+	1.23	1.24E-04	2.84E-03
myeloid cell differentiation (GO:0030099)	315	181	147.03	+	1.23	1.30E-04	2.96E-03
reproductive system development (GO:0061458)	310	178	144.7	+	1.23	1.47E-04	3.30E-03
sensory perception of light stimulus (GO:0050953)	226	130	105.49	+	1.23	1.24E-03	1.97E-02
carboxylic acid catabolic process (GO:0046395)	228	131	106.42	+	1.23	1.31E-03	2.05E-02
organic acid catabolic process (GO:0016054)	228	131	106.42	+	1.23	1.31E-03	2.06E-02
response to mechanical stimulus (GO:0009612)	227	130	105.96	+	1.23	1.61E-03	2.41E-02
visual perception (GO:0007601)	222	127	103.62	+	1.23	1.81E-03	2.62E-02
positive regulation of protein-containing complex assembly (GO:0031334)	205	118	95.69	+	1.23	1.91E-03	2.75E-02
inner ear development (GO:0048839)	208	119	97.09	+	1.23	2.59E-03	3.47E-02
regulation of exocytosis (GO:0017157)	190	109	88.69	+	1.23	3.39E-03	4.33E-02
organophosphate catabolic process (GO:0046434)	190	109	88.69	+	1.23	3.39E-03	4.33E-02
regulation of intracellular signal transduction (GO:1902531)	2005	1143	935.86	+	1.22	2.09E-22	5.63E-20
tissue development (GO:0009888)	1800	1026	840.17	+	1.22	4.42E-20	9.62E-18
negative regulation of response to stimulus (GO:0048585)	1732	987	808.43	+	1.22	3.19E-19	6.48E-17
negative regulation of DNA-templated transcription (GO:0045892)	1298	742	605.86	+	1.22	5.60E-15	8.38E-13
negative regulation of RNA biosynthetic process (GO:1902679)	1307	742	610.06	+	1.22	5.11E-14	6.31E-12
regulation of organelle organization (GO:0033043)	1179	673	550.31	+	1.22	1.86E-13	2.14E-11
negative regulation of multicellular organismal process (GO:0051241)	1136	646	530.24	+	1.22	1.69E-12	1.65E-10
regulation of molecular function (GO:0065009)	1011	575	471.9	+	1.22	3.00E-11	2.39E-09
monoatomic ion transmembrane transport (GO:0034220)	859	488	400.95	+	1.22	1.35E-09	9.05E-08
secretion (GO:0046903)	560	320	261.39	+	1.22	5.80E-07	2.48E-05
positive regulation of cell motility (GO:2000147)	579	329	270.26	+	1.22	7.23E-07	2.99E-05
regulation of establishment of protein localization (GO:0070201)	539	308	251.59	+	1.22	8.90E-07	3.66E-05
negative regulation of protein metabolic process (GO:0051248)	551	313	257.19	+	1.22	1.46E-06	5.67E-05
regulation of hormone levels (GO:0010817)	562	319	262.32	+	1.22	1.46E-06	5.67E-05
monoatomic ion homeostasis (GO:0050801)	523	298	244.12	+	1.22	1.90E-06	7.17E-05
monoatomic cation homeostasis (GO:0055080)	512	291	238.98	+	1.22	3.58E-06	1.27E-04
positive regulation of cell adhesion (GO:0045785)	499	283	232.92	+	1.22	6.47E-06	2.16E-04
regulation of proteolysis (GO:0030162)	389	222	181.57	+	1.22	3.84E-05	1.03E-03
regulation of protein catabolic process (GO:0042176)	374	213	174.57	+	1.22	6.70E-05	1.68E-03
protein phosphorylation (GO:0006468)	349	199	162.9	+	1.22	1.16E-04	2.68E-03
reproductive structure development (GO:0048608)	305	174	142.36	+	1.22	2.63E-04	5.46E-03
glycosylation (GO:0070085)	238	136	111.09	+	1.22	1.32E-03	2.07E-02
regulation of proteolysis involved in protein catabolic process (GO:1903050)	239	136	111.56	+	1.22	1.69E-03	2.50E-02
establishment of protein localization to membrane (GO:0090150)	224	128	104.56	+	1.22	1.89E-03	2.73E-02
macroautophagy (GO:0016236)	226	129	105.49	+	1.22	1.98E-03	2.84E-02
cellular response to oxidative stress (GO:0034599)	225	128	105.02	+	1.22	2.43E-03	3.29E-02
respiratory system development (GO:0060541)	225	128	105.02	+	1.22	2.43E-03	3.29E-02
anatomical structure development (GO:0048856)	5304	2996	2475.72	+	1.21	6.40E-62	1.58E-58
cellular response to chemical stimulus (GO:0070887)	1959	1107	914.39	+	1.21	6.03E-20	1.30E-17
negative regulation of RNA metabolic process (GO:0051253)	1415	796	660.47	+	1.21	7.84E-14	9.52E-12
cytoskeleton organization (GO:0007010)	1277	724	596.06	+	1.21	1.60E-13	1.86E-11
programmed cell death (GO:0012501)	1107	625	516.71	+	1.21	2.43E-11	1.97E-09
epithelium development (GO:0060429)	1129	636	526.98	+	1.21	2.47E-11	1.99E-09
cell death (GO:0008219)	1112	627	519.04	+	1.21	2.73E-11	2.18E-09
apoptotic process (GO:0006915)	1068	602	498.5	+	1.21	7.77E-11	5.90E-09
cell adhesion (GO:0007155)	965	547	450.43	+	1.21	1.97E-10	1.44E-08
regulation of phosphorus metabolic process (GO:0051174)	605	342	282.39	+	1.21	9.84E-07	4.02E-05
regulation of phosphate metabolic process (GO:0019220)	604	341	281.93	+	1.21	1.19E-06	4.78E-05
positive regulation of locomotion (GO:0040017)	595	336	277.72	+	1.21	1.25E-06	4.95E-05
lipid biosynthetic process (GO:0008610)	589	332	274.92	+	1.21	2.05E-06	7.68E-05
positive regulation of cell migration (GO:0030335)	553	313	258.12	+	1.21	2.34E-06	8.68E-05
response to xenobiotic stimulus (GO:0009410)	426	240	198.84	+	1.21	5.56E-05	1.43E-03
nucleobase-containing compound catabolic process (GO:0034655)	352	199	164.3	+	1.21	1.95E-04	4.24E-03
process utilizing autophagic mechanism (GO:0061919)	336	190	156.83	+	1.21	2.68E-04	5.52E-03
autophagy (GO:0006914)	336	190	156.83	+	1.21	2.68E-04	5.53E-03
sulfur compound metabolic process (GO:0006790)	314	178	146.56	+	1.21	3.95E-04	7.62E-03
peptidyl-amino acid modification (GO:0018193)	324	183	151.23	+	1.21	3.95E-04	7.62E-03
sex differentiation (GO:0007548)	286	162	133.49	+	1.21	8.03E-04	1.37E-02
regulation of microtubule-based process (GO:0032886)	278	157	129.76	+	1.21	1.06E-03	1.72E-02
development of primary sexual characteristics (GO:0045137)	237	134	110.62	+	1.21	2.53E-03	3.40E-02
gonad development (GO:0008406)	232	131	108.29	+	1.21	2.86E-03	3.74E-02
regulation of hydrolase activity (GO:0051336)	217	123	101.29	+	1.21	3.22E-03	4.14E-02
negative regulation of protein modification process (GO:0031400)	219	124	102.22	+	1.21	3.35E-03	4.28E-02
cellular developmental process (GO:0048869)	3755	2097	1752.7	+	1.2	1.64E-35	9.02E-33
cell differentiation (GO:0030154)	3752	2094	1751.3	+	1.2	3.12E-35	1.59E-32
positive regulation of DNA-templated transcription (GO:0045893)	1680	941	784.16	+	1.2	1.45E-15	2.31E-13
positive regulation of RNA biosynthetic process (GO:1902680)	1682	941	785.1	+	1.2	2.27E-15	3.53E-13
negative regulation of nucleobase-containing compound metabolic process (GO:0045934)	1542	865	719.75	+	1.2	1.48E-14	2.00E-12
regulation of programmed cell death (GO:0043067)	1513	848	706.21	+	1.2	3.78E-14	4.78E-12
regulation of apoptotic process (GO:0042981)	1465	823	683.81	+	1.2	4.50E-14	5.65E-12
transmembrane transport (GO:0055085)	1297	727	605.39	+	1.2	3.06E-12	2.85E-10
cell projection organization (GO:0030030)	1248	698	582.52	+	1.2	1.50E-11	1.23E-09
positive regulation of cell population proliferation (GO:0008284)	930	522	434.09	+	1.2	3.64E-09	2.29E-07
cell migration (GO:0016477)	941	527	439.22	+	1.2	5.38E-09	3.26E-07
regulation of cell adhesion (GO:0030155)	801	447	373.88	+	1.2	1.51E-07	7.19E-06
cell population proliferation (GO:0008283)	747	419	348.67	+	1.2	1.59E-07	7.55E-06
response to oxidative stress (GO:0006979)	372	208	173.64	+	1.2	3.52E-04	6.90E-03
phospholipid metabolic process (GO:0006644)	357	200	166.63	+	1.2	4.01E-04	7.71E-03
regulation of intracellular transport (GO:0032386)	270	151	126.03	+	1.2	2.56E-03	3.44E-02
positive regulation of cellular process (GO:0048522)	5813	3238	2713.3	+	1.19	1.72E-59	3.64E-56
developmental process (GO:0032502)	5830	3232	2721.23	+	1.19	1.97E-56	3.24E-53
negative regulation of biological process (GO:0048519)	5248	2923	2449.58	+	1.19	6.29E-52	9.32E-49
negative regulation of cellular process (GO:0048523)	5027	2798	2346.42	+	1.19	1.08E-48	1.23E-45
positive regulation of RNA metabolic process (GO:0051254)	1804	1000	842.04	+	1.19	7.55E-15	1.11E-12
homeostatic process (GO:0042592)	1493	832	696.88	+	1.19	3.82E-13	4.22E-11
phosphate-containing compound metabolic process (GO:0006796)	1427	793	666.07	+	1.19	3.73E-12	3.37E-10
phosphorus metabolic process (GO:0006793)	1430	794	667.47	+	1.19	3.96E-12	3.56E-10
positive regulation of transcription by RNA polymerase II (GO:0045944)	1250	697	583.45	+	1.19	3.45E-11	2.72E-09
negative regulation of programmed cell death (GO:0043069)	923	513	430.82	+	1.19	3.48E-08	1.82E-06
negative regulation of apoptotic process (GO:0043066)	888	494	414.49	+	1.19	5.18E-08	2.66E-06
carbohydrate derivative metabolic process (GO:1901135)	895	496	417.75	+	1.19	1.03E-07	5.07E-06
endomembrane system organization (GO:0010256)	585	325	273.06	+	1.19	1.43E-05	4.39E-04
regulation of catalytic activity (GO:0050790)	600	332	280.06	+	1.19	1.82E-05	5.45E-04
small molecule biosynthetic process (GO:0044283)	466	259	217.51	+	1.19	1.13E-04	2.63E-03
regulation of hemopoiesis (GO:1903706)	423	235	197.44	+	1.19	2.60E-04	5.40E-03
apoptotic signaling pathway (GO:0097190)	339	188	158.23	+	1.19	1.18E-03	1.89E-02
cellular response to chemical stress (GO:0062197)	287	160	133.96	+	1.19	2.32E-03	3.16E-02
positive regulation of biological process (GO:0048518)	6113	3379	2853.33	+	1.18	4.39E-58	8.13E-55
regulation of response to stimulus (GO:0048583)	4107	2269	1917	+	1.18	9.80E-35	4.68E-32
positive regulation of metabolic process (GO:0009893)	3458	1904	1614.07	+	1.18	2.77E-27	8.91E-25
positive regulation of biosynthetic process (GO:0009891)	2665	1467	1243.93	+	1.18	2.09E-20	4.77E-18
negative regulation of biosynthetic process (GO:0009890)	2191	1202	1022.68	+	1.18	5.41E-16	9.10E-14
positive regulation of nucleobase-containing compound metabolic process (GO:0045935)	1994	1099	930.73	+	1.18	2.23E-15	3.51E-13
intracellular signal transduction (GO:0035556)	1778	981	829.91	+	1.18	6.39E-14	7.83E-12
small molecule metabolic process (GO:0044281)	1576	870	735.62	+	1.18	2.07E-12	1.99E-10
regulation of protein metabolic process (GO:0051246)	1512	835	705.75	+	1.18	5.32E-12	4.70E-10
plasma membrane bounded cell projection organization (GO:0120036)	1194	659	557.32	+	1.18	1.45E-09	9.64E-08
membrane organization (GO:0061024)	775	427	361.74	+	1.18	1.76E-06	6.75E-05
regulation of protein modification process (GO:0031399)	668	368	311.8	+	1.18	9.78E-06	3.14E-04
carbohydrate derivative biosynthetic process (GO:1901137)	556	305	259.52	+	1.18	1.02E-04	2.42E-03
response to radiation (GO:0009314)	451	248	210.51	+	1.18	4.03E-04	7.74E-03
leukocyte differentiation (GO:0002521)	433	238	202.11	+	1.18	5.35E-04	9.80E-03
locomotion (GO:0040011)	369	204	172.24	+	1.18	8.93E-04	1.50E-02
regulation of leukocyte differentiation (GO:1902105)	338	186	157.77	+	1.18	2.05E-03	2.92E-02
negative regulation of organelle organization (GO:0010639)	337	185	157.3	+	1.18	2.44E-03	3.30E-02
cellular component disassembly (GO:0022411)	302	167	140.96	+	1.18	2.98E-03	3.89E-02
lymphocyte differentiation (GO:0030098)	288	159	134.43	+	1.18	3.55E-03	4.51E-02
lipid catabolic process (GO:0016042)	304	167	141.9	+	1.18	3.76E-03	4.73E-02
localization (GO:0051179)	4549	2482	2123.31	+	1.17	1.77E-33	7.27E-31
establishment of localization (GO:0051234)	4006	2191	1869.86	+	1.17	1.14E-29	4.03E-27
transport (GO:0006810)	3722	2041	1737.3	+	1.17	3.77E-28	1.30E-25
positive regulation of macromolecule biosynthetic process (GO:0010557)	2554	1396	1192.11	+	1.17	6.77E-18	1.29E-15
negative regulation of macromolecule biosynthetic process (GO:0010558)	2118	1158	988.61	+	1.17	8.29E-15	1.20E-12
lipid metabolic process (GO:0006629)	1211	660	565.25	+	1.17	2.25E-08	1.22E-06
organophosphate metabolic process (GO:0019637)	977	534	456.03	+	1.17	3.37E-07	1.53E-05
regulation of cellular response to stress (GO:0080135)	538	293	251.12	+	1.17	2.73E-04	5.59E-03
intracellular monoatomic ion homeostasis (GO:0006873)	440	241	205.38	+	1.17	5.98E-04	1.06E-02
mononuclear cell differentiation (GO:1903131)	368	201	171.77	+	1.17	2.20E-03	3.07E-02
positive regulation of cell-cell adhesion (GO:0022409)	337	184	157.3	+	1.17	3.49E-03	4.45E-02
positive regulation of macromolecule metabolic process (GO:0010604)	3138	1702	1464.7	+	1.16	3.37E-20	7.57E-18
negative regulation of metabolic process (GO:0009892)	2721	1478	1270.06	+	1.16	1.20E-17	2.22E-15
negative regulation of macromolecule metabolic process (GO:0010605)	2493	1352	1163.64	+	1.16	8.81E-16	1.43E-13
positive regulation of response to stimulus (GO:0048584)	2296	1245	1071.69	+	1.16	1.74E-14	2.33E-12
catabolic process (GO:0009056)	2040	1109	952.2	+	1.16	2.74E-13	3.05E-11
protein-containing complex organization (GO:0043933)	1433	775	668.87	+	1.16	6.60E-09	3.97E-07
protein-containing complex assembly (GO:0065003)	1277	692	596.06	+	1.16	3.03E-08	1.62E-06
hemopoiesis (GO:0030097)	704	381	328.6	+	1.16	6.25E-05	1.58E-03
positive regulation of molecular function (GO:0044093)	580	314	270.72	+	1.16	2.78E-04	5.66E-03
organelle localization (GO:0051640)	552	298	257.65	+	1.16	5.32E-04	9.77E-03
monocarboxylic acid metabolic process (GO:0032787)	509	275	237.58	+	1.16	8.57E-04	1.45E-02
transcription by RNA polymerase II (GO:0006366)	448	243	209.11	+	1.16	1.32E-03	2.07E-02
intracellular monoatomic cation homeostasis (GO:0030003)	431	234	201.18	+	1.16	1.49E-03	2.27E-02
regulation of protein phosphorylation (GO:0001932)	412	224	192.31	+	1.16	1.66E-03	2.46E-02
nucleotide metabolic process (GO:0009117)	434	234	202.58	+	1.16	2.54E-03	3.40E-02
positive regulation of cell activation (GO:0050867)	392	212	182.97	+	1.16	3.53E-03	4.48E-02
generation of precursor metabolites and energy (GO:0006091)	371	201	173.17	+	1.16	3.83E-03	4.79E-02
multicellular organismal process (GO:0032501)	6408	3453	2991.02	+	1.15	4.28E-44	4.23E-41
cellular component organization (GO:0016043)	5717	3059	2668.49	+	1.15	4.80E-34	2.16E-31
cellular localization (GO:0051641)	2706	1450	1263.06	+	1.15	1.35E-14	1.83E-12
positive regulation of gene expression (GO:0010628)	1197	642	558.72	+	1.15	7.03E-07	2.93E-05
positive regulation of protein metabolic process (GO:0051247)	817	440	381.35	+	1.15	2.79E-05	7.91E-04
epithelial cell differentiation (GO:0030855)	657	353	306.66	+	1.15	2.52E-04	5.27E-03
protein maturation (GO:0051604)	542	291	252.99	+	1.15	1.05E-03	1.71E-02
developmental growth (GO:0048589)	462	249	215.64	+	1.15	1.83E-03	2.64E-02
growth (GO:0040007)	462	249	215.64	+	1.15	1.83E-03	2.65E-02
cellular component organization or biogenesis (GO:0071840)	5931	3160	2768.38	+	1.14	1.72E-33	7.27E-31
cellular component assembly (GO:0022607)	2516	1334	1174.38	+	1.14	1.13E-11	9.42E-10
oxoacid metabolic process (GO:0043436)	788	421	367.81	+	1.14	1.12E-04	2.61E-03
organic acid metabolic process (GO:0006082)	796	424	371.54	+	1.14	1.62E-04	3.58E-03
carboxylic acid metabolic process (GO:0019752)	766	408	357.54	+	1.14	2.20E-04	4.69E-03
multicellular organismal-level homeostasis (GO:0048871)	658	350	307.13	+	1.14	7.27E-04	1.26E-02
organophosphate biosynthetic process (GO:0090407)	567	303	264.66	+	1.14	1.16E-03	1.87E-02
chromatin remodeling (GO:0006338)	649	344	302.93	+	1.14	1.19E-03	1.90E-02
cellular component biogenesis (GO:0044085)	2762	1456	1289.2	+	1.13	9.67E-12	8.23E-10
macromolecule localization (GO:0033036)	2411	1272	1125.37	+	1.13	2.16E-10	1.57E-08
cell surface receptor signaling pathway (GO:0007166)	2124	1119	991.41	+	1.13	5.26E-09	3.21E-07
cellular macromolecule localization (GO:0070727)	1996	1055	931.66	+	1.13	6.15E-09	3.72E-07
protein localization (GO:0008104)	1988	1050	927.93	+	1.13	8.78E-09	5.18E-07
cell motility (GO:0048870)	1172	619	547.05	+	1.13	1.59E-05	4.86E-04
negative regulation of gene expression (GO:0010629)	1044	553	487.3	+	1.13	3.00E-05	8.39E-04
cell activation (GO:0001775)	765	403	357.07	+	1.13	7.69E-04	1.32E-02
protein metabolic process (GO:0019538)	3342	1746	1559.92	+	1.12	2.02E-12	1.95E-10
establishment of localization in cell (GO:0051649)	1651	861	770.63	+	1.12	3.61E-06	1.28E-04
regulation of cytokine production (GO:0001817)	802	418	374.34	+	1.12	1.68E-03	2.48E-02
metabolic process (GO:0008152)	7642	3968	3567.01	+	1.11	4.67E-31	1.77E-28
primary metabolic process (GO:0044238)	6778	3496	3163.73	+	1.11	6.12E-23	1.71E-20
nitrogen compound transport (GO:0071705)	1537	798	717.42	+	1.11	2.09E-05	6.17E-04
regulation of response to stress (GO:0080134)	1434	743	669.34	+	1.11	5.45E-05	1.41E-03
macromolecule catabolic process (GO:0009057)	1057	549	493.37	+	1.11	4.41E-04	8.40E-03
response to peptide (GO:1901652)	857	444	400.02	+	1.11	2.33E-03	3.17E-02
regulation of metabolic process (GO:0019222)	6273	3214	2928.01	+	1.1	4.32E-18	8.43E-16
regulation of primary metabolic process (GO:0080090)	5174	2655	2415.04	+	1.1	1.19E-14	1.63E-12
cell communication (GO:0007154)	5328	2726	2486.92	+	1.1	2.71E-14	3.49E-12
biosynthetic process (GO:0009058)	3997	2058	1865.66	+	1.1	1.16E-11	9.68E-10
organelle organization (GO:0006996)	3086	1584	1440.43	+	1.1	2.15E-08	1.17E-06
establishment of protein localization (GO:0045184)	1318	676	615.19	+	1.1	5.52E-04	9.99E-03
regulation of response to external stimulus (GO:0032101)	1108	570	517.17	+	1.1	1.15E-03	1.84E-02
cellular process (GO:0009987)	15563	7929	7264.25	+	1.09	1.89E-105	2.80E-101
signaling (GO:0023052)	5282	2697	2465.45	+	1.09	1.44E-13	1.68E-11
regulation of biosynthetic process (GO:0009889)	5195	2631	2424.84	+	1.09	3.78E-11	2.96E-09
system process (GO:0003008)	2153	1097	1004.94	+	1.09	2.92E-05	8.23E-04
protein modification process (GO:0036211)	1739	886	811.7	+	1.09	2.00E-04	4.33E-03
macromolecule modification (GO:0043412)	1926	976	898.99	+	1.09	2.41E-04	5.07E-03
cellular response to stress (GO:0033554)	1648	839	769.23	+	1.09	3.45E-04	6.77E-03
intracellular transport (GO:0046907)	1200	612	560.12	+	1.09	2.12E-03	2.98E-02
regulation of cell cycle (GO:0051726)	1071	547	499.9	+	1.09	3.11E-03	4.01E-02
biological regulation (GO:0065007)	12219	6175	5703.39	+	1.08	4.31E-41	3.99E-38
regulation of biological process (GO:0050789)	11815	5972	5514.81	+	1.08	3.34E-38	2.15E-35
regulation of cellular process (GO:0050794)	11417	5768	5329.04	+	1.08	4.91E-35	2.42E-32
cellular response to stimulus (GO:0051716)	6478	3267	3023.7	+	1.08	2.62E-13	2.94E-11
regulation of macromolecule metabolic process (GO:0060255)	5709	2888	2664.75	+	1.08	3.37E-12	3.10E-10
macromolecule metabolic process (GO:0043170)	5404	2726	2522.39	+	1.08	1.13E-10	8.39E-09
regulation of macromolecule biosynthetic process (GO:0010556)	5014	2524	2340.35	+	1.08	2.55E-09	1.63E-07
signal transduction (GO:0007165)	4942	2487	2306.75	+	1.08	3.88E-09	2.43E-07
regulation of gene expression (GO:0010468)	4908	2465	2290.88	+	1.08	1.27E-08	7.22E-07
response to chemical (GO:0042221)	3714	1879	1733.56	+	1.08	1.36E-07	6.58E-06
regulation of DNA-templated transcription (GO:0006355)	3389	1704	1581.86	+	1.08	4.29E-06	1.50E-04
macromolecule biosynthetic process (GO:0009059)	2937	1476	1370.89	+	1.08	2.97E-05	8.35E-04
regulation of transcription by RNA polymerase II (GO:0006357)	2642	1328	1233.19	+	1.08	7.87E-05	1.94E-03
regulation of nucleobase-containing compound metabolic process (GO:0019219)	3961	1985	1848.85	+	1.07	1.43E-06	5.58E-05
regulation of RNA biosynthetic process (GO:2001141)	3401	1704	1587.46	+	1.07	1.27E-05	3.97E-04
regulation of RNA metabolic process (GO:0051252)	3661	1828	1708.82	+	1.07	1.37E-05	4.23E-04
response to stress (GO:0006950)	3539	1764	1651.88	+	1.07	3.36E-05	9.29E-04
regulation of immune system process (GO:0002682)	1653	828	771.56	+	1.07	3.98E-03	4.96E-02
gene expression (GO:0010467)	2534	1257	1182.78	+	1.06	1.65E-03	2.45E-02
biological_process (GO:0008150)	17724	8684	8272.92	+	1.05	2.61E-63	7.73E-60
response to stimulus (GO:0050896)	8280	4039	3864.8	+	1.05	7.12E-07	2.95E-05
immune system process (GO:0002376)	2409	1010	1124.43	-	0.9	6.39E-07	2.71E-05
G protein-coupled receptor signaling pathway (GO:0007186)	1263	531	589.52	-	0.9	6.57E-04	1.15E-02
sensory perception (GO:0007600)	1002	399	467.7	-	0.85	8.45E-06	2.73E-04
immune effector process (GO:0002252)	498	191	232.45	-	0.82	1.58E-04	3.51E-03
spermatid differentiation (GO:0048515)	250	92	116.69	-	0.79	1.73E-03	2.55E-02
immune response (GO:0006955)	1741	634	812.64	-	0.78	1.94E-19	3.99E-17
DNA recombination (GO:0006310)	253	92	118.09	-	0.78	9.51E-04	1.58E-02
spermatid development (GO:0007286)	241	87	112.49	-	0.77	9.06E-04	1.52E-02
antimicrobial humoral response (GO:0019730)	166	59	77.48	-	0.76	3.82E-03	4.79E-02
defense response to bacterium (GO:0042742)	316	111	147.5	-	0.75	3.16E-05	8.81E-04
humoral immune response (GO:0006959)	271	95	126.49	-	0.75	1.07E-04	2.51E-03
cell killing (GO:0001906)	180	63	84.02	-	0.75	1.59E-03	2.38E-02
leukocyte mediated immunity (GO:0002443)	323	111	150.76	-	0.74	8.13E-06	2.64E-04
protein modification by small protein removal (GO:0070646)	131	43	61.15	-	0.7	1.49E-03	2.28E-02
meiosis I cell cycle process (GO:0061982)	131	43	61.15	-	0.7	1.49E-03	2.28E-02
Unclassified (UNCLASSIFIED)	2856	922	1333.08	-	0.69	2.61E-63	9.66E-60
meiosis I (GO:0007127)	128	41	59.75	-	0.69	9.40E-04	1.56E-02
protein deubiquitination (GO:0016579)	112	36	52.28	-	0.69	2.24E-03	3.10E-02
keratinocyte differentiation (GO:0030216)	144	45	67.21	-	0.67	2.04E-04	4.41E-03
adaptive immune response based on somatic recombination of immune receptors built from immunoglobulin superfamily domains (GO:0002460)	268	82	125.09	-	0.66	9.08E-08	4.51E-06
detection of stimulus (GO:0051606)	690	203	322.07	-	0.63	7.32E-21	1.84E-18
protein autoubiquitination (GO:0051865)	71	21	33.14	-	0.63	4.02E-03	4.99E-02
meiotic chromosome segregation (GO:0045132)	93	27	43.41	-	0.62	5.54E-04	1.00E-02
lymphocyte mediated immunity (GO:0002449)	265	76	123.69	-	0.61	1.91E-09	1.24E-07
natural killer cell activation (GO:0030101)	68	19	31.74	-	0.6	2.12E-03	2.98E-02
homologous chromosome segregation (GO:0045143)	67	18	31.27	-	0.58	1.26E-03	1.99E-02
homologous recombination (GO:0035825)	68	17	31.74	-	0.54	3.42E-04	6.74E-03
chromosome organization involved in meiotic cell cycle (GO:0070192)	66	16	30.81	-	0.52	2.72E-04	5.60E-03
homologous chromosome pairing at meiosis (GO:0007129)	54	13	25.21	-	0.52	8.84E-04	1.49E-02
detection of stimulus involved in sensory perception (GO:0050906)	564	133	263.25	-	0.51	2.00E-30	7.39E-28
sensory perception of chemical stimulus (GO:0007606)	551	130	257.19	-	0.51	9.67E-30	3.49E-27
adaptive immune response (GO:0002250)	683	159	318.8	-	0.5	1.03E-37	6.08E-35
reciprocal meiotic recombination (GO:0007131)	60	14	28.01	-	0.5	2.37E-04	5.00E-03
reciprocal homologous recombination (GO:0140527)	60	14	28.01	-	0.5	2.37E-04	5.00E-03
B cell mediated immunity (GO:0019724)	189	42	88.22	-	0.48	3.58E-12	3.26E-10
keratinization (GO:0031424)	81	18	37.81	-	0.48	5.94E-06	2.01E-04
immunoglobulin mediated immune response (GO:0016064)	184	40	85.88	-	0.47	2.94E-12	2.77E-10
detection of chemical stimulus (GO:0009593)	523	109	244.12	-	0.45	2.15E-35	1.14E-32
sensory perception of smell (GO:0007608)	472	98	220.31	-	0.44	3.37E-32	1.32E-29
respiratory chain complex IV assembly (GO:0008535)	31	6	14.47	-	0.41	1.97E-03	2.83E-02
detection of chemical stimulus involved in sensory perception (GO:0050907)	487	92	227.31	-	0.4	2.20E-38	1.48E-35
detection of chemical stimulus involved in sensory perception of smell (GO:0050911)	440	77	205.38	-	0.37	1.91E-38	1.35E-35
detoxification of inorganic compound (GO:0061687)	24	4	11.2	-	0.36	3.36E-03	4.30E-02
natural killer cell activation involved in immune response (GO:0002323)	25	4	11.67	-	0.34	2.05E-03	2.91E-02
mitochondrial cytochrome c oxidase assembly (GO:0033617)	27	4	12.6	-	0.32	7.49E-04	1.29E-02
kinetochore organization (GO:0051383)	18	2	8.4	-	0.24	3.21E-03	4.13E-02
stress response to copper ion (GO:1990169)	17	0	7.93	-	< 0.01	2.50E-05	7.15E-04
detoxification of copper ion (GO:0010273)	17	0	7.93	-	< 0.01	2.50E-05	7.17E-04
Analysis Type:	PANTHER Overrepresentation Test (Released 20240807)
Annotation Version and Release Date:	GO Ontology database DOI: 10.5281/zenodo.15066566 Released 2025-03-16
Analyzed List:	upload_1 (Homo sapiens)
Reference List:	Homo sapiens (all genes in database)
Test Type:	FISHER
Correction:	FDR

## Sheet: pdcub_sig_ids_no_sp_go_terms
GO biological process complete	Homo sapiens - REFLIST (20580)	upload_1 (6777)	upload_1 (expected)	upload_1 (over/under)	upload_1 (fold Enrichment)	upload_1 (raw P-value)	upload_1 (FDR)
negative regulation of type B pancreatic cell apoptotic process (GO:2000675)	6	6	1.98	+	3.04	1.27E-03	2.42E-02
regulation of SA node cell action potential (GO:0098907)	6	6	1.98	+	3.04	1.27E-03	2.42E-02
AV node cell to bundle of His cell signaling (GO:0086027)	7	7	2.31	+	3.04	4.19E-04	9.73E-03
AV node cell action potential (GO:0086016)	7	7	2.31	+	3.04	4.19E-04	9.72E-03
parallel actin filament bundle assembly (GO:0030046)	7	7	2.31	+	3.04	4.19E-04	9.70E-03
pH reduction (GO:0045851)	7	7	2.31	+	3.04	4.19E-04	9.69E-03
positive regulation of attachment of mitotic spindle microtubules to kinetochore (GO:1902425)	8	8	2.63	+	3.04	1.38E-04	3.95E-03
hepoxilin biosynthetic process (GO:0051122)	8	8	2.63	+	3.04	1.38E-04	3.94E-03
hepoxilin metabolic process (GO:0051121)	8	8	2.63	+	3.04	1.38E-04	3.94E-03
fructose metabolic process (GO:0006000)	14	13	4.61	+	2.82	5.17E-06	2.38E-04
glyceraldehyde-3-phosphate metabolic process (GO:0019682)	12	11	3.95	+	2.78	4.12E-05	1.43E-03
positive regulation of attachment of spindle microtubules to kinetochore (GO:0051987)	11	10	3.62	+	2.76	1.15E-04	3.41E-03
aldehyde biosynthetic process (GO:0046184)	10	9	3.29	+	2.73	3.19E-04	7.81E-03
regulation of attachment of mitotic spindle microtubules to kinetochore (GO:1902423)	10	9	3.29	+	2.73	3.19E-04	7.80E-03
cellular response to muramyl dipeptide (GO:0071225)	10	9	3.29	+	2.73	3.19E-04	7.78E-03
regulation of transcription by glucose (GO:0046015)	9	8	2.96	+	2.7	8.78E-04	1.78E-02
establishment of protein localization to chromatin (GO:0071169)	9	8	2.96	+	2.7	8.78E-04	1.78E-02
actin-myosin filament sliding (GO:0033275)	17	15	5.6	+	2.68	3.74E-06	1.77E-04
imidazole-containing compound catabolic process (GO:0052805)	8	7	2.63	+	2.66	2.39E-03	4.01E-02
renal system pattern specification (GO:0072048)	8	7	2.63	+	2.66	2.39E-03	4.01E-02
L-histidine catabolic process (GO:0006548)	8	7	2.63	+	2.66	2.39E-03	4.00E-02
L-histidine metabolic process (GO:0006547)	8	7	2.63	+	2.66	2.39E-03	4.00E-02
negative regulation of peptidyl-serine phosphorylation (GO:0033137)	8	7	2.63	+	2.66	2.39E-03	3.99E-02
poly(A)-dependent snoRNA 3'-end processing (GO:0071051)	8	7	2.63	+	2.66	2.39E-03	3.99E-02
formate metabolic process (GO:0015942)	8	7	2.63	+	2.66	2.39E-03	3.98E-02
pattern specification involved in kidney development (GO:0061004)	8	7	2.63	+	2.66	2.39E-03	3.98E-02
regulation of metaphase plate congression (GO:0090235)	15	13	4.94	+	2.63	2.69E-05	1.01E-03
muscle filament sliding (GO:0030049)	15	13	4.94	+	2.63	2.69E-05	1.00E-03
plasma membrane tubulation (GO:0097320)	14	12	4.61	+	2.6	7.14E-05	2.32E-03
vacuole fusion (GO:0097576)	13	11	4.28	+	2.57	1.87E-04	5.10E-03
defense response to tumor cell (GO:0002357)	12	10	3.95	+	2.53	4.85E-04	1.09E-02
multivesicular body-lysosome fusion (GO:0061763)	12	10	3.95	+	2.53	4.85E-04	1.09E-02
vesicle fusion with vacuole (GO:0051469)	11	9	3.62	+	2.48	1.24E-03	2.37E-02
tRNA transcription by RNA polymerase III (GO:0042797)	11	9	3.62	+	2.48	1.24E-03	2.37E-02
negative regulation of gene expression via chromosomal CpG island methylation (GO:0044027)	16	13	5.27	+	2.47	1.00E-04	3.06E-03
positive regulation of synaptic plasticity (GO:0031915)	10	8	3.29	+	2.43	3.11E-03	4.97E-02
mannose metabolic process (GO:0006013)	10	8	3.29	+	2.43	3.11E-03	4.96E-02
regulation of wound healing, spreading of epidermal cells (GO:1903689)	10	8	3.29	+	2.43	3.11E-03	4.96E-02
pancreatic A cell differentiation (GO:0003310)	10	8	3.29	+	2.43	3.11E-03	4.95E-02
protein deacetylation (GO:0006476)	14	11	4.61	+	2.39	6.11E-04	1.32E-02
fructose 6-phosphate metabolic process (GO:0006002)	14	11	4.61	+	2.39	6.11E-04	1.31E-02
oxygen transport (GO:0015671)	14	11	4.61	+	2.39	6.11E-04	1.31E-02
release of cytochrome c from mitochondria (GO:0001836)	23	18	7.57	+	2.38	1.07E-05	4.48E-04
inositol phosphate biosynthetic process (GO:0032958)	13	10	4.28	+	2.34	1.48E-03	2.71E-02
protein localization to endosome (GO:0036010)	13	10	4.28	+	2.34	1.48E-03	2.71E-02
negative regulation of nucleotide metabolic process (GO:0045980)	29	22	9.55	+	2.3	2.67E-06	1.30E-04
positive regulation of autophagosome assembly (GO:2000786)	20	15	6.59	+	2.28	1.42E-04	4.04E-03
negative regulation of purine nucleotide catabolic process (GO:0033122)	20	15	6.59	+	2.28	1.42E-04	4.04E-03
negative regulation of purine nucleotide metabolic process (GO:1900543)	28	21	9.22	+	2.28	6.22E-06	2.80E-04
negative regulation of nucleotide catabolic process (GO:0030812)	20	15	6.59	+	2.28	1.42E-04	4.03E-03
negative regulation of glycolytic process (GO:0045820)	20	15	6.59	+	2.28	1.42E-04	4.02E-03
nucleolus organization (GO:0007000)	15	11	4.94	+	2.23	1.61E-03	2.91E-02
negative regulation of calcineurin-NFAT signaling cascade (GO:0070885)	15	11	4.94	+	2.23	1.61E-03	2.91E-02
negative regulation of calcineurin-mediated signaling (GO:0106057)	15	11	4.94	+	2.23	1.61E-03	2.90E-02
negative regulation of mitochondrial outer membrane permeabilization involved in apoptotic signaling pathway (GO:1901029)	15	11	4.94	+	2.23	1.61E-03	2.90E-02
regulation of response to osmotic stress (GO:0047484)	15	11	4.94	+	2.23	1.61E-03	2.90E-02
non-lytic viral release (GO:0046753)	15	11	4.94	+	2.23	1.61E-03	2.89E-02
lysosomal membrane organization (GO:0097212)	15	11	4.94	+	2.23	1.61E-03	2.89E-02
negative regulation of B cell apoptotic process (GO:0002903)	15	11	4.94	+	2.23	1.61E-03	2.88E-02
viral budding via host ESCRT complex (GO:0039702)	22	16	7.24	+	2.21	1.55E-04	4.30E-03
endosome to lysosome transport via multivesicular body sorting pathway (GO:0032510)	18	13	5.93	+	2.19	7.44E-04	1.57E-02
mitochondrial DNA metabolic process (GO:0032042)	18	13	5.93	+	2.19	7.44E-04	1.57E-02
negative regulation of ATP metabolic process (GO:1903579)	25	18	8.23	+	2.19	1.19E-04	3.50E-03
response to muramyl dipeptide (GO:0032495)	21	15	6.92	+	2.17	5.72E-04	1.25E-02
glucose 6-phosphate metabolic process (GO:0051156)	24	17	7.9	+	2.15	2.30E-04	6.02E-03
entrainment of circadian clock by photoperiod (GO:0043153)	24	17	7.9	+	2.15	2.30E-04	6.01E-03
positive regulation of keratinocyte differentiation (GO:0045618)	20	14	6.59	+	2.13	1.10E-03	2.16E-02
regulation of adenylate cyclase-activating G protein-coupled receptor signaling pathway (GO:0106070)	20	14	6.59	+	2.13	1.10E-03	2.15E-02
negative regulation of mitochondrial membrane permeability (GO:0035795)	20	14	6.59	+	2.13	1.10E-03	2.15E-02
entrainment of circadian clock (GO:0009649)	29	20	9.55	+	2.09	8.59E-05	2.72E-03
phagolysosome assembly (GO:0001845)	19	13	6.26	+	2.08	2.15E-03	3.69E-02
regulation of microtubule depolymerization (GO:0031114)	38	26	12.51	+	2.08	1.30E-05	5.26E-04
regulation of telomere maintenance in response to DNA damage (GO:1904505)	19	13	6.26	+	2.08	2.15E-03	3.69E-02
negative regulation of membrane permeability (GO:1905709)	22	15	7.24	+	2.07	9.07E-04	1.83E-02
positive regulation of vacuole organization (GO:0044090)	25	17	8.23	+	2.06	3.95E-04	9.27E-03
viral budding (GO:0046755)	25	17	8.23	+	2.06	3.95E-04	9.25E-03
actin filament bundle assembly (GO:0051017)	62	42	20.42	+	2.06	2.92E-08	2.16E-06
regulation of G0 to G1 transition (GO:0070316)	37	25	12.18	+	2.05	2.40E-05	9.11E-04
potassium ion import across plasma membrane (GO:1990573)	46	31	15.15	+	2.05	2.02E-06	1.02E-04
regulation of megakaryocyte differentiation (GO:0045652)	24	16	7.9	+	2.02	8.02E-04	1.66E-02
nucleosome assembly (GO:0006334)	90	60	29.64	+	2.02	9.38E-11	1.05E-08
regulation of mitotic spindle assembly (GO:1901673)	24	16	7.9	+	2.02	8.02E-04	1.66E-02
phagosome maturation (GO:0090382)	30	20	9.88	+	2.02	2.56E-04	6.55E-03
regulation of cardiac muscle cell action potential (GO:0098901)	30	20	9.88	+	2.02	2.56E-04	6.53E-03
ribosomal large subunit assembly (GO:0000027)	21	14	6.92	+	2.02	1.82E-03	3.18E-02
actin filament bundle organization (GO:0061572)	65	43	21.4	+	2.01	7.10E-08	4.92E-06
positive regulation of microtubule polymerization or depolymerization (GO:0031112)	38	25	12.51	+	2	3.87E-05	1.36E-03
actin filament capping (GO:0051693)	35	23	11.53	+	2	8.70E-05	2.74E-03
negative regulation of microtubule depolymerization (GO:0007026)	32	21	10.54	+	1.99	1.99E-04	5.39E-03
viral release from host cell (GO:0019076)	29	19	9.55	+	1.99	4.67E-04	1.06E-02
exit from host cell (GO:0035891)	29	19	9.55	+	1.99	4.67E-04	1.06E-02
maturation of 5.8S rRNA from tricistronic rRNA transcript (SSU-rRNA, 5.8S rRNA, LSU-rRNA) (GO:0000466)	23	15	7.57	+	1.98	2.76E-03	4.52E-02
negative regulation of mRNA processing (GO:0050686)	23	15	7.57	+	1.98	2.76E-03	4.52E-02
platelet formation (GO:0030220)	23	15	7.57	+	1.98	2.76E-03	4.51E-02
sarcomere organization (GO:0045214)	43	28	14.16	+	1.98	2.35E-05	8.97E-04
cortical actin cytoskeleton organization (GO:0030866)	40	26	13.17	+	1.97	5.60E-05	1.88E-03
virion assembly (GO:0019068)	34	22	11.2	+	1.96	1.67E-04	4.62E-03
inositol phosphate metabolic process (GO:0043647)	31	20	10.21	+	1.96	3.76E-04	8.92E-03
cytokinetic process (GO:0032506)	45	29	14.82	+	1.96	1.86E-05	7.21E-04
negative regulation of microtubule polymerization or depolymerization (GO:0031111)	45	29	14.82	+	1.96	1.86E-05	7.19E-04
regulation of hippo signaling (GO:0035330)	42	27	13.83	+	1.95	4.24E-05	1.46E-03
regulation of mitochondrial outer membrane permeabilization involved in apoptotic signaling pathway (GO:1901028)	25	16	8.23	+	1.94	2.02E-03	3.52E-02
platelet morphogenesis (GO:0036344)	25	16	8.23	+	1.94	2.02E-03	3.52E-02
negative regulation of protein depolymerization (GO:1901880)	72	46	23.71	+	1.94	9.18E-08	6.18E-06
potassium ion homeostasis (GO:0055075)	36	23	11.85	+	1.94	2.33E-04	6.04E-03
response to ATP (GO:0033198)	33	21	10.87	+	1.93	3.22E-04	7.82E-03
nucleosome organization (GO:0034728)	110	70	36.22	+	1.93	5.77E-11	6.68E-09
macromolecule deacylation (GO:0098732)	30	19	9.88	+	1.92	7.13E-04	1.51E-02
vesicle docking involved in exocytosis (GO:0006904)	38	24	12.51	+	1.92	1.76E-04	4.81E-03
cell cycle DNA replication (GO:0044786)	27	17	8.89	+	1.91	1.61E-03	2.91E-02
skeletal muscle contraction (GO:0003009)	35	22	11.53	+	1.91	4.05E-04	9.46E-03
maturation of SSU-rRNA from tricistronic rRNA transcript (SSU-rRNA, 5.8S rRNA, LSU-rRNA) (GO:0000462)	35	22	11.53	+	1.91	4.05E-04	9.44E-03
glycolytic process (GO:0006096)	48	30	15.81	+	1.9	3.60E-05	1.29E-03
skeletal muscle fiber development (GO:0048741)	32	20	10.54	+	1.9	9.50E-04	1.90E-02
multivesicular body assembly (GO:0036258)	32	20	10.54	+	1.9	9.50E-04	1.89E-02
monosaccharide biosynthetic process (GO:0046364)	53	33	17.45	+	1.89	1.32E-05	5.32E-04
regulation of nucleotide-excision repair (GO:2000819)	29	18	9.55	+	1.88	1.35E-03	2.52E-02
ADP metabolic process (GO:0046031)	58	36	19.1	+	1.88	7.43E-06	3.25E-04
photoperiodism (GO:0009648)	29	18	9.55	+	1.88	1.35E-03	2.52E-02
nuclear DNA replication (GO:0033260)	26	16	8.56	+	1.87	2.98E-03	4.81E-02
calcineurin-mediated signaling (GO:0097720)	26	16	8.56	+	1.87	2.98E-03	4.80E-02
cAMP-mediated signaling (GO:0019933)	26	16	8.56	+	1.87	2.98E-03	4.80E-02
regulation of protein depolymerization (GO:1901879)	96	59	31.61	+	1.87	1.10E-08	8.84E-07
spinal cord motor neuron differentiation (GO:0021522)	31	19	10.21	+	1.86	1.64E-03	2.93E-02
mitotic cytokinetic process (GO:1902410)	31	19	10.21	+	1.86	1.64E-03	2.92E-02
glutamate metabolic process (GO:0006536)	31	19	10.21	+	1.86	1.64E-03	2.92E-02
microtubule polymerization or depolymerization (GO:0031109)	62	38	20.42	+	1.86	4.89E-06	2.26E-04
integrated stress response signaling (GO:0140467)	36	22	11.85	+	1.86	5.74E-04	1.25E-02
negative regulation of actin filament depolymerization (GO:0030835)	41	25	13.5	+	1.85	3.22E-04	7.81E-03
negative regulation of protein-containing complex disassembly (GO:0043242)	82	50	27	+	1.85	2.04E-07	1.28E-05
negative regulation of cellular response to insulin stimulus (GO:1900077)	46	28	15.15	+	1.85	1.13E-04	3.39E-03
lamellipodium organization (GO:0097581)	46	28	15.15	+	1.85	1.13E-04	3.39E-03
hexose biosynthetic process (GO:0019319)	51	31	16.79	+	1.85	6.49E-05	2.15E-03
ADP catabolic process (GO:0046032)	51	31	16.79	+	1.85	6.49E-05	2.14E-03
multivesicular body organization (GO:0036257)	33	20	10.87	+	1.84	1.27E-03	2.43E-02
positive regulation of microtubule polymerization (GO:0031116)	33	20	10.87	+	1.84	1.27E-03	2.42E-02
gluconeogenesis (GO:0006094)	48	29	15.81	+	1.83	1.47E-04	4.12E-03
myofibril assembly (GO:0030239)	68	41	22.39	+	1.83	3.81E-06	1.79E-04
microtubule nucleation (GO:0007020)	30	18	9.88	+	1.82	2.84E-03	4.61E-02
membrane fission (GO:0090148)	45	27	14.82	+	1.82	2.03E-04	5.47E-03
lens fiber cell differentiation (GO:0070306)	30	18	9.88	+	1.82	2.84E-03	4.60E-02
microtubule polymerization (GO:0046785)	45	27	14.82	+	1.82	2.03E-04	5.46E-03
regulation of aerobic respiration (GO:1903715)	30	18	9.88	+	1.82	2.84E-03	4.60E-02
negative regulation of insulin receptor signaling pathway (GO:0046627)	45	27	14.82	+	1.82	2.03E-04	5.45E-03
purine ribonucleotide catabolic process (GO:0009154)	82	49	27	+	1.81	7.25E-07	4.02E-05
endosome to lysosome transport (GO:0008333)	67	40	22.06	+	1.81	1.01E-05	4.24E-04
pyridine nucleotide catabolic process (GO:0019364)	52	31	17.12	+	1.81	8.65E-05	2.73E-03
myotube cell development (GO:0014904)	37	22	12.18	+	1.81	1.23E-03	2.37E-02
lamellipodium assembly (GO:0030032)	37	22	12.18	+	1.81	1.23E-03	2.36E-02
positive regulation of protein polymerization (GO:0032273)	91	54	29.97	+	1.8	2.56E-07	1.55E-05
transcription initiation-coupled chromatin remodeling (GO:0045815)	54	32	17.78	+	1.8	1.10E-04	3.31E-03
actin filament organization (GO:0007015)	277	164	91.22	+	1.8	2.40E-19	4.55E-17
regulation of protein-containing complex disassembly (GO:0043244)	134	79	44.13	+	1.79	7.60E-10	7.56E-08
cortical cytoskeleton organization (GO:0030865)	56	33	18.44	+	1.79	8.16E-05	2.61E-03
regulation of fatty acid oxidation (GO:0046320)	34	20	11.2	+	1.79	2.76E-03	4.52E-02
positive regulation of gene expression, epigenetic (GO:0141137)	58	34	19.1	+	1.78	6.41E-05	2.14E-03
presynaptic endocytosis (GO:0140238)	58	34	19.1	+	1.78	6.41E-05	2.13E-03
autophagosome maturation (GO:0097352)	53	31	17.45	+	1.78	1.78E-04	4.86E-03
regulation of carbohydrate catabolic process (GO:0043470)	67	39	22.06	+	1.77	2.22E-05	8.52E-04
pyridine-containing compound catabolic process (GO:0072526)	55	32	18.11	+	1.77	1.37E-04	3.93E-03
negative regulation of telomere maintenance (GO:0032205)	38	22	12.51	+	1.76	1.64E-03	2.92E-02
positive regulation of fatty acid metabolic process (GO:0045923)	38	22	12.51	+	1.76	1.64E-03	2.92E-02
actomyosin structure organization (GO:0031032)	121	70	39.85	+	1.76	2.63E-08	1.97E-06
regulation of microtubule polymerization or depolymerization (GO:0031110)	104	60	34.25	+	1.75	2.75E-07	1.65E-05
actin cytoskeleton organization (GO:0030036)	543	312	178.81	+	1.74	2.28E-32	8.04E-30
purine ribonucleoside diphosphate catabolic process (GO:0009181)	54	31	17.78	+	1.74	2.31E-04	6.02E-03
purine nucleoside diphosphate catabolic process (GO:0009137)	54	31	17.78	+	1.74	2.31E-04	6.01E-03
maturation of SSU-rRNA (GO:0030490)	54	31	17.78	+	1.74	2.31E-04	6.00E-03
ribonucleotide catabolic process (GO:0009261)	89	51	29.31	+	1.74	2.37E-06	1.18E-04
purine ribonucleoside diphosphate metabolic process (GO:0009179)	70	40	23.05	+	1.74	3.34E-05	1.21E-03
purine nucleoside diphosphate metabolic process (GO:0009135)	70	40	23.05	+	1.74	3.34E-05	1.21E-03
purine nucleotide catabolic process (GO:0006195)	91	52	29.97	+	1.74	2.78E-06	1.34E-04
RNA polymerase II preinitiation complex assembly (GO:0051123)	63	36	20.75	+	1.74	7.88E-05	2.54E-03
regulation of actin filament depolymerization (GO:0030834)	56	32	18.44	+	1.74	2.75E-04	6.96E-03
cellular response to calcium ion (GO:0071277)	79	45	26.01	+	1.73	1.15E-05	4.72E-04
synaptic vesicle exocytosis (GO:0016079)	65	37	21.4	+	1.73	9.02E-05	2.81E-03
negative regulation of carbohydrate metabolic process (GO:0045912)	58	33	19.1	+	1.73	2.07E-04	5.55E-03
actin filament-based process (GO:0030029)	617	351	203.18	+	1.73	4.03E-35	1.81E-32
negative regulation of protein polymerization (GO:0032272)	67	38	22.06	+	1.72	6.95E-05	2.28E-03
synaptic vesicle endocytosis (GO:0048488)	53	30	17.45	+	1.72	5.93E-04	1.28E-02
response to heat (GO:0009408)	92	52	30.3	+	1.72	3.47E-06	1.65E-04
synaptic vesicle recycling (GO:0036465)	62	35	20.42	+	1.71	1.92E-04	5.21E-03
cytoskeleton-dependent cytokinesis (GO:0061640)	117	66	38.53	+	1.71	1.78E-07	1.13E-05
cytokinesis (GO:0000910)	119	67	39.19	+	1.71	2.06E-07	1.28E-05
negative regulation of NF-kappaB transcription factor activity (GO:0032088)	48	27	15.81	+	1.71	1.02E-03	2.02E-02
regulation of dendrite morphogenesis (GO:0048814)	64	36	21.08	+	1.71	1.45E-04	4.08E-03
regulation of protein polymerization (GO:0032271)	201	113	66.19	+	1.71	1.23E-11	1.54E-09
mitotic cytokinesis (GO:0000281)	89	50	29.31	+	1.71	7.13E-06	3.13E-04
protein-containing complex disassembly (GO:0032984)	146	82	48.08	+	1.71	8.11E-09	6.64E-07
regulation of cytosolic calcium ion concentration (GO:0051480)	57	32	18.77	+	1.7	3.39E-04	8.13E-03
exocytic process (GO:0140029)	66	37	21.73	+	1.7	1.14E-04	3.40E-03
G2/M transition of mitotic cell cycle (GO:0000086)	50	28	16.47	+	1.7	8.06E-04	1.66E-02
regulation of actin filament polymerization (GO:0030833)	129	72	42.48	+	1.69	8.79E-08	6.03E-06
nucleoside monophosphate biosynthetic process (GO:0009124)	43	24	14.16	+	1.69	2.90E-03	4.67E-02
regulation of heart rate by cardiac conduction (GO:0086091)	43	24	14.16	+	1.69	2.90E-03	4.67E-02
response to epidermal growth factor (GO:0070849)	52	29	17.12	+	1.69	9.26E-04	1.86E-02
positive regulation of actin filament polymerization (GO:0030838)	52	29	17.12	+	1.69	9.26E-04	1.86E-02
positive regulation of proteasomal ubiquitin-dependent protein catabolic process (GO:0032436)	81	45	26.67	+	1.69	4.04E-05	1.41E-03
apoptotic mitochondrial changes (GO:0008637)	65	36	21.4	+	1.68	2.77E-04	6.98E-03
regulation of purine nucleotide catabolic process (GO:0033121)	56	31	18.44	+	1.68	5.56E-04	1.22E-02
regulation of glycolytic process (GO:0006110)	56	31	18.44	+	1.68	5.56E-04	1.22E-02
regulation of nucleotide catabolic process (GO:0030811)	56	31	18.44	+	1.68	5.56E-04	1.22E-02
regulation of mitochondrial membrane permeability (GO:0046902)	56	31	18.44	+	1.68	5.56E-04	1.22E-02
nuclear membrane organization (GO:0071763)	47	26	15.48	+	1.68	1.67E-03	2.96E-02
cellular response to epidermal growth factor stimulus (GO:0071364)	47	26	15.48	+	1.68	1.67E-03	2.96E-02
musculoskeletal movement (GO:0050881)	47	26	15.48	+	1.68	1.67E-03	2.96E-02
phototransduction (GO:0007602)	47	26	15.48	+	1.68	1.67E-03	2.95E-02
nucleotide catabolic process (GO:0009166)	114	63	37.54	+	1.68	1.04E-06	5.63E-05
striated muscle cell development (GO:0055002)	143	79	47.09	+	1.68	4.78E-08	3.42E-06
regulation of microtubule polymerization (GO:0031113)	67	37	22.06	+	1.68	2.07E-04	5.56E-03
nuclear envelope organization (GO:0006998)	58	32	19.1	+	1.68	6.30E-04	1.35E-02
actin polymerization or depolymerization (GO:0008154)	60	33	19.76	+	1.67	4.81E-04	1.08E-02
negative regulation of DNA recombination (GO:0045910)	51	28	16.79	+	1.67	1.46E-03	2.69E-02
negative regulation of actin filament polymerization (GO:0030837)	53	29	17.45	+	1.66	1.13E-03	2.22E-02
regulation of microtubule cytoskeleton organization (GO:0070507)	170	93	55.98	+	1.66	5.32E-09	4.53E-07
glutamine family amino acid metabolic process (GO:0009064)	64	35	21.08	+	1.66	4.27E-04	9.85E-03
cardiac muscle contraction (GO:0060048)	86	47	28.32	+	1.66	4.22E-05	1.46E-03
nucleoside monophosphate metabolic process (GO:0009123)	77	42	25.36	+	1.66	1.27E-04	3.70E-03
membrane docking (GO:0022406)	88	48	28.98	+	1.66	3.25E-05	1.19E-03
establishment or maintenance of apical/basal cell polarity (GO:0035088)	55	30	18.11	+	1.66	1.31E-03	2.48E-02
establishment or maintenance of bipolar cell polarity (GO:0061245)	55	30	18.11	+	1.66	1.31E-03	2.48E-02
endocytic recycling (GO:0032456)	79	43	26.01	+	1.65	9.61E-05	2.97E-03
aldehyde metabolic process (GO:0006081)	68	37	22.39	+	1.65	2.60E-04	6.61E-03
ribonucleoside diphosphate catabolic process (GO:0009191)	57	31	18.77	+	1.65	9.84E-04	1.96E-02
positive regulation of myoblast differentiation (GO:0045663)	46	25	15.15	+	1.65	2.71E-03	4.46E-02
striated muscle contraction (GO:0006941)	127	69	41.82	+	1.65	8.88E-07	4.84E-05
regulation of muscle adaptation (GO:0043502)	81	44	26.67	+	1.65	7.53E-05	2.45E-03
ribonucleoside diphosphate metabolic process (GO:0009185)	81	44	26.67	+	1.65	7.53E-05	2.44E-03
small GTPase-mediated signal transduction (GO:0007264)	267	145	87.92	+	1.65	5.90E-13	8.09E-11
vesicle docking (GO:0048278)	59	32	19.43	+	1.65	7.68E-04	1.60E-02
neurotransmitter transport (GO:0006836)	142	77	46.76	+	1.65	2.05E-07	1.28E-05
actin filament-based movement (GO:0030048)	107	58	35.24	+	1.65	6.59E-06	2.93E-04
polyol biosynthetic process (GO:0046173)	48	26	15.81	+	1.64	3.01E-03	4.83E-02
JNK cascade (GO:0007254)	61	33	20.09	+	1.64	8.75E-04	1.78E-02
organelle transport along microtubule (GO:0072384)	87	47	28.65	+	1.64	5.12E-05	1.73E-03
regulation of striated muscle contraction (GO:0006942)	100	54	32.93	+	1.64	1.51E-05	5.96E-04
execution phase of apoptosis (GO:0097194)	50	27	16.47	+	1.64	2.31E-03	3.92E-02
skeletal muscle cell differentiation (GO:0035914)	63	34	20.75	+	1.64	6.62E-04	1.40E-02
ribosome assembly (GO:0042255)	63	34	20.75	+	1.64	6.62E-04	1.40E-02
organelle localization by membrane tethering (GO:0140056)	78	42	25.69	+	1.64	1.50E-04	4.19E-03
Rho protein signal transduction (GO:0007266)	67	36	22.06	+	1.63	5.84E-04	1.27E-02
protein-DNA complex assembly (GO:0065004)	203	109	66.85	+	1.63	1.07E-09	1.04E-07
synaptic vesicle cycle (GO:0099504)	151	81	49.72	+	1.63	1.87E-07	1.18E-05
actin-mediated cell contraction (GO:0070252)	84	45	27.66	+	1.63	1.01E-04	3.08E-03
nucleoside diphosphate metabolic process (GO:0009132)	86	46	28.32	+	1.62	1.16E-04	3.44E-03
glutathione metabolic process (GO:0006749)	58	31	19.1	+	1.62	1.78E-03	3.13E-02
cardiac muscle cell action potential (GO:0086001)	58	31	19.1	+	1.62	1.78E-03	3.13E-02
protein-DNA complex organization (GO:0071824)	223	119	73.43	+	1.62	3.84E-10	3.98E-08
negative regulation of DNA-binding transcription factor activity (GO:0043433)	75	40	24.7	+	1.62	2.98E-04	7.33E-03
ribonucleoside monophosphate metabolic process (GO:0009161)	60	32	19.76	+	1.62	1.33E-03	2.52E-02
transcription preinitiation complex assembly (GO:0070897)	77	41	25.36	+	1.62	2.35E-04	6.09E-03
response to ischemia (GO:0002931)	62	33	20.42	+	1.62	1.03E-03	2.03E-02
organelle membrane fusion (GO:0090174)	109	58	35.89	+	1.62	1.36E-05	5.45E-04
positive regulation of macroautophagy (GO:0016239)	96	51	31.61	+	1.61	4.60E-05	1.58E-03
vesicle fusion (GO:0006906)	104	55	34.25	+	1.61	3.47E-05	1.25E-03
regulation of membrane permeability (GO:0090559)	70	37	23.05	+	1.61	7.79E-04	1.62E-02
cell differentiation in spinal cord (GO:0021515)	53	28	17.45	+	1.6	3.08E-03	4.93E-02
positive regulation of ubiquitin-dependent protein catabolic process (GO:2000060)	106	56	34.91	+	1.6	2.65E-05	9.94E-04
pyruvate metabolic process (GO:0006090)	72	38	23.71	+	1.6	5.89E-04	1.28E-02
purine-containing compound catabolic process (GO:0072523)	108	57	35.56	+	1.6	2.09E-05	8.03E-04
cell cycle G2/M phase transition (GO:0044839)	55	29	18.11	+	1.6	2.42E-03	4.03E-02
regulation of alternative mRNA splicing, via spliceosome (GO:0000381)	59	31	19.43	+	1.6	2.04E-03	3.54E-02
nucleoside diphosphate catabolic process (GO:0009134)	59	31	19.43	+	1.6	2.04E-03	3.54E-02
vesicle-mediated transport in synapse (GO:0099003)	170	89	55.98	+	1.59	1.71E-07	1.10E-05
regulation of actin polymerization or depolymerization (GO:0008064)	149	78	49.07	+	1.59	1.08E-06	5.79E-05
neurotransmitter secretion (GO:0007269)	88	46	28.98	+	1.59	2.27E-04	5.97E-03
signal release from synapse (GO:0099643)	88	46	28.98	+	1.59	2.27E-04	5.96E-03
regulation of nucleotide metabolic process (GO:0006140)	88	46	28.98	+	1.59	2.27E-04	5.95E-03
polyol metabolic process (GO:0019751)	98	51	32.27	+	1.58	9.17E-05	2.84E-03
proteinogenic amino acid catabolic process (GO:0170040)	75	39	24.7	+	1.58	7.65E-04	1.61E-02
cytoplasmic pattern recognition receptor signaling pathway (GO:0002753)	75	39	24.7	+	1.58	7.65E-04	1.60E-02
regulation of miRNA transcription (GO:1902893)	75	39	24.7	+	1.58	7.65E-04	1.60E-02
protein polymerization (GO:0051258)	102	53	33.59	+	1.58	7.72E-05	2.50E-03
regulation of DNA-binding transcription factor activity (GO:0051090)	210	109	69.15	+	1.58	1.34E-08	1.06E-06
positive regulation of post-translational protein modification (GO:1901875)	133	69	43.8	+	1.58	6.87E-06	3.04E-04
regulation of cardiac muscle contraction (GO:0055117)	81	42	26.67	+	1.57	5.06E-04	1.13E-02
rRNA processing (GO:0006364)	216	112	71.13	+	1.57	9.00E-09	7.32E-07
regulation of generation of precursor metabolites and energy (GO:0043467)	137	71	45.11	+	1.57	5.93E-06	2.69E-04
regulation of DNA-templated transcription initiation (GO:2000142)	83	43	27.33	+	1.57	3.94E-04	9.26E-03
positive regulation of proteasomal protein catabolic process (GO:1901800)	116	60	38.2	+	1.57	3.86E-05	1.36E-03
regulation of purine nucleotide metabolic process (GO:1900542)	87	45	28.65	+	1.57	3.35E-04	8.05E-03
regulation of chromosome organization (GO:0033044)	242	125	79.69	+	1.57	2.01E-09	1.86E-07
negative regulation of phosphatidylinositol 3-kinase/protein kinase B signal transduction (GO:0051898)	62	32	20.42	+	1.57	2.63E-03	4.36E-02
cytoskeleton organization (GO:0007010)	1277	659	420.52	+	1.57	8.39E-46	1.38E-42
positive regulation of intrinsic apoptotic signaling pathway (GO:2001244)	64	33	21.08	+	1.57	2.06E-03	3.57E-02
vacuolar localization (GO:1990849)	64	33	21.08	+	1.57	2.06E-03	3.56E-02
transcription initiation at RNA polymerase II promoter (GO:0006367)	161	83	53.02	+	1.57	1.18E-06	6.22E-05
positive regulation of protein modification by small protein conjugation or removal (GO:1903322)	132	68	43.47	+	1.56	1.03E-05	4.32E-04
regulation of protein modification by small protein conjugation or removal (GO:1903320)	239	123	78.7	+	1.56	3.82E-09	3.33E-07
regulation of sister chromatid segregation (GO:0033045)	107	55	35.24	+	1.56	7.75E-05	2.50E-03
positive regulation of DNA-templated transcription initiation (GO:2000144)	72	37	23.71	+	1.56	1.48E-03	2.72E-02
regulation of actin filament length (GO:0030832)	152	78	50.05	+	1.56	3.33E-06	1.60E-04
negative regulation of cytoskeleton organization (GO:0051494)	156	80	51.37	+	1.56	2.06E-06	1.03E-04
negative regulation of supramolecular fiber organization (GO:1902904)	160	82	52.69	+	1.56	1.73E-06	8.89E-05
positive regulation of autophagy (GO:0010508)	162	83	53.35	+	1.56	1.94E-06	9.89E-05
regulation of post-translational protein modification (GO:1901873)	244	125	80.35	+	1.56	3.67E-09	3.24E-07
rRNA metabolic process (GO:0016072)	252	129	82.98	+	1.55	1.92E-09	1.79E-07
vesicle-mediated transport to the plasma membrane (GO:0098876)	133	68	43.8	+	1.55	1.64E-05	6.47E-04
negative regulation of transcription by RNA polymerase II (GO:0000122)	963	492	317.12	+	1.55	1.06E-32	4.04E-30
organelle fusion (GO:0048284)	139	71	45.77	+	1.55	1.09E-05	4.53E-04
nucleoside phosphate catabolic process (GO:1901292)	134	68	44.13	+	1.54	2.68E-05	1.00E-03
regulation of cell shape (GO:0008360)	140	71	46.1	+	1.54	1.78E-05	6.93E-04
L-amino acid catabolic process (GO:0170035)	75	38	24.7	+	1.54	1.86E-03	3.25E-02
muscle contraction (GO:0006936)	243	123	80.02	+	1.54	1.22E-08	9.75E-07
positive regulation of cytoskeleton organization (GO:0051495)	188	95	61.91	+	1.53	6.75E-07	3.83E-05
mitotic spindle organization (GO:0007052)	101	51	33.26	+	1.53	2.72E-04	6.89E-03
spindle assembly (GO:0051225)	105	53	34.58	+	1.53	2.31E-04	6.02E-03
positive regulation of protein ubiquitination (GO:0031398)	109	55	35.89	+	1.53	1.99E-04	5.39E-03
mitochondrial membrane organization (GO:0007006)	113	57	37.21	+	1.53	1.20E-04	3.52E-03
action potential (GO:0001508)	131	66	43.14	+	1.53	3.52E-05	1.26E-03
regulation of proteasomal ubiquitin-dependent protein catabolic process (GO:0032434)	133	67	43.8	+	1.53	3.81E-05	1.34E-03
regulation of microtubule-based process (GO:0032886)	278	140	91.55	+	1.53	1.58E-09	1.52E-07
spindle organization (GO:0007051)	171	86	56.31	+	1.53	2.59E-06	1.27E-04
positive regulation of supramolecular fiber organization (GO:1902905)	177	89	58.29	+	1.53	1.73E-06	8.91E-05
regulation of protein ubiquitination (GO:0031396)	197	99	64.87	+	1.53	5.53E-07	3.17E-05
protein homooligomerization (GO:0051260)	207	104	68.17	+	1.53	3.19E-07	1.90E-05
establishment or maintenance of cell polarity (GO:0007163)	209	105	68.82	+	1.53	2.45E-07	1.49E-05
negative regulation of DNA-templated transcription (GO:0045892)	1298	652	427.43	+	1.53	2.35E-40	1.74E-37
regulation of muscle system process (GO:0090257)	239	120	78.7	+	1.52	3.23E-08	2.36E-06
chromatin remodeling (GO:0006338)	649	325	213.72	+	1.52	6.13E-20	1.23E-17
heart contraction (GO:0060047)	102	51	33.59	+	1.52	4.29E-04	9.86E-03
negative regulation of chromosome organization (GO:2001251)	78	39	25.69	+	1.52	2.30E-03	3.91E-02
positive regulation of proteolysis involved in protein catabolic process (GO:1903052)	138	69	45.44	+	1.52	3.62E-05	1.29E-03
positive regulation of double-strand break repair (GO:2000781)	98	49	32.27	+	1.52	5.05E-04	1.13E-02
regulation of transcription initiation by RNA polymerase II (GO:0060260)	74	37	24.37	+	1.52	2.69E-03	4.44E-02
regulation of miRNA metabolic process (GO:2000628)	86	43	28.32	+	1.52	1.16E-03	2.26E-02
tRNA modification (GO:0006400)	92	46	30.3	+	1.52	7.64E-04	1.61E-02
alpha-amino acid catabolic process (GO:1901606)	96	48	31.61	+	1.52	6.50E-04	1.38E-02
regulation of dendrite development (GO:0050773)	100	50	32.93	+	1.52	4.00E-04	9.34E-03
negative regulation of protein ubiquitination (GO:0031397)	76	38	25.03	+	1.52	2.10E-03	3.63E-02
autophagosome assembly (GO:0000045)	86	43	28.32	+	1.52	1.16E-03	2.25E-02
macroautophagy (GO:0016236)	226	113	74.42	+	1.52	1.04E-07	7.00E-06
ribosomal small subunit biogenesis (GO:0042274)	108	54	35.56	+	1.52	2.83E-04	7.08E-03
negative regulation of phosphorus metabolic process (GO:0010563)	178	89	58.62	+	1.52	2.67E-06	1.30E-04
regulation of ATP metabolic process (GO:1903578)	78	39	25.69	+	1.52	2.30E-03	3.90E-02
negative regulation of phosphate metabolic process (GO:0045936)	178	89	58.62	+	1.52	2.67E-06	1.30E-04
negative regulation of protein modification by small protein conjugation or removal (GO:1903321)	88	44	28.98	+	1.52	9.13E-04	1.84E-02
embryonic skeletal system morphogenesis (GO:0048704)	94	47	30.95	+	1.52	6.04E-04	1.30E-02
regulation of telomere maintenance (GO:0032204)	110	55	36.22	+	1.52	2.21E-04	5.84E-03
autophagosome organization (GO:1905037)	94	47	30.95	+	1.52	6.04E-04	1.30E-02
negative regulation of RNA biosynthetic process (GO:1902679)	1307	652	430.4	+	1.51	3.58E-39	2.31E-36
endosomal transport (GO:0016197)	265	132	87.26	+	1.51	1.13E-08	9.02E-07
regulation of macroautophagy (GO:0016241)	195	97	64.21	+	1.51	1.13E-06	6.02E-05
regulation of double-strand break repair (GO:2000779)	147	73	48.41	+	1.51	2.92E-05	1.07E-03
establishment of cell polarity (GO:0030010)	141	70	46.43	+	1.51	4.39E-05	1.51E-03
regulation of autophagy (GO:0010506)	367	182	120.85	+	1.51	3.44E-11	4.11E-09
amino acid catabolic process (GO:0009063)	109	54	35.89	+	1.5	3.21E-04	7.81E-03
DNA-templated transcription initiation (GO:0006352)	196	97	64.54	+	1.5	1.73E-06	8.88E-05
negative regulation of autophagy (GO:0010507)	97	48	31.94	+	1.5	7.32E-04	1.55E-02
regulation of metaphase/anaphase transition of cell cycle (GO:1902099)	95	47	31.28	+	1.5	9.28E-04	1.86E-02
muscle cell development (GO:0055001)	172	85	56.64	+	1.5	8.82E-06	3.77E-04
hexose metabolic process (GO:0019318)	168	83	55.32	+	1.5	1.03E-05	4.34E-04
negative regulation of RNA metabolic process (GO:0051253)	1415	699	465.96	+	1.5	3.62E-40	2.55E-37
regulation of alpha-beta T cell differentiation (GO:0046637)	81	40	26.67	+	1.5	2.79E-03	4.54E-02
regulation of DNA repair (GO:0006282)	233	115	76.73	+	1.5	2.34E-07	1.43E-05
microtubule bundle formation (GO:0001578)	136	67	44.78	+	1.5	1.03E-04	3.13E-03
cytoplasmic translation (GO:0002181)	132	65	43.47	+	1.5	1.20E-04	3.52E-03
pyridine-containing compound metabolic process (GO:0072524)	130	64	42.81	+	1.5	1.13E-04	3.39E-03
microtubule cytoskeleton organization (GO:0000226)	583	287	191.98	+	1.49	2.05E-16	3.49E-14
negative regulation of nucleobase-containing compound metabolic process (GO:0045934)	1542	758	507.78	+	1.49	8.72E-43	9.23E-40
regulation of signal transduction by p53 class mediator (GO:1901796)	118	58	38.86	+	1.49	2.56E-04	6.56E-03
regulation of mitochondrion organization (GO:0010821)	118	58	38.86	+	1.49	2.56E-04	6.54E-03
transcription by RNA polymerase II (GO:0006366)	448	220	147.53	+	1.49	9.69E-13	1.32E-10
nuclear-transcribed mRNA catabolic process (GO:0000956)	102	50	33.59	+	1.49	9.50E-04	1.89E-02
retrograde transport, endosome to Golgi (GO:0042147)	100	49	32.93	+	1.49	8.78E-04	1.78E-02
response to purine-containing compound (GO:0014074)	149	73	49.07	+	1.49	4.97E-05	1.68E-03
mitotic cell cycle phase transition (GO:0044772)	145	71	47.75	+	1.49	5.97E-05	2.00E-03
hippocampus development (GO:0021766)	94	46	30.95	+	1.49	1.33E-03	2.51E-02
negative regulation of post-translational protein modification (GO:1901874)	92	45	30.3	+	1.49	1.69E-03	2.99E-02
cell fate specification (GO:0001708)	90	44	29.64	+	1.48	2.19E-03	3.76E-02
regulation of carbohydrate metabolic process (GO:0006109)	180	88	59.27	+	1.48	9.83E-06	4.16E-04
ribosome biogenesis (GO:0042254)	311	152	102.41	+	1.48	5.51E-09	4.64E-07
negative regulation of translation (GO:0017148)	133	65	43.8	+	1.48	1.35E-04	3.87E-03
lysosomal transport (GO:0007041)	129	63	42.48	+	1.48	2.16E-04	5.75E-03
regulation of muscle contraction (GO:0006937)	170	83	55.98	+	1.48	1.75E-05	6.84E-04
glucose metabolic process (GO:0006006)	123	60	40.5	+	1.48	3.27E-04	7.87E-03
cell cycle phase transition (GO:0044770)	158	77	52.03	+	1.48	3.93E-05	1.38E-03
heart process (GO:0003015)	115	56	37.87	+	1.48	4.59E-04	1.04E-02
negative regulation of organelle organization (GO:0010639)	337	164	110.97	+	1.48	1.82E-09	1.70E-07
anterior/posterior pattern specification (GO:0009952)	218	106	71.79	+	1.48	1.45E-06	7.54E-05
regulation of ubiquitin-dependent protein catabolic process (GO:2000058)	173	84	56.97	+	1.47	2.07E-05	7.98E-04
response to temperature stimulus (GO:0009266)	163	79	53.68	+	1.47	3.71E-05	1.32E-03
regulation of supramolecular fiber organization (GO:1902903)	397	192	130.73	+	1.47	1.39E-10	1.53E-08
pyridine nucleotide metabolic process (GO:0019362)	122	59	40.17	+	1.47	4.54E-04	1.04E-02
nicotinamide nucleotide metabolic process (GO:0046496)	122	59	40.17	+	1.47	4.54E-04	1.03E-02
skeletal muscle tissue development (GO:0007519)	151	73	49.72	+	1.47	8.32E-05	2.65E-03
regulation of actin filament organization (GO:0110053)	269	130	88.58	+	1.47	1.43E-07	9.35E-06
regulation of proteasomal protein catabolic process (GO:0061136)	201	97	66.19	+	1.47	7.19E-06	3.15E-04
regulation of cytoskeleton organization (GO:0051493)	543	262	178.81	+	1.47	8.05E-14	1.17E-11
protein-RNA complex assembly (GO:0022618)	197	95	64.87	+	1.46	8.51E-06	3.64E-04
monosaccharide metabolic process (GO:0005996)	191	92	62.9	+	1.46	1.27E-05	5.18E-04
regulation of cell morphogenesis (GO:0022604)	245	118	80.68	+	1.46	7.04E-07	3.92E-05
inorganic ion import across plasma membrane (GO:0099587)	108	52	35.56	+	1.46	1.33E-03	2.51E-02
inorganic cation import across plasma membrane (GO:0098659)	108	52	35.56	+	1.46	1.33E-03	2.51E-02
regulation of chromosome segregation (GO:0051983)	133	64	43.8	+	1.46	2.81E-04	7.05E-03
positive regulation of DNA-binding transcription factor activity (GO:0051091)	133	64	43.8	+	1.46	2.81E-04	7.04E-03
response to organophosphorus (GO:0046683)	129	62	42.48	+	1.46	4.54E-04	1.03E-02
nucleobase-containing compound catabolic process (GO:0034655)	352	169	115.91	+	1.46	4.00E-09	3.46E-07
carbohydrate catabolic process (GO:0016052)	125	60	41.16	+	1.46	5.33E-04	1.18E-02
muscle system process (GO:0003012)	296	142	97.47	+	1.46	6.82E-08	4.77E-06
supramolecular fiber organization (GO:0097435)	609	292	200.54	+	1.46	7.91E-15	1.25E-12
skeletal muscle organ development (GO:0060538)	165	79	54.33	+	1.45	8.11E-05	2.59E-03
signal transduction by p53 class mediator (GO:0072331)	94	45	30.95	+	1.45	2.81E-03	4.57E-02
positive regulation of insulin secretion (GO:0032024)	94	45	30.95	+	1.45	2.81E-03	4.56E-02
regulation of heart contraction (GO:0008016)	211	101	69.48	+	1.45	6.22E-06	2.79E-04
epigenetic regulation of gene expression (GO:0040029)	283	135	93.19	+	1.45	2.79E-07	1.67E-05
organelle localization (GO:0051640)	552	263	181.77	+	1.45	3.87E-13	5.40E-11
nucleic acid catabolic process (GO:0141188)	210	100	69.15	+	1.45	1.14E-05	4.71E-04
vesicle localization (GO:0051648)	189	90	62.24	+	1.45	3.27E-05	1.19E-03
vacuolar transport (GO:0007034)	166	79	54.66	+	1.45	8.80E-05	2.76E-03
intracellular signaling cassette (GO:0141124)	847	403	278.92	+	1.44	2.34E-19	4.55E-17
regulation of carbohydrate biosynthetic process (GO:0043255)	99	47	32.6	+	1.44	2.60E-03	4.32E-02
ribonucleoprotein complex biogenesis (GO:0022613)	453	215	149.17	+	1.44	9.88E-11	1.10E-08
L-amino acid metabolic process (GO:0170033)	154	73	50.71	+	1.44	1.96E-04	5.32E-03
positive regulation of transcription by RNA polymerase II (GO:0045944)	1250	591	411.63	+	1.44	1.88E-27	4.98E-25
cytoskeleton-dependent intracellular transport (GO:0030705)	199	94	65.53	+	1.43	2.73E-05	1.01E-03
regulation of protein-containing complex assembly (GO:0043254)	432	204	142.26	+	1.43	5.53E-10	5.65E-08
positive regulation of DNA repair (GO:0045739)	142	67	46.76	+	1.43	4.38E-04	1.00E-02
negative regulation of protein-containing complex assembly (GO:0031333)	140	66	46.1	+	1.43	5.53E-04	1.22E-02
proteinogenic amino acid metabolic process (GO:0170039)	155	73	51.04	+	1.43	2.84E-04	7.11E-03
protein-RNA complex organization (GO:0071826)	206	97	67.84	+	1.43	2.64E-05	9.92E-04
intracellular receptor signaling pathway (GO:0030522)	204	96	67.18	+	1.43	3.35E-05	1.21E-03
regulation of glucose metabolic process (GO:0010906)	102	48	33.59	+	1.43	3.00E-03	4.82E-02
positive regulation of small molecule metabolic process (GO:0062013)	153	72	50.38	+	1.43	2.71E-04	6.87E-03
negative regulation of DNA metabolic process (GO:0051053)	134	63	44.13	+	1.43	8.27E-04	1.70E-02
regulation of actin filament-based process (GO:0032970)	396	186	130.4	+	1.43	5.89E-09	4.93E-07
membraneless organelle assembly (GO:0140694)	358	168	117.89	+	1.43	3.07E-08	2.25E-06
modified amino acid metabolic process (GO:0006575)	179	84	58.94	+	1.43	1.13E-04	3.39E-03
regulation of organelle organization (GO:0033043)	1179	553	388.25	+	1.42	1.16E-24	2.68E-22
regulation of proteolysis involved in protein catabolic process (GO:1903050)	239	112	78.7	+	1.42	8.12E-06	3.52E-04
transport along microtubule (GO:0010970)	175	82	57.63	+	1.42	1.33E-04	3.85E-03
positive regulation of DNA-templated transcription (GO:0045893)	1680	787	553.22	+	1.42	4.48E-35	1.95E-32
RNA catabolic process (GO:0006401)	190	89	62.57	+	1.42	6.90E-05	2.27E-03
limbic system development (GO:0021761)	126	59	41.49	+	1.42	1.17E-03	2.28E-02
chromatin organization (GO:0006325)	829	388	272.99	+	1.42	3.30E-17	5.82E-15
positive regulation of RNA biosynthetic process (GO:1902680)	1682	787	553.88	+	1.42	9.27E-35	3.92E-32
regulation of intrinsic apoptotic signaling pathway (GO:2001242)	182	85	59.93	+	1.42	1.29E-04	3.73E-03
methylation (GO:0032259)	225	105	74.09	+	1.42	1.70E-05	6.67E-04
Notch signaling pathway (GO:0007219)	118	55	38.86	+	1.42	2.19E-03	3.76E-02
muscle organ development (GO:0007517)	324	151	106.69	+	1.42	3.39E-07	1.99E-05
mRNA splicing, via spliceosome (GO:0000398)	247	115	81.34	+	1.41	8.39E-06	3.61E-04
RNA splicing, via transesterification reactions with bulged adenosine as nucleophile (GO:0000377)	247	115	81.34	+	1.41	8.39E-06	3.60E-04
dendrite development (GO:0016358)	116	54	38.2	+	1.41	2.77E-03	4.52E-02
regulation of type I interferon production (GO:0032479)	129	60	42.48	+	1.41	1.34E-03	2.51E-02
autophagy (GO:0006914)	336	156	110.64	+	1.41	2.24E-07	1.38E-05
process utilizing autophagic mechanism (GO:0061919)	336	156	110.64	+	1.41	2.24E-07	1.37E-05
positive regulation of RNA metabolic process (GO:0051254)	1804	837	594.06	+	1.41	1.68E-35	7.76E-33
positive regulation of nucleobase-containing compound metabolic process (GO:0045935)	1994	925	656.62	+	1.41	2.33E-39	1.57E-36
response to calcium ion (GO:0051592)	138	64	45.44	+	1.41	1.02E-03	2.02E-02
positive regulation of protein-containing complex assembly (GO:0031334)	205	95	67.51	+	1.41	6.81E-05	2.25E-03
DNA-templated transcription (GO:0006351)	587	272	193.3	+	1.41	9.21E-12	1.17E-09
exocytosis (GO:0006887)	244	113	80.35	+	1.41	1.40E-05	5.61E-04
regulation of actin cytoskeleton organization (GO:0032956)	352	163	115.91	+	1.41	1.62E-07	1.05E-05
positive regulation of organelle organization (GO:0010638)	499	231	164.32	+	1.41	3.85E-10	3.96E-08
regulation of mRNA processing (GO:0050684)	134	62	44.13	+	1.41	1.60E-03	2.91E-02
tRNA metabolic process (GO:0006399)	199	92	65.53	+	1.4	1.01E-04	3.06E-03
RNA splicing, via transesterification reactions (GO:0000375)	251	116	82.65	+	1.4	1.34E-05	5.40E-04
phosphorylation (GO:0016310)	394	182	129.74	+	1.4	3.77E-08	2.73E-06
regulation of translation (GO:0006417)	366	169	120.52	+	1.4	1.13E-07	7.54E-06
neuromuscular process (GO:0050905)	169	78	55.65	+	1.4	3.78E-04	8.94E-03
import across plasma membrane (GO:0098739)	169	78	55.65	+	1.4	3.78E-04	8.93E-03
protein phosphorylation (GO:0006468)	349	161	114.93	+	1.4	2.68E-07	1.61E-05
regulation of small GTPase mediated signal transduction (GO:0051056)	310	143	102.08	+	1.4	1.30E-06	6.73E-05
protein complex oligomerization (GO:0051259)	271	125	89.24	+	1.4	6.27E-06	2.81E-04
negative regulation of protein modification process (GO:0031400)	219	101	72.12	+	1.4	4.73E-05	1.62E-03
mRNA catabolic process (GO:0006402)	126	58	41.49	+	1.4	2.25E-03	3.85E-02
regulation of cell cycle G1/S phase transition (GO:1902806)	176	81	57.96	+	1.4	3.62E-04	8.64E-03
mitotic cell cycle process (GO:1903047)	511	235	168.27	+	1.4	6.11E-10	6.20E-08
negative regulation of catabolic process (GO:0009895)	366	168	120.52	+	1.39	2.08E-07	1.29E-05
RNA metabolic process (GO:0016070)	1556	714	512.39	+	1.39	2.51E-28	6.75E-26
intrinsic apoptotic signaling pathway (GO:0097193)	181	83	59.6	+	1.39	3.24E-04	7.83E-03
mitotic cell cycle (GO:0000278)	591	271	194.62	+	1.39	3.80E-11	4.50E-09
vacuole organization (GO:0007033)	203	93	66.85	+	1.39	1.60E-04	4.42E-03
RNA biosynthetic process (GO:0032774)	1406	644	463	+	1.39	2.98E-25	7.37E-23
cell fate commitment (GO:0045165)	262	120	86.28	+	1.39	1.52E-05	6.00E-04
regulation of exocytosis (GO:0017157)	190	87	62.57	+	1.39	2.46E-04	6.34E-03
organophosphate catabolic process (GO:0046434)	190	87	62.57	+	1.39	2.46E-04	6.33E-03
cell division (GO:0051301)	527	241	173.54	+	1.39	6.26E-10	6.31E-08
microtubule-based process (GO:0007017)	895	409	294.72	+	1.39	6.15E-16	1.02E-13
regulation of G1/S transition of mitotic cell cycle (GO:2000045)	151	69	49.72	+	1.39	1.22E-03	2.35E-02
regulation of catabolic process (GO:0009894)	1034	472	340.5	+	1.39	3.05E-18	5.64E-16
microtubule cytoskeleton organization involved in mitosis (GO:1902850)	136	62	44.78	+	1.38	2.39E-03	4.01E-02
intracellular signal transduction (GO:0035556)	1778	810	585.5	+	1.38	5.33E-31	1.76E-28
regulation of DNA metabolic process (GO:0051052)	494	225	162.67	+	1.38	3.76E-09	3.30E-07
microtubule-based transport (GO:0099111)	224	102	73.76	+	1.38	7.94E-05	2.55E-03
alpha-amino acid metabolic process (GO:1901605)	189	86	62.24	+	1.38	3.26E-04	7.86E-03
heterochromatin formation (GO:0031507)	143	65	47.09	+	1.38	1.74E-03	3.06E-02
establishment of vesicle localization (GO:0051650)	174	79	57.3	+	1.38	6.30E-04	1.35E-02
regulation of cellular response to stress (GO:0080135)	538	244	177.16	+	1.38	1.63E-09	1.55E-07
nucleic acid biosynthetic process (GO:0141187)	1495	678	492.3	+	1.38	3.31E-25	8.05E-23
calcium-mediated signaling (GO:0019722)	172	78	56.64	+	1.38	7.83E-04	1.63E-02
establishment of organelle localization (GO:0051656)	426	193	140.28	+	1.38	9.13E-08	6.17E-06
post-transcriptional regulation of gene expression (GO:0010608)	508	230	167.28	+	1.37	4.65E-09	3.99E-07
potassium ion transmembrane transport (GO:0071805)	168	76	55.32	+	1.37	9.26E-04	1.86E-02
positive regulation of catabolic process (GO:0009896)	533	241	175.52	+	1.37	2.49E-09	2.28E-07
MAPK cascade (GO:0000165)	219	99	72.12	+	1.37	1.58E-04	4.39E-03
potassium ion transport (GO:0006813)	186	84	61.25	+	1.37	5.31E-04	1.18E-02
striated muscle tissue development (GO:0014706)	337	152	110.97	+	1.37	3.44E-06	1.65E-04
mRNA metabolic process (GO:0016071)	619	279	203.84	+	1.37	1.86E-10	2.01E-08
embryonic organ morphogenesis (GO:0048562)	304	137	100.11	+	1.37	1.14E-05	4.70E-04
RNA splicing (GO:0008380)	382	172	125.79	+	1.37	6.83E-07	3.84E-05
negative regulation of gene expression, epigenetic (GO:0045814)	191	86	62.9	+	1.37	4.78E-04	1.08E-02
regulated exocytosis (GO:0045055)	140	63	46.1	+	1.37	2.84E-03	4.61E-02
regulation of cell projection assembly (GO:0060491)	205	92	67.51	+	1.36	4.18E-04	9.72E-03
protein-containing complex assembly (GO:0065003)	1277	573	420.52	+	1.36	5.76E-20	1.18E-17
translation (GO:0006412)	391	175	128.76	+	1.36	9.09E-07	4.94E-05
mitotic sister chromatid segregation (GO:0000070)	143	64	47.09	+	1.36	3.14E-03	4.99E-02
muscle structure development (GO:0061061)	530	237	174.53	+	1.36	1.23E-08	9.77E-07
nucleoside triphosphate metabolic process (GO:0009141)	217	97	71.46	+	1.36	3.49E-04	8.35E-03
positive regulation of DNA metabolic process (GO:0051054)	282	126	92.86	+	1.36	4.07E-05	1.41E-03
pallium development (GO:0021543)	197	88	64.87	+	1.36	5.82E-04	1.27E-02
muscle tissue development (GO:0060537)	356	159	117.23	+	1.36	3.66E-06	1.73E-04
protein-containing complex organization (GO:0043933)	1433	640	471.89	+	1.36	1.00E-21	2.12E-19
embryonic organ development (GO:0048568)	468	209	154.11	+	1.36	1.15E-07	7.65E-06
RNA processing (GO:0006396)	879	392	289.45	+	1.35	2.19E-13	3.09E-11
nucleobase-containing compound biosynthetic process (GO:0034654)	1793	799	590.44	+	1.35	7.33E-27	1.90E-24
negative regulation of intracellular signal transduction (GO:1902532)	725	323	238.74	+	1.35	3.41E-11	4.10E-09
mRNA processing (GO:0006397)	465	207	153.12	+	1.35	1.43E-07	9.34E-06
striated muscle cell differentiation (GO:0051146)	227	101	74.75	+	1.35	2.77E-04	6.99E-03
cellular response to starvation (GO:0009267)	188	83	61.91	+	1.34	1.34E-03	2.52E-02
regulation of pattern recognition receptor signaling pathway (GO:0062207)	188	83	61.91	+	1.34	1.34E-03	2.51E-02
amino acid metabolic process (GO:0006520)	270	119	88.91	+	1.34	1.46E-04	4.10E-03
regulation of plasma membrane bounded cell projection assembly (GO:0120032)	202	89	66.52	+	1.34	9.09E-04	1.83E-02
regulation of transcription by RNA polymerase II (GO:0006357)	2642	1163	870.01	+	1.34	3.61E-37	1.98E-34
negative regulation of macromolecule biosynthetic process (GO:0010558)	2118	932	697.46	+	1.34	3.82E-29	1.13E-26
proteasome-mediated ubiquitin-dependent protein catabolic process (GO:0043161)	371	163	122.17	+	1.33	9.71E-06	4.12E-04
regulation of small molecule metabolic process (GO:0062012)	337	148	110.97	+	1.33	2.40E-05	9.11E-04
cellular response to nutrient levels (GO:0031669)	246	108	81.01	+	1.33	3.65E-04	8.68E-03
regulation of cell cycle (GO:0051726)	1071	469	352.68	+	1.33	3.45E-14	5.22E-12
mitotic nuclear division (GO:0140014)	169	74	55.65	+	1.33	3.05E-03	4.88E-02
ribonucleoside triphosphate metabolic process (GO:0009199)	201	88	66.19	+	1.33	1.47E-03	2.70E-02
nucleotide metabolic process (GO:0009117)	434	190	142.92	+	1.33	1.90E-06	9.69E-05
regulation of organelle assembly (GO:1902115)	233	102	76.73	+	1.33	5.64E-04	1.23E-02
negative regulation of biosynthetic process (GO:0009890)	2191	959	721.5	+	1.33	4.99E-29	1.45E-26
positive regulation of protein catabolic process (GO:0045732)	215	94	70.8	+	1.33	9.85E-04	1.96E-02
response to ketone (GO:1901654)	222	97	73.1	+	1.33	9.11E-04	1.84E-02
regionalization (GO:0003002)	417	182	137.32	+	1.33	4.29E-06	1.98E-04
ribose phosphate metabolic process (GO:0019693)	319	139	105.05	+	1.32	6.96E-05	2.28E-03
regulation of DNA-templated transcription (GO:0006355)	3389	1474	1116	+	1.32	7.19E-45	9.69E-42
cellular response to metal ion (GO:0071248)	184	80	60.59	+	1.32	2.70E-03	4.45E-02
regulation of synaptic plasticity (GO:0048167)	212	92	69.81	+	1.32	1.53E-03	2.78E-02
regulation of nucleobase-containing compound metabolic process (GO:0019219)	3961	1718	1304.36	+	1.32	7.83E-53	2.32E-49
cardiac muscle tissue development (GO:0048738)	196	85	64.54	+	1.32	2.21E-03	3.77E-02
modification-dependent protein catabolic process (GO:0019941)	565	245	186.05	+	1.32	1.62E-07	1.04E-05
regulation of RNA biosynthetic process (GO:2001141)	3401	1474	1119.95	+	1.32	7.06E-44	8.05E-41
regulation of cellular component size (GO:0032535)	360	156	118.55	+	1.32	3.42E-05	1.23E-03
modification-dependent macromolecule catabolic process (GO:0043632)	570	247	187.7	+	1.32	1.80E-07	1.14E-05
regulation of RNA metabolic process (GO:0051252)	3661	1586	1205.57	+	1.32	1.13E-47	2.40E-44
purine ribonucleoside triphosphate metabolic process (GO:0009205)	194	84	63.88	+	1.31	2.67E-03	4.42E-02
purine nucleoside triphosphate metabolic process (GO:0009144)	201	87	66.19	+	1.31	2.46E-03	4.09E-02
regulation of cell cycle process (GO:0010564)	738	319	243.02	+	1.31	3.10E-09	2.80E-07
negative regulation of molecular function (GO:0044092)	354	153	116.57	+	1.31	4.83E-05	1.65E-03
cell cycle process (GO:0022402)	903	390	297.36	+	1.31	4.81E-11	5.66E-09
organelle assembly (GO:0070925)	901	389	296.7	+	1.31	5.78E-11	6.64E-09
organelle organization (GO:0006996)	3086	1332	1016.22	+	1.31	5.37E-38	3.18E-35
regulation of mitotic cell cycle phase transition (GO:1901990)	329	142	108.34	+	1.31	1.14E-04	3.40E-03
regulation of molecular function (GO:0065009)	1011	436	332.92	+	1.31	4.40E-12	5.77E-10
negative regulation of macromolecule metabolic process (GO:0010605)	2493	1074	820.95	+	1.31	1.42E-29	4.30E-27
response to starvation (GO:0042594)	223	96	73.43	+	1.31	1.57E-03	2.87E-02
organic acid catabolic process (GO:0016054)	228	98	75.08	+	1.31	1.41E-03	2.62E-02
carboxylic acid catabolic process (GO:0046395)	228	98	75.08	+	1.31	1.41E-03	2.61E-02
protein stabilization (GO:0050821)	242	104	79.69	+	1.31	1.17E-03	2.28E-02
regulation of intracellular transport (GO:0032386)	270	116	88.91	+	1.3	5.35E-04	1.18E-02
ubiquitin-dependent protein catabolic process (GO:0006511)	554	238	182.43	+	1.3	6.78E-07	3.82E-05
purine ribonucleotide metabolic process (GO:0009150)	291	125	95.83	+	1.3	3.31E-04	7.95E-03
ribonucleotide metabolic process (GO:0009259)	312	134	102.74	+	1.3	2.05E-04	5.49E-03
nucleic acid metabolic process (GO:0090304)	2178	935	717.22	+	1.3	6.55E-25	1.56E-22
pattern specification process (GO:0007389)	466	200	153.45	+	1.3	5.36E-06	2.45E-04
negative regulation of metabolic process (GO:0009892)	2721	1167	896.03	+	1.3	2.38E-31	8.02E-29
negative regulation of cell cycle (GO:0045786)	350	150	115.26	+	1.3	9.22E-05	2.85E-03
chordate embryonic development (GO:0043009)	691	296	227.55	+	1.3	3.88E-08	2.79E-06
vesicle-mediated transport (GO:0016192)	1311	561	431.71	+	1.3	1.58E-14	2.44E-12
regulation of protein catabolic process (GO:0042176)	374	160	123.16	+	1.3	6.10E-05	2.04E-03
embryo development ending in birth or egg hatching (GO:0009792)	710	303	233.8	+	1.3	3.70E-08	2.69E-06
cellular response to oxidative stress (GO:0034599)	225	96	74.09	+	1.3	2.13E-03	3.67E-02
small molecule catabolic process (GO:0044282)	354	151	116.57	+	1.3	1.26E-04	3.67E-03
negative regulation of cellular component organization (GO:0051129)	699	298	230.18	+	1.29	5.84E-08	4.16E-06
generation of precursor metabolites and energy (GO:0006091)	371	158	122.17	+	1.29	9.12E-05	2.84E-03
nucleobase-containing compound metabolic process (GO:0006139)	2748	1169	904.92	+	1.29	1.16E-29	3.58E-27
phosphate-containing compound metabolic process (GO:0006796)	1427	607	469.91	+	1.29	4.15E-15	6.68E-13
regulation of cell cycle phase transition (GO:1901987)	435	185	143.25	+	1.29	2.78E-05	1.03E-03
phosphorus metabolic process (GO:0006793)	1430	608	470.9	+	1.29	4.41E-15	7.02E-13
response to light stimulus (GO:0009416)	332	141	109.33	+	1.29	2.54E-04	6.52E-03
embryonic morphogenesis (GO:0048598)	608	258	200.21	+	1.29	6.91E-07	3.87E-05
regulation of blood circulation (GO:1903522)	264	112	86.94	+	1.29	1.21E-03	2.33E-02
purine nucleotide metabolic process (GO:0006163)	375	159	123.49	+	1.29	1.24E-04	3.62E-03
import into cell (GO:0098657)	701	297	230.84	+	1.29	1.21E-07	7.98E-06
cell cycle (GO:0007049)	992	420	326.67	+	1.29	2.57E-10	2.68E-08
protein ubiquitination (GO:0016567)	593	251	195.28	+	1.29	1.26E-06	6.57E-05
regulation of mitotic cell cycle (GO:0007346)	494	209	162.67	+	1.28	1.21E-05	4.96E-04
DNA damage response (GO:0006974)	807	341	265.75	+	1.28	1.76E-08	1.36E-06
regulation of cellular component biogenesis (GO:0044087)	1025	433	337.53	+	1.28	1.63E-10	1.77E-08
embryo development (GO:0009790)	1078	455	354.99	+	1.28	7.40E-11	8.43E-09
regulation of transferase activity (GO:0051338)	320	135	105.38	+	1.28	4.93E-04	1.10E-02
nucleoside phosphate metabolic process (GO:0006753)	582	245	191.65	+	1.28	3.05E-06	1.47E-04
regulation of system process (GO:0044057)	563	237	185.4	+	1.28	4.14E-06	1.92E-04
regulation of mRNA metabolic process (GO:1903311)	309	130	101.75	+	1.28	7.70E-04	1.61E-02
regulation of monoatomic ion transmembrane transport (GO:0034765)	302	127	99.45	+	1.28	8.47E-04	1.73E-02
cellular component disassembly (GO:0022411)	302	127	99.45	+	1.28	8.47E-04	1.73E-02
protein modification by small protein conjugation (GO:0032446)	671	282	220.96	+	1.28	6.21E-07	3.55E-05
regulation of neuron apoptotic process (GO:0043523)	257	108	84.63	+	1.28	2.10E-03	3.63E-02
cellular component biogenesis (GO:0044085)	2762	1160	909.53	+	1.28	8.69E-27	2.22E-24
positive regulation of metabolic process (GO:0009893)	3458	1448	1138.72	+	1.27	1.43E-33	5.56E-31
regulation of primary metabolic process (GO:0080090)	5174	2165	1703.8	+	1.27	1.21E-54	4.47E-51
positive regulation of macromolecule metabolic process (GO:0010604)	3138	1312	1033.34	+	1.27	1.08E-29	3.42E-27
in utero embryonic development (GO:0001701)	421	176	138.64	+	1.27	1.26E-04	3.67E-03
positive regulation of macromolecule biosynthetic process (GO:0010557)	2554	1067	841.03	+	1.27	1.63E-23	3.54E-21
positive regulation of biosynthetic process (GO:0009891)	2665	1113	877.59	+	1.27	1.41E-24	3.21E-22
negative regulation of protein metabolic process (GO:0051248)	551	230	181.44	+	1.27	1.21E-05	4.97E-04
muscle cell differentiation (GO:0042692)	290	121	95.5	+	1.27	1.62E-03	2.91E-02
myeloid cell differentiation (GO:0030099)	315	131	103.73	+	1.26	1.33E-03	2.51E-02
positive regulation of protein localization (GO:1903829)	505	210	166.3	+	1.26	4.39E-05	1.51E-03
organophosphate metabolic process (GO:0019637)	977	406	321.73	+	1.26	7.94E-09	6.54E-07
nucleobase-containing small molecule metabolic process (GO:0055086)	609	253	200.54	+	1.26	6.28E-06	2.80E-04
regulation of catalytic activity (GO:0050790)	600	249	197.58	+	1.26	8.17E-06	3.53E-04
cellular component assembly (GO:0022607)	2516	1044	828.52	+	1.26	7.89E-22	1.69E-19
cellular response to chemical stress (GO:0062197)	287	119	94.51	+	1.26	2.36E-03	4.00E-02
regulation of protein modification process (GO:0031399)	668	276	219.97	+	1.25	3.98E-06	1.85E-04
regulation of membrane potential (GO:0042391)	465	192	153.12	+	1.25	1.44E-04	4.06E-03
regulation of vesicle-mediated transport (GO:0060627)	550	227	181.12	+	1.25	3.37E-05	1.22E-03
cellular response to abiotic stimulus (GO:0071214)	332	137	109.33	+	1.25	1.44E-03	2.67E-02
cellular response to environmental stimulus (GO:0104004)	332	137	109.33	+	1.25	1.44E-03	2.66E-02
cell projection assembly (GO:0030031)	463	191	152.47	+	1.25	1.70E-04	4.67E-03
positive regulation of molecular function (GO:0044093)	580	239	190.99	+	1.25	2.42E-05	9.15E-04
small molecule biosynthetic process (GO:0044283)	466	192	153.45	+	1.25	1.78E-04	4.86E-03
regulation of cellular component organization (GO:0051128)	2486	1023	818.64	+	1.25	5.78E-20	1.17E-17
endocytosis (GO:0006897)	508	209	167.28	+	1.25	8.65E-05	2.73E-03
nucleoside phosphate biosynthetic process (GO:1901293)	299	123	98.46	+	1.25	2.88E-03	4.65E-02
organophosphate biosynthetic process (GO:0090407)	567	233	186.71	+	1.25	3.63E-05	1.29E-03
intracellular transport (GO:0046907)	1200	493	395.16	+	1.25	1.13E-09	1.09E-07
proteasomal protein catabolic process (GO:0010498)	458	188	150.82	+	1.25	2.36E-04	6.11E-03
camera-type eye development (GO:0043010)	363	149	119.54	+	1.25	1.07E-03	2.10E-02
microtubule-based movement (GO:0007018)	456	187	150.16	+	1.25	2.77E-04	6.97E-03
apoptotic signaling pathway (GO:0097190)	339	139	111.63	+	1.25	1.96E-03	3.43E-02
apoptotic process (GO:0006915)	1068	437	351.69	+	1.24	2.18E-08	1.67E-06
membrane organization (GO:0061024)	775	317	255.21	+	1.24	2.31E-06	1.15E-04
programmed cell death (GO:0012501)	1107	452	364.54	+	1.24	1.75E-08	1.36E-06
cell death (GO:0008219)	1112	454	366.18	+	1.24	1.56E-08	1.21E-06
regulation of cellular localization (GO:0060341)	1019	416	335.56	+	1.24	6.23E-08	4.39E-06
establishment of localization in cell (GO:0051649)	1651	674	543.67	+	1.24	2.48E-12	3.31E-10
negative regulation of cellular process (GO:0048523)	5027	2052	1655.39	+	1.24	1.06E-41	9.78E-39
negative regulation of cell differentiation (GO:0045596)	677	276	222.94	+	1.24	1.47E-05	5.84E-04
cellular response to stress (GO:0033554)	1648	671	542.69	+	1.24	5.18E-12	6.73E-10
regulation of plasma membrane bounded cell projection organization (GO:0120035)	637	259	209.76	+	1.23	3.79E-05	1.34E-03
regulation of cell projection organization (GO:0031344)	655	266	215.69	+	1.23	2.80E-05	1.04E-03
regulation of protein metabolic process (GO:0051246)	1512	614	497.9	+	1.23	8.34E-11	9.43E-09
macromolecule catabolic process (GO:0009057)	1057	429	348.07	+	1.23	8.68E-08	5.98E-06
negative regulation of signal transduction (GO:0009968)	1384	561	455.75	+	1.23	8.22E-10	8.12E-08
endomembrane system organization (GO:0010256)	585	237	192.64	+	1.23	1.00E-04	3.06E-03
localization within membrane (GO:0051668)	558	226	183.75	+	1.23	1.47E-04	4.12E-03
plasma membrane bounded cell projection assembly (GO:0120031)	450	182	148.19	+	1.23	7.97E-04	1.65E-02
sensory organ development (GO:0007423)	626	253	206.14	+	1.23	6.90E-05	2.27E-03
gene expression (GO:0010467)	2534	1022	834.45	+	1.22	7.14E-17	1.25E-14
cellular response to nitrogen compound (GO:1901699)	593	239	195.28	+	1.22	1.34E-04	3.88E-03
negative regulation of biological process (GO:0048519)	5248	2110	1728.17	+	1.22	8.16E-38	4.65E-35
regulation of apoptotic process (GO:0042981)	1465	588	482.42	+	1.22	2.20E-09	2.03E-07
regulation of protein localization (GO:0032880)	907	364	298.68	+	1.22	3.59E-06	1.70E-04
post-translational protein modification (GO:0043687)	835	335	274.97	+	1.22	8.88E-06	3.78E-04
purine-containing compound metabolic process (GO:0072521)	506	203	166.63	+	1.22	6.58E-04	1.40E-02
proteolysis involved in protein catabolic process (GO:0051603)	674	270	221.95	+	1.22	8.70E-05	2.73E-03
regulation of macromolecule metabolic process (GO:0060255)	5709	2286	1879.98	+	1.22	1.66E-40	1.29E-37
protein modification by small protein conjugation or removal (GO:0070647)	782	313	257.51	+	1.22	2.29E-05	8.75E-04
regulation of macromolecule biosynthetic process (GO:0010556)	5014	2006	1651.11	+	1.21	7.14E-34	2.86E-31
negative regulation of cell communication (GO:0010648)	1480	592	487.36	+	1.21	3.16E-09	2.84E-07
regulation of metabolic process (GO:0019222)	6273	2509	2065.7	+	1.21	1.72E-45	2.55E-42
negative regulation of apoptotic process (GO:0043066)	888	355	292.42	+	1.21	6.90E-06	3.04E-04
regulation of gene expression (GO:0010468)	4908	1962	1616.21	+	1.21	1.09E-32	4.04E-30
response to radiation (GO:0009314)	451	180	148.51	+	1.21	1.67E-03	2.95E-02
negative regulation of signaling (GO:0023057)	1481	591	487.69	+	1.21	5.35E-09	4.53E-07
chromosome organization (GO:0051276)	421	168	138.64	+	1.21	2.36E-03	4.00E-02
regulation of intracellular signal transduction (GO:1902531)	2005	800	660.25	+	1.21	5.60E-12	7.21E-10
negative regulation of programmed cell death (GO:0043069)	923	368	303.94	+	1.21	6.13E-06	2.77E-04
regulation of biosynthetic process (GO:0009889)	5195	2071	1710.72	+	1.21	4.16E-34	1.71E-31
regulation of neuron projection development (GO:0010975)	439	175	144.56	+	1.21	2.05E-03	3.56E-02
cellular component organization or biogenesis (GO:0071840)	5931	2364	1953.08	+	1.21	1.44E-40	1.26E-37
animal organ morphogenesis (GO:0009887)	986	393	324.69	+	1.21	3.14E-06	1.51E-04
regulation of programmed cell death (GO:0043067)	1513	603	498.23	+	1.21	4.52E-09	3.90E-07
positive regulation of cellular component biogenesis (GO:0044089)	502	200	165.31	+	1.21	1.06E-03	2.09E-02
cellular localization (GO:0051641)	2706	1078	891.09	+	1.21	5.96E-16	1.00E-13
regulation of cell differentiation (GO:0045595)	1563	622	514.7	+	1.21	3.28E-09	2.91E-07
regulation of localization (GO:0032879)	2010	798	661.89	+	1.21	2.00E-11	2.45E-09
regulation of anatomical structure size (GO:0090066)	509	202	167.61	+	1.21	1.35E-03	2.52E-02
catabolic process (GO:0009056)	2040	809	671.77	+	1.2	1.92E-11	2.37E-09
cellular component organization (GO:0016043)	5717	2266	1882.61	+	1.2	3.03E-36	1.55E-33
positive regulation of apoptotic process (GO:0043065)	525	208	172.88	+	1.2	1.15E-03	2.25E-02
positive regulation of cellular process (GO:0048522)	5813	2302	1914.22	+	1.2	1.04E-36	5.49E-34
metal ion transport (GO:0030001)	660	261	217.34	+	1.2	2.90E-04	7.16E-03
regulation of anatomical structure morphogenesis (GO:0022603)	838	331	275.95	+	1.2	4.93E-05	1.67E-03
neurogenesis (GO:0022008)	1413	558	465.3	+	1.2	8.97E-08	6.13E-06
positive regulation of programmed cell death (GO:0043068)	542	214	178.48	+	1.2	1.17E-03	2.27E-02
generation of neurons (GO:0048699)	1218	480	401.09	+	1.2	1.07E-06	5.74E-05
intracellular protein transport (GO:0006886)	559	220	184.08	+	1.2	1.19E-03	2.30E-02
protein catabolic process (GO:0030163)	799	314	263.11	+	1.19	1.21E-04	3.54E-03
neuron differentiation (GO:0030182)	1138	447	374.74	+	1.19	3.94E-06	1.84E-04
heart development (GO:0007507)	573	225	188.69	+	1.19	1.35E-03	2.52E-02
inorganic cation transmembrane transport (GO:0098662)	683	268	224.91	+	1.19	4.28E-04	9.85E-03
response to abiotic stimulus (GO:0009628)	1135	445	373.76	+	1.19	5.24E-06	2.40E-04
macromolecule modification (GO:0043412)	1926	754	634.23	+	1.19	1.77E-09	1.67E-07
central nervous system development (GO:0007417)	1040	407	342.47	+	1.19	1.67E-05	6.55E-04
regulation of developmental process (GO:0050793)	2457	961	809.09	+	1.19	7.46E-12	9.53E-10
regulation of phosphate metabolic process (GO:0019220)	604	236	198.9	+	1.19	1.32E-03	2.51E-02
regulation of phosphorus metabolic process (GO:0051174)	605	236	199.23	+	1.18	1.55E-03	2.82E-02
positive regulation of biological process (GO:0048518)	6113	2381	2013.01	+	1.18	2.22E-32	8.02E-30
cellular macromolecule localization (GO:0070727)	1996	777	657.28	+	1.18	3.19E-09	2.84E-07
cellular developmental process (GO:0048869)	3755	1461	1236.52	+	1.18	1.63E-17	2.94E-15
cell differentiation (GO:0030154)	3752	1459	1235.53	+	1.18	2.22E-17	3.96E-15
cell development (GO:0048468)	2307	896	759.7	+	1.18	2.44E-10	2.58E-08
protein localization (GO:0008104)	1988	772	654.65	+	1.18	6.37E-09	5.30E-07
small molecule metabolic process (GO:0044281)	1576	612	518.98	+	1.18	3.22E-07	1.91E-05
cell projection organization (GO:0030030)	1248	484	410.97	+	1.18	7.48E-06	3.26E-04
regulation of transport (GO:0051049)	1599	620	526.55	+	1.18	3.33E-07	1.96E-05
protein localization to organelle (GO:0033365)	777	301	255.87	+	1.18	5.28E-04	1.17E-02
biosynthetic process (GO:0009058)	3997	1547	1316.21	+	1.18	1.14E-17	2.08E-15
establishment of protein localization (GO:0045184)	1318	510	434.02	+	1.18	5.41E-06	2.47E-04
regulation of cell development (GO:0060284)	825	319	271.67	+	1.17	4.31E-04	9.91E-03
regulation of cell communication (GO:0010646)	3546	1371	1167.7	+	1.17	2.72E-15	4.43E-13
head development (GO:0060322)	802	310	264.1	+	1.17	5.54E-04	1.22E-02
brain development (GO:0007420)	751	290	247.3	+	1.17	8.82E-04	1.78E-02
protein modification process (GO:0036211)	1739	671	572.65	+	1.17	2.24E-07	1.38E-05
protein transport (GO:0015031)	1102	425	362.89	+	1.17	5.73E-05	1.92E-03
regulation of signaling (GO:0023051)	3541	1365	1166.05	+	1.17	1.07E-14	1.67E-12
monoatomic cation transmembrane transport (GO:0098655)	698	269	229.85	+	1.17	1.59E-03	2.89E-02
inorganic ion transmembrane transport (GO:0098660)	776	299	255.54	+	1.17	8.08E-04	1.67E-02
epithelial cell differentiation (GO:0030855)	657	253	216.35	+	1.17	2.36E-03	4.00E-02
cellular response to oxygen-containing compound (GO:1901701)	1063	409	350.05	+	1.17	9.97E-05	3.06E-03
animal organ development (GO:0048513)	2904	1117	956.29	+	1.17	1.37E-11	1.71E-09
nitrogen compound transport (GO:0071705)	1537	591	506.13	+	1.17	2.40E-06	1.19E-04
regulation of signal transduction (GO:0009966)	3101	1192	1021.16	+	1.17	2.67E-12	3.53E-10
negative regulation of developmental process (GO:0051093)	934	359	307.57	+	1.17	3.15E-04	7.71E-03
primary metabolic process (GO:0044238)	6778	2599	2232	+	1.16	1.31E-30	4.21E-28
positive regulation of cell differentiation (GO:0045597)	869	333	286.16	+	1.16	6.83E-04	1.45E-02
metabolic process (GO:0008152)	7642	2926	2516.51	+	1.16	6.70E-36	3.20E-33
positive regulation of protein metabolic process (GO:0051247)	817	312	269.04	+	1.16	1.24E-03	2.37E-02
nervous system development (GO:0007399)	2279	870	750.48	+	1.16	2.37E-08	1.78E-06
negative regulation of response to stimulus (GO:0048585)	1732	660	570.35	+	1.16	2.22E-06	1.11E-04
macromolecule biosynthetic process (GO:0009059)	2937	1119	967.15	+	1.16	1.93E-10	2.07E-08
macromolecule localization (GO:0033036)	2411	917	793.94	+	1.15	2.04E-08	1.56E-06
negative regulation of gene expression (GO:0010629)	1044	397	343.79	+	1.15	3.83E-04	9.03E-03
monoatomic cation transport (GO:0006812)	837	318	275.62	+	1.15	1.61E-03	2.91E-02
macromolecule metabolic process (GO:0043170)	5404	2045	1779.54	+	1.15	7.13E-19	1.34E-16
epithelium development (GO:0060429)	1129	427	371.78	+	1.15	3.81E-04	8.99E-03
plasma membrane bounded cell projection organization (GO:0120036)	1194	451	393.18	+	1.15	2.95E-04	7.28E-03
system development (GO:0048731)	3629	1368	1195.03	+	1.14	2.72E-11	3.31E-09
multicellular organism development (GO:0007275)	4029	1516	1326.75	+	1.14	2.32E-12	3.12E-10
anatomical structure morphogenesis (GO:0009653)	2270	853	747.51	+	1.14	7.40E-07	4.09E-05
localization (GO:0051179)	4549	1709	1497.99	+	1.14	7.63E-14	1.12E-11
positive regulation of cellular component organization (GO:0051130)	1112	417	366.18	+	1.14	1.03E-03	2.03E-02
establishment of localization (GO:0051234)	4006	1496	1319.18	+	1.13	5.36E-11	6.26E-09
tissue development (GO:0009888)	1800	671	592.74	+	1.13	4.68E-05	1.60E-03
anatomical structure development (GO:0048856)	5304	1974	1746.61	+	1.13	1.97E-14	3.02E-12
transport (GO:0006810)	3722	1381	1225.66	+	1.13	2.89E-09	2.62E-07
developmental process (GO:0032502)	5830	2162	1919.82	+	1.13	2.35E-15	3.87E-13
regulation of biological quality (GO:0065008)	3003	1106	988.89	+	1.12	1.08E-06	5.78E-05
positive regulation of developmental process (GO:0051094)	1328	489	437.31	+	1.12	2.07E-03	3.57E-02
response to oxygen-containing compound (GO:1901700)	1550	568	510.42	+	1.11	1.35E-03	2.52E-02
regulation of response to stimulus (GO:0048583)	4107	1499	1352.44	+	1.11	6.60E-08	4.63E-06
cellular response to chemical stimulus (GO:0070887)	1959	714	645.1	+	1.11	5.85E-04	1.27E-02
regulation of cellular process (GO:0050794)	11417	4110	3759.62	+	1.09	1.05E-25	2.63E-23
regulation of biological process (GO:0050789)	11815	4230	3890.68	+	1.09	1.88E-24	4.22E-22
biological regulation (GO:0065007)	12219	4359	4023.72	+	1.08	3.17E-24	7.00E-22
regulation of multicellular organismal process (GO:0051239)	2972	1057	978.68	+	1.08	9.97E-04	1.98E-02
protein metabolic process (GO:0019538)	3342	1184	1100.52	+	1.08	8.42E-04	1.72E-02
cellular process (GO:0009987)	15563	5505	5124.9	+	1.07	1.57E-40	1.29E-37
biological_process (GO:0008150)	17724	6091	5836.52	+	1.04	5.92E-29	1.69E-26
response to stimulus (GO:0050896)	8280	2601	2726.61	-	0.95	1.47E-04	4.12E-03
cell communication (GO:0007154)	5328	1666	1754.51	-	0.95	2.73E-03	4.47E-02
signal transduction (GO:0007165)	4942	1523	1627.4	-	0.94	2.85E-04	7.10E-03
system process (GO:0003008)	2153	640	708.98	-	0.9	8.22E-04	1.69E-02
response to external stimulus (GO:0009605)	1981	580	652.34	-	0.89	2.65E-04	6.73E-03
cell surface receptor signaling pathway (GO:0007166)	2124	597	699.43	-	0.85	5.00E-07	2.88E-05
biological process involved in interspecies interaction between organisms (GO:0044419)	1616	443	532.15	-	0.83	6.77E-07	3.83E-05
response to external biotic stimulus (GO:0043207)	1448	394	476.83	-	0.83	1.24E-06	6.53E-05
response to other organism (GO:0051707)	1445	393	475.84	-	0.83	1.21E-06	6.40E-05
response to biotic stimulus (GO:0009607)	1491	405	490.99	-	0.82	6.26E-07	3.57E-05
nervous system process (GO:0050877)	1495	401	492.3	-	0.81	1.21E-07	8.00E-06
defense response to symbiont (GO:0140546)	903	242	297.36	-	0.81	4.92E-05	1.67E-03
defense response (GO:0006952)	1515	398	498.89	-	0.8	6.49E-09	5.37E-07
defense response to other organism (GO:0098542)	1076	282	354.33	-	0.8	1.10E-06	5.86E-05
immune system process (GO:0002376)	2409	602	793.28	-	0.76	2.35E-19	4.52E-17
locomotion (GO:0040011)	369	92	121.51	-	0.76	9.47E-04	1.89E-02
inflammatory response (GO:0006954)	593	147	195.28	-	0.75	1.34E-05	5.39E-04
Unclassified (UNCLASSIFIED)	2856	686	940.48	-	0.73	5.92E-29	1.66E-26
response to bacterium (GO:0009617)	696	165	229.19	-	0.72	7.02E-08	4.88E-06
regulation of mononuclear cell proliferation (GO:0032944)	254	60	83.64	-	0.72	1.24E-03	2.37E-02
chemotaxis (GO:0006935)	343	80	112.95	-	0.71	9.92E-05	3.05E-03
regulation of leukocyte proliferation (GO:0070663)	279	65	91.87	-	0.71	5.10E-04	1.14E-02
regulation of lymphocyte proliferation (GO:0050670)	250	58	82.33	-	0.7	8.73E-04	1.78E-02
taxis (GO:0042330)	345	80	113.61	-	0.7	8.07E-05	2.59E-03
negative regulation of leukocyte activation (GO:0002695)	199	46	65.53	-	0.7	3.02E-03	4.83E-02
leukocyte migration (GO:0050900)	244	55	80.35	-	0.68	4.49E-04	1.03E-02
glycosylation (GO:0070085)	238	52	78.37	-	0.66	2.20E-04	5.82E-03
immune effector process (GO:0002252)	498	107	163.99	-	0.65	1.39E-08	1.09E-06
axon guidance (GO:0007411)	233	50	76.73	-	0.65	1.42E-04	4.04E-03
regulation of lymphocyte mediated immunity (GO:0002706)	201	43	66.19	-	0.65	3.69E-04	8.78E-03
positive regulation of chemotaxis (GO:0050921)	145	31	47.75	-	0.65	2.50E-03	4.15E-02
neuron projection guidance (GO:0097485)	234	50	77.06	-	0.65	1.11E-04	3.34E-03
sensory perception (GO:0007600)	1002	213	329.96	-	0.65	8.91E-17	1.53E-14
positive regulation of phosphatidylinositol 3-kinase/protein kinase B signal transduction (GO:0051897)	202	42	66.52	-	0.63	1.57E-04	4.37E-03
positive regulation of leukocyte mediated immunity (GO:0002705)	155	32	51.04	-	0.63	7.95E-04	1.65E-02
immune response (GO:0006955)	1741	359	573.31	-	0.63	2.78E-32	9.58E-30
hormone metabolic process (GO:0042445)	212	42	69.81	-	0.6	2.53E-05	9.55E-04
cell adhesion (GO:0007155)	965	191	317.77	-	0.6	2.10E-20	4.38E-18
leukocyte chemotaxis (GO:0030595)	142	28	46.76	-	0.6	6.13E-04	1.31E-02
glycolipid metabolic process (GO:0006664)	107	21	35.24	-	0.6	2.69E-03	4.45E-02
regulation of T cell mediated immunity (GO:0002709)	107	21	35.24	-	0.6	2.69E-03	4.44E-02
glycoprotein metabolic process (GO:0009100)	348	68	114.6	-	0.59	2.68E-08	2.00E-06
liposaccharide metabolic process (GO:1903509)	108	21	35.56	-	0.59	2.72E-03	4.47E-02
regulation of T cell proliferation (GO:0042129)	189	36	62.24	-	0.58	2.40E-05	9.12E-04
positive regulation of lymphocyte mediated immunity (GO:0002708)	133	25	43.8	-	0.57	3.93E-04	9.23E-03
cell-cell adhesion (GO:0098609)	550	103	181.12	-	0.57	5.92E-14	8.86E-12
antigen processing and presentation (GO:0019882)	103	19	33.92	-	0.56	1.48E-03	2.72E-02
protein glycosylation (GO:0006486)	218	40	71.79	-	0.56	2.01E-06	1.02E-04
macromolecule glycosylation (GO:0043413)	218	40	71.79	-	0.56	2.01E-06	1.02E-04
adaptive immune response based on somatic recombination of immune receptors built from immunoglobulin superfamily domains (GO:0002460)	268	49	88.25	-	0.56	9.04E-08	6.15E-06
glycoprotein biosynthetic process (GO:0009101)	281	51	92.53	-	0.55	2.99E-08	2.20E-06
defense response to Gram-positive bacterium (GO:0050830)	122	22	40.17	-	0.55	3.13E-04	7.69E-03
leukocyte mediated immunity (GO:0002443)	323	58	106.36	-	0.55	1.70E-09	1.62E-07
positive regulation of T cell proliferation (GO:0042102)	106	19	34.91	-	0.54	8.22E-04	1.69E-02
positive regulation of leukocyte migration (GO:0002687)	152	27	50.05	-	0.54	3.96E-05	1.38E-03
G protein-coupled receptor signaling pathway (GO:0007186)	1263	223	415.91	-	0.54	5.88E-36	2.91E-33
protein processing (GO:0016485)	189	33	62.24	-	0.53	2.45E-06	1.21E-04
negative regulation of mononuclear cell proliferation (GO:0032945)	95	16	31.28	-	0.51	6.14E-04	1.32E-02
defense response to bacterium (GO:0042742)	316	53	104.06	-	0.51	1.00E-10	1.11E-08
digestion (GO:0007586)	115	19	37.87	-	0.5	9.14E-05	2.84E-03
negative regulation of leukocyte proliferation (GO:0070664)	103	17	33.92	-	0.5	2.12E-04	5.64E-03
cell recognition (GO:0008037)	141	23	46.43	-	0.5	1.26E-05	5.14E-04
lymphocyte mediated immunity (GO:0002449)	265	43	87.26	-	0.49	9.05E-10	8.88E-08
positive regulation of cell junction assembly (GO:1901890)	111	18	36.55	-	0.49	1.00E-04	3.06E-03
regulation of blood coagulation (GO:0030193)	68	11	22.39	-	0.49	2.70E-03	4.45E-02
negative regulation of lymphocyte proliferation (GO:0050672)	93	15	30.62	-	0.49	3.53E-04	8.43E-03
protein O-linked glycosylation (GO:0006493)	100	16	32.93	-	0.49	1.67E-04	4.61E-03
regulation of hemostasis (GO:1900046)	70	11	23.05	-	0.48	1.98E-03	3.44E-02
glycolipid biosynthetic process (GO:0009247)	78	12	25.69	-	0.47	6.38E-04	1.36E-02
antibacterial humoral response (GO:0019731)	66	10	21.73	-	0.46	1.49E-03	2.72E-02
cell killing (GO:0001906)	180	27	59.27	-	0.46	6.21E-08	4.40E-06
symbiont entry into host (GO:0044409)	115	17	37.87	-	0.45	1.44E-05	5.75E-04
symbiont entry into host cell (GO:0046718)	115	17	37.87	-	0.45	1.44E-05	5.73E-04
natural killer cell activation (GO:0030101)	68	10	22.39	-	0.45	1.06E-03	2.09E-02
regulation of coagulation (GO:0050818)	75	11	24.7	-	0.45	4.85E-04	1.09E-02
negative regulation of T cell proliferation (GO:0042130)	78	11	25.69	-	0.43	2.40E-04	6.18E-03
external encapsulating structure organization (GO:0045229)	291	41	95.83	-	0.43	2.11E-13	3.00E-11
oligosaccharide metabolic process (GO:0009311)	64	9	21.08	-	0.43	7.82E-04	1.63E-02
positive regulation of peptidyl-tyrosine phosphorylation (GO:0050731)	57	8	18.77	-	0.43	1.70E-03	2.99E-02
extracellular matrix organization (GO:0030198)	289	40	95.17	-	0.42	1.07E-13	1.54E-11
regulation of natural killer cell mediated immunity (GO:0002715)	58	8	19.1	-	0.42	1.19E-03	2.29E-02
extracellular structure organization (GO:0043062)	290	40	95.5	-	0.42	7.57E-14	1.12E-11
myeloid leukocyte migration (GO:0097529)	131	18	43.14	-	0.42	8.19E-07	4.51E-05
plasma lipoprotein particle organization (GO:0071827)	52	7	17.12	-	0.41	1.79E-03	3.15E-02
regulation of natural killer cell mediated cytotoxicity (GO:0042269)	52	7	17.12	-	0.41	1.79E-03	3.14E-02
collagen metabolic process (GO:0032963)	67	9	22.06	-	0.41	3.73E-04	8.87E-03
granulocyte chemotaxis (GO:0071621)	76	10	25.03	-	0.4	1.19E-04	3.50E-03
immunoglobulin mediated immune response (GO:0016064)	184	24	60.59	-	0.4	6.78E-10	6.78E-08
proteoglycan biosynthetic process (GO:0030166)	78	10	25.69	-	0.39	8.42E-05	2.67E-03
defense response to Gram-negative bacterium (GO:0050829)	102	13	33.59	-	0.39	3.91E-06	1.83E-04
B cell mediated immunity (GO:0019724)	189	24	62.24	-	0.39	2.26E-10	2.41E-08
disruption of anatomical structure in another organism (GO:0141060)	119	15	39.19	-	0.38	4.11E-07	2.38E-05
regulation of leukocyte mediated cytotoxicity (GO:0001910)	99	12	32.6	-	0.37	2.66E-06	1.31E-04
granulocyte migration (GO:0097530)	92	11	30.3	-	0.36	5.74E-06	2.61E-04
adaptive immune response (GO:0002250)	683	80	224.91	-	0.36	7.79E-39	4.81E-36
proteoglycan metabolic process (GO:0006029)	106	12	34.91	-	0.34	3.80E-07	2.21E-05
regulation of cell killing (GO:0031341)	109	12	35.89	-	0.33	1.73E-07	1.11E-05
detection of stimulus (GO:0051606)	690	75	227.22	-	0.33	1.31E-42	1.30E-39
collagen fibril organization (GO:0030199)	65	7	21.4	-	0.33	5.25E-05	1.77E-03
detection of chemical stimulus involved in sensory perception of bitter taste (GO:0001580)	38	4	12.51	-	0.32	2.73E-03	4.47E-02
positive regulation of synapse assembly (GO:0051965)	67	7	22.06	-	0.32	3.61E-05	1.29E-03
disruption of cell in another organism (GO:0141061)	115	12	37.87	-	0.32	2.32E-08	1.76E-06
killing of cells of another organism (GO:0031640)	115	12	37.87	-	0.32	2.32E-08	1.75E-06
O-glycan processing (GO:0016266)	39	4	12.84	-	0.31	1.76E-03	3.10E-02
glycosaminoglycan biosynthetic process (GO:0006024)	40	4	13.17	-	0.3	1.16E-03	2.26E-02
humoral immune response (GO:0006959)	271	26	89.24	-	0.29	1.69E-19	3.34E-17
detection of chemical stimulus involved in sensory perception of taste (GO:0050912)	44	4	14.49	-	0.28	3.24E-04	7.83E-03
glycosaminoglycan metabolic process (GO:0030203)	77	7	25.36	-	0.28	1.25E-06	6.54E-05
antimicrobial humoral response (GO:0019730)	166	15	54.66	-	0.27	4.43E-13	6.13E-11
extracellular matrix disassembly (GO:0022617)	46	4	15.15	-	0.26	2.11E-04	5.63E-03
positive regulation of natural killer cell mediated immunity (GO:0002717)	35	3	11.53	-	0.26	1.69E-03	2.99E-02
aminoglycan biosynthetic process (GO:0006023)	48	4	15.81	-	0.25	8.85E-05	2.77E-03
antimicrobial humoral immune response mediated by antimicrobial peptide (GO:0061844)	120	10	39.52	-	0.25	2.56E-10	2.69E-08
sensory perception of chemical stimulus (GO:0007606)	551	45	181.44	-	0.25	2.68E-44	3.31E-41
detection of biotic stimulus (GO:0009595)	39	3	12.84	-	0.23	4.46E-04	1.02E-02
protein-containing complex remodeling (GO:0034367)	39	3	12.84	-	0.23	4.46E-04	1.02E-02
aminoglycan metabolic process (GO:0006022)	92	7	30.3	-	0.23	1.05E-08	8.47E-07
positive regulation of leukocyte mediated cytotoxicity (GO:0001912)	68	5	22.39	-	0.22	8.32E-07	4.57E-05
antigen processing and presentation of peptide antigen (GO:0048002)	68	5	22.39	-	0.22	8.32E-07	4.55E-05
collagen catabolic process (GO:0030574)	41	3	13.5	-	0.22	1.74E-04	4.76E-03
cell adhesion mediated by integrin (GO:0033627)	42	3	13.83	-	0.22	1.12E-04	3.37E-03
positive regulation of cell killing (GO:0031343)	71	5	23.38	-	0.21	3.41E-07	1.99E-05
humoral immune response mediated by circulating immunoglobulin (GO:0002455)	43	3	14.16	-	0.21	1.15E-04	3.41E-03
regulation of systemic arterial blood pressure by renin-angiotensin (GO:0003081)	29	2	9.55	-	0.21	2.25E-03	3.85E-02
positive regulation of natural killer cell mediated cytotoxicity (GO:0045954)	29	2	9.55	-	0.21	2.25E-03	3.84E-02
negative chemotaxis (GO:0050919)	44	3	14.49	-	0.21	7.06E-05	2.30E-03
detection of stimulus involved in sensory perception (GO:0050906)	564	38	185.73	-	0.2	7.65E-52	1.89E-48
chondroitin sulfate proteoglycan metabolic process (GO:0050654)	30	2	9.88	-	0.2	1.36E-03	2.54E-02
heterophilic cell-cell adhesion via plasma membrane cell adhesion molecules (GO:0007157)	47	3	15.48	-	0.19	2.90E-05	1.07E-03
regulation of T cell mediated cytotoxicity (GO:0001914)	48	3	15.81	-	0.19	1.78E-05	6.91E-04
aminoglycan catabolic process (GO:0006026)	32	2	10.54	-	0.19	5.33E-04	1.18E-02
zymogen activation (GO:0031638)	32	2	10.54	-	0.19	5.33E-04	1.18E-02
sensory perception of smell (GO:0007608)	472	28	155.43	-	0.18	9.33E-47	1.73E-43
antigen processing and presentation of peptide antigen via MHC class I (GO:0002474)	35	2	11.53	-	0.17	2.07E-04	5.54E-03
complement activation, classical pathway (GO:0006958)	38	2	12.51	-	0.16	8.16E-05	2.60E-03
detection of chemical stimulus (GO:0009593)	523	27	172.22	-	0.16	1.95E-55	9.63E-52
cell-cell adhesion via plasma-membrane adhesion molecules (GO:0098742)	262	13	86.28	-	0.15	1.46E-28	4.00E-26
peptide hormone processing (GO:0016486)	41	2	13.5	-	0.15	3.26E-05	1.19E-03
signaling receptor ligand precursor processing (GO:0140448)	45	2	14.82	-	0.13	7.70E-06	3.35E-04
detection of chemical stimulus involved in sensory perception (GO:0050907)	487	20	160.37	-	0.12	5.59E-57	8.28E-53
complement activation (GO:0006956)	55	2	18.11	-	0.11	1.51E-07	9.84E-06
synaptic membrane adhesion (GO:0099560)	29	1	9.55	-	0.1	2.18E-04	5.77E-03
antigen processing and presentation of endogenous antigen (GO:0019883)	30	1	9.88	-	0.1	1.33E-04	3.85E-03
detection of chemical stimulus involved in sensory perception of smell (GO:0050911)	440	14	144.89	-	0.1	4.44E-56	3.29E-52
plasma lipoprotein particle remodeling (GO:0034369)	37	1	12.18	-	0.08	1.09E-05	4.55E-04
protein-lipid complex remodeling (GO:0034368)	37	1	12.18	-	0.08	1.09E-05	4.54E-04
positive regulation of T cell mediated cytotoxicity (GO:0001916)	38	1	12.51	-	0.08	6.65E-06	2.95E-04
calcium-dependent cell-cell adhesion via plasma membrane cell adhesion molecules (GO:0016339)	46	1	15.15	-	0.07	3.22E-07	1.90E-05
homophilic cell adhesion via plasma membrane adhesion molecules (GO:0007156)	168	3	55.32	-	0.05	7.83E-25	1.84E-22
detoxification of copper ion (GO:0010273)	17	0	5.6	-	< 0.01	1.42E-03	2.63E-02
peptide antigen assembly with MHC class II protein complex (GO:0002503)	16	0	5.27	-	< 0.01	2.37E-03	4.01E-02
peptide antigen assembly with MHC protein complex (GO:0002501)	21	0	6.92	-	< 0.01	2.87E-04	7.15E-03
epoxygenase P450 pathway (GO:0019373)	17	0	5.6	-	< 0.01	1.42E-03	2.62E-02
antigen processing and presentation of endogenous peptide antigen (GO:0002483)	23	0	7.57	-	< 0.01	1.70E-04	4.67E-03
antigen processing and presentation of peptide antigen via MHC class Ib (GO:0002428)	16	0	5.27	-	< 0.01	2.37E-03	4.00E-02
regulation of systemic arterial blood pressure by circulatory renin-angiotensin (GO:0001991)	19	0	6.26	-	< 0.01	8.32E-04	1.70E-02
MHC class II protein complex assembly (GO:0002399)	16	0	5.27	-	< 0.01	2.37E-03	4.00E-02
MHC protein complex assembly (GO:0002396)	21	0	6.92	-	< 0.01	2.87E-04	7.14E-03
stress response to copper ion (GO:1990169)	17	0	5.6	-	< 0.01	1.42E-03	2.62E-02
eosinophil chemotaxis (GO:0048245)	20	0	6.59	-	< 0.01	4.80E-04	1.08E-02
detoxification of inorganic compound (GO:0061687)	24	0	7.9	-	< 0.01	9.78E-05	3.01E-03
stress response to metal ion (GO:0097501)	22	0	7.24	-	< 0.01	3.06E-04	7.53E-03
negative regulation of neuroinflammatory response (GO:0150079)	16	0	5.27	-	< 0.01	2.37E-03	3.99E-02
antigen processing and presentation of endogenous peptide antigen via MHC class I (GO:0019885)	21	0	6.92	-	< 0.01	2.87E-04	7.13E-03
eosinophil migration (GO:0072677)	21	0	6.92	-	< 0.01	2.87E-04	7.12E-03
high-density lipoprotein particle remodeling (GO:0034375)	21	0	6.92	-	< 0.01	2.87E-04	7.10E-03
low-density lipoprotein particle remodeling (GO:0034374)	16	0	5.27	-	< 0.01	2.37E-03	3.99E-02
positive regulation of cellular extravasation (GO:0002693)	18	0	5.93	-	< 0.01	1.50E-03	2.73E-02
Analysis Type:	PANTHER Overrepresentation Test (Released 20240807)
Annotation Version and Release Date:	GO Ontology database DOI: 10.5281/zenodo.15066566 Released 2025-03-16
Analyzed List:	upload_1 (Homo sapiens)
Reference List:	Homo sapiens (all genes in database)
Test Type:	FISHER
Correction:	FDR

## Sheet: intersect_POSCO_and_POSCO_no_sp
GO biological process complete	Homo sapiens - REFLIST (20580)	upload_1 (6777)	upload_1 (expected)	upload_1 (over/under)	upload_1 (fold Enrichment)	upload_1 (raw P-value)	upload_1 (FDR)
pattern specification process (GO:0007389)	466	286	217.51	+	1.31	1.31E-10	9.62E-09
purine ribonucleoside diphosphate metabolic process (GO:0009179)	70	50	32.67	+	1.53	3.35E-05	9.30E-04
regulation of cytoskeleton organization (GO:0051493)	543	319	253.45	+	1.26	1.26E-08	7.22E-07
regulation of dendrite morphogenesis (GO:0048814)	64	45	29.87	+	1.51	2.14E-04	4.58E-03
organophosphate metabolic process (GO:0019637)	977	534	456.03	+	1.17	3.37E-07	1.53E-05
intracellular signaling cassette (GO:0141124)	847	504	395.35	+	1.27	2.29E-14	3.01E-12
regulation of muscle contraction (GO:0006937)	170	110	79.35	+	1.39	2.88E-06	1.04E-04
cellular response to chemical stress (GO:0062197)	287	160	133.96	+	1.19	2.32E-03	3.16E-02
regulation of miRNA metabolic process (GO:2000628)	86	57	40.14	+	1.42	3.05E-04	6.12E-03
positive regulation of protein-containing complex assembly (GO:0031334)	205	118	95.69	+	1.23	1.91E-03	2.75E-02
negative regulation of protein polymerization (GO:0032272)	67	44	31.27	+	1.41	2.02E-03	2.87E-02
myotube cell development (GO:0014904)	37	29	17.27	+	1.68	1.02E-04	2.42E-03
positive regulation of biosynthetic process (GO:0009891)	2665	1467	1243.93	+	1.18	2.09E-20	4.77E-18
regulation of megakaryocyte differentiation (GO:0045652)	24	19	11.2	+	1.7	1.63E-03	2.43E-02
phagosome maturation (GO:0090382)	30	23	14	+	1.64	1.39E-03	2.16E-02
cellular response to stress (GO:0033554)	1648	839	769.23	+	1.09	3.45E-04	6.77E-03
macromolecule metabolic process (GO:0043170)	5404	2726	2522.39	+	1.08	1.13E-10	8.39E-09
ribonucleoside diphosphate catabolic process (GO:0009191)	57	39	26.61	+	1.47	1.23E-03	1.96E-02
positive regulation of organelle organization (GO:0010638)	499	289	232.92	+	1.24	4.17E-07	1.84E-05
regulation of protein modification process (GO:0031399)	668	368	311.8	+	1.18	9.78E-06	3.14E-04
cell development (GO:0048468)	2307	1324	1076.82	+	1.23	8.19E-28	2.76E-25
import into cell (GO:0098657)	701	428	327.2	+	1.31	9.01E-15	1.28E-12
protein localization (GO:0008104)	1988	1050	927.93	+	1.13	8.78E-09	5.18E-07
regulation of RNA biosynthetic process (GO:2001141)	3401	1704	1587.46	+	1.07	1.27E-05	3.97E-04
cellular response to chemical stimulus (GO:0070887)	1959	1107	914.39	+	1.21	6.03E-20	1.30E-17
modified amino acid metabolic process (GO:0006575)	179	113	83.55	+	1.35	1.09E-05	3.48E-04
actomyosin structure organization (GO:0031032)	121	76	56.48	+	1.35	4.67E-04	8.84E-03
inorganic ion import across plasma membrane (GO:0099587)	108	70	50.41	+	1.39	2.06E-04	4.45E-03
macromolecule biosynthetic process (GO:0009059)	2937	1476	1370.89	+	1.08	2.97E-05	8.35E-04
cell projection organization (GO:0030030)	1248	698	582.52	+	1.2	1.50E-11	1.23E-09
vesicle-mediated transport (GO:0016192)	1311	750	611.93	+	1.23	3.69E-15	5.58E-13
response to ketone (GO:1901654)	222	148	103.62	+	1.43	1.77E-09	1.16E-07
regulation of adenylate cyclase-activating G protein-coupled receptor signaling pathway (GO:0106070)	20	17	9.34	+	1.82	5.36E-04	9.80E-03
muscle structure development (GO:0061061)	530	332	247.38	+	1.34	8.28E-14	9.97E-12
tissue development (GO:0009888)	1800	1026	840.17	+	1.22	4.42E-20	9.62E-18
skeletal muscle tissue development (GO:0007519)	151	94	70.48	+	1.33	1.49E-04	3.34E-03
striated muscle cell differentiation (GO:0051146)	227	144	105.96	+	1.36	4.19E-07	1.85E-05
organic acid catabolic process (GO:0016054)	228	131	106.42	+	1.23	1.31E-03	2.06E-02
neurogenesis (GO:0022008)	1413	880	659.54	+	1.33	3.49E-34	1.61E-31
gene expression (GO:0010467)	2534	1257	1182.78	+	1.06	1.65E-03	2.45E-02
response to radiation (GO:0009314)	451	248	210.51	+	1.18	4.03E-04	7.74E-03
positive regulation of attachment of mitotic spindle microtubules to kinetochore (GO:1902425)	8	8	3.73	+	2.14	2.25E-03	3.10E-02
regulation of primary metabolic process (GO:0080090)	5174	2655	2415.04	+	1.1	1.19E-14	1.63E-12
musculoskeletal movement (GO:0050881)	47	36	21.94	+	1.64	4.76E-05	1.25E-03
regulation of macromolecule metabolic process (GO:0060255)	5709	2888	2664.75	+	1.08	3.37E-12	3.10E-10
epithelium development (GO:0060429)	1129	636	526.98	+	1.21	2.47E-11	1.99E-09
regulation of actin filament length (GO:0030832)	152	92	70.95	+	1.3	7.68E-04	1.32E-02
positive regulation of protein polymerization (GO:0032273)	91	60	42.48	+	1.41	2.95E-04	5.94E-03
carboxylic acid catabolic process (GO:0046395)	228	131	106.42	+	1.23	1.31E-03	2.05E-02
embryonic organ morphogenesis (GO:0048562)	304	201	141.9	+	1.42	7.15E-12	6.23E-10
response to ATP (GO:0033198)	33	24	15.4	+	1.56	2.80E-03	3.70E-02
Rho protein signal transduction (GO:0007266)	67	45	31.27	+	1.44	8.36E-04	1.42E-02
camera-type eye development (GO:0043010)	363	216	169.44	+	1.27	9.23E-07	3.78E-05
regulation of cell differentiation (GO:0045595)	1563	927	729.55	+	1.27	2.79E-25	8.26E-23
developmental process (GO:0032502)	5830	3232	2721.23	+	1.19	1.97E-56	3.24E-53
positive regulation of RNA metabolic process (GO:0051254)	1804	1000	842.04	+	1.19	7.55E-15	1.11E-12
regulation of cellular process (GO:0050794)	11417	5768	5329.04	+	1.08	4.91E-35	2.42E-32
pyridine-containing compound metabolic process (GO:0072524)	130	79	60.68	+	1.3	1.42E-03	2.20E-02
Notch signaling pathway (GO:0007219)	118	75	55.08	+	1.36	2.75E-04	5.61E-03
negative regulation of organelle organization (GO:0010639)	337	185	157.3	+	1.18	2.44E-03	3.30E-02
cellular response to oxidative stress (GO:0034599)	225	128	105.02	+	1.22	2.43E-03	3.29E-02
negative regulation of programmed cell death (GO:0043069)	923	513	430.82	+	1.19	3.48E-08	1.82E-06
regulation of membrane potential (GO:0042391)	465	292	217.05	+	1.35	2.28E-12	2.18E-10
regulation of plasma membrane bounded cell projection organization (GO:0120035)	637	374	297.33	+	1.26	7.32E-10	5.07E-08
regulation of ATP metabolic process (GO:1903578)	78	51	36.41	+	1.4	9.28E-04	1.55E-02
localization within membrane (GO:0051668)	558	333	260.45	+	1.28	4.81E-10	3.39E-08
regulation of intracellular signal transduction (GO:1902531)	2005	1143	935.86	+	1.22	2.09E-22	5.63E-20
regulation of response to stimulus (GO:0048583)	4107	2269	1917	+	1.18	9.80E-35	4.68E-32
regulation of muscle system process (GO:0090257)	239	160	111.56	+	1.43	2.38E-10	1.72E-08
cell fate specification (GO:0001708)	90	60	42.01	+	1.43	1.77E-04	3.87E-03
cellular response to nitrogen compound (GO:1901699)	593	362	276.79	+	1.31	1.22E-12	1.25E-10
regulation of striated muscle contraction (GO:0006942)	100	64	46.68	+	1.37	5.78E-04	1.03E-02
regulation of cell communication (GO:0010646)	3546	2064	1655.14	+	1.25	1.30E-51	1.76E-48
pyridine-containing compound catabolic process (GO:0072526)	55	39	25.67	+	1.52	3.53E-04	6.92E-03
monoatomic cation transport (GO:0006812)	837	495	390.68	+	1.27	1.89E-13	2.15E-11
regulation of microtubule-based process (GO:0032886)	278	157	129.76	+	1.21	1.06E-03	1.72E-02
negative regulation of protein modification process (GO:0031400)	219	124	102.22	+	1.21	3.35E-03	4.28E-02
positive regulation of cytoskeleton organization (GO:0051495)	188	116	87.75	+	1.32	3.56E-05	9.74E-04
cytoskeleton organization (GO:0007010)	1277	724	596.06	+	1.21	1.60E-13	1.86E-11
response to temperature stimulus (GO:0009266)	163	102	76.08	+	1.34	5.15E-05	1.35E-03
entrainment of circadian clock (GO:0009649)	29	22	13.54	+	1.63	2.26E-03	3.09E-02
regulation of biosynthetic process (GO:0009889)	5195	2631	2424.84	+	1.09	3.78E-11	2.96E-09
regulation of protein depolymerization (GO:1901879)	96	60	44.81	+	1.34	2.01E-03	2.87E-02
negative regulation of catabolic process (GO:0009895)	366	214	170.84	+	1.25	6.41E-06	2.15E-04
regulation of protein polymerization (GO:0032271)	201	128	93.82	+	1.36	1.56E-06	6.02E-05
regulation of neuron apoptotic process (GO:0043523)	257	153	119.96	+	1.28	3.96E-05	1.06E-03
regulation of gene expression (GO:0010468)	4908	2465	2290.88	+	1.08	1.27E-08	7.22E-07
positive regulation of autophagy (GO:0010508)	162	98	75.62	+	1.3	4.72E-04	8.88E-03
nucleosome assembly (GO:0006334)	90	62	42.01	+	1.48	2.77E-05	7.87E-04
negative regulation of macromolecule metabolic process (GO:0010605)	2493	1352	1163.64	+	1.16	8.81E-16	1.43E-13
autophagy (GO:0006914)	336	190	156.83	+	1.21	2.68E-04	5.53E-03
skeletal muscle cell differentiation (GO:0035914)	63	43	29.41	+	1.46	8.58E-04	1.45E-02
regulation of glycolytic process (GO:0006110)	56	38	26.14	+	1.45	1.80E-03	2.62E-02
limbic system development (GO:0021761)	126	88	58.81	+	1.5	2.05E-07	9.65E-06
organophosphate catabolic process (GO:0046434)	190	109	88.69	+	1.23	3.39E-03	4.33E-02
pattern specification involved in kidney development (GO:0061004)	8	8	3.73	+	2.14	2.25E-03	3.08E-02
cell death (GO:0008219)	1112	627	519.04	+	1.21	2.73E-11	2.18E-09
glucose 6-phosphate metabolic process (GO:0051156)	24	19	11.2	+	1.7	1.63E-03	2.42E-02
regulation of synaptic plasticity (GO:0048167)	212	149	98.95	+	1.51	3.24E-12	3.00E-10
small molecule biosynthetic process (GO:0044283)	466	259	217.51	+	1.19	1.13E-04	2.63E-03
regulation of transport (GO:0051049)	1599	952	746.36	+	1.28	7.65E-27	2.41E-24
regulation of miRNA transcription (GO:1902893)	75	53	35.01	+	1.51	3.62E-05	9.87E-04
head development (GO:0060322)	802	462	374.34	+	1.23	2.90E-10	2.08E-08
response to muramyl dipeptide (GO:0032495)	21	18	9.8	+	1.84	2.91E-04	5.90E-03
carbohydrate catabolic process (GO:0016052)	125	82	58.35	+	1.41	2.88E-05	8.15E-04
regulation of signal transduction (GO:0009966)	3101	1788	1447.43	+	1.24	2.80E-40	2.44E-37
protein modification process (GO:0036211)	1739	886	811.7	+	1.09	2.00E-04	4.33E-03
regulation of apoptotic process (GO:0042981)	1465	823	683.81	+	1.2	4.50E-14	5.65E-12
localization (GO:0051179)	4549	2482	2123.31	+	1.17	1.77E-33	7.27E-31
actin-mediated cell contraction (GO:0070252)	84	54	39.21	+	1.38	1.37E-03	2.14E-02
regionalization (GO:0003002)	417	257	194.64	+	1.32	8.11E-10	5.59E-08
inorganic ion transmembrane transport (GO:0098660)	776	452	362.21	+	1.25	5.54E-11	4.32E-09
regulation of protein-containing complex assembly (GO:0043254)	432	248	201.64	+	1.23	6.88E-06	2.27E-04
plasma membrane bounded cell projection organization (GO:0120036)	1194	659	557.32	+	1.18	1.45E-09	9.64E-08
vesicle-mediated transport in synapse (GO:0099003)	170	106	79.35	+	1.34	5.25E-05	1.37E-03
biosynthetic process (GO:0009058)	3997	2058	1865.66	+	1.1	1.16E-11	9.68E-10
regulation of heart contraction (GO:0008016)	211	133	98.49	+	1.35	1.99E-06	7.46E-05
positive regulation of molecular function (GO:0044093)	580	314	270.72	+	1.16	2.78E-04	5.66E-03
positive regulation of insulin secretion (GO:0032024)	94	63	43.88	+	1.44	1.03E-04	2.43E-03
cellular component biogenesis (GO:0044085)	2762	1456	1289.2	+	1.13	9.67E-12	8.23E-10
cellular response to muramyl dipeptide (GO:0071225)	10	10	4.67	+	2.14	4.90E-04	9.17E-03
animal organ morphogenesis (GO:0009887)	986	622	460.23	+	1.35	3.35E-26	1.01E-23
inorganic cation import across plasma membrane (GO:0098659)	108	70	50.41	+	1.39	2.06E-04	4.44E-03
regulation of carbohydrate catabolic process (GO:0043470)	67	47	31.27	+	1.5	1.18E-04	2.72E-03
inorganic cation transmembrane transport (GO:0098662)	683	406	318.8	+	1.27	1.19E-11	9.87E-10
protein-containing complex assembly (GO:0065003)	1277	692	596.06	+	1.16	3.03E-08	1.62E-06
establishment of protein localization (GO:0045184)	1318	676	615.19	+	1.1	5.52E-04	9.99E-03
regulation of DNA-templated transcription (GO:0006355)	3389	1704	1581.86	+	1.08	4.29E-06	1.50E-04
macroautophagy (GO:0016236)	226	129	105.49	+	1.22	1.98E-03	2.84E-02
regulation of protein-containing complex disassembly (GO:0043244)	134	84	62.55	+	1.34	2.37E-04	5.00E-03
myeloid cell differentiation (GO:0030099)	315	181	147.03	+	1.23	1.30E-04	2.96E-03
exocytosis (GO:0006887)	244	142	113.89	+	1.25	3.65E-04	7.13E-03
regulation of protein modification by small protein conjugation or removal (GO:1903320)	239	138	111.56	+	1.24	6.68E-04	1.17E-02
negative regulation of intracellular signal transduction (GO:1902532)	725	424	338.4	+	1.25	9.87E-11	7.35E-09
negative regulation of protein metabolic process (GO:0051248)	551	313	257.19	+	1.22	1.46E-06	5.67E-05
purine-containing compound catabolic process (GO:0072523)	108	68	50.41	+	1.35	9.22E-04	1.54E-02
brain development (GO:0007420)	751	431	350.54	+	1.23	2.23E-09	1.43E-07
action potential (GO:0001508)	131	87	61.15	+	1.42	5.94E-06	2.01E-04
negative regulation of signal transduction (GO:0009968)	1384	804	646	+	1.24	1.45E-18	2.86E-16
response to starvation (GO:0042594)	223	129	104.09	+	1.24	9.07E-04	1.52E-02
phosphorylation (GO:0016310)	394	227	183.9	+	1.23	1.37E-05	4.22E-04
pyridine nucleotide catabolic process (GO:0019364)	52	37	24.27	+	1.52	4.23E-04	8.09E-03
monosaccharide metabolic process (GO:0005996)	191	124	89.15	+	1.39	3.92E-07	1.74E-05
purine nucleoside diphosphate catabolic process (GO:0009137)	54	39	25.21	+	1.55	1.77E-04	3.87E-03
negative regulation of metabolic process (GO:0009892)	2721	1478	1270.06	+	1.16	1.20E-17	2.22E-15
positive regulation of small molecule metabolic process (GO:0062013)	153	101	71.41	+	1.41	1.82E-06	6.90E-05
execution phase of apoptosis (GO:0097194)	50	36	23.34	+	1.54	3.29E-04	6.49E-03
in utero embryonic development (GO:0001701)	421	250	196.51	+	1.27	1.47E-07	7.00E-06
regulation of catabolic process (GO:0009894)	1034	594	482.63	+	1.23	1.31E-12	1.32E-10
cellular component assembly (GO:0022607)	2516	1334	1174.38	+	1.14	1.13E-11	9.42E-10
negative regulation of RNA biosynthetic process (GO:1902679)	1307	742	610.06	+	1.22	5.11E-14	6.31E-12
regulation of carbohydrate metabolic process (GO:0006109)	180	116	84.02	+	1.38	1.82E-06	6.91E-05
cellular macromolecule localization (GO:0070727)	1996	1055	931.66	+	1.13	6.15E-09	3.72E-07
response to light stimulus (GO:0009416)	332	199	154.97	+	1.28	1.23E-06	4.91E-05
biological_process (GO:0008150)	17724	8684	8272.92	+	1.05	2.61E-63	7.73E-60
regulation of membrane permeability (GO:0090559)	70	46	32.67	+	1.41	1.64E-03	2.45E-02
cardiac muscle tissue development (GO:0048738)	196	114	91.49	+	1.25	1.49E-03	2.27E-02
negative regulation of phosphorus metabolic process (GO:0010563)	178	113	83.08	+	1.36	7.20E-06	2.37E-04
positive regulation of metabolic process (GO:0009893)	3458	1904	1614.07	+	1.18	2.77E-27	8.91E-25
anterior/posterior pattern specification (GO:0009952)	218	145	101.75	+	1.42	4.22E-09	2.61E-07
release of cytochrome c from mitochondria (GO:0001836)	23	20	10.74	+	1.86	8.38E-05	2.06E-03
defense response to tumor cell (GO:0002357)	12	11	5.6	+	1.96	2.10E-03	2.97E-02
nervous system development (GO:0007399)	2279	1386	1063.75	+	1.3	1.33E-46	1.41E-43
biological regulation (GO:0065007)	12219	6175	5703.39	+	1.08	4.31E-41	3.99E-38
regulation of cell cycle (GO:0051726)	1071	547	499.9	+	1.09	3.11E-03	4.01E-02
animal organ development (GO:0048513)	2904	1685	1355.48	+	1.24	7.45E-40	5.81E-37
regulation of proteolysis involved in protein catabolic process (GO:1903050)	239	136	111.56	+	1.22	1.69E-03	2.50E-02
regulation of catalytic activity (GO:0050790)	600	332	280.06	+	1.19	1.82E-05	5.45E-04
regulation of blood circulation (GO:1903522)	264	167	123.23	+	1.36	7.20E-08	3.63E-06
MAPK cascade (GO:0000165)	219	128	102.22	+	1.25	4.95E-04	9.22E-03
potassium ion import across plasma membrane (GO:1990573)	46	35	21.47	+	1.63	7.71E-05	1.91E-03
positive regulation of cellular component organization (GO:0051130)	1112	636	519.04	+	1.23	6.30E-13	6.72E-11
response to abiotic stimulus (GO:0009628)	1135	664	529.78	+	1.25	2.31E-16	4.03E-14
organelle organization (GO:0006996)	3086	1584	1440.43	+	1.1	2.15E-08	1.17E-06
glycolytic process (GO:0006096)	48	35	22.4	+	1.56	3.86E-04	7.48E-03
phosphorus metabolic process (GO:0006793)	1430	794	667.47	+	1.19	3.96E-12	3.56E-10
regulation of purine nucleotide catabolic process (GO:0033121)	56	38	26.14	+	1.45	1.80E-03	2.63E-02
negative regulation of molecular function (GO:0044092)	354	206	165.23	+	1.25	1.26E-05	3.97E-04
membrane organization (GO:0061024)	775	427	361.74	+	1.18	1.76E-06	6.75E-05
negative regulation of biological process (GO:0048519)	5248	2923	2449.58	+	1.19	6.29E-52	9.32E-49
transcription by RNA polymerase II (GO:0006366)	448	243	209.11	+	1.16	1.32E-03	2.07E-02
positive regulation of transcription by RNA polymerase II (GO:0045944)	1250	697	583.45	+	1.19	3.45E-11	2.72E-09
intracellular transport (GO:0046907)	1200	612	560.12	+	1.09	2.12E-03	2.98E-02
regulated exocytosis (GO:0045055)	140	83	65.35	+	1.27	2.87E-03	3.76E-02
negative regulation of cellular response to insulin stimulus (GO:1900077)	46	32	21.47	+	1.49	2.67E-03	3.57E-02
regulation of glucose metabolic process (GO:0010906)	102	63	47.61	+	1.32	2.68E-03	3.57E-02
regulation of DNA-binding transcription factor activity (GO:0051090)	210	128	98.02	+	1.31	3.69E-05	9.97E-04
regulation of heart rate by cardiac conduction (GO:0086091)	43	31	20.07	+	1.54	1.07E-03	1.73E-02
purine ribonucleotide catabolic process (GO:0009154)	82	56	38.27	+	1.46	8.75E-05	2.13E-03
phototransduction (GO:0007602)	47	34	21.94	+	1.55	5.95E-04	1.05E-02
positive regulation of protein metabolic process (GO:0051247)	817	440	381.35	+	1.15	2.79E-05	7.91E-04
endomembrane system organization (GO:0010256)	585	325	273.06	+	1.19	1.43E-05	4.39E-04
regulation of microtubule polymerization or depolymerization (GO:0031110)	104	65	48.54	+	1.34	1.50E-03	2.27E-02
cardiac muscle cell action potential (GO:0086001)	58	39	27.07	+	1.44	2.17E-03	3.03E-02
cellular response to abiotic stimulus (GO:0071214)	332	191	154.97	+	1.23	7.78E-05	1.92E-03
regulation of metabolic process (GO:0019222)	6273	3214	2928.01	+	1.1	4.32E-18	8.43E-16
polyol metabolic process (GO:0019751)	98	62	45.74	+	1.36	1.09E-03	1.75E-02
actin filament bundle assembly (GO:0051017)	62	45	28.94	+	1.55	5.43E-05	1.41E-03
regulation of biological process (GO:0050789)	11815	5972	5514.81	+	1.08	3.34E-38	2.15E-35
aldehyde metabolic process (GO:0006081)	68	48	31.74	+	1.51	7.80E-05	1.92E-03
establishment of localization in cell (GO:0051649)	1651	861	770.63	+	1.12	3.61E-06	1.28E-04
nucleoside diphosphate metabolic process (GO:0009132)	86	58	40.14	+	1.44	1.25E-04	2.85E-03
cardiac muscle contraction (GO:0060048)	86	56	40.14	+	1.4	7.05E-04	1.22E-02
negative regulation of developmental process (GO:0051093)	934	575	435.96	+	1.32	1.08E-20	2.54E-18
muscle organ development (GO:0007517)	324	202	151.23	+	1.34	1.54E-08	8.60E-07
small GTPase-mediated signal transduction (GO:0007264)	267	164	124.63	+	1.32	1.27E-06	5.02E-05
synaptic vesicle cycle (GO:0099504)	151	96	70.48	+	1.36	3.65E-05	9.88E-04
central nervous system development (GO:0007417)	1040	616	485.43	+	1.27	1.03E-16	1.83E-14
regulation of multicellular organismal process (GO:0051239)	2972	1715	1387.22	+	1.24	1.16E-38	8.59E-36
positive regulation of cellular process (GO:0048522)	5813	3238	2713.3	+	1.19	1.72E-59	3.64E-56
actin filament-based movement (GO:0030048)	107	67	49.94	+	1.34	1.24E-03	1.97E-02
striated muscle cell development (GO:0055002)	143	94	66.75	+	1.41	4.60E-06	1.58E-04
establishment or maintenance of cell polarity (GO:0007163)	209	124	97.55	+	1.27	2.73E-04	5.58E-03
regulation of supramolecular fiber organization (GO:1902903)	397	239	185.31	+	1.29	6.13E-08	3.13E-06
protein complex oligomerization (GO:0051259)	271	160	126.49	+	1.26	4.84E-05	1.27E-03
negative regulation of apoptotic process (GO:0043066)	888	494	414.49	+	1.19	5.18E-08	2.66E-06
apoptotic signaling pathway (GO:0097190)	339	188	158.23	+	1.19	1.18E-03	1.89E-02
cellular component disassembly (GO:0022411)	302	167	140.96	+	1.18	2.98E-03	3.89E-02
negative regulation of protein depolymerization (GO:1901880)	72	47	33.61	+	1.4	1.90E-03	2.74E-02
striated muscle tissue development (GO:0014706)	337	199	157.3	+	1.27	4.56E-06	1.57E-04
cellular response to metal ion (GO:0071248)	184	112	85.88	+	1.3	1.40E-04	3.15E-03
muscle contraction (GO:0006936)	243	166	113.42	+	1.46	8.88E-12	7.61E-10
renal system pattern specification (GO:0072048)	8	8	3.73	+	2.14	2.25E-03	3.09E-02
ribonucleotide catabolic process (GO:0009261)	89	58	41.54	+	1.4	5.80E-04	1.04E-02
positive regulation of supramolecular fiber organization (GO:1902905)	177	115	82.62	+	1.39	1.02E-06	4.14E-05
hepoxilin metabolic process (GO:0051121)	8	8	3.73	+	2.14	2.25E-03	3.09E-02
glucose metabolic process (GO:0006006)	123	77	57.41	+	1.34	5.20E-04	9.56E-03
system development (GO:0048731)	3629	2164	1693.89	+	1.28	1.84E-66	9.09E-63
regulation of macromolecule biosynthetic process (GO:0010556)	5014	2524	2340.35	+	1.08	2.55E-09	1.63E-07
anatomical structure development (GO:0048856)	5304	2996	2475.72	+	1.21	6.40E-62	1.58E-58
cell differentiation in spinal cord (GO:0021515)	53	41	24.74	+	1.66	6.15E-06	2.07E-04
cell differentiation (GO:0030154)	3752	2094	1751.3	+	1.2	3.12E-35	1.59E-32
cellular response to oxygen-containing compound (GO:1901701)	1063	625	496.17	+	1.26	4.78E-16	8.15E-14
regulation of programmed cell death (GO:0043067)	1513	848	706.21	+	1.2	3.78E-14	4.78E-12
regulation of monoatomic ion transmembrane transport (GO:0034765)	302	190	140.96	+	1.35	1.34E-08	7.58E-07
glutamine family amino acid metabolic process (GO:0009064)	64	42	29.87	+	1.41	2.49E-03	3.35E-02
negative regulation of transcription by RNA polymerase II (GO:0000122)	963	558	449.49	+	1.24	7.49E-13	7.93E-11
regulation of protein metabolic process (GO:0051246)	1512	835	705.75	+	1.18	5.32E-12	4.70E-10
apoptotic process (GO:0006915)	1068	602	498.5	+	1.21	7.77E-11	5.90E-09
regulation of actin filament polymerization (GO:0030833)	129	85	60.21	+	1.41	1.19E-05	3.78E-04
negative regulation of nucleobase-containing compound metabolic process (GO:0045934)	1542	865	719.75	+	1.2	1.48E-14	2.00E-12
negative regulation of gene expression (GO:0010629)	1044	553	487.3	+	1.13	3.00E-05	8.39E-04
catabolic process (GO:0009056)	2040	1109	952.2	+	1.16	2.74E-13	3.05E-11
cellular component organization (GO:0016043)	5717	3059	2668.49	+	1.15	4.80E-34	2.16E-31
regulation of microtubule cytoskeleton organization (GO:0070507)	170	102	79.35	+	1.29	4.94E-04	9.22E-03
positive regulation of macromolecule metabolic process (GO:0010604)	3138	1702	1464.7	+	1.16	3.37E-20	7.57E-18
chromatin remodeling (GO:0006338)	649	344	302.93	+	1.14	1.19E-03	1.90E-02
regulation of intracellular transport (GO:0032386)	270	151	126.03	+	1.2	2.56E-03	3.44E-02
phagolysosome assembly (GO:0001845)	19	16	8.87	+	1.8	9.82E-04	1.62E-02
cellular response to calcium ion (GO:0071277)	79	53	36.87	+	1.44	2.72E-04	5.60E-03
regulation of metaphase plate congression (GO:0090235)	15	13	7	+	1.86	2.81E-03	3.70E-02
regulation of cell projection organization (GO:0031344)	655	383	305.73	+	1.25	9.61E-10	6.59E-08
regulation of localization (GO:0032879)	2010	1197	938.2	+	1.28	5.25E-34	2.29E-31
vacuole organization (GO:0007033)	203	121	94.75	+	1.28	2.24E-04	4.77E-03
regulation of cell shape (GO:0008360)	140	84	65.35	+	1.29	1.61E-03	2.41E-02
negative regulation of nucleotide metabolic process (GO:0045980)	29	24	13.54	+	1.77	1.03E-04	2.42E-03
negative regulation of supramolecular fiber organization (GO:1902904)	160	98	74.68	+	1.31	2.34E-04	4.95E-03
regulation of cellular response to stress (GO:0080135)	538	293	251.12	+	1.17	2.73E-04	5.59E-03
ribonucleoside diphosphate metabolic process (GO:0009185)	81	55	37.81	+	1.45	1.28E-04	2.91E-03
regulation of anatomical structure size (GO:0090066)	509	314	237.58	+	1.32	7.82E-12	6.78E-10
monoatomic cation transmembrane transport (GO:0098655)	698	413	325.8	+	1.27	1.96E-11	1.60E-09
positive regulation of synaptic plasticity (GO:0031915)	10	10	4.67	+	2.14	4.90E-04	9.16E-03
process utilizing autophagic mechanism (GO:0061919)	336	190	156.83	+	1.21	2.68E-04	5.52E-03
regulation of cellular component organization (GO:0051128)	2486	1437	1160.37	+	1.24	2.61E-32	1.05E-29
nucleobase-containing compound catabolic process (GO:0034655)	352	199	164.3	+	1.21	1.95E-04	4.24E-03
actin filament-based process (GO:0030029)	617	393	287.99	+	1.36	7.94E-18	1.49E-15
positive regulation of cellular component biogenesis (GO:0044089)	502	288	234.32	+	1.23	1.45E-06	5.65E-05
embryonic morphogenesis (GO:0048598)	608	385	283.79	+	1.36	6.18E-17	1.12E-14
ADP metabolic process (GO:0046031)	58	42	27.07	+	1.55	9.72E-05	2.34E-03
regulation of RNA metabolic process (GO:0051252)	3661	1828	1708.82	+	1.07	1.37E-05	4.23E-04
cellular response to starvation (GO:0009267)	188	109	87.75	+	1.24	1.99E-03	2.84E-02
skeletal muscle organ development (GO:0060538)	165	103	77.02	+	1.34	5.70E-05	1.46E-03
anatomical structure morphogenesis (GO:0009653)	2270	1348	1059.55	+	1.27	7.51E-38	4.64E-35
response to ischemia (GO:0002931)	62	44	28.94	+	1.52	1.67E-04	3.68E-03
neurotransmitter transport (GO:0006836)	142	100	66.28	+	1.51	1.39E-08	7.82E-07
regulation of actin polymerization or depolymerization (GO:0008064)	149	92	69.55	+	1.32	2.63E-04	5.45E-03
actin filament bundle organization (GO:0061572)	65	46	30.34	+	1.52	9.43E-05	2.28E-03
myofibril assembly (GO:0030239)	68	45	31.74	+	1.42	1.41E-03	2.19E-02
regulation of dendrite development (GO:0050773)	100	64	46.68	+	1.37	5.78E-04	1.03E-02
positive regulation of developmental process (GO:0051094)	1328	781	619.86	+	1.26	6.20E-20	1.31E-17
purine nucleotide catabolic process (GO:0006195)	91	60	42.48	+	1.41	2.95E-04	5.95E-03
cellular localization (GO:0051641)	2706	1450	1263.06	+	1.15	1.35E-14	1.83E-12
neuromuscular process (GO:0050905)	169	117	78.88	+	1.48	3.61E-09	2.28E-07
sarcomere organization (GO:0045214)	43	31	20.07	+	1.54	1.07E-03	1.73E-02
hexose metabolic process (GO:0019318)	168	111	78.42	+	1.42	4.95E-07	2.14E-05
regulation of biological quality (GO:0065008)	3003	1725	1401.69	+	1.23	1.99E-37	1.13E-34
regulation of purine nucleotide metabolic process (GO:1900542)	87	57	40.61	+	1.4	5.02E-04	9.34E-03
supramolecular fiber organization (GO:0097435)	609	365	284.26	+	1.28	3.30E-11	2.61E-09
import across plasma membrane (GO:0098739)	169	107	78.88	+	1.36	1.75E-05	5.31E-04
negative regulation of response to stimulus (GO:0048585)	1732	987	808.43	+	1.22	3.19E-19	6.48E-17
positive regulation of programmed cell death (GO:0043068)	542	314	252.99	+	1.24	1.17E-07	5.70E-06
sensory organ development (GO:0007423)	626	376	292.19	+	1.29	1.11E-11	9.36E-10
regulation of organelle organization (GO:0033043)	1179	673	550.31	+	1.22	1.86E-13	2.14E-11
negative regulation of phosphate metabolic process (GO:0045936)	178	113	83.08	+	1.36	7.20E-06	2.36E-04
small molecule catabolic process (GO:0044282)	354	205	165.23	+	1.24	2.07E-05	6.12E-04
nucleotide catabolic process (GO:0009166)	114	71	53.21	+	1.33	9.22E-04	1.54E-02
regulation of protein localization (GO:0032880)	907	530	423.35	+	1.25	4.32E-13	4.70E-11
regulation of post-translational protein modification (GO:1901873)	244	142	113.89	+	1.25	3.65E-04	7.12E-03
regulation of nucleobase-containing compound metabolic process (GO:0019219)	3961	1985	1848.85	+	1.07	1.43E-06	5.58E-05
macromolecule catabolic process (GO:0009057)	1057	549	493.37	+	1.11	4.41E-04	8.40E-03
cellular developmental process (GO:0048869)	3755	2097	1752.7	+	1.2	1.64E-35	9.02E-33
positive regulation of fatty acid metabolic process (GO:0045923)	38	28	17.74	+	1.58	9.33E-04	1.55E-02
potassium ion transmembrane transport (GO:0071805)	168	120	78.42	+	1.53	8.53E-11	6.41E-09
regulation of molecular function (GO:0065009)	1011	575	471.9	+	1.22	3.00E-11	2.39E-09
actin filament organization (GO:0007015)	277	178	129.29	+	1.38	4.15E-09	2.57E-07
embryonic organ development (GO:0048568)	468	303	218.45	+	1.39	2.57E-15	3.92E-13
positive regulation of actin filament polymerization (GO:0030838)	52	35	24.27	+	1.44	3.22E-03	4.13E-02
negative regulation of B cell apoptotic process (GO:0002903)	15	13	7	+	1.86	2.81E-03	3.69E-02
regulation of cellular localization (GO:0060341)	1019	599	475.63	+	1.26	2.27E-15	3.51E-13
negative regulation of ATP metabolic process (GO:1903579)	25	20	11.67	+	1.71	9.49E-04	1.58E-02
transport (GO:0006810)	3722	2041	1737.3	+	1.17	3.77E-28	1.30E-25
embryonic skeletal system morphogenesis (GO:0048704)	94	61	43.88	+	1.39	3.98E-04	7.67E-03
protein homooligomerization (GO:0051260)	207	127	96.62	+	1.31	2.38E-05	6.87E-04
muscle cell differentiation (GO:0042692)	290	184	135.36	+	1.36	9.43E-09	5.54E-07
regulation of phosphorus metabolic process (GO:0051174)	605	342	282.39	+	1.21	9.84E-07	4.02E-05
metal ion transport (GO:0030001)	660	412	308.06	+	1.34	1.83E-16	3.22E-14
cell fate commitment (GO:0045165)	262	166	122.29	+	1.36	6.41E-08	3.25E-06
chordate embryonic development (GO:0043009)	691	416	322.53	+	1.29	5.32E-13	5.71E-11
negative regulation of phosphatidylinositol 3-kinase/protein kinase B signal transduction (GO:0051898)	62	44	28.94	+	1.52	1.67E-04	3.68E-03
positive regulation of proteolysis involved in protein catabolic process (GO:1903052)	138	82	64.41	+	1.27	2.70E-03	3.59E-02
negative regulation of macromolecule biosynthetic process (GO:0010558)	2118	1158	988.61	+	1.17	8.29E-15	1.20E-12
response to calcium ion (GO:0051592)	138	83	64.41	+	1.29	1.51E-03	2.28E-02
regulation of developmental process (GO:0050793)	2457	1454	1146.84	+	1.27	6.30E-40	5.18E-37
microtubule polymerization or depolymerization (GO:0031109)	62	41	28.94	+	1.42	3.04E-03	3.93E-02
positive regulation of nucleobase-containing compound metabolic process (GO:0045935)	1994	1099	930.73	+	1.18	2.23E-15	3.51E-13
nucleosome organization (GO:0034728)	110	72	51.34	+	1.4	7.64E-05	1.90E-03
positive regulation of biological process (GO:0048518)	6113	3379	2853.33	+	1.18	4.39E-58	8.13E-55
striated muscle contraction (GO:0006941)	127	83	59.28	+	1.4	2.37E-05	6.88E-04
intracellular signal transduction (GO:0035556)	1778	981	829.91	+	1.18	6.39E-14	7.83E-12
calcium-mediated signaling (GO:0019722)	172	104	80.28	+	1.3	2.93E-04	5.93E-03
protein phosphorylation (GO:0006468)	349	199	162.9	+	1.22	1.16E-04	2.68E-03
regulation of system process (GO:0044057)	563	371	262.79	+	1.41	1.74E-20	4.03E-18
embryo development (GO:0009790)	1078	650	503.17	+	1.29	3.38E-20	7.47E-18
signal release from synapse (GO:0099643)	88	61	41.08	+	1.49	2.24E-05	6.57E-04
regulation of muscle adaptation (GO:0043502)	81	59	37.81	+	1.56	2.89E-06	1.05E-04
negative regulation of biosynthetic process (GO:0009890)	2191	1202	1022.68	+	1.18	5.41E-16	9.10E-14
muscle system process (GO:0003012)	296	191	138.16	+	1.38	7.01E-10	4.88E-08
actin cytoskeleton organization (GO:0030036)	543	346	253.45	+	1.37	8.12E-16	1.35E-13
muscle filament sliding (GO:0030049)	15	13	7	+	1.86	2.81E-03	3.69E-02
metabolic process (GO:0008152)	7642	3968	3567.01	+	1.11	4.67E-31	1.77E-28
nitrogen compound transport (GO:0071705)	1537	798	717.42	+	1.11	2.09E-05	6.17E-04
regulation of G0 to G1 transition (GO:0070316)	37	27	17.27	+	1.56	1.48E-03	2.28E-02
ADP catabolic process (GO:0046032)	51	37	23.8	+	1.55	2.11E-04	4.53E-03
programmed cell death (GO:0012501)	1107	625	516.71	+	1.21	2.43E-11	1.97E-09
lysosomal transport (GO:0007041)	129	79	60.21	+	1.31	9.97E-04	1.64E-02
negative regulation of cellular process (GO:0048523)	5027	2798	2346.42	+	1.19	1.08E-48	1.23E-45
response to organophosphorus (GO:0046683)	129	84	60.21	+	1.4	2.71E-05	7.73E-04
cellular component organization or biogenesis (GO:0071840)	5931	3160	2768.38	+	1.14	1.72E-33	7.27E-31
positive regulation of macromolecule biosynthetic process (GO:0010557)	2554	1396	1192.11	+	1.17	6.77E-18	1.29E-15
regulation of actin filament organization (GO:0110053)	269	159	125.56	+	1.27	4.55E-05	1.21E-03
regulation of vesicle-mediated transport (GO:0060627)	550	322	256.72	+	1.25	1.99E-08	1.09E-06
response to oxygen-containing compound (GO:1901700)	1550	910	723.48	+	1.26	5.99E-23	1.71E-20
protein metabolic process (GO:0019538)	3342	1746	1559.92	+	1.12	2.02E-12	1.95E-10
cellular response to environmental stimulus (GO:0104004)	332	191	154.97	+	1.23	7.78E-05	1.92E-03
endocytosis (GO:0006897)	508	304	237.12	+	1.28	1.78E-09	1.16E-07
regulation of autophagy (GO:0010506)	367	214	171.3	+	1.25	6.79E-06	2.25E-04
organelle localization (GO:0051640)	552	298	257.65	+	1.16	5.32E-04	9.77E-03
purine nucleoside diphosphate metabolic process (GO:0009135)	70	50	32.67	+	1.53	3.35E-05	9.28E-04
establishment of localization (GO:0051234)	4006	2191	1869.86	+	1.17	1.14E-29	4.03E-27
positive regulation of protein localization (GO:1903829)	505	299	235.72	+	1.27	1.41E-08	7.90E-07
protein-containing complex organization (GO:0043933)	1433	775	668.87	+	1.16	6.60E-09	3.97E-07
regulation of cell morphogenesis (GO:0022604)	245	151	114.36	+	1.32	3.01E-06	1.08E-04
muscle tissue development (GO:0060537)	356	210	166.17	+	1.26	2.86E-06	1.04E-04
muscle cell development (GO:0055001)	172	113	80.28	+	1.41	6.74E-07	2.82E-05
generation of neurons (GO:0048699)	1218	753	568.52	+	1.32	9.80E-28	3.23E-25
multicellular organism development (GO:0007275)	4029	2376	1880.59	+	1.26	4.66E-68	3.45E-64
synaptic vesicle exocytosis (GO:0016079)	65	44	30.34	+	1.45	7.04E-04	1.22E-02
formate metabolic process (GO:0015942)	8	8	3.73	+	2.14	2.25E-03	3.08E-02
positive regulation of catabolic process (GO:0009896)	533	306	248.79	+	1.23	6.10E-07	2.60E-05
nucleoside phosphate catabolic process (GO:1901292)	134	81	62.55	+	1.3	1.67E-03	2.47E-02
generation of precursor metabolites and energy (GO:0006091)	371	201	173.17	+	1.16	3.83E-03	4.79E-02
actin-myosin filament sliding (GO:0033275)	17	15	7.93	+	1.89	8.27E-04	1.41E-02
phosphate-containing compound metabolic process (GO:0006796)	1427	793	666.07	+	1.19	3.73E-12	3.37E-10
cellular response to nutrient levels (GO:0031669)	246	142	114.82	+	1.24	5.03E-04	9.34E-03
positive regulation of apoptotic process (GO:0043065)	525	303	245.05	+	1.24	3.16E-07	1.45E-05
response to purine-containing compound (GO:0014074)	149	98	69.55	+	1.41	3.09E-06	1.11E-04
nucleoside diphosphate catabolic process (GO:0009134)	59	40	27.54	+	1.45	1.49E-03	2.27E-02
regulation of intrinsic apoptotic signaling pathway (GO:2001242)	182	112	84.95	+	1.32	6.85E-05	1.72E-03
macromolecule modification (GO:0043412)	1926	976	898.99	+	1.09	2.41E-04	5.07E-03
regulation of cellular component size (GO:0032535)	360	219	168.03	+	1.3	6.17E-08	3.14E-06
negative regulation of purine nucleotide metabolic process (GO:1900543)	28	23	13.07	+	1.76	1.81E-04	3.94E-03
macromolecule localization (GO:0033036)	2411	1272	1125.37	+	1.13	2.16E-10	1.57E-08
regulation of actin filament-based process (GO:0032970)	396	235	184.84	+	1.27	4.19E-07	1.84E-05
positive regulation of RNA biosynthetic process (GO:1902680)	1682	941	785.1	+	1.2	2.27E-15	3.53E-13
regulation of mitochondrion organization (GO:0010821)	118	71	55.08	+	1.29	3.95E-03	4.93E-02
skeletal muscle fiber development (GO:0048741)	32	27	14.94	+	1.81	1.85E-05	5.50E-04
regulation of protein catabolic process (GO:0042176)	374	213	174.57	+	1.22	6.70E-05	1.68E-03
organophosphate biosynthetic process (GO:0090407)	567	303	264.66	+	1.14	1.16E-03	1.87E-02
potassium ion transport (GO:0006813)	186	131	86.82	+	1.51	6.10E-11	4.73E-09
regulation of anatomical structure morphogenesis (GO:0022603)	838	528	391.15	+	1.35	4.36E-22	1.13E-19
negative regulation of DNA-templated transcription (GO:0045892)	1298	742	605.86	+	1.22	5.60E-15	8.38E-13
hippocampus development (GO:0021766)	94	68	43.88	+	1.55	6.51E-07	2.74E-05
cortical actin cytoskeleton organization (GO:0030866)	40	28	18.67	+	1.5	3.82E-03	4.79E-02
regulation of signaling (GO:0023051)	3541	2060	1652.81	+	1.25	2.73E-51	3.37E-48
dendrite development (GO:0016358)	116	77	54.14	+	1.42	2.19E-05	6.46E-04
regulation of generation of precursor metabolites and energy (GO:0043467)	137	85	63.95	+	1.33	3.89E-04	7.54E-03
regulation of small GTPase mediated signal transduction (GO:0051056)	310	179	144.7	+	1.24	9.15E-05	2.23E-03
pallium development (GO:0021543)	197	126	91.95	+	1.37	1.22E-06	4.89E-05
embryo development ending in birth or egg hatching (GO:0009792)	710	425	331.4	+	1.28	8.30E-13	8.72E-11
hepoxilin biosynthetic process (GO:0051122)	8	8	3.73	+	2.14	2.25E-03	3.09E-02
negative regulation of insulin receptor signaling pathway (GO:0046627)	45	31	21	+	1.48	3.96E-03	4.95E-02
regulation of cytosolic calcium ion concentration (GO:0051480)	57	45	26.61	+	1.69	7.80E-07	3.22E-05
negative regulation of RNA metabolic process (GO:0051253)	1415	796	660.47	+	1.21	7.84E-14	9.52E-12
regulation of cell development (GO:0060284)	825	477	385.08	+	1.24	6.19E-11	4.78E-09
regulation of actin cytoskeleton organization (GO:0032956)	352	211	164.3	+	1.28	6.21E-07	2.64E-05
purine ribonucleoside diphosphate catabolic process (GO:0009181)	54	39	25.21	+	1.55	1.77E-04	3.88E-03
negative regulation of cell communication (GO:0010648)	1480	865	690.81	+	1.25	5.64E-21	1.44E-18
spinal cord motor neuron differentiation (GO:0021522)	31	23	14.47	+	1.59	3.23E-03	4.14E-02
response to heat (GO:0009408)	92	58	42.94	+	1.35	2.21E-03	3.07E-02
skeletal muscle contraction (GO:0003009)	35	28	16.34	+	1.71	6.51E-05	1.64E-03
neuron differentiation (GO:0030182)	1138	705	531.18	+	1.33	2.33E-26	7.21E-24
negative regulation of cell differentiation (GO:0045596)	677	419	316	+	1.33	8.30E-16	1.37E-13
glyceraldehyde-3-phosphate metabolic process (GO:0019682)	12	12	5.6	+	2.14	1.07E-04	2.50E-03
cellular process (GO:0009987)	15563	7929	7264.25	+	1.09	1.89E-105	2.80E-101
neurotransmitter secretion (GO:0007269)	88	61	41.08	+	1.49	2.24E-05	6.58E-04
negative regulation of cellular component organization (GO:0051129)	699	403	326.27	+	1.24	3.99E-09	2.49E-07
regulation of nucleotide metabolic process (GO:0006140)	88	58	41.08	+	1.41	3.56E-04	6.97E-03
potassium ion homeostasis (GO:0055075)	36	29	16.8	+	1.73	3.76E-05	1.01E-03
negative regulation of signaling (GO:0023057)	1481	865	691.28	+	1.25	7.51E-21	1.86E-18
negative regulation of protein-containing complex disassembly (GO:0043242)	82	53	38.27	+	1.38	1.21E-03	1.93E-02
primary metabolic process (GO:0044238)	6778	3496	3163.73	+	1.11	6.12E-23	1.71E-20
nucleotide metabolic process (GO:0009117)	434	234	202.58	+	1.16	2.54E-03	3.40E-02
regulation of transcription by RNA polymerase II (GO:0006357)	2642	1328	1233.19	+	1.08	7.87E-05	1.94E-03
regulation of phosphate metabolic process (GO:0019220)	604	341	281.93	+	1.21	1.19E-06	4.78E-05
positive regulation of cell differentiation (GO:0045597)	869	510	405.62	+	1.26	5.06E-13	5.47E-11
regulation of small molecule metabolic process (GO:0062012)	337	212	157.3	+	1.35	2.03E-09	1.32E-07
positive regulation of DNA-templated transcription (GO:0045893)	1680	941	784.16	+	1.2	1.45E-15	2.31E-13
epithelial cell differentiation (GO:0030855)	657	353	306.66	+	1.15	2.52E-04	5.27E-03
fructose metabolic process (GO:0006000)	14	13	6.53	+	1.99	5.44E-04	9.89E-03
regulation of nucleotide catabolic process (GO:0030811)	56	38	26.14	+	1.45	1.80E-03	2.62E-02
heart development (GO:0007507)	573	336	267.46	+	1.26	6.64E-09	3.98E-07
regulation of exocytosis (GO:0017157)	190	109	88.69	+	1.23	3.39E-03	4.33E-02
regulation of cellular component biogenesis (GO:0044087)	1025	587	478.43	+	1.23	3.43E-12	3.14E-10
small molecule metabolic process (GO:0044281)	1576	870	735.62	+	1.18	2.07E-12	1.99E-10
regulation of neuron projection development (GO:0010975)	439	268	204.91	+	1.31	1.19E-09	8.06E-08
detoxification of inorganic compound (GO:0061687)	24	4	11.2	-	0.36	3.36E-03	4.30E-02
detection of chemical stimulus involved in sensory perception of smell (GO:0050911)	440	77	205.38	-	0.37	1.91E-38	1.35E-35
detoxification of copper ion (GO:0010273)	17	0	7.93	-	< 0.01	2.50E-05	7.17E-04
defense response to bacterium (GO:0042742)	316	111	147.5	-	0.75	3.16E-05	8.81E-04
Unclassified (UNCLASSIFIED)	2856	922	1333.08	-	0.69	2.61E-63	9.66E-60
natural killer cell activation (GO:0030101)	68	19	31.74	-	0.6	2.12E-03	2.98E-02
adaptive immune response (GO:0002250)	683	159	318.8	-	0.5	1.03E-37	6.08E-35
cell killing (GO:0001906)	180	63	84.02	-	0.75	1.59E-03	2.38E-02
lymphocyte mediated immunity (GO:0002449)	265	76	123.69	-	0.61	1.91E-09	1.24E-07
B cell mediated immunity (GO:0019724)	189	42	88.22	-	0.48	3.58E-12	3.26E-10
immunoglobulin mediated immune response (GO:0016064)	184	40	85.88	-	0.47	2.94E-12	2.77E-10
sensory perception of smell (GO:0007608)	472	98	220.31	-	0.44	3.37E-32	1.32E-29
sensory perception (GO:0007600)	1002	399	467.7	-	0.85	8.45E-06	2.73E-04
humoral immune response (GO:0006959)	271	95	126.49	-	0.75	1.07E-04	2.51E-03
antimicrobial humoral response (GO:0019730)	166	59	77.48	-	0.76	3.82E-03	4.79E-02
detection of stimulus involved in sensory perception (GO:0050906)	564	133	263.25	-	0.51	2.00E-30	7.39E-28
immune system process (GO:0002376)	2409	1010	1124.43	-	0.9	6.39E-07	2.71E-05
adaptive immune response based on somatic recombination of immune receptors built from immunoglobulin superfamily domains (GO:0002460)	268	82	125.09	-	0.66	9.08E-08	4.51E-06
detection of stimulus (GO:0051606)	690	203	322.07	-	0.63	7.32E-21	1.84E-18
stress response to copper ion (GO:1990169)	17	0	7.93	-	< 0.01	2.50E-05	7.15E-04
detection of chemical stimulus (GO:0009593)	523	109	244.12	-	0.45	2.15E-35	1.14E-32
detection of chemical stimulus involved in sensory perception (GO:0050907)	487	92	227.31	-	0.4	2.20E-38	1.48E-35
leukocyte mediated immunity (GO:0002443)	323	111	150.76	-	0.74	8.13E-06	2.64E-04
G protein-coupled receptor signaling pathway (GO:0007186)	1263	531	589.52	-	0.9	6.57E-04	1.15E-02
immune response (GO:0006955)	1741	634	812.64	-	0.78	1.94E-19	3.99E-17
immune effector process (GO:0002252)	498	191	232.45	-	0.82	1.58E-04	3.51E-03
sensory perception of chemical stimulus (GO:0007606)	551	130	257.19	-	0.51	9.67E-30	3.49E-27
Analysis Type:	PANTHER Overrepresentation Test (Released 20240807)
Annotation Version and Release Date:	GO Ontology database DOI: 10.5281/zenodo.15066566 Released 2025-03-16
Analyzed List:	upload_1 (Homo sapiens)
Reference List:	Homo sapiens (all genes in database)
Test Type:	FISHER
Correction:	FDR

## Sheet: signalp_go_terms
Analysis Type:	PANTHER Overrepresentation Test (Released 20240807)
Annotation Version and Release Date:	GO Ontology database DOI: 10.5281/zenodo.15066566 Released 2025-03-16
Analyzed List:	upload_1 (Homo sapiens)
Reference List:	Homo sapiens (all genes in database)
Test Type:	FISHER
Correction:	FDR
GO biological process complete	Homo sapiens - REFLIST (20580)	upload_1 (3412)	upload_1 (expected)	upload_1 (over/under)	upload_1 (fold Enrichment)	upload_1 (raw P-value)	upload_1 (FDR)
negative regulation of leukocyte tethering or rolling (GO:1903237)	4	4	0.66	+	6.03	7.54E-04	5.55E-03
disruption of cellular anatomical structure in another organism (GO:0140975)	5	5	0.83	+	6.03	1.25E-04	1.13E-03
bud outgrowth involved in lung branching (GO:0060447)	3	3	0.5	+	6.03	4.55E-03	2.61E-02
complement activation, alternative pathway (GO:0006957)	15	15	2.49	+	6.03	1.92E-12	5.28E-11
negative regulation of antigen processing and presentation of peptide antigen (GO:0002584)	4	4	0.66	+	6.03	7.54E-04	5.54E-03
negative regulation of antigen processing and presentation of peptide or polysaccharide antigen via MHC class II (GO:0002581)	3	3	0.5	+	6.03	4.55E-03	2.61E-02
peptide antigen assembly with MHC class I protein complex (GO:0002502)	6	6	0.99	+	6.03	2.07E-05	2.27E-04
cyclooxygenase pathway (GO:0019371)	3	3	0.5	+	6.03	4.55E-03	2.61E-02
trigeminal nerve structural organization (GO:0021637)	6	6	0.99	+	6.03	2.07E-05	2.27E-04
trigeminal nerve morphogenesis (GO:0021636)	6	6	0.99	+	6.03	2.07E-05	2.26E-04
positive regulation of corticosterone secretion (GO:2000854)	3	3	0.5	+	6.03	4.55E-03	2.61E-02
cellular response to norepinephrine stimulus (GO:0071874)	3	3	0.5	+	6.03	4.55E-03	2.61E-02
response to norepinephrine (GO:0071873)	3	3	0.5	+	6.03	4.55E-03	2.61E-02
regulation of activation of membrane attack complex (GO:0001969)	3	3	0.5	+	6.03	4.55E-03	2.61E-02
metanephric glomerular mesangium development (GO:0072223)	3	3	0.5	+	6.03	4.55E-03	2.61E-02
MHC class I protein complex assembly (GO:0002397)	6	6	0.99	+	6.03	2.07E-05	2.26E-04
regulation of basement membrane organization (GO:0110011)	6	6	0.99	+	6.03	2.07E-05	2.26E-04
cellular response to triacyl bacterial lipopeptide (GO:0071727)	3	3	0.5	+	6.03	4.55E-03	2.60E-02
response to triacyl bacterial lipopeptide (GO:0071725)	3	3	0.5	+	6.03	4.55E-03	2.60E-02
activation of transmembrane receptor protein tyrosine kinase activity (GO:0007171)	4	4	0.66	+	6.03	7.54E-04	5.54E-03
calcium-independent cell-matrix adhesion (GO:0007161)	4	4	0.66	+	6.03	7.54E-04	5.54E-03
maintenance of protein location in extracellular region (GO:0071694)	7	7	1.16	+	6.03	3.43E-06	4.26E-05
positive regulation of antimicrobial peptide production (GO:0002225)	6	6	0.99	+	6.03	2.07E-05	2.26E-04
protein localization to secretory granule (GO:0033366)	4	4	0.66	+	6.03	7.54E-04	5.54E-03
negative regulation of endothelial cell chemotaxis (GO:2001027)	4	4	0.66	+	6.03	7.54E-04	5.53E-03
positive regulation of type IIa hypersensitivity (GO:0001798)	4	4	0.66	+	6.03	7.54E-04	5.53E-03
fusion of virus membrane with host plasma membrane (GO:0019064)	3	3	0.5	+	6.03	4.55E-03	2.60E-02
GDF15-GFRAL signaling pathway (GO:0160144)	3	3	0.5	+	6.03	4.55E-03	2.60E-02
positive regulation of metanephric mesenchymal cell migration (GO:2000591)	3	3	0.5	+	6.03	4.55E-03	2.60E-02
regulation of metanephric mesenchymal cell migration (GO:2000589)	4	4	0.66	+	6.03	7.54E-04	5.53E-03
synaptic transmission involved in micturition (GO:0060084)	4	4	0.66	+	6.03	7.54E-04	5.53E-03
positive regulation of CD8-positive, alpha-beta T cell proliferation (GO:2000566)	3	3	0.5	+	6.03	4.55E-03	2.60E-02
urokinase plasminogen activator signaling pathway (GO:0038195)	3	3	0.5	+	6.03	4.55E-03	2.60E-02
regulation of dendritic cell dendrite assembly (GO:2000547)	3	3	0.5	+	6.03	4.55E-03	2.60E-02
oncostatin-M-mediated signaling pathway (GO:0038165)	4	4	0.66	+	6.03	7.54E-04	5.52E-03
negative regulation of T cell costimulation (GO:2000524)	3	3	0.5	+	6.03	4.55E-03	2.60E-02
ERBB2-ERBB4 signaling pathway (GO:0038135)	5	5	0.83	+	6.03	1.25E-04	1.13E-03
ERBB2-EGFR signaling pathway (GO:0038134)	8	8	1.33	+	6.03	5.67E-07	8.19E-06
positive regulation of natural killer cell chemotaxis (GO:2000503)	5	5	0.83	+	6.03	1.25E-04	1.13E-03
negative regulation of natural killer cell differentiation involved in immune response (GO:0032827)	3	3	0.5	+	6.03	4.55E-03	2.60E-02
acetylcholine catabolic process (GO:0006581)	3	3	0.5	+	6.03	4.55E-03	2.59E-02
negative regulation of natural killer cell differentiation (GO:0032824)	3	3	0.5	+	6.03	4.55E-03	2.59E-02
C-C chemokine receptor CCR7 signaling pathway (GO:0038118)	3	3	0.5	+	6.03	4.55E-03	2.59E-02
positive regulation of low-density lipoprotein particle receptor catabolic process (GO:0032805)	3	3	0.5	+	6.03	4.55E-03	2.59E-02
cell proliferation in midbrain (GO:0033278)	5	5	0.83	+	6.03	1.25E-04	1.13E-03
sequestering of BMP from receptor via BMP binding (GO:0038098)	3	3	0.5	+	6.03	4.55E-03	2.59E-02
positive regulation of cell proliferation by VEGF-activated platelet derived growth factor receptor signaling pathway (GO:0038091)	3	3	0.5	+	6.03	4.55E-03	2.59E-02
VEGF-activated platelet-derived growth factor receptor signaling pathway (GO:0038086)	3	3	0.5	+	6.03	4.55E-03	2.59E-02
neuron projection extension involved in neuron projection guidance (GO:1902284)	11	11	1.82	+	6.03	2.57E-09	5.26E-08
notochord formation (GO:0014028)	3	3	0.5	+	6.03	4.55E-03	2.59E-02
ovarian cumulus expansion (GO:0001550)	4	4	0.66	+	6.03	7.54E-04	5.52E-03
negative regulation of binding of sperm to zona pellucida (GO:2000360)	4	4	0.66	+	6.03	7.54E-04	5.52E-03
regulation of binding of sperm to zona pellucida (GO:2000359)	5	5	0.83	+	6.03	1.25E-04	1.13E-03
regulation of tumor necrosis factor (ligand) superfamily member 11 production (GO:2000307)	3	3	0.5	+	6.03	4.55E-03	2.59E-02
basement membrane assembly (GO:0070831)	4	4	0.66	+	6.03	7.54E-04	5.51E-03
response to vitamin K (GO:0032571)	5	5	0.83	+	6.03	1.25E-04	1.13E-03
negative regulation of cilium-dependent cell motility (GO:1902020)	3	3	0.5	+	6.03	4.55E-03	2.59E-02
disruption of plasma membrane integrity in another organism (GO:0051673)	5	5	0.83	+	6.03	1.25E-04	1.13E-03
bone regeneration (GO:1990523)	4	4	0.66	+	6.03	7.54E-04	5.51E-03
regulation of chylomicron remodeling (GO:0090318)	3	3	0.5	+	6.03	4.55E-03	2.59E-02
axon extension involved in axon guidance (GO:0048846)	11	11	1.82	+	6.03	2.57E-09	5.25E-08
positive regulation of axon extension involved in axon guidance (GO:0048842)	7	7	1.16	+	6.03	3.43E-06	4.26E-05
protein oxidation (GO:0018158)	6	6	0.99	+	6.03	2.07E-05	2.26E-04
positive regulation of lymphangiogenesis (GO:1901492)	3	3	0.5	+	6.03	4.55E-03	2.58E-02
flavone metabolic process (GO:0051552)	6	6	0.99	+	6.03	2.07E-05	2.26E-04
ossification involved in bone remodeling (GO:0043932)	3	3	0.5	+	6.03	4.55E-03	2.58E-02
adrenomedullin receptor signaling pathway (GO:1990410)	5	5	0.83	+	6.03	1.25E-04	1.13E-03
axis elongation involved in somitogenesis (GO:0090245)	3	3	0.5	+	6.03	4.55E-03	2.58E-02
Wnt signaling pathway involved in somitogenesis (GO:0090244)	3	3	0.5	+	6.03	4.55E-03	2.58E-02
regulation of establishment of blood-brain barrier (GO:0090210)	3	3	0.5	+	6.03	4.55E-03	2.58E-02
regulation of smooth muscle cell-matrix adhesion (GO:2000097)	4	4	0.66	+	6.03	7.54E-04	5.51E-03
peptidyl-lysine oxidation (GO:0018057)	3	3	0.5	+	6.03	4.55E-03	2.58E-02
chitin catabolic process (GO:0006032)	6	6	0.99	+	6.03	2.07E-05	2.25E-04
chitin metabolic process (GO:0006030)	6	6	0.99	+	6.03	2.07E-05	2.25E-04
positive regulation of inhibitory synapse assembly (GO:1905704)	3	3	0.5	+	6.03	4.55E-03	2.58E-02
lactone catabolic process (GO:1901335)	3	3	0.5	+	6.03	4.55E-03	2.58E-02
negative regulation of flagellated sperm motility (GO:1901318)	3	3	0.5	+	6.03	4.55E-03	2.58E-02
regulation of negative chemotaxis (GO:0050923)	4	4	0.66	+	6.03	7.54E-04	5.51E-03
ventral trunk neural crest cell migration (GO:0036486)	3	3	0.5	+	6.03	4.55E-03	2.58E-02
trunk neural crest cell migration (GO:0036484)	5	5	0.83	+	6.03	1.25E-04	1.13E-03
trans-synaptic signaling by BDNF, modulating synaptic transmission (GO:0099183)	3	3	0.5	+	6.03	4.55E-03	2.57E-02
phospholipase D-activating G protein-coupled receptor signaling pathway (GO:0031583)	3	3	0.5	+	6.03	4.55E-03	2.57E-02
regulation of brain-derived neurotrophic factor receptor signaling pathway (GO:0031548)	3	3	0.5	+	6.03	4.55E-03	2.57E-02
regulation of midbrain dopaminergic neuron differentiation (GO:1904956)	3	3	0.5	+	6.03	4.55E-03	2.57E-02
regulation of cell proliferation in midbrain (GO:1904933)	3	3	0.5	+	6.03	4.55E-03	2.57E-02
positive regulation of cardiac neural crest cell migration involved in outflow tract morphogenesis (GO:1905312)	3	3	0.5	+	6.03	4.55E-03	2.57E-02
regulation of cardiac neural crest cell migration involved in outflow tract morphogenesis (GO:1905310)	3	3	0.5	+	6.03	4.55E-03	2.57E-02
determination of dorsal identity (GO:0048263)	5	5	0.83	+	6.03	1.25E-04	1.13E-03
peptidoglycan metabolic process (GO:0000270)	6	6	0.99	+	6.03	2.07E-05	2.25E-04
positive regulation of metanephric mesenchymal cell migration by platelet-derived growth factor receptor-beta signaling pathway (GO:0035793)	3	3	0.5	+	6.03	4.55E-03	2.57E-02
interleukin-13-mediated signaling pathway (GO:0035772)	3	3	0.5	+	6.03	4.55E-03	2.57E-02
positive regulation of neutrophil degranulation (GO:0043315)	3	3	0.5	+	6.03	4.55E-03	2.57E-02
negative regulation of glucagon secretion (GO:0070093)	3	3	0.5	+	6.03	4.55E-03	2.56E-02
Tie signaling pathway (GO:0048014)	4	4	0.66	+	6.03	7.54E-04	5.50E-03
antigen processing and presentation, endogenous lipid antigen via MHC class Ib (GO:0048006)	5	5	0.83	+	6.03	1.25E-04	1.13E-03
regulation of metanephric mesenchymal cell migration by platelet-derived growth factor receptor-beta signaling pathway (GO:1900238)	3	3	0.5	+	6.03	4.55E-03	2.56E-02
sequestering of TGFbeta in extracellular matrix (GO:0035583)	4	4	0.66	+	6.03	7.54E-04	5.50E-03
sequestering of BMP in extracellular matrix (GO:0035582)	4	4	0.66	+	6.03	7.54E-04	5.50E-03
sequestering of extracellular ligand from receptor (GO:0035581)	10	10	1.66	+	6.03	1.55E-08	2.87E-07
induction of bacterial agglutination (GO:0043152)	5	5	0.83	+	6.03	1.25E-04	1.13E-03
negative regulation of metallopeptidase activity (GO:1905049)	3	3	0.5	+	6.03	4.55E-03	2.56E-02
peptidoglycan catabolic process (GO:0009253)	6	6	0.99	+	6.03	2.07E-05	2.25E-04
positive regulation of epithelial to mesenchymal transition involved in endocardial cushion formation (GO:1905007)	4	4	0.66	+	6.03	7.54E-04	5.50E-03
regulation of epithelial to mesenchymal transition involved in endocardial cushion formation (GO:1905005)	4	4	0.66	+	6.03	7.54E-04	5.49E-03
follicle-stimulating hormone signaling pathway (GO:0042699)	3	3	0.5	+	6.03	4.55E-03	2.56E-02
negative regulation of receptor binding (GO:1900121)	4	4	0.66	+	6.03	7.54E-04	5.49E-03
regulation of receptor binding (GO:1900120)	7	7	1.16	+	6.03	3.43E-06	4.26E-05
positive regulation of endothelin production (GO:1904472)	3	3	0.5	+	6.03	4.55E-03	2.56E-02
regulation of endothelin production (GO:1904470)	3	3	0.5	+	6.03	4.55E-03	2.56E-02
positive regulation of matrix metallopeptidase secretion (GO:1904466)	3	3	0.5	+	6.03	4.55E-03	2.56E-02
amylin receptor signaling pathway (GO:0097647)	6	6	0.99	+	6.03	2.07E-05	2.25E-04
positive regulation of high-density lipoprotein particle clearance (GO:0010983)	3	3	0.5	+	6.03	4.55E-03	2.56E-02
regulation of high-density lipoprotein particle clearance (GO:0010982)	4	4	0.66	+	6.03	7.54E-04	5.49E-03
negative regulation of very-low-density lipoprotein particle clearance (GO:0010916)	4	4	0.66	+	6.03	7.54E-04	5.48E-03
regulation of very-low-density lipoprotein particle clearance (GO:0010915)	4	4	0.66	+	6.03	7.54E-04	5.48E-03
positive regulation of serine-type endopeptidase activity (GO:1900005)	3	3	0.5	+	6.03	4.55E-03	2.56E-02
regulation of serine-type endopeptidase activity (GO:1900003)	3	3	0.5	+	6.03	4.55E-03	2.56E-02
chemorepulsion of axon (GO:0061643)	6	6	0.99	+	6.03	2.07E-05	2.25E-04
negative regulation of follicle-stimulating hormone secretion (GO:0046882)	3	3	0.5	+	6.03	4.55E-03	2.55E-02
negative regulation of monocyte activation (GO:0150102)	3	3	0.5	+	6.03	4.55E-03	2.55E-02
membrane fusion involved in viral entry into host cell (GO:0039663)	3	3	0.5	+	6.03	4.55E-03	2.55E-02
trunk segmentation (GO:0035290)	5	5	0.83	+	6.03	1.25E-04	1.13E-03
Langerhans cell differentiation (GO:0061520)	4	4	0.66	+	6.03	7.54E-04	5.48E-03
positive regulation of voltage-gated potassium channel activity (GO:1903818)	4	4	0.66	+	6.03	7.54E-04	5.48E-03
vertebrate eye-specific patterning (GO:0150064)	3	3	0.5	+	6.03	4.55E-03	2.55E-02
complement-mediated synapse pruning (GO:0150062)	4	4	0.66	+	6.03	7.54E-04	5.47E-03
amylin receptor 3 signaling pathway (GO:0150061)	3	3	0.5	+	6.03	4.55E-03	2.55E-02
amylin receptor 2 signaling pathway (GO:0150060)	4	4	0.66	+	6.03	7.54E-04	5.47E-03
amylin receptor 1 signaling pathway (GO:0150059)	4	4	0.66	+	6.03	7.54E-04	5.47E-03
sympathetic neuron projection guidance (GO:0097491)	4	4	0.66	+	6.03	7.54E-04	5.47E-03
positive regulation of iron ion transmembrane transport (GO:0034761)	3	3	0.5	+	6.03	4.55E-03	2.55E-02
positive regulation of iron ion transport (GO:0034758)	3	3	0.5	+	6.03	4.55E-03	2.55E-02
positive regulation of substrate-dependent cell migration, cell attachment to substrate (GO:1904237)	3	3	0.5	+	6.03	4.55E-03	2.55E-02
regulation of substrate-dependent cell migration, cell attachment to substrate (GO:1904235)	3	3	0.5	+	6.03	4.55E-03	2.55E-02
regulation of circadian sleep/wake cycle, REM sleep (GO:0042320)	4	4	0.66	+	6.03	7.54E-04	5.46E-03
negative regulation of plasminogen activation (GO:0010757)	7	7	1.16	+	6.03	3.43E-06	4.25E-05
susceptibility to natural killer cell mediated cytotoxicity (GO:0042271)	3	3	0.5	+	6.03	4.55E-03	2.55E-02
heparan sulfate proteoglycan catabolic process (GO:0030200)	10	10	1.66	+	6.03	1.55E-08	2.87E-07
apoptotic process involved in luteolysis (GO:0061364)	3	3	0.5	+	6.03	4.55E-03	2.55E-02
negative regulation of complement-dependent cytotoxicity (GO:1903660)	3	3	0.5	+	6.03	4.55E-03	2.54E-02
regulation of complement-dependent cytotoxicity (GO:1903659)	8	8	1.33	+	6.03	5.67E-07	8.18E-06
positive regulation of phospholipase activity (GO:0010518)	4	4	0.66	+	6.03	7.54E-04	5.46E-03
regulation of phospholipase activity (GO:0010517)	4	4	0.66	+	6.03	7.54E-04	5.46E-03
negative regulation of cilium movement (GO:0003354)	3	3	0.5	+	6.03	4.55E-03	2.54E-02
very-low-density lipoprotein particle clearance (GO:0034447)	5	5	0.83	+	6.03	1.25E-04	1.12E-03
positive regulation of type II hypersensitivity (GO:0002894)	4	4	0.66	+	6.03	7.54E-04	5.46E-03
fasciculation of sensory neuron axon (GO:0097155)	3	3	0.5	+	6.03	4.55E-03	2.54E-02
positive regulation of natural killer cell mediated cytotoxicity directed against tumor cell target (GO:0002860)	6	6	0.99	+	6.03	2.07E-05	2.24E-04
vein smooth muscle contraction (GO:0014826)	4	4	0.66	+	6.03	7.54E-04	5.45E-03
negative regulation of natural killer cell mediated cytotoxicity directed against tumor cell target (GO:0002859)	3	3	0.5	+	6.03	4.55E-03	2.54E-02
regulation of natural killer cell mediated cytotoxicity directed against tumor cell target (GO:0002858)	9	9	1.49	+	6.03	9.38E-08	1.55E-06
positive regulation of natural killer cell mediated immune response to tumor cell (GO:0002857)	7	7	1.16	+	6.03	3.43E-06	4.25E-05
negative regulation of natural killer cell mediated immune response to tumor cell (GO:0002856)	3	3	0.5	+	6.03	4.55E-03	2.54E-02
regulation of natural killer cell mediated immune response to tumor cell (GO:0002855)	10	10	1.66	+	6.03	1.55E-08	2.86E-07
neuroligin clustering involved in postsynaptic membrane assembly (GO:0097118)	3	3	0.5	+	6.03	4.55E-03	2.54E-02
positive regulation of antibacterial peptide production (GO:0002803)	4	4	0.66	+	6.03	7.54E-04	5.45E-03
negative regulation of prostatic bud formation (GO:0060686)	4	4	0.66	+	6.03	7.54E-04	5.45E-03
epithelial-mesenchymal cell signaling (GO:0060684)	5	5	0.83	+	6.03	1.25E-04	1.12E-03
regulation of branching involved in salivary gland morphogenesis by mesenchymal-epithelial signaling (GO:0060665)	4	4	0.66	+	6.03	7.54E-04	5.44E-03
mammary gland bud morphogenesis (GO:0060648)	3	3	0.5	+	6.03	4.55E-03	2.54E-02
negative regulation of cholesterol import (GO:0060621)	3	3	0.5	+	6.03	4.55E-03	2.54E-02
very-low-density lipoprotein particle remodeling (GO:0034372)	8	8	1.33	+	6.03	5.67E-07	8.17E-06
chylomicron remodeling (GO:0034371)	4	4	0.66	+	6.03	7.54E-04	5.44E-03
triglyceride-rich lipoprotein particle remodeling (GO:0034370)	10	10	1.66	+	6.03	1.55E-08	2.86E-07
hypothalamic tangential migration using cell-axon interactions (GO:0021856)	6	6	0.99	+	6.03	2.07E-05	2.24E-04
ventricular zone neuroblast division (GO:0021847)	3	3	0.5	+	6.03	4.55E-03	2.54E-02
gonadotrophin-releasing hormone neuronal migration to the hypothalamus (GO:0021828)	6	6	0.99	+	6.03	2.07E-05	2.24E-04
positive regulation of glomerular filtration (GO:0003104)	3	3	0.5	+	6.03	4.55E-03	2.54E-02
eosinophil migration (GO:0072677)	21	20	3.48	+	5.74	4.16E-15	1.48E-13
eosinophil chemotaxis (GO:0048245)	20	19	3.32	+	5.73	2.40E-14	7.96E-13
regulation of axon extension involved in axon guidance (GO:0048841)	17	16	2.82	+	5.68	4.54E-12	1.21E-10
negative chemotaxis (GO:0050919)	44	41	7.29	+	5.62	6.44E-29	4.97E-27
antigen processing and presentation of endogenous peptide antigen via MHC class I via ER pathway, TAP-independent (GO:0002486)	14	13	2.32	+	5.6	8.31E-10	1.79E-08
glial cell-derived neurotrophic factor receptor signaling pathway (GO:0035860)	13	12	2.16	+	5.57	4.68E-09	9.31E-08
negative regulation of fibrinolysis (GO:0051918)	12	11	1.99	+	5.53	2.61E-08	4.65E-07
extracellular negative regulation of signal transduction (GO:1900116)	12	11	1.99	+	5.53	2.61E-08	4.65E-07
extracellular regulation of signal transduction (GO:1900115)	12	11	1.99	+	5.53	2.61E-08	4.64E-07
protein folding in endoplasmic reticulum (GO:0034975)	11	10	1.82	+	5.48	1.45E-07	2.33E-06
calcitonin family receptor signaling pathway (GO:0097646)	11	10	1.82	+	5.48	1.45E-07	2.33E-06
peptide antigen assembly with MHC protein complex (GO:0002501)	21	19	3.48	+	5.46	2.13E-13	6.33E-12
cell adhesion mediated by integrin (GO:0033627)	42	38	6.96	+	5.46	1.03E-25	6.87E-24
MHC protein complex assembly (GO:0002396)	21	19	3.48	+	5.46	2.13E-13	6.31E-12
negative regulation of axon extension involved in axon guidance (GO:0048843)	10	9	1.66	+	5.43	7.98E-07	1.11E-05
synapse pruning (GO:0098883)	10	9	1.66	+	5.43	7.98E-07	1.10E-05
pharyngeal arch artery morphogenesis (GO:0061626)	10	9	1.66	+	5.43	7.98E-07	1.10E-05
regulation of cardiac epithelial to mesenchymal transition (GO:0062042)	10	9	1.66	+	5.43	7.98E-07	1.10E-05
synaptic membrane adhesion (GO:0099560)	29	26	4.81	+	5.41	1.03E-17	4.46E-16
negative regulation of antigen processing and presentation (GO:0002578)	9	8	1.49	+	5.36	4.35E-06	5.31E-05
positive regulation of opsonization (GO:1903028)	9	8	1.49	+	5.36	4.35E-06	5.30E-05
adenylate cyclase-inhibiting G protein-coupled glutamate receptor signaling pathway (GO:0007196)	9	8	1.49	+	5.36	4.35E-06	5.30E-05
complement activation, lectin pathway (GO:0001867)	9	8	1.49	+	5.36	4.35E-06	5.29E-05
negative regulation of synapse assembly (GO:0051964)	9	8	1.49	+	5.36	4.35E-06	5.29E-05
positive regulation of cardiac epithelial to mesenchymal transition (GO:0062043)	9	8	1.49	+	5.36	4.35E-06	5.29E-05
behavioral response to nicotine (GO:0035095)	9	8	1.49	+	5.36	4.35E-06	5.28E-05
positive regulation of natural killer cell cytokine production (GO:0002729)	9	8	1.49	+	5.36	4.35E-06	5.28E-05
homophilic cell adhesion via plasma membrane adhesion molecules (GO:0007156)	168	149	27.85	+	5.35	6.83E-95	5.95E-92
peptide antigen assembly with MHC class II protein complex (GO:0002503)	16	14	2.65	+	5.28	9.95E-10	2.13E-08
bone trabecula formation (GO:0060346)	8	7	1.33	+	5.28	2.34E-05	2.52E-04
antigen processing and presentation of peptide antigen via MHC class Ib (GO:0002428)	16	14	2.65	+	5.28	9.95E-10	2.12E-08
MHC class II protein complex assembly (GO:0002399)	16	14	2.65	+	5.28	9.95E-10	2.12E-08
T cell activation via T cell receptor contact with antigen bound to MHC molecule on antigen presenting cell (GO:0002291)	8	7	1.33	+	5.28	2.34E-05	2.52E-04
regulation of neutrophil extravasation (GO:2000389)	8	7	1.33	+	5.28	2.34E-05	2.51E-04
regulation of very-low-density lipoprotein particle remodeling (GO:0010901)	8	7	1.33	+	5.28	2.34E-05	2.51E-04
regulation of collagen fibril organization (GO:1904026)	8	7	1.33	+	5.28	2.34E-05	2.51E-04
opsonization (GO:0008228)	8	7	1.33	+	5.28	2.34E-05	2.51E-04
postsynaptic membrane assembly (GO:0097104)	8	7	1.33	+	5.28	2.34E-05	2.51E-04
low-density lipoprotein particle remodeling (GO:0034374)	16	14	2.65	+	5.28	9.95E-10	2.12E-08
regulation of antimicrobial peptide production (GO:0002784)	8	7	1.33	+	5.28	2.34E-05	2.51E-04
heterophilic cell-cell adhesion via plasma membrane cell adhesion molecules (GO:0007157)	47	41	7.79	+	5.26	3.09E-26	2.10E-24
antigen processing and presentation of endogenous peptide antigen via MHC class I via ER pathway (GO:0002484)	15	13	2.49	+	5.23	5.28E-09	1.04E-07
antigen processing and presentation of endogenous peptide antigen via MHC class Ib (GO:0002476)	15	13	2.49	+	5.23	5.28E-09	1.04E-07
plasma lipoprotein particle remodeling (GO:0034369)	37	32	6.13	+	5.22	1.72E-20	8.61E-19
protein-lipid complex remodeling (GO:0034368)	37	32	6.13	+	5.22	1.72E-20	8.58E-19
branchiomotor neuron axon guidance (GO:0021785)	7	6	1.16	+	5.17	1.24E-04	1.14E-03
cell-cell adhesion mediated by integrin (GO:0033631)	7	6	1.16	+	5.17	1.24E-04	1.14E-03
triglyceride-rich lipoprotein particle clearance (GO:0071830)	7	6	1.16	+	5.17	1.24E-04	1.14E-03
regulation of natural killer cell chemotaxis (GO:2000501)	7	6	1.16	+	5.17	1.24E-04	1.13E-03
positive regulation of neutrophil extravasation (GO:2000391)	7	6	1.16	+	5.17	1.24E-04	1.13E-03
positive regulation of signaling receptor activity (GO:2000273)	7	6	1.16	+	5.17	1.24E-04	1.13E-03
regulation of corticotropin secretion (GO:0051459)	7	6	1.16	+	5.17	1.24E-04	1.13E-03
positive regulation of vascular endothelial growth factor signaling pathway (GO:1900748)	14	12	2.32	+	5.17	2.77E-08	4.92E-07
positive regulation of odontogenesis (GO:0042482)	7	6	1.16	+	5.17	1.24E-04	1.13E-03
regulation of iron ion transport (GO:0034756)	7	6	1.16	+	5.17	1.24E-04	1.13E-03
negative regulation of blood vessel endothelial cell proliferation involved in sprouting angiogenesis (GO:1903588)	7	6	1.16	+	5.17	1.24E-04	1.13E-03
positive regulation of hypersensitivity (GO:0002885)	7	6	1.16	+	5.17	1.24E-04	1.13E-03
high-density lipoprotein particle clearance (GO:0034384)	7	6	1.16	+	5.17	1.24E-04	1.13E-03
positive regulation of antimicrobial humoral response (GO:0002760)	7	6	1.16	+	5.17	1.24E-04	1.13E-03
high-density lipoprotein particle remodeling (GO:0034375)	21	18	3.48	+	5.17	6.89E-12	1.80E-10
negative regulation of complement activation (GO:0045916)	13	11	2.16	+	5.1	1.44E-07	2.32E-06
aminoglycan catabolic process (GO:0006026)	32	27	5.31	+	5.09	6.60E-17	2.74E-15
regulation of antigen processing and presentation of peptide antigen (GO:0002583)	6	5	0.99	+	5.03	6.46E-04	4.88E-03
regulation of corticosterone secretion (GO:2000852)	6	5	0.99	+	5.03	6.46E-04	4.88E-03
positive regulation of glucocorticoid secretion (GO:2000851)	6	5	0.99	+	5.03	6.46E-04	4.88E-03
glomerular capillary formation (GO:0072104)	6	5	0.99	+	5.03	6.46E-04	4.87E-03
glomerulus vasculature morphogenesis (GO:0072103)	6	5	0.99	+	5.03	6.46E-04	4.87E-03
collagen-activated tyrosine kinase receptor signaling pathway (GO:0038063)	12	10	1.99	+	5.03	7.40E-07	1.04E-05
regulation of neutrophil mediated cytotoxicity (GO:0070948)	6	5	0.99	+	5.03	6.46E-04	4.87E-03
regulation of ovarian follicle development (GO:2000354)	6	5	0.99	+	5.03	6.46E-04	4.87E-03
trans-synaptic signaling, modulating synaptic transmission (GO:0099550)	12	10	1.99	+	5.03	7.40E-07	1.03E-05
regulation of lymphangiogenesis (GO:1901490)	6	5	0.99	+	5.03	6.46E-04	4.86E-03
calcitonin gene-related peptide receptor signaling pathway (GO:1990408)	6	5	0.99	+	5.03	6.46E-04	4.86E-03
positive regulation of corticotropin secretion (GO:0051461)	6	5	0.99	+	5.03	6.46E-04	4.86E-03
negative regulation of monocyte chemotaxis (GO:0090027)	6	5	0.99	+	5.03	6.46E-04	4.86E-03
neural crest cell migration involved in autonomic nervous system development (GO:1901166)	6	5	0.99	+	5.03	6.46E-04	4.85E-03
positive regulation of potassium ion transmembrane transporter activity (GO:1901018)	6	5	0.99	+	5.03	6.46E-04	4.85E-03
determination of dorsal/ventral asymmetry (GO:0048262)	6	5	0.99	+	5.03	6.46E-04	4.85E-03
fused antrum stage (GO:0048165)	6	5	0.99	+	5.03	6.46E-04	4.85E-03
regulation of mesodermal cell fate specification (GO:0042661)	6	5	0.99	+	5.03	6.46E-04	4.84E-03
negative regulation of very-low-density lipoprotein particle remodeling (GO:0010903)	6	5	0.99	+	5.03	6.46E-04	4.84E-03
sympathetic neuron projection extension (GO:0097490)	6	5	0.99	+	5.03	6.46E-04	4.84E-03
retinal blood vessel morphogenesis (GO:0061304)	6	5	0.99	+	5.03	6.46E-04	4.84E-03
regulation of prostatic bud formation (GO:0060685)	6	5	0.99	+	5.03	6.46E-04	4.83E-03
chylomicron remnant clearance (GO:0034382)	6	5	0.99	+	5.03	6.46E-04	4.83E-03
regulation of antibacterial peptide production (GO:0002786)	6	5	0.99	+	5.03	6.46E-04	4.83E-03
collagen catabolic process (GO:0030574)	41	34	6.8	+	5	1.69E-20	8.50E-19
antigen processing and presentation via MHC class Ib (GO:0002475)	23	19	3.81	+	4.98	6.38E-12	1.67E-10
antimicrobial humoral immune response mediated by antimicrobial peptide (GO:0061844)	120	99	19.9	+	4.98	5.90E-57	1.30E-54
regulation of fibrinolysis (GO:0051917)	17	14	2.82	+	4.97	4.77E-09	9.46E-08
protein-containing complex remodeling (GO:0034367)	39	32	6.47	+	4.95	4.29E-19	2.00E-17
regulation of opsonization (GO:1903027)	11	9	1.82	+	4.93	3.74E-06	4.62E-05
type III interferon-mediated signaling pathway (GO:0038196)	11	9	1.82	+	4.93	3.74E-06	4.62E-05
cytolysis by host of symbiont cells (GO:0051838)	11	9	1.82	+	4.93	3.74E-06	4.61E-05
cellular response to type III interferon (GO:0071358)	11	9	1.82	+	4.93	3.74E-06	4.61E-05
elastic fiber assembly (GO:0048251)	11	9	1.82	+	4.93	3.74E-06	4.60E-05
regulation of odontogenesis of dentin-containing tooth (GO:0042487)	11	9	1.82	+	4.93	3.74E-06	4.60E-05
cell-cell adhesion via plasma-membrane adhesion molecules (GO:0098742)	262	214	43.44	+	4.93	8.90E-121	3.29E-117
positive regulation of T cell mediated cytotoxicity (GO:0001916)	38	31	6.3	+	4.92	2.14E-18	9.70E-17
collagen fibril organization (GO:0030199)	65	53	10.78	+	4.92	1.52E-30	1.30E-28
branching involved in salivary gland morphogenesis (GO:0060445)	16	13	2.65	+	4.9	2.38E-08	4.29E-07
collagen-activated signaling pathway (GO:0038065)	16	13	2.65	+	4.9	2.38E-08	4.29E-07
glycosaminoglycan catabolic process (GO:0006027)	26	21	4.31	+	4.87	1.08E-12	3.07E-11
regulation of positive chemotaxis (GO:0050926)	26	21	4.31	+	4.87	1.08E-12	3.06E-11
positive regulation of synapse assembly (GO:0051965)	67	54	11.11	+	4.86	1.32E-30	1.13E-28
calcium-dependent cell-cell adhesion via plasma membrane cell adhesion molecules (GO:0016339)	46	37	7.63	+	4.85	2.59E-21	1.39E-19
regulation of antigen processing and presentation of peptide or polysaccharide antigen via MHC class II (GO:0002580)	5	4	0.83	+	4.83	3.27E-03	2.00E-02
compartment pattern specification (GO:0007386)	5	4	0.83	+	4.83	3.27E-03	2.00E-02
negative regulation of cell adhesion molecule production (GO:0060354)	5	4	0.83	+	4.83	3.27E-03	2.00E-02
negative regulation of neutrophil migration (GO:1902623)	5	4	0.83	+	4.83	3.27E-03	2.00E-02
negative regulation of osteoclast development (GO:2001205)	5	4	0.83	+	4.83	3.27E-03	2.00E-02
natural killer cell activation involved in immune response (GO:0002323)	25	20	4.14	+	4.83	5.32E-12	1.41E-10
regulation of type IIa hypersensitivity (GO:0001796)	5	4	0.83	+	4.83	3.27E-03	2.00E-02
positive regulation of epithelial cell proliferation involved in wound healing (GO:0060054)	10	8	1.66	+	4.83	1.86E-05	2.04E-04
glomerular endothelium development (GO:0072011)	5	4	0.83	+	4.83	3.27E-03	2.00E-02
regulation of T cell costimulation (GO:2000523)	5	4	0.83	+	4.83	3.27E-03	1.99E-02
cytokine precursor processing (GO:0140447)	5	4	0.83	+	4.83	3.27E-03	1.99E-02
positive regulation of monocyte extravasation (GO:2000439)	5	4	0.83	+	4.83	3.27E-03	1.99E-02
neutrophil-mediated killing of gram-negative bacterium (GO:0070945)	5	4	0.83	+	4.83	3.27E-03	1.99E-02
negative regulation of hair follicle development (GO:0051799)	5	4	0.83	+	4.83	3.27E-03	1.99E-02
regulation of killing of cells of another organism (GO:0051709)	5	4	0.83	+	4.83	3.27E-03	1.99E-02
serotonin-gated cation-selective signaling pathway (GO:0140227)	5	4	0.83	+	4.83	3.27E-03	1.99E-02
positive regulation of hair follicle maturation (GO:0048818)	5	4	0.83	+	4.83	3.27E-03	1.99E-02
otolith morphogenesis (GO:0032474)	5	4	0.83	+	4.83	3.27E-03	1.99E-02
regulation of chorionic trophoblast cell proliferation (GO:1901382)	5	4	0.83	+	4.83	3.27E-03	1.99E-02
regulation of inhibitory synapse assembly (GO:1905702)	5	4	0.83	+	4.83	3.27E-03	1.99E-02
induction of positive chemotaxis (GO:0050930)	15	12	2.49	+	4.83	1.18E-07	1.91E-06
positive regulation of positive chemotaxis (GO:0050927)	25	20	4.14	+	4.83	5.32E-12	1.40E-10
positive regulation of MAPKKK cascade by fibroblast growth factor receptor signaling pathway (GO:0090080)	5	4	0.83	+	4.83	3.27E-03	1.99E-02
serotonergic neuron axon guidance (GO:0036515)	5	4	0.83	+	4.83	3.27E-03	1.98E-02
tendon development (GO:0035989)	5	4	0.83	+	4.83	3.27E-03	1.98E-02
negative regulation of leukocyte adhesion to vascular endothelial cell (GO:1904995)	5	4	0.83	+	4.83	3.27E-03	1.98E-02
inhibitory synapse assembly (GO:1904862)	25	20	4.14	+	4.83	5.32E-12	1.40E-10
ciliary neurotrophic factor-mediated signaling pathway (GO:0070120)	5	4	0.83	+	4.83	3.27E-03	1.98E-02
monocyte extravasation (GO:0035696)	5	4	0.83	+	4.83	3.27E-03	1.98E-02
extracellular matrix-cell signaling (GO:0035426)	5	4	0.83	+	4.83	3.27E-03	1.98E-02
positive regulation of gastro-intestinal system smooth muscle contraction (GO:1904306)	5	4	0.83	+	4.83	3.27E-03	1.98E-02
regulation of gastro-intestinal system smooth muscle contraction (GO:1904304)	5	4	0.83	+	4.83	3.27E-03	1.98E-02
regulation of iron ion transmembrane transport (GO:0034759)	5	4	0.83	+	4.83	3.27E-03	1.98E-02
antigen processing and presentation of endogenous antigen (GO:0019883)	30	24	4.97	+	4.83	3.68E-14	1.19E-12
hematopoietic stem cell migration to bone marrow (GO:0097241)	5	4	0.83	+	4.83	3.27E-03	1.98E-02
regulation of type II hypersensitivity (GO:0002892)	5	4	0.83	+	4.83	3.27E-03	1.98E-02
gephyrin clustering involved in postsynaptic density assembly (GO:0097116)	5	4	0.83	+	4.83	3.27E-03	1.98E-02
positive regulation of cerebellar granule cell precursor proliferation (GO:0021940)	5	4	0.83	+	4.83	3.27E-03	1.97E-02
Fc receptor mediated inhibitory signaling pathway (GO:0002774)	5	4	0.83	+	4.83	3.27E-03	1.97E-02
mature conventional dendritic cell differentiation (GO:0097029)	5	4	0.83	+	4.83	3.27E-03	1.97E-02
fibrinolysis (GO:0042730)	19	15	3.15	+	4.76	3.79E-09	7.60E-08
commissural neuron axon guidance (GO:0071679)	14	11	2.32	+	4.74	5.71E-07	8.22E-06
negative regulation of cholesterol transport (GO:0032375)	14	11	2.32	+	4.74	5.71E-07	8.21E-06
negative regulation of sterol transport (GO:0032372)	14	11	2.32	+	4.74	5.71E-07	8.20E-06
antigen processing and presentation of endogenous peptide antigen (GO:0002483)	23	18	3.81	+	4.72	1.24E-10	2.92E-09
semaphorin-plexin signaling pathway (GO:0071526)	46	36	7.63	+	4.72	4.91E-20	2.40E-18
zymogen activation (GO:0031638)	32	25	5.31	+	4.71	2.89E-14	9.44E-13
regulation of presynapse organization (GO:0099174)	32	25	5.31	+	4.71	2.89E-14	9.42E-13
positive regulation of corticosteroid hormone secretion (GO:2000848)	9	7	1.49	+	4.69	9.02E-05	8.53E-04
synaptic transmission, cholinergic (GO:0007271)	27	21	4.48	+	4.69	4.11E-12	1.10E-10
negative regulation of dendritic cell apoptotic process (GO:2000669)	9	7	1.49	+	4.69	9.02E-05	8.53E-04
limb bud formation (GO:0060174)	9	7	1.49	+	4.69	9.02E-05	8.52E-04
reduction of food intake in response to dietary excess (GO:0002023)	9	7	1.49	+	4.69	9.02E-05	8.51E-04
positive regulation of memory T cell differentiation (GO:0043382)	9	7	1.49	+	4.69	9.02E-05	8.51E-04
cobalamin transport (GO:0015889)	9	7	1.49	+	4.69	9.02E-05	8.50E-04
microglial cell proliferation (GO:0061518)	9	7	1.49	+	4.69	9.02E-05	8.50E-04
macrophage proliferation (GO:0061517)	9	7	1.49	+	4.69	9.02E-05	8.49E-04
germ cell migration (GO:0008354)	9	7	1.49	+	4.69	9.02E-05	8.49E-04
regulation of presynapse assembly (GO:1905606)	31	24	5.14	+	4.67	1.37E-13	4.19E-12
regulation of vascular endothelial growth factor signaling pathway (GO:1900746)	31	24	5.14	+	4.67	1.37E-13	4.18E-12
disruption of cell in another organism (GO:0141061)	115	89	19.07	+	4.67	6.16E-47	1.13E-44
killing of cells of another organism (GO:0031640)	115	89	19.07	+	4.67	6.16E-47	1.11E-44
positive regulation of osteoblast proliferation (GO:0033690)	13	10	2.16	+	4.64	2.72E-06	3.47E-05
positive regulation of integrin-mediated signaling pathway (GO:2001046)	13	10	2.16	+	4.64	2.72E-06	3.46E-05
positive regulation of platelet aggregation (GO:1901731)	13	10	2.16	+	4.64	2.72E-06	3.46E-05
positive regulation of defense response to bacterium (GO:1900426)	13	10	2.16	+	4.64	2.72E-06	3.46E-05
antimicrobial humoral response (GO:0019730)	166	127	27.52	+	4.61	1.76E-65	5.33E-63
reverse cholesterol transport (GO:0043691)	17	13	2.82	+	4.61	8.58E-08	1.43E-06
proteoglycan catabolic process (GO:0030167)	17	13	2.82	+	4.61	8.58E-08	1.42E-06
complement activation (GO:0006956)	55	42	9.12	+	4.61	2.02E-22	1.14E-20
heterotypic cell-cell adhesion (GO:0034113)	38	29	6.3	+	4.6	7.23E-16	2.70E-14
retinal ganglion cell axon guidance (GO:0031290)	21	16	3.48	+	4.6	2.77E-09	5.63E-08
antigen processing and presentation of endogenous peptide antigen via MHC class I (GO:0019885)	21	16	3.48	+	4.6	2.77E-09	5.62E-08
extracellular matrix disassembly (GO:0022617)	46	35	7.63	+	4.59	8.23E-19	3.78E-17
regulation of cellular response to vascular endothelial growth factor stimulus (GO:1902547)	33	25	5.47	+	4.57	1.00E-13	3.13E-12
disruption of anatomical structure in another organism (GO:0141060)	119	90	19.73	+	4.56	5.71E-46	9.41E-44
negative regulation of endothelial cell differentiation (GO:0045602)	8	6	1.33	+	4.52	4.27E-04	3.39E-03
blood coagulation, fibrin clot formation (GO:0072378)	16	12	2.65	+	4.52	3.99E-07	5.96E-06
regulation of T cell mediated cytotoxicity (GO:0001914)	48	36	7.96	+	4.52	5.93E-19	2.73E-17
positive regulation of apoptotic cell clearance (GO:2000427)	8	6	1.33	+	4.52	4.27E-04	3.39E-03
negative regulation of interleukin-5 production (GO:0032714)	8	6	1.33	+	4.52	4.27E-04	3.39E-03
luteolysis (GO:0001554)	8	6	1.33	+	4.52	4.27E-04	3.39E-03
synaptic signaling via neuropeptide (GO:0099538)	8	6	1.33	+	4.52	4.27E-04	3.39E-03
regulation of mesodermal cell differentiation (GO:1905770)	8	6	1.33	+	4.52	4.27E-04	3.38E-03
positive chemotaxis (GO:0050918)	52	39	8.62	+	4.52	2.01E-20	9.97E-19
ameloblast differentiation (GO:0036305)	8	6	1.33	+	4.52	4.27E-04	3.38E-03
regulation of enamel mineralization (GO:0070173)	8	6	1.33	+	4.52	4.27E-04	3.38E-03
macrophage chemotaxis (GO:0048246)	16	12	2.65	+	4.52	3.99E-07	5.95E-06
regulation of memory T cell differentiation (GO:0043380)	12	9	1.99	+	4.52	1.27E-05	1.45E-04
positive regulation of amyloid-beta clearance (GO:1900223)	8	6	1.33	+	4.52	4.27E-04	3.38E-03
negative regulation of microglial cell activation (GO:1903979)	8	6	1.33	+	4.52	4.27E-04	3.38E-03
wound healing, spreading of epidermal cells (GO:0035313)	16	12	2.65	+	4.52	3.99E-07	5.94E-06
regulation of complement activation, classical pathway (GO:0030450)	8	6	1.33	+	4.52	4.27E-04	3.37E-03
regulation of complement activation (GO:0030449)	20	15	3.32	+	4.52	1.28E-08	2.41E-07
negative regulation of neuroinflammatory response (GO:0150079)	16	12	2.65	+	4.52	3.99E-07	5.94E-06
kidney vasculature morphogenesis (GO:0061439)	8	6	1.33	+	4.52	4.27E-04	3.37E-03
renal system vasculature morphogenesis (GO:0061438)	8	6	1.33	+	4.52	4.27E-04	3.37E-03
positive regulation of acute inflammatory response to antigenic stimulus (GO:0002866)	8	6	1.33	+	4.52	4.27E-04	3.37E-03
T cell extravasation (GO:0072683)	8	6	1.33	+	4.52	4.27E-04	3.37E-03
hypothalamus gonadotrophin-releasing hormone neuron development (GO:0021888)	8	6	1.33	+	4.52	4.27E-04	3.37E-03
hypothalamus gonadotrophin-releasing hormone neuron differentiation (GO:0021886)	8	6	1.33	+	4.52	4.27E-04	3.36E-03
hypothalamus cell migration (GO:0021855)	8	6	1.33	+	4.52	4.27E-04	3.36E-03
humoral immune response (GO:0006959)	271	202	44.93	+	4.5	3.51E-100	4.73E-97
defense response to Gram-negative bacterium (GO:0050829)	102	76	16.91	+	4.49	3.21E-38	4.17E-36
antigen processing and presentation of exogenous peptide antigen via MHC class II (GO:0019886)	31	23	5.14	+	4.48	2.10E-12	5.80E-11
extracellular matrix assembly (GO:0085029)	31	23	5.14	+	4.48	2.10E-12	5.79E-11
positive regulation of SMAD protein signal transduction (GO:0060391)	42	31	6.96	+	4.45	3.63E-16	1.41E-14
protein activation cascade (GO:0072376)	19	14	3.15	+	4.44	5.84E-08	9.85E-07
negative regulation of extracellular matrix organization (GO:1903054)	15	11	2.49	+	4.42	1.82E-06	2.38E-05
positive regulation of coagulation (GO:0050820)	30	22	4.97	+	4.42	9.50E-12	2.45E-10
positive regulation of hemostasis (GO:1900048)	26	19	4.31	+	4.41	2.84E-10	6.45E-09
positive regulation of blood coagulation (GO:0030194)	26	19	4.31	+	4.41	2.84E-10	6.44E-09
negative regulation of transforming growth factor beta production (GO:0071635)	11	8	1.82	+	4.39	5.81E-05	5.70E-04
plasminogen activation (GO:0031639)	11	8	1.82	+	4.39	5.81E-05	5.70E-04
bone trabecula morphogenesis (GO:0061430)	11	8	1.82	+	4.39	5.81E-05	5.69E-04
antifungal humoral response (GO:0019732)	11	8	1.82	+	4.39	5.81E-05	5.69E-04
regulation of hypersensitivity (GO:0002883)	11	8	1.82	+	4.39	5.81E-05	5.69E-04
regulation of natural killer cell cytokine production (GO:0002727)	11	8	1.82	+	4.39	5.81E-05	5.68E-04
regulation of odontogenesis (GO:0042481)	18	13	2.98	+	4.36	2.62E-07	4.03E-06
positive regulation of cellular extravasation (GO:0002693)	18	13	2.98	+	4.36	2.62E-07	4.02E-06
extracellular matrix organization (GO:0030198)	289	208	47.91	+	4.34	3.17E-98	3.91E-95
extracellular structure organization (GO:0043062)	290	208	48.08	+	4.33	9.44E-98	1.08E-94
collagen metabolic process (GO:0032963)	67	48	11.11	+	4.32	2.28E-23	1.34E-21
external encapsulating structure organization (GO:0045229)	291	208	48.25	+	4.31	2.79E-97	2.95E-94
antigen processing and presentation of peptide antigen via MHC class I (GO:0002474)	35	25	5.8	+	4.31	9.39E-13	2.67E-11
regulation of aldosterone secretion (GO:2000858)	7	5	1.16	+	4.31	1.95E-03	1.27E-02
regulation of mineralocorticoid secretion (GO:2000855)	7	5	1.16	+	4.31	1.95E-03	1.27E-02
regulation of blood vessel remodeling (GO:0060312)	7	5	1.16	+	4.31	1.95E-03	1.27E-02
immune response to tumor cell (GO:0002418)	7	5	1.16	+	4.31	1.95E-03	1.27E-02
cell surface receptor protein tyrosine phosphatase signaling pathway (GO:0007185)	7	5	1.16	+	4.31	1.95E-03	1.27E-02
interleukin-11-mediated signaling pathway (GO:0038154)	7	5	1.16	+	4.31	1.95E-03	1.27E-02
blood vessel endothelial cell proliferation involved in sprouting angiogenesis (GO:0002043)	7	5	1.16	+	4.31	1.95E-03	1.27E-02
negative regulation of interleukin-13 production (GO:0032696)	7	5	1.16	+	4.31	1.95E-03	1.27E-02
negative regulation of interleukin-10 production (GO:0032693)	21	15	3.48	+	4.31	3.79E-08	6.65E-07
negative regulation of immature T cell proliferation (GO:0033087)	7	5	1.16	+	4.31	1.95E-03	1.26E-02
negative regulation of cholesterol efflux (GO:0090370)	7	5	1.16	+	4.31	1.95E-03	1.26E-02
trans-synaptic signaling by trans-synaptic complex (GO:0099545)	7	5	1.16	+	4.31	1.95E-03	1.26E-02
recognition of apoptotic cell (GO:0043654)	7	5	1.16	+	4.31	1.95E-03	1.26E-02
antigen processing and presentation, exogenous lipid antigen via MHC class Ib (GO:0048007)	7	5	1.16	+	4.31	1.95E-03	1.26E-02
antigen processing and presentation of lipid antigen via MHC class Ib (GO:0048003)	7	5	1.16	+	4.31	1.95E-03	1.26E-02
neuron remodeling (GO:0016322)	14	10	2.32	+	4.31	8.11E-06	9.46E-05
cell junction disassembly (GO:0150146)	14	10	2.32	+	4.31	8.11E-06	9.45E-05
receptor-mediated virion attachment to host cell (GO:0046813)	7	5	1.16	+	4.31	1.95E-03	1.26E-02
trophoblast cell migration (GO:0061450)	7	5	1.16	+	4.31	1.95E-03	1.26E-02
positive regulation of humoral immune response (GO:0002922)	21	15	3.48	+	4.31	3.79E-08	6.64E-07
negative regulation of complement activation, classical pathway (GO:0045959)	7	5	1.16	+	4.31	1.95E-03	1.26E-02
renal protein absorption (GO:0097017)	7	5	1.16	+	4.31	1.95E-03	1.26E-02
morphogenesis of an epithelial bud (GO:0060572)	7	5	1.16	+	4.31	1.95E-03	1.26E-02
response to disaccharide (GO:0034285)	7	5	1.16	+	4.31	1.95E-03	1.26E-02
granulocyte chemotaxis (GO:0071621)	76	54	12.6	+	4.29	7.80E-26	5.23E-24
cell-cell adhesion mediated by cadherin (GO:0044331)	31	22	5.14	+	4.28	2.76E-11	6.83E-10
monocyte chemotaxis (GO:0002548)	24	17	3.98	+	4.27	5.53E-09	1.08E-07
negative regulation of humoral immune response (GO:0002921)	17	12	2.82	+	4.26	1.15E-06	1.55E-05
negative regulation of hemostasis (GO:1900047)	47	33	7.79	+	4.23	4.64E-16	1.78E-14
axonogenesis involved in innervation (GO:0060385)	10	7	1.66	+	4.22	2.57E-04	2.17E-03
regulation of bone development (GO:1903010)	10	7	1.66	+	4.22	2.57E-04	2.17E-03
zinc ion import across plasma membrane (GO:0071578)	10	7	1.66	+	4.22	2.57E-04	2.17E-03
killing by host of symbiont cells (GO:0051873)	30	21	4.97	+	4.22	1.19E-10	2.80E-09
otolith development (GO:0048840)	10	7	1.66	+	4.22	2.57E-04	2.17E-03
glucosamine-containing compound catabolic process (GO:1901072)	10	7	1.66	+	4.22	2.57E-04	2.16E-03
monocyte activation (GO:0042117)	10	7	1.66	+	4.22	2.57E-04	2.16E-03
presynaptic membrane organization (GO:0097090)	10	7	1.66	+	4.22	2.57E-04	2.16E-03
antigen processing and presentation of peptide antigen via MHC class II (GO:0002495)	33	23	5.47	+	4.2	1.75E-11	4.43E-10
regulation of integrin-mediated signaling pathway (GO:2001044)	23	16	3.81	+	4.2	2.38E-08	4.30E-07
negative regulation of blood coagulation (GO:0030195)	46	32	7.63	+	4.2	1.98E-15	7.21E-14
positive regulation of steroid hormone secretion (GO:2000833)	13	9	2.16	+	4.18	3.53E-05	3.63E-04
positive regulation of cAMP/PKA signal transduction (GO:0141163)	13	9	2.16	+	4.18	3.53E-05	3.62E-04
angiotensin maturation (GO:0002003)	13	9	2.16	+	4.18	3.53E-05	3.62E-04
negative regulation of vascular endothelial growth factor signaling pathway (GO:1900747)	13	9	2.16	+	4.18	3.53E-05	3.62E-04
positive regulation of insulin-like growth factor receptor signaling pathway (GO:0043568)	13	9	2.16	+	4.18	3.53E-05	3.62E-04
regulation of tooth mineralization (GO:0070170)	13	9	2.16	+	4.18	3.53E-05	3.61E-04
negative regulation of lipoprotein particle clearance (GO:0010985)	13	9	2.16	+	4.18	3.53E-05	3.61E-04
postsynaptic density assembly (GO:0097107)	13	9	2.16	+	4.18	3.53E-05	3.61E-04
response to type III interferon (GO:0034342)	13	9	2.16	+	4.18	3.53E-05	3.61E-04
fusion of sperm to egg plasma membrane involved in single fertilization (GO:0007342)	29	20	4.81	+	4.16	5.07E-10	1.12E-08
activin receptor signaling pathway (GO:0032924)	32	22	5.31	+	4.15	7.43E-11	1.78E-09
dendrite self-avoidance (GO:0070593)	16	11	2.65	+	4.15	4.94E-06	5.95E-05
detection of bacterium (GO:0016045)	16	11	2.65	+	4.15	4.94E-06	5.95E-05
hyaluronan catabolic process (GO:0030214)	16	11	2.65	+	4.15	4.94E-06	5.94E-05
granulocyte migration (GO:0097530)	92	63	15.25	+	4.13	1.86E-28	1.40E-26
complement activation, classical pathway (GO:0006958)	38	26	6.3	+	4.13	1.61E-12	4.47E-11
antigen processing and presentation of exogenous peptide antigen (GO:0002478)	41	28	6.8	+	4.12	2.38E-13	7.05E-12
antibacterial humoral response (GO:0019731)	66	45	10.94	+	4.11	1.35E-20	6.81E-19
antigen processing and presentation of exogenous antigen (GO:0019884)	50	34	8.29	+	4.1	7.76E-16	2.89E-14
salivary gland morphogenesis (GO:0007435)	28	19	4.64	+	4.09	2.13E-09	4.39E-08
hyaluronan metabolic process (GO:0030212)	28	19	4.64	+	4.09	2.13E-09	4.39E-08
antigen processing and presentation of peptide or polysaccharide antigen via MHC class II (GO:0002504)	34	23	5.64	+	4.08	4.56E-11	1.11E-09
positive regulation of leukocyte mediated cytotoxicity (GO:0001912)	68	46	11.27	+	4.08	8.37E-21	4.32E-19
positive regulation of cell killing (GO:0031343)	71	48	11.77	+	4.08	1.24E-21	6.81E-20
positive regulation of cell junction assembly (GO:1901890)	111	75	18.4	+	4.08	5.17E-33	5.07E-31
negative regulation of coagulation (GO:0050819)	49	33	8.12	+	4.06	3.21E-15	1.15E-13
positive regulation of fibroblast growth factor receptor signaling pathway (GO:0045743)	9	6	1.49	+	4.02	1.10E-03	7.70E-03
bronchiole development (GO:0060435)	6	4	0.99	+	4.02	8.52E-03	4.49E-02
positive regulation of cell-cell adhesion mediated by integrin (GO:0033634)	6	4	0.99	+	4.02	8.52E-03	4.49E-02
facial nerve structural organization (GO:0021612)	9	6	1.49	+	4.02	1.10E-03	7.70E-03
regulation of heart morphogenesis (GO:2000826)	9	6	1.49	+	4.02	1.10E-03	7.69E-03
gamma-aminobutyric acid signaling pathway (GO:0007214)	30	20	4.97	+	4.02	1.28E-09	2.71E-08
regulation of hippocampal neuron apoptotic process (GO:0110089)	6	4	0.99	+	4.02	8.52E-03	4.48E-02
negative regulation of cellular response to vascular endothelial growth factor stimulus (GO:1902548)	15	10	2.49	+	4.02	2.07E-05	2.27E-04
collagen biosynthetic process (GO:0032964)	12	8	1.99	+	4.02	1.49E-04	1.32E-03
glomerulus morphogenesis (GO:0072102)	9	6	1.49	+	4.02	1.10E-03	7.69E-03
positive regulation of growth hormone secretion (GO:0060124)	9	6	1.49	+	4.02	1.10E-03	7.68E-03
positive regulation of activin receptor signaling pathway (GO:0032927)	6	4	0.99	+	4.02	8.52E-03	4.48E-02
positive regulation of transforming growth factor beta1 production (GO:0032914)	6	4	0.99	+	4.02	8.52E-03	4.48E-02
somatostatin signaling pathway (GO:0038170)	6	4	0.99	+	4.02	8.52E-03	4.48E-02
somatostatin receptor signaling pathway (GO:0038169)	6	4	0.99	+	4.02	8.52E-03	4.48E-02
convergent extension involved in axis elongation (GO:0060028)	6	4	0.99	+	4.02	8.52E-03	4.48E-02
ERBB4-ERBB4 signaling pathway (GO:0038138)	6	4	0.99	+	4.02	8.52E-03	4.48E-02
ERBB4 signaling pathway (GO:0038130)	9	6	1.49	+	4.02	1.10E-03	7.68E-03
regulation of low-density lipoprotein particle receptor catabolic process (GO:0032803)	6	4	0.99	+	4.02	8.52E-03	4.47E-02
positive regulation of monooxygenase activity (GO:0032770)	6	4	0.99	+	4.02	8.52E-03	4.47E-02
regulation of monocyte extravasation (GO:2000437)	6	4	0.99	+	4.02	8.52E-03	4.47E-02
neural crest cell fate commitment (GO:0014034)	6	4	0.99	+	4.02	8.52E-03	4.47E-02
cellular response to histamine (GO:0071420)	6	4	0.99	+	4.02	8.52E-03	4.47E-02
negative regulation of interferon-alpha production (GO:0032687)	6	4	0.99	+	4.02	8.52E-03	4.47E-02
negative regulation of immature T cell proliferation in thymus (GO:0033088)	6	4	0.99	+	4.02	8.52E-03	4.46E-02
regulation of endothelial tube morphogenesis (GO:1901509)	6	4	0.99	+	4.02	8.52E-03	4.46E-02
regulation of hair follicle maturation (GO:0048819)	9	6	1.49	+	4.02	1.10E-03	7.68E-03
regulation of postsynaptic cytosolic calcium ion concentration (GO:0099566)	9	6	1.49	+	4.02	1.10E-03	7.67E-03
interleukin-10-mediated signaling pathway (GO:0140105)	12	8	1.99	+	4.02	1.49E-04	1.32E-03
positive regulation of astrocyte differentiation (GO:0048711)	12	8	1.99	+	4.02	1.49E-04	1.32E-03
positive regulation of gonadotropin secretion (GO:0032278)	6	4	0.99	+	4.02	8.52E-03	4.46E-02
notochord morphogenesis (GO:0048570)	9	6	1.49	+	4.02	1.10E-03	7.67E-03
dopaminergic neuron axon guidance (GO:0036514)	6	4	0.99	+	4.02	8.52E-03	4.46E-02
negative regulation of trophoblast cell migration (GO:1901164)	6	4	0.99	+	4.02	8.52E-03	4.46E-02
response to sucrose (GO:0009744)	6	4	0.99	+	4.02	8.52E-03	4.46E-02
acetate ester metabolic process (GO:1900619)	6	4	0.99	+	4.02	8.52E-03	4.45E-02
steroid hormone secretion (GO:0035929)	6	4	0.99	+	4.02	8.52E-03	4.45E-02
positive regulation of glutamate receptor signaling pathway (GO:1900451)	9	6	1.49	+	4.02	1.10E-03	7.67E-03
regulation of myeloid dendritic cell activation (GO:0030885)	6	4	0.99	+	4.02	8.52E-03	4.45E-02
articular cartilage development (GO:0061975)	6	4	0.99	+	4.02	8.52E-03	4.45E-02
protein O-linked fucosylation (GO:0036066)	6	4	0.99	+	4.02	8.52E-03	4.45E-02
negative regulation of macrophage activation (GO:0043031)	18	12	2.98	+	4.02	2.93E-06	3.70E-05
regulation of cellular response to macrophage colony-stimulating factor stimulus (GO:1903972)	6	4	0.99	+	4.02	8.52E-03	4.45E-02
regulation of response to macrophage colony-stimulating factor (GO:1903969)	6	4	0.99	+	4.02	8.52E-03	4.45E-02
positive regulation of follicle-stimulating hormone secretion (GO:0046881)	6	4	0.99	+	4.02	8.52E-03	4.44E-02
regulation of follicle-stimulating hormone secretion (GO:0046880)	6	4	0.99	+	4.02	8.52E-03	4.44E-02
negative regulation of triglyceride catabolic process (GO:0010897)	6	4	0.99	+	4.02	8.52E-03	4.44E-02
negative regulation of extracellular matrix disassembly (GO:0010716)	6	4	0.99	+	4.02	8.52E-03	4.44E-02
negative regulation of phospholipid metabolic process (GO:1903726)	6	4	0.99	+	4.02	8.52E-03	4.44E-02
protection from natural killer cell mediated cytotoxicity (GO:0042270)	6	4	0.99	+	4.02	8.52E-03	4.44E-02
positive regulation of microglial cell migration (GO:1904141)	6	4	0.99	+	4.02	8.52E-03	4.43E-02
cell adhesion involved in heart morphogenesis (GO:0061343)	6	4	0.99	+	4.02	8.52E-03	4.43E-02
acetylcholine metabolic process (GO:0008291)	6	4	0.99	+	4.02	8.52E-03	4.43E-02
positive regulation of humoral immune response mediated by circulating immunoglobulin (GO:0002925)	6	4	0.99	+	4.02	8.52E-03	4.43E-02
positive regulation of mast cell chemotaxis (GO:0060754)	6	4	0.99	+	4.02	8.52E-03	4.43E-02
postsynaptic density protein 95 clustering (GO:0097119)	6	4	0.99	+	4.02	8.52E-03	4.43E-02
presynaptic membrane assembly (GO:0097105)	9	6	1.49	+	4.02	1.10E-03	7.66E-03
neutrophil extravasation (GO:0072672)	6	4	0.99	+	4.02	8.52E-03	4.43E-02
regulation of branching involved in salivary gland morphogenesis (GO:0060693)	9	6	1.49	+	4.02	1.10E-03	7.66E-03
mesenchymal-epithelial cell signaling (GO:0060638)	9	6	1.49	+	4.02	1.10E-03	7.66E-03
vascular associated smooth muscle cell development (GO:0097084)	12	8	1.99	+	4.02	1.49E-04	1.32E-03
lateral sprouting from an epithelium (GO:0060601)	9	6	1.49	+	4.02	1.10E-03	7.65E-03
immune response-inhibiting cell surface receptor signaling pathway (GO:0002767)	9	6	1.49	+	4.02	1.10E-03	7.65E-03
vascular wound healing (GO:0061042)	9	6	1.49	+	4.02	1.10E-03	7.64E-03
forebrain neuroblast division (GO:0021873)	6	4	0.99	+	4.02	8.52E-03	4.42E-02
tricuspid valve morphogenesis (GO:0003186)	6	4	0.99	+	4.02	8.52E-03	4.42E-02
axonal fasciculation (GO:0007413)	21	14	3.48	+	4.02	4.19E-07	6.21E-06
regulation of endothelial cell chemotaxis (GO:2001026)	21	14	3.48	+	4.02	4.19E-07	6.20E-06
neuron projection fasciculation (GO:0106030)	21	14	3.48	+	4.02	4.19E-07	6.20E-06
antigen processing and presentation of peptide antigen (GO:0048002)	68	45	11.27	+	3.99	8.58E-20	4.15E-18
regulation of blood coagulation (GO:0030193)	68	45	11.27	+	3.99	8.58E-20	4.14E-18
mesenchymal cell migration (GO:0090497)	59	39	9.78	+	3.99	2.61E-17	1.10E-15
regulation of hemostasis (GO:1900046)	70	46	11.61	+	3.96	5.16E-20	2.52E-18
myeloid leukocyte migration (GO:0097529)	131	86	21.72	+	3.96	3.45E-36	4.12E-34
synaptic transmission, GABAergic (GO:0051932)	29	19	4.81	+	3.95	5.20E-09	1.03E-07
regulation of coagulation (GO:0050818)	75	49	12.43	+	3.94	4.60E-21	2.43E-19
postsynapse assembly (GO:0099068)	23	15	3.81	+	3.93	2.45E-07	3.80E-06
regulation of lipoprotein particle clearance (GO:0010984)	23	15	3.81	+	3.93	2.45E-07	3.80E-06
amelogenesis (GO:0097186)	23	15	3.81	+	3.93	2.45E-07	3.79E-06
regulation of cell killing (GO:0031341)	109	71	18.07	+	3.93	8.79E-30	7.19E-28
humoral immune response mediated by circulating immunoglobulin (GO:0002455)	43	28	7.13	+	3.93	1.45E-12	4.03E-11
acute-phase response (GO:0006953)	40	26	6.63	+	3.92	9.80E-12	2.52E-10
retina vasculature development in camera-type eye (GO:0061298)	20	13	3.32	+	3.92	1.70E-06	2.24E-05
neural crest cell migration (GO:0001755)	57	37	9.45	+	3.92	4.20E-16	1.62E-14
cytokine production (GO:0001816)	17	11	2.82	+	3.9	1.19E-05	1.36E-04
microglial cell activation (GO:0001774)	31	20	5.14	+	3.89	3.05E-09	6.14E-08
signaling receptor ligand precursor processing (GO:0140448)	45	29	7.46	+	3.89	8.55E-13	2.45E-11
regulation of humoral immune response (GO:0002920)	45	29	7.46	+	3.89	8.55E-13	2.44E-11
regulation of angiotensin levels in blood (GO:0002002)	14	9	2.32	+	3.88	8.41E-05	8.02E-04
negative regulation of synapse organization (GO:1905809)	14	9	2.32	+	3.88	8.41E-05	8.01E-04
negative regulation of vasoconstriction (GO:0045906)	14	9	2.32	+	3.88	8.41E-05	8.01E-04
regulation of appetite (GO:0032098)	25	16	4.14	+	3.86	1.42E-07	2.29E-06
excitatory synapse assembly (GO:1904861)	25	16	4.14	+	3.86	1.42E-07	2.29E-06
negative regulation of natural killer cell mediated cytotoxicity (GO:0045953)	25	16	4.14	+	3.86	1.42E-07	2.29E-06
synapse assembly (GO:0007416)	133	85	22.05	+	3.85	1.83E-34	2.00E-32
cell killing (GO:0001906)	180	115	29.84	+	3.85	3.52E-46	5.93E-44
biological process involved in interaction with symbiont (GO:0051702)	36	23	5.97	+	3.85	2.62E-10	5.95E-09
neuron recognition (GO:0008038)	47	30	7.79	+	3.85	5.01E-13	1.45E-11
regulation of glomerular filtration (GO:0003093)	11	7	1.82	+	3.84	6.06E-04	4.63E-03
insemination (GO:0007320)	11	7	1.82	+	3.84	6.06E-04	4.63E-03
regulation of osteoclast development (GO:2001204)	11	7	1.82	+	3.84	6.06E-04	4.63E-03
neuronal action potential propagation (GO:0019227)	11	7	1.82	+	3.84	6.06E-04	4.63E-03
granzyme-mediated programmed cell death signaling pathway (GO:0140507)	11	7	1.82	+	3.84	6.06E-04	4.62E-03
glomerulus vasculature development (GO:0072012)	22	14	3.65	+	3.84	9.75E-07	1.33E-05
glomerular basement membrane development (GO:0032836)	11	7	1.82	+	3.84	6.06E-04	4.62E-03
adhesion of symbiont to host cell (GO:0044650)	11	7	1.82	+	3.84	6.06E-04	4.62E-03
cellular response to interleukin-12 (GO:0071349)	11	7	1.82	+	3.84	6.06E-04	4.62E-03
negative regulation of cell-cell adhesion mediated by cadherin (GO:2000048)	11	7	1.82	+	3.84	6.06E-04	4.61E-03
negative regulation of chemotaxis (GO:0050922)	44	28	7.29	+	3.84	3.36E-12	9.10E-11
negative regulation of protein processing (GO:0010955)	22	14	3.65	+	3.84	9.75E-07	1.33E-05
immune response-inhibiting signal transduction (GO:0002765)	11	7	1.82	+	3.84	6.06E-04	4.61E-03
regulation of antimicrobial humoral response (GO:0002759)	11	7	1.82	+	3.84	6.06E-04	4.61E-03
negative regulation of T cell cytokine production (GO:0002725)	11	7	1.82	+	3.84	6.06E-04	4.61E-03
plasma membrane fusion (GO:0045026)	33	21	5.47	+	3.84	1.77E-09	3.70E-08
peptide hormone processing (GO:0016486)	41	26	6.8	+	3.82	2.25E-11	5.65E-10
regulation of corticosteroid hormone secretion (GO:2000846)	19	12	3.15	+	3.81	6.74E-06	8.00E-05
detection of other organism (GO:0098543)	19	12	3.15	+	3.81	6.74E-06	7.99E-05
regulation of extracellular matrix disassembly (GO:0010715)	19	12	3.15	+	3.81	6.74E-06	7.99E-05
regulation of osteoblast proliferation (GO:0033688)	27	17	4.48	+	3.8	8.13E-08	1.35E-06
cellular extravasation (GO:0045123)	43	27	7.13	+	3.79	1.30E-11	3.32E-10
regulation of leukocyte mediated cytotoxicity (GO:0001910)	99	62	16.41	+	3.78	8.50E-25	5.48E-23
cell-cell adhesion (GO:0098609)	550	344	91.19	+	3.77	6.00E-134	2.96E-130
prevention of polyspermy (GO:0060468)	8	5	1.33	+	3.77	4.49E-03	2.61E-02
negative regulation of fertilization (GO:0060467)	8	5	1.33	+	3.77	4.49E-03	2.61E-02
lung lobe morphogenesis (GO:0060463)	8	5	1.33	+	3.77	4.49E-03	2.61E-02
lung lobe development (GO:0060462)	8	5	1.33	+	3.77	4.49E-03	2.61E-02
regulation of cell adhesion molecule production (GO:0060353)	8	5	1.33	+	3.77	4.49E-03	2.61E-02
cobalt ion transport (GO:0006824)	8	5	1.33	+	3.77	4.49E-03	2.60E-02
neuron cell-cell adhesion (GO:0007158)	16	10	2.65	+	3.77	4.69E-05	4.71E-04
positive regulation of lipase activity (GO:0060193)	8	5	1.33	+	3.77	4.49E-03	2.60E-02
leukocyte chemotaxis involved in inflammatory response (GO:0002232)	8	5	1.33	+	3.77	4.49E-03	2.60E-02
regulatory T cell differentiation (GO:0045066)	8	5	1.33	+	3.77	4.49E-03	2.60E-02
response to bacterial lipoprotein (GO:0032493)	8	5	1.33	+	3.77	4.49E-03	2.60E-02
negative regulation of neuron projection regeneration (GO:0070571)	16	10	2.65	+	3.77	4.69E-05	4.71E-04
negative regulation of gonadotropin secretion (GO:0032277)	8	5	1.33	+	3.77	4.49E-03	2.60E-02
postsynaptic specialization assembly (GO:0098698)	16	10	2.65	+	3.77	4.69E-05	4.70E-04
negative regulation of morphogenesis of an epithelium (GO:1905331)	8	5	1.33	+	3.77	4.49E-03	2.60E-02
regulation of renal sodium excretion (GO:0035813)	8	5	1.33	+	3.77	4.49E-03	2.60E-02
positive regulation of tooth mineralization (GO:0070172)	8	5	1.33	+	3.77	4.49E-03	2.60E-02
platelet-derived growth factor receptor-beta signaling pathway (GO:0035791)	8	5	1.33	+	3.77	4.49E-03	2.60E-02
hematopoietic stem cell migration (GO:0035701)	8	5	1.33	+	3.77	4.49E-03	2.59E-02
protein import (GO:0017038)	8	5	1.33	+	3.77	4.49E-03	2.59E-02
hepatocyte growth factor receptor signaling pathway (GO:0048012)	8	5	1.33	+	3.77	4.49E-03	2.59E-02
positive regulation of microglial cell activation (GO:1903980)	8	5	1.33	+	3.77	4.49E-03	2.59E-02
kidney vasculature development (GO:0061440)	24	15	3.98	+	3.77	5.53E-07	8.03E-06
renal system vasculature development (GO:0061437)	24	15	3.98	+	3.77	5.53E-07	8.02E-06
lymphatic endothelial cell differentiation (GO:0060836)	8	5	1.33	+	3.77	4.49E-03	2.59E-02
pericardium morphogenesis (GO:0003344)	8	5	1.33	+	3.77	4.49E-03	2.59E-02
regulation of extracellular matrix constituent secretion (GO:0003330)	8	5	1.33	+	3.77	4.49E-03	2.59E-02
regulation of acute inflammatory response to antigenic stimulus (GO:0002864)	16	10	2.65	+	3.77	4.69E-05	4.70E-04
ventricular compact myocardium morphogenesis (GO:0003223)	8	5	1.33	+	3.77	4.49E-03	2.59E-02
negative regulation of cartilage development (GO:0061037)	32	20	5.31	+	3.77	6.86E-09	1.33E-07
blood coagulation, intrinsic pathway (GO:0007597)	8	5	1.33	+	3.77	4.49E-03	2.59E-02
negative regulation of protein maturation (GO:1903318)	24	15	3.98	+	3.77	5.53E-07	8.02E-06
heart induction (GO:0003129)	8	5	1.33	+	3.77	4.49E-03	2.59E-02
negative regulation of cellular extravasation (GO:0002692)	8	5	1.33	+	3.77	4.49E-03	2.58E-02
defense response to Gram-positive bacterium (GO:0050830)	122	76	20.23	+	3.76	7.28E-30	5.99E-28
positive regulation of natural killer cell mediated cytotoxicity (GO:0045954)	29	18	4.81	+	3.74	4.62E-08	8.01E-07
regulation of interleukin-5 production (GO:0032674)	21	13	3.48	+	3.73	3.78E-06	4.65E-05
negative regulation of cell killing (GO:0031342)	34	21	5.64	+	3.73	3.90E-09	7.81E-08
phospholipid efflux (GO:0033700)	13	8	2.16	+	3.71	3.31E-04	2.71E-03
plasma lipoprotein particle organization (GO:0071827)	52	32	8.62	+	3.71	3.68E-13	1.08E-11
detection of molecule of bacterial origin (GO:0032490)	13	8	2.16	+	3.71	3.31E-04	2.71E-03
negative regulation of response to nutrient levels (GO:0032108)	13	8	2.16	+	3.71	3.31E-04	2.71E-03
negative regulation of appetite (GO:0032099)	13	8	2.16	+	3.71	3.31E-04	2.71E-03
negative regulation of response to food (GO:0032096)	13	8	2.16	+	3.71	3.31E-04	2.70E-03
detection of external biotic stimulus (GO:0098581)	26	16	4.31	+	3.71	3.12E-07	4.74E-06
phosphatidylcholine catabolic process (GO:0034638)	13	8	2.16	+	3.71	3.31E-04	2.70E-03
positive regulation of activated T cell proliferation (GO:0042104)	26	16	4.31	+	3.71	3.12E-07	4.74E-06
positive regulation of inflammatory response to antigenic stimulus (GO:0002863)	13	8	2.16	+	3.71	3.31E-04	2.70E-03
negative regulation of natural killer cell mediated immunity (GO:0002716)	26	16	4.31	+	3.71	3.12E-07	4.73E-06
neurotransmitter-gated ion channel clustering (GO:0072578)	13	8	2.16	+	3.71	3.31E-04	2.70E-03
mitral valve morphogenesis (GO:0003183)	13	8	2.16	+	3.71	3.31E-04	2.70E-03
regulation of cellular extravasation (GO:0002691)	39	24	6.47	+	3.71	3.32E-10	7.46E-09
epiboly (GO:0090504)	31	19	5.14	+	3.7	2.61E-08	4.66E-07
regulation of SMAD protein signal transduction (GO:0060390)	67	41	11.11	+	3.69	2.38E-16	9.41E-15
sprouting angiogenesis (GO:0002040)	67	41	11.11	+	3.69	2.38E-16	9.38E-15
insulin metabolic process (GO:1901142)	18	11	2.98	+	3.69	2.60E-05	2.75E-04
regulation of response to food (GO:0032095)	18	11	2.98	+	3.69	2.60E-05	2.75E-04
regulation of defense response to bacterium (GO:1900424)	18	11	2.98	+	3.69	2.60E-05	2.75E-04
regulation of microglial cell activation (GO:1903978)	18	11	2.98	+	3.69	2.60E-05	2.75E-04
neutrophil chemotaxis (GO:0030593)	54	33	8.95	+	3.69	2.10E-13	6.26E-12
regulation of antigen processing and presentation (GO:0002577)	23	14	3.81	+	3.67	2.11E-06	2.74E-05
plasma lipoprotein particle clearance (GO:0034381)	28	17	4.64	+	3.66	1.75E-07	2.77E-06
regulation of extracellular matrix organization (GO:1903053)	61	37	10.11	+	3.66	1.03E-14	3.49E-13
regulation of transforming growth factor beta production (GO:0071634)	33	20	5.47	+	3.66	1.47E-08	2.74E-07
negative regulation of axon extension (GO:0030517)	33	20	5.47	+	3.66	1.47E-08	2.73E-07
cell-matrix adhesion (GO:0007160)	137	83	22.71	+	3.65	3.13E-31	2.81E-29
leukocyte chemotaxis (GO:0030595)	142	86	23.54	+	3.65	2.69E-32	2.59E-30
cell adhesion (GO:0007155)	965	582	159.99	+	3.64	7.45E-220	1.10E-215
natural killer cell activation (GO:0030101)	68	41	11.27	+	3.64	5.04E-16	1.92E-14
positive regulation of natural killer cell mediated immunity (GO:0002717)	35	21	5.8	+	3.62	8.22E-09	1.58E-07
positive regulation of homotypic cell-cell adhesion (GO:0034112)	20	12	3.32	+	3.62	1.43E-05	1.61E-04
innervation (GO:0060384)	30	18	4.97	+	3.62	9.76E-08	1.61E-06
regulation of behavioral fear response (GO:2000822)	10	6	1.66	+	3.62	2.36E-03	1.50E-02
protein-lipid complex organization (GO:0071825)	55	33	9.12	+	3.62	4.41E-13	1.29E-11
lymphangiogenesis (GO:0001946)	15	9	2.49	+	3.62	1.79E-04	1.56E-03
negative regulation of T cell mediated cytotoxicity (GO:0001915)	10	6	1.66	+	3.62	2.36E-03	1.50E-02
regulation of glomerular mesangial cell proliferation (GO:0072124)	10	6	1.66	+	3.62	2.36E-03	1.50E-02
positive regulation of endothelial cell chemotaxis (GO:2001028)	15	9	2.49	+	3.62	1.79E-04	1.56E-03
virion attachment to host cell (GO:0019062)	10	6	1.66	+	3.62	2.36E-03	1.50E-02
vagina development (GO:0060068)	10	6	1.66	+	3.62	2.36E-03	1.50E-02
positive regulation of dendritic cell chemotaxis (GO:2000510)	10	6	1.66	+	3.62	2.36E-03	1.50E-02
regulation of apoptotic cell clearance (GO:2000425)	10	6	1.66	+	3.62	2.36E-03	1.49E-02
epiboly involved in wound healing (GO:0090505)	30	18	4.97	+	3.62	9.76E-08	1.61E-06
regulation of interleukin-23 production (GO:0032667)	10	6	1.66	+	3.62	2.36E-03	1.49E-02
venous blood vessel morphogenesis (GO:0048845)	10	6	1.66	+	3.62	2.36E-03	1.49E-02
regulation of synapse pruning (GO:1905806)	10	6	1.66	+	3.62	2.36E-03	1.49E-02
wound healing, spreading of cells (GO:0044319)	30	18	4.97	+	3.62	9.76E-08	1.60E-06
negative regulation of axon regeneration (GO:0048681)	15	9	2.49	+	3.62	1.79E-04	1.56E-03
regulation of chemokine-mediated signaling pathway (GO:0070099)	10	6	1.66	+	3.62	2.36E-03	1.49E-02
negative regulation of low-density lipoprotein particle clearance (GO:0010989)	10	6	1.66	+	3.62	2.36E-03	1.49E-02
positive regulation of keratinocyte proliferation (GO:0010838)	15	9	2.49	+	3.62	1.79E-04	1.55E-03
adult feeding behavior (GO:0008343)	10	6	1.66	+	3.62	2.36E-03	1.49E-02
retina vasculature morphogenesis in camera-type eye (GO:0061299)	10	6	1.66	+	3.62	2.36E-03	1.49E-02
negative regulation of immune response to tumor cell (GO:0002838)	10	6	1.66	+	3.62	2.36E-03	1.49E-02
negative regulation of response to tumor cell (GO:0002835)	10	6	1.66	+	3.62	2.36E-03	1.49E-02
dichotomous subdivision of an epithelial terminal unit (GO:0060600)	10	6	1.66	+	3.62	2.36E-03	1.49E-02
lymphocyte migration into lymphoid organs (GO:0097021)	10	6	1.66	+	3.62	2.36E-03	1.49E-02
positive regulation of bicellular tight junction assembly (GO:1903348)	10	6	1.66	+	3.62	2.36E-03	1.49E-02
membranous septum morphogenesis (GO:0003149)	10	6	1.66	+	3.62	2.36E-03	1.49E-02
regulation of steroid hormone secretion (GO:2000831)	25	15	4.14	+	3.62	1.17E-06	1.58E-05
positive regulation of peptidyl-tyrosine phosphorylation (GO:0050731)	57	34	9.45	+	3.6	2.48E-13	7.33E-12
regulation of natural killer cell mediated cytotoxicity (GO:0042269)	52	31	8.62	+	3.6	2.88E-12	7.86E-11
cell recognition (GO:0008037)	141	84	23.38	+	3.59	7.72E-31	6.69E-29
salivary gland development (GO:0007431)	32	19	5.31	+	3.58	5.43E-08	9.26E-07
defense response to fungus (GO:0050832)	59	35	9.78	+	3.58	1.39E-13	4.24E-12
secondary palate development (GO:0062009)	27	16	4.48	+	3.57	6.47E-07	9.15E-06
regulation of sensory perception (GO:0051931)	22	13	3.65	+	3.56	7.84E-06	9.17E-05
regulation of sensory perception of pain (GO:0051930)	22	13	3.65	+	3.56	7.84E-06	9.16E-05
regulation of endocrine process (GO:0044060)	44	26	7.29	+	3.56	2.18E-10	5.01E-09
endothelial cell proliferation (GO:0001935)	39	23	6.47	+	3.56	2.56E-09	5.24E-08
acute inflammatory response to antigenic stimulus (GO:0002438)	17	10	2.82	+	3.55	9.70E-05	9.05E-04
leukocyte activation involved in inflammatory response (GO:0002269)	34	20	5.64	+	3.55	3.01E-08	5.31E-07
regulation of acrosome reaction (GO:0060046)	17	10	2.82	+	3.55	9.70E-05	9.04E-04
regulation of plasminogen activation (GO:0010755)	17	10	2.82	+	3.55	9.70E-05	9.03E-04
venous blood vessel development (GO:0060841)	17	10	2.82	+	3.55	9.70E-05	9.03E-04
cell surface receptor signaling pathway via STAT (GO:0097696)	75	44	12.43	+	3.54	1.84E-16	7.33E-15
regulation of glucocorticoid secretion (GO:2000849)	12	7	1.99	+	3.52	1.25E-03	8.52E-03
trabecula formation (GO:0060343)	24	14	3.98	+	3.52	4.29E-06	5.25E-05
positive regulation of regulatory T cell differentiation (GO:0045591)	24	14	3.98	+	3.52	4.29E-06	5.24E-05
regulation of transforming growth factor beta1 production (GO:0032908)	12	7	1.99	+	3.52	1.25E-03	8.51E-03
regulation of dendritic cell chemotaxis (GO:2000508)	12	7	1.99	+	3.52	1.25E-03	8.51E-03
positive regulation of natural killer cell proliferation (GO:0032819)	12	7	1.99	+	3.52	1.25E-03	8.50E-03
neutrophil-mediated killing of bacterium (GO:0070944)	12	7	1.99	+	3.52	1.25E-03	8.50E-03
neutrophil-mediated killing of symbiont cell (GO:0070943)	12	7	1.99	+	3.52	1.25E-03	8.50E-03
neutrophil mediated cytotoxicity (GO:0070942)	12	7	1.99	+	3.52	1.25E-03	8.49E-03
cellular response to follicle-stimulating hormone stimulus (GO:0071372)	12	7	1.99	+	3.52	1.25E-03	8.49E-03
negative thymic T cell selection (GO:0045060)	12	7	1.99	+	3.52	1.25E-03	8.48E-03
adhesion of symbiont to host (GO:0044406)	12	7	1.99	+	3.52	1.25E-03	8.48E-03
response to interleukin-12 (GO:0070671)	12	7	1.99	+	3.52	1.25E-03	8.48E-03
action potential propagation (GO:0098870)	12	7	1.99	+	3.52	1.25E-03	8.47E-03
regulation of renal system process (GO:0098801)	24	14	3.98	+	3.52	4.29E-06	5.24E-05
regulation of insulin-like growth factor receptor signaling pathway (GO:0043567)	24	14	3.98	+	3.52	4.29E-06	5.23E-05
positive regulation of urine volume (GO:0035810)	12	7	1.99	+	3.52	1.25E-03	8.47E-03
regulation of glutamate receptor signaling pathway (GO:1900449)	12	7	1.99	+	3.52	1.25E-03	8.46E-03
membrane protein intracellular domain proteolysis (GO:0031293)	12	7	1.99	+	3.52	1.25E-03	8.46E-03
negative regulation of long-term synaptic potentiation (GO:1900272)	12	7	1.99	+	3.52	1.25E-03	8.46E-03
negative regulation of macrophage cytokine production (GO:0010936)	12	7	1.99	+	3.52	1.25E-03	8.45E-03
neutrophil migration (GO:1990266)	67	39	11.11	+	3.51	1.36E-14	4.56E-13
integrin-mediated signaling pathway (GO:0007229)	98	57	16.25	+	3.51	1.17E-20	5.97E-19
positive regulation of phagocytosis (GO:0050766)	74	43	12.27	+	3.5	6.58E-16	2.47E-14
negative regulation of leukocyte mediated cytotoxicity (GO:0001911)	31	18	5.14	+	3.5	1.97E-07	3.09E-06
branching involved in blood vessel morphogenesis (GO:0001569)	31	18	5.14	+	3.5	1.97E-07	3.09E-06
ionotropic glutamate receptor signaling pathway (GO:0035235)	31	18	5.14	+	3.5	1.97E-07	3.09E-06
positive regulation of chemotaxis (GO:0050921)	145	84	24.04	+	3.49	1.30E-29	1.04E-27
regulation of systemic arterial blood pressure by circulatory renin-angiotensin (GO:0001991)	19	11	3.15	+	3.49	5.24E-05	5.19E-04
positive regulation of transforming growth factor beta production (GO:0071636)	19	11	3.15	+	3.49	5.24E-05	5.19E-04
lymph vessel morphogenesis (GO:0036303)	19	11	3.15	+	3.49	5.24E-05	5.19E-04
astrocyte activation (GO:0048143)	19	11	3.15	+	3.49	5.24E-05	5.18E-04
glial cell activation (GO:0061900)	38	22	6.3	+	3.49	9.19E-09	1.76E-07
regulation of amyloid-beta clearance (GO:1900221)	19	11	3.15	+	3.49	5.24E-05	5.18E-04
regulation of plasma lipoprotein particle levels (GO:0097006)	66	38	10.94	+	3.47	4.83E-14	1.54E-12
acute inflammatory response (GO:0002526)	73	42	12.1	+	3.47	2.33E-15	8.42E-14
ovulation cycle process (GO:0022602)	47	27	7.79	+	3.46	2.41E-10	5.50E-09
neuron projection guidance (GO:0097485)	234	134	38.8	+	3.45	1.01E-45	1.64E-43
positive regulation of leukocyte migration (GO:0002687)	152	87	25.2	+	3.45	4.36E-30	3.63E-28
positive regulation of heterotypic cell-cell adhesion (GO:0034116)	14	8	2.32	+	3.45	6.59E-04	4.92E-03
postsynaptic membrane organization (GO:0001941)	28	16	4.64	+	3.45	1.28E-06	1.71E-05
response to yeast (GO:0001878)	14	8	2.32	+	3.45	6.59E-04	4.92E-03
regulation of natural killer cell proliferation (GO:0032817)	14	8	2.32	+	3.45	6.59E-04	4.92E-03
response to cholesterol (GO:0070723)	28	16	4.64	+	3.45	1.28E-06	1.71E-05
regulation of extracellular matrix assembly (GO:1901201)	14	8	2.32	+	3.45	6.59E-04	4.92E-03
positive regulation of macrophage migration (GO:1905523)	28	16	4.64	+	3.45	1.28E-06	1.71E-05
midbrain dopaminergic neuron differentiation (GO:1904948)	14	8	2.32	+	3.45	6.59E-04	4.91E-03
enamel mineralization (GO:0070166)	14	8	2.32	+	3.45	6.59E-04	4.91E-03
positive regulation of macrophage activation (GO:0043032)	28	16	4.64	+	3.45	1.28E-06	1.71E-05
cell migration involved in gastrulation (GO:0042074)	14	8	2.32	+	3.45	6.59E-04	4.91E-03
copulation (GO:0007620)	14	8	2.32	+	3.45	6.59E-04	4.91E-03
branching involved in labyrinthine layer morphogenesis (GO:0060670)	14	8	2.32	+	3.45	6.59E-04	4.90E-03
mitral valve development (GO:0003174)	14	8	2.32	+	3.45	6.59E-04	4.90E-03
triglyceride catabolic process (GO:0019433)	21	12	3.48	+	3.45	2.83E-05	2.96E-04
leukocyte migration involved in inflammatory response (GO:0002523)	21	12	3.48	+	3.45	2.83E-05	2.96E-04
vascular endothelial growth factor signaling pathway (GO:0038084)	21	12	3.48	+	3.45	2.83E-05	2.96E-04
cellular response to vitamin (GO:0071295)	21	12	3.48	+	3.45	2.83E-05	2.96E-04
presynapse assembly (GO:0099054)	21	12	3.48	+	3.45	2.83E-05	2.96E-04
regulation of excitatory synapse assembly (GO:1904889)	21	12	3.48	+	3.45	2.83E-05	2.95E-04
positive regulation of macrophage chemotaxis (GO:0010759)	21	12	3.48	+	3.45	2.83E-05	2.95E-04
axon guidance (GO:0007411)	233	133	38.63	+	3.44	3.59E-45	5.66E-43
positive regulation of T cell mediated immunity (GO:0002711)	72	41	11.94	+	3.43	8.20E-15	2.82E-13
response to amyloid-beta (GO:1904645)	51	29	8.46	+	3.43	7.33E-11	1.76E-09
sperm-egg recognition (GO:0035036)	51	29	8.46	+	3.43	7.33E-11	1.76E-09
regulation of astrocyte differentiation (GO:0048710)	30	17	4.97	+	3.42	6.96E-07	9.80E-06
ERBB2 signaling pathway (GO:0038128)	23	13	3.81	+	3.41	1.53E-05	1.72E-04
ligand-gated ion channel signaling pathway (GO:1990806)	46	26	7.63	+	3.41	8.44E-10	1.81E-08
leukocyte adhesion to vascular endothelial cell (GO:0061756)	23	13	3.81	+	3.41	1.53E-05	1.71E-04
positive regulation of tyrosine phosphorylation of STAT protein (GO:0042531)	23	13	3.81	+	3.41	1.53E-05	1.71E-04
maintenance of gastrointestinal epithelium (GO:0030277)	23	13	3.81	+	3.41	1.53E-05	1.71E-04
negative regulation of T cell proliferation (GO:0042130)	78	44	12.93	+	3.4	1.38E-15	5.09E-14
regulation of platelet activation (GO:0010543)	55	31	9.12	+	3.4	2.22E-11	5.58E-10
defense response to bacterium (GO:0042742)	316	178	52.39	+	3.4	5.50E-59	1.27E-56
chemotaxis (GO:0006935)	343	193	56.87	+	3.39	8.12E-64	2.36E-61
regulation of leukocyte tethering or rolling (GO:1903236)	16	9	2.65	+	3.39	3.50E-04	2.83E-03
negative regulation of endothelial cell apoptotic process (GO:2000352)	32	18	5.31	+	3.39	3.79E-07	5.69E-06
regulation of granulocyte macrophage colony-stimulating factor production (GO:0032645)	16	9	2.65	+	3.39	3.50E-04	2.83E-03
regulation of trophoblast cell migration (GO:1901163)	16	9	2.65	+	3.39	3.50E-04	2.83E-03
regulation of postsynaptic density assembly (GO:0099151)	16	9	2.65	+	3.39	3.50E-04	2.83E-03
positive regulation of smooth muscle cell differentiation (GO:0051152)	16	9	2.65	+	3.39	3.50E-04	2.83E-03
positive regulation of receptor signaling pathway via STAT (GO:1904894)	48	27	7.96	+	3.39	4.63E-10	1.02E-08
regulation of humoral immune response mediated by circulating immunoglobulin (GO:0002923)	16	9	2.65	+	3.39	3.50E-04	2.83E-03
blood vessel remodeling (GO:0001974)	41	23	6.8	+	3.38	9.73E-09	1.86E-07
positive regulation of receptor signaling pathway via JAK-STAT (GO:0046427)	41	23	6.8	+	3.38	9.73E-09	1.85E-07
negative regulation of response to wounding (GO:1903035)	91	51	15.09	+	3.38	1.13E-17	4.88E-16
negative regulation of chondrocyte differentiation (GO:0032331)	25	14	4.14	+	3.38	8.26E-06	9.59E-05
positive regulation of collagen metabolic process (GO:0010714)	25	14	4.14	+	3.38	8.26E-06	9.59E-05
taxis (GO:0042330)	345	193	57.2	+	3.37	2.98E-63	8.17E-61
negative regulation of osteoclast differentiation (GO:0045671)	34	19	5.64	+	3.37	2.07E-07	3.24E-06
negative regulation of cytokine production involved in immune response (GO:0002719)	34	19	5.64	+	3.37	2.07E-07	3.23E-06
cell chemotaxis (GO:0060326)	213	119	35.31	+	3.37	3.04E-39	4.02E-37
negative regulation of ossification (GO:0030279)	43	24	7.13	+	3.37	5.32E-09	1.05E-07
embryo implantation (GO:0007566)	52	29	8.62	+	3.36	1.39E-10	3.25E-09
response to fungus (GO:0009620)	70	39	11.61	+	3.36	9.82E-14	3.07E-12
cell-substrate adhesion (GO:0031589)	185	103	30.67	+	3.36	5.95E-34	6.29E-32
lung-associated mesenchyme development (GO:0060484)	9	5	1.49	+	3.35	8.73E-03	4.52E-02
type II hypersensitivity (GO:0002445)	9	5	1.49	+	3.35	8.73E-03	4.52E-02
organ or tissue specific immune response (GO:0002251)	36	20	5.97	+	3.35	1.12E-07	1.84E-06
type IIa hypersensitivity (GO:0001794)	9	5	1.49	+	3.35	8.73E-03	4.52E-02
antibody-dependent cellular cytotoxicity (GO:0001788)	9	5	1.49	+	3.35	8.73E-03	4.52E-02
micturition (GO:0060073)	9	5	1.49	+	3.35	8.73E-03	4.51E-02
angiogenesis involved in wound healing (GO:0060055)	18	10	2.98	+	3.35	1.86E-04	1.60E-03
hard palate development (GO:0060022)	9	5	1.49	+	3.35	8.73E-03	4.51E-02
aggressive behavior (GO:0002118)	9	5	1.49	+	3.35	8.73E-03	4.51E-02
netrin-activated signaling pathway (GO:0038007)	9	5	1.49	+	3.35	8.73E-03	4.51E-02
cellular response to cholesterol (GO:0071397)	18	10	2.98	+	3.35	1.86E-04	1.60E-03
positive regulation of hematopoietic stem cell proliferation (GO:1902035)	9	5	1.49	+	3.35	8.73E-03	4.51E-02
interleukin-12-mediated signaling pathway (GO:0035722)	9	5	1.49	+	3.35	8.73E-03	4.51E-02
cellular response to erythropoietin (GO:0036018)	9	5	1.49	+	3.35	8.73E-03	4.50E-02
antigen processing and presentation of exogenous peptide antigen via MHC class I (GO:0042590)	9	5	1.49	+	3.35	8.73E-03	4.50E-02
sympathetic ganglion development (GO:0061549)	9	5	1.49	+	3.35	8.73E-03	4.50E-02
regulation of neuroinflammatory response (GO:0150077)	36	20	5.97	+	3.35	1.12E-07	1.83E-06
regulation of nitric oxide mediated signal transduction (GO:0010749)	9	5	1.49	+	3.35	8.73E-03	4.50E-02
regulation of intestinal cholesterol absorption (GO:0030300)	9	5	1.49	+	3.35	8.73E-03	4.50E-02
coronary artery morphogenesis (GO:0060982)	9	5	1.49	+	3.35	8.73E-03	4.50E-02
chondrocyte development involved in endochondral bone morphogenesis (GO:0003433)	9	5	1.49	+	3.35	8.73E-03	4.50E-02
positive regulation of Ras protein signal transduction (GO:0046579)	18	10	2.98	+	3.35	1.86E-04	1.60E-03
negative regulation of platelet activation (GO:0010544)	18	10	2.98	+	3.35	1.86E-04	1.60E-03
insulin processing (GO:0030070)	9	5	1.49	+	3.35	8.73E-03	4.49E-02
negative regulation of peptidase activity (GO:0010466)	18	10	2.98	+	3.35	1.86E-04	1.60E-03
positive regulation of immune response to tumor cell (GO:0002839)	18	10	2.98	+	3.35	1.86E-04	1.60E-03
positive regulation of response to tumor cell (GO:0002836)	18	10	2.98	+	3.35	1.86E-04	1.60E-03
negative regulation of production of molecular mediator of immune response (GO:0002701)	45	25	7.46	+	3.35	2.91E-09	5.88E-08
liver morphogenesis (GO:0072576)	9	5	1.49	+	3.35	8.73E-03	4.49E-02
determination of left/right asymmetry in lateral mesoderm (GO:0003140)	9	5	1.49	+	3.35	8.73E-03	4.49E-02
ovulation cycle (GO:0042698)	65	36	10.78	+	3.34	1.11E-12	3.12E-11
negative regulation of wound healing (GO:0061045)	67	37	11.11	+	3.33	6.09E-13	1.76E-11
chondrocyte development (GO:0002063)	29	16	4.81	+	3.33	2.41E-06	3.10E-05
regulation of immune response to tumor cell (GO:0002837)	29	16	4.81	+	3.33	2.41E-06	3.10E-05
regulation of natural killer cell mediated immunity (GO:0002715)	58	32	9.62	+	3.33	2.29E-11	5.72E-10
regulation of endopeptidase activity (GO:0052548)	20	11	3.32	+	3.32	9.90E-05	9.20E-04
transcytosis (GO:0045056)	20	11	3.32	+	3.32	9.90E-05	9.19E-04
leukocyte tethering or rolling (GO:0050901)	20	11	3.32	+	3.32	9.90E-05	9.19E-04
negative regulation of BMP signaling pathway (GO:0030514)	60	33	9.95	+	3.32	1.25E-11	3.21E-10
regulation of postsynaptic membrane potential (GO:0060078)	111	61	18.4	+	3.31	2.84E-20	1.39E-18
response to vitamin D (GO:0033280)	31	17	5.14	+	3.31	1.30E-06	1.74E-05
regulation of monocyte chemotaxis (GO:0090025)	31	17	5.14	+	3.31	1.30E-06	1.73E-05
positive regulation of leukocyte chemotaxis (GO:0002690)	97	53	16.08	+	3.3	1.19E-17	5.10E-16
regulation of dendritic cell antigen processing and presentation (GO:0002604)	11	6	1.82	+	3.29	4.47E-03	2.62E-02
lung vasculature development (GO:0060426)	11	6	1.82	+	3.29	4.47E-03	2.62E-02
positive regulation of tissue remodeling (GO:0034105)	11	6	1.82	+	3.29	4.47E-03	2.62E-02
integrin activation (GO:0033622)	11	6	1.82	+	3.29	4.47E-03	2.62E-02
facial nerve morphogenesis (GO:0021610)	11	6	1.82	+	3.29	4.47E-03	2.62E-02
cranial nerve structural organization (GO:0021604)	11	6	1.82	+	3.29	4.47E-03	2.62E-02
facial nerve development (GO:0021561)	11	6	1.82	+	3.29	4.47E-03	2.62E-02
metanephric glomerulus development (GO:0072224)	11	6	1.82	+	3.29	4.47E-03	2.61E-02
receptor guanylyl cyclase signaling pathway (GO:0007168)	11	6	1.82	+	3.29	4.47E-03	2.61E-02
nephric duct morphogenesis (GO:0072178)	11	6	1.82	+	3.29	4.47E-03	2.61E-02
regulation of superoxide anion generation (GO:0032928)	22	12	3.65	+	3.29	5.29E-05	5.22E-04
innate immune response in mucosa (GO:0002227)	22	12	3.65	+	3.29	5.29E-05	5.22E-04
negative regulation of natural killer cell activation (GO:0032815)	11	6	1.82	+	3.29	4.47E-03	2.61E-02
positive regulation of acrosome reaction (GO:2000344)	11	6	1.82	+	3.29	4.47E-03	2.61E-02
positive regulation of T cell differentiation in thymus (GO:0033089)	11	6	1.82	+	3.29	4.47E-03	2.61E-02
cellular response to lipoteichoic acid (GO:0071223)	11	6	1.82	+	3.29	4.47E-03	2.61E-02
positive regulation of collateral sprouting (GO:0048672)	11	6	1.82	+	3.29	4.47E-03	2.61E-02
regulation of gonadotropin secretion (GO:0032276)	11	6	1.82	+	3.29	4.47E-03	2.61E-02
thrombin-activated receptor signaling pathway (GO:0070493)	11	6	1.82	+	3.29	4.47E-03	2.61E-02
macrophage migration (GO:1905517)	22	12	3.65	+	3.29	5.29E-05	5.22E-04
response to lipoteichoic acid (GO:0070391)	11	6	1.82	+	3.29	4.47E-03	2.60E-02
regulation of excretion (GO:0044062)	11	6	1.82	+	3.29	4.47E-03	2.60E-02
drinking behavior (GO:0042756)	11	6	1.82	+	3.29	4.47E-03	2.60E-02
mammalian oogenesis stage (GO:0022605)	11	6	1.82	+	3.29	4.47E-03	2.60E-02
tooth mineralization (GO:0034505)	22	12	3.65	+	3.29	5.29E-05	5.21E-04
regulation of fear response (GO:1903365)	11	6	1.82	+	3.29	4.47E-03	2.60E-02
positive regulation of type II interferon production (GO:0032729)	77	42	12.77	+	3.29	3.01E-14	9.75E-13
bone growth (GO:0098868)	33	18	5.47	+	3.29	7.05E-07	9.91E-06
negative regulation of T cell mediated immunity (GO:0002710)	33	18	5.47	+	3.29	7.05E-07	9.90E-06
locomotion (GO:0040011)	369	201	61.18	+	3.29	3.27E-63	8.80E-61
positive regulation of phosphatidylinositol 3-kinase/protein kinase B signal transduction (GO:0051897)	202	110	33.49	+	3.28	5.58E-35	6.31E-33
trabecula morphogenesis (GO:0061383)	46	25	7.63	+	3.28	5.37E-09	1.05E-07
positive regulation of collagen biosynthetic process (GO:0032967)	24	13	3.98	+	3.27	2.83E-05	2.97E-04
membrane protein ectodomain proteolysis (GO:0006509)	24	13	3.98	+	3.27	2.83E-05	2.97E-04
regulation of lymphocyte chemotaxis (GO:1901623)	24	13	3.98	+	3.27	2.83E-05	2.97E-04
arachidonate secretion (GO:0050482)	24	13	3.98	+	3.27	2.83E-05	2.97E-04
arachidonate transport (GO:1903963)	24	13	3.98	+	3.27	2.83E-05	2.97E-04
pulmonary valve development (GO:0003177)	24	13	3.98	+	3.27	2.83E-05	2.96E-04
regulation of chemotaxis (GO:0050920)	207	112	34.32	+	3.26	3.03E-35	3.51E-33
positive regulation of mononuclear cell migration (GO:0071677)	98	53	16.25	+	3.26	2.17E-17	9.15E-16
non-canonical Wnt signaling pathway (GO:0035567)	50	27	8.29	+	3.26	1.59E-09	3.34E-08
regulation of dendritic cell apoptotic process (GO:2000668)	13	7	2.16	+	3.25	2.32E-03	1.47E-02
cell migration involved in sprouting angiogenesis (GO:0002042)	26	14	4.31	+	3.25	1.52E-05	1.70E-04
flavonoid metabolic process (GO:0009812)	13	7	2.16	+	3.25	2.32E-03	1.47E-02
negative T cell selection (GO:0043383)	13	7	2.16	+	3.25	2.32E-03	1.47E-02
positive regulation of peptidase activity (GO:0010952)	13	7	2.16	+	3.25	2.32E-03	1.47E-02
negative regulation of endopeptidase activity (GO:0010951)	13	7	2.16	+	3.25	2.32E-03	1.47E-02
positive regulation of platelet activation (GO:0010572)	13	7	2.16	+	3.25	2.32E-03	1.47E-02
motor neuron axon guidance (GO:0008045)	26	14	4.31	+	3.25	1.52E-05	1.70E-04
detection of biotic stimulus (GO:0009595)	39	21	6.47	+	3.25	1.12E-07	1.83E-06
regulation of collagen metabolic process (GO:0010712)	41	22	6.8	+	3.24	6.06E-08	1.02E-06
lymph vessel development (GO:0001945)	28	15	4.64	+	3.23	8.13E-06	9.47E-05
regulation of axon regeneration (GO:0048679)	28	15	4.64	+	3.23	8.13E-06	9.47E-05
lymphocyte chemotaxis (GO:0048247)	28	15	4.64	+	3.23	8.13E-06	9.46E-05
positive regulation of osteoblast differentiation (GO:0045669)	71	38	11.77	+	3.23	1.11E-12	3.13E-11
cell-cell recognition (GO:0009988)	71	38	11.77	+	3.23	1.11E-12	3.13E-11
regulation of activated T cell proliferation (GO:0046006)	43	23	7.13	+	3.23	3.29E-08	5.78E-07
phagocytosis, recognition (GO:0006910)	15	8	2.49	+	3.22	1.21E-03	8.30E-03
G protein-coupled glutamate receptor signaling pathway (GO:0007216)	15	8	2.49	+	3.22	1.21E-03	8.30E-03
endothelial cell morphogenesis (GO:0001886)	15	8	2.49	+	3.22	1.21E-03	8.29E-03
nephric duct development (GO:0072176)	15	8	2.49	+	3.22	1.21E-03	8.29E-03
regulation of natural killer cell differentiation (GO:0032823)	15	8	2.49	+	3.22	1.21E-03	8.29E-03
negative regulation of interleukin-17 production (GO:0032700)	15	8	2.49	+	3.22	1.21E-03	8.28E-03
regulation of neuron projection regeneration (GO:0070570)	30	16	4.97	+	3.22	4.37E-06	5.29E-05
regulation of T cell chemotaxis (GO:0010819)	15	8	2.49	+	3.22	1.21E-03	8.28E-03
lipoprotein catabolic process (GO:0042159)	15	8	2.49	+	3.22	1.21E-03	8.28E-03
regulation of response to tumor cell (GO:0002834)	30	16	4.97	+	3.22	4.37E-06	5.29E-05
ventricular trabecula myocardium morphogenesis (GO:0003222)	15	8	2.49	+	3.22	1.21E-03	8.27E-03
regulation of T cell mediated immunity (GO:0002709)	107	57	17.74	+	3.21	3.48E-18	1.55E-16
regulation of interleukin-10 production (GO:0032653)	62	33	10.28	+	3.21	4.13E-11	1.01E-09
mucosal immune response (GO:0002385)	32	17	5.31	+	3.2	2.35E-06	3.03E-05
regulation of peptidase activity (GO:0052547)	32	17	5.31	+	3.2	2.35E-06	3.03E-05
glutamate receptor signaling pathway (GO:0007215)	51	27	8.46	+	3.19	2.85E-09	5.76E-08
epoxygenase P450 pathway (GO:0019373)	17	9	2.82	+	3.19	6.34E-04	4.80E-03
negative regulation of interleukin-12 production (GO:0032695)	17	9	2.82	+	3.19	6.34E-04	4.80E-03
regulation of fibroblast growth factor receptor signaling pathway (GO:0040036)	34	18	5.64	+	3.19	1.27E-06	1.70E-05
positive regulation of membrane protein ectodomain proteolysis (GO:0051044)	17	9	2.82	+	3.19	6.34E-04	4.79E-03
regulation of low-density lipoprotein particle clearance (GO:0010988)	17	9	2.82	+	3.19	6.34E-04	4.79E-03
negative regulation of bone remodeling (GO:0046851)	17	9	2.82	+	3.19	6.34E-04	4.79E-03
positive regulation of response to wounding (GO:1903036)	70	37	11.61	+	3.19	3.63E-12	9.78E-11
regulation of leukocyte chemotaxis (GO:0002688)	123	65	20.39	+	3.19	2.72E-20	1.34E-18
biomineral tissue development (GO:0031214)	106	56	17.57	+	3.19	1.13E-17	4.90E-16
response to dietary excess (GO:0002021)	36	19	5.97	+	3.18	6.82E-07	9.63E-06
positive regulation of smooth muscle cell migration (GO:0014911)	36	19	5.97	+	3.18	6.82E-07	9.62E-06
binding of sperm to zona pellucida (GO:0007339)	38	20	6.3	+	3.17	3.68E-07	5.54E-06
leukocyte cell-cell adhesion (GO:0007159)	57	30	9.45	+	3.17	4.55E-10	1.01E-08
positive regulation of lymphocyte chemotaxis (GO:0140131)	19	10	3.15	+	3.17	3.34E-04	2.73E-03
neural crest cell development (GO:0014032)	80	42	13.26	+	3.17	1.74E-13	5.21E-12
regulation of type II interferon production (GO:0032649)	120	63	19.9	+	3.17	1.62E-19	7.78E-18
odontogenesis of dentin-containing tooth (GO:0042475)	80	42	13.26	+	3.17	1.74E-13	5.20E-12
leukocyte migration (GO:0050900)	244	128	40.45	+	3.16	3.14E-38	4.12E-36
antigen processing and presentation (GO:0019882)	103	54	17.08	+	3.16	6.73E-17	2.79E-15
glycolipid catabolic process (GO:0019377)	21	11	3.48	+	3.16	1.77E-04	1.54E-03
negative regulation of endothelial cell proliferation (GO:0001937)	42	22	6.96	+	3.16	1.07E-07	1.76E-06
negative regulation of type II interferon production (GO:0032689)	42	22	6.96	+	3.16	1.07E-07	1.76E-06
regulation of postsynaptic density organization (GO:1905874)	21	11	3.48	+	3.16	1.77E-04	1.54E-03
surfactant homeostasis (GO:0043129)	21	11	3.48	+	3.16	1.77E-04	1.54E-03
negative regulation of cellular response to growth factor stimulus (GO:0090288)	107	56	17.74	+	3.16	2.00E-17	8.45E-16
negative regulation of lymphocyte mediated immunity (GO:0002707)	65	34	10.78	+	3.16	3.97E-11	9.72E-10
regulation of neutrophil migration (GO:1902622)	44	23	7.29	+	3.15	5.80E-08	9.87E-07
positive regulation of lymphocyte migration (GO:2000403)	44	23	7.29	+	3.15	5.80E-08	9.86E-07
positive regulation of bone mineralization (GO:0030501)	44	23	7.29	+	3.15	5.80E-08	9.85E-07
positive regulation of monocyte chemotaxis (GO:0090026)	23	12	3.81	+	3.15	9.39E-05	8.80E-04
cell aggregation (GO:0098743)	23	12	3.81	+	3.15	9.39E-05	8.79E-04
axon extension (GO:0048675)	48	25	7.96	+	3.14	1.70E-08	3.12E-07
positive regulation of natural killer cell activation (GO:0032816)	25	13	4.14	+	3.14	5.00E-05	4.97E-04
regulation of granulocyte chemotaxis (GO:0071622)	52	27	8.62	+	3.13	4.98E-09	9.86E-08
positive regulation of acute inflammatory response (GO:0002675)	27	14	4.48	+	3.13	2.67E-05	2.82E-04
positive regulation of extracellular matrix organization (GO:1903055)	27	14	4.48	+	3.13	2.67E-05	2.82E-04
morphogenesis of an epithelial sheet (GO:0002011)	54	28	8.95	+	3.13	2.70E-09	5.51E-08
negative regulation of axonogenesis (GO:0050771)	54	28	8.95	+	3.13	2.70E-09	5.50E-08
positive regulation of biomineral tissue development (GO:0070169)	54	28	8.95	+	3.13	2.70E-09	5.50E-08
axis elongation (GO:0003401)	27	14	4.48	+	3.13	2.67E-05	2.81E-04
atrioventricular valve morphogenesis (GO:0003181)	27	14	4.48	+	3.13	2.67E-05	2.81E-04
regulation of endothelial cell apoptotic process (GO:2000351)	56	29	9.28	+	3.12	1.46E-09	3.09E-08
positive regulation of receptor internalization (GO:0002092)	29	15	4.81	+	3.12	1.43E-05	1.61E-04
icosanoid secretion (GO:0032309)	29	15	4.81	+	3.12	1.43E-05	1.61E-04
endochondral bone growth (GO:0003416)	29	15	4.81	+	3.12	1.43E-05	1.61E-04
negative regulation of lymphocyte proliferation (GO:0050672)	93	48	15.42	+	3.11	7.84E-15	2.71E-13
regulation of platelet aggregation (GO:0090330)	31	16	5.14	+	3.11	7.64E-06	8.98E-05
positive regulation of wound healing (GO:0090303)	62	32	10.28	+	3.11	2.34E-10	5.35E-09
regulation of presynaptic membrane potential (GO:0099505)	31	16	5.14	+	3.11	7.64E-06	8.97E-05
negative regulation of lipid transport (GO:0032369)	31	16	5.14	+	3.11	7.64E-06	8.96E-05
negative regulation of mononuclear cell proliferation (GO:0032945)	95	49	15.75	+	3.11	4.27E-15	1.51E-13
basement membrane organization (GO:0071711)	35	18	5.8	+	3.1	2.20E-06	2.85E-05
regulation of BMP signaling pathway (GO:0030510)	107	55	17.74	+	3.1	1.11E-16	4.46E-15
regulation of tissue remodeling (GO:0034103)	72	37	11.94	+	3.1	1.10E-11	2.83E-10
regulation of regulatory T cell differentiation (GO:0045589)	37	19	6.13	+	3.1	1.18E-06	1.59E-05
cellular response to lipoprotein particle stimulus (GO:0071402)	39	20	6.47	+	3.09	6.38E-07	9.02E-06
cellular response to amyloid-beta (GO:1904646)	41	21	6.8	+	3.09	3.44E-07	5.20E-06
aortic valve development (GO:0003176)	45	23	7.46	+	3.08	1.00E-07	1.64E-06
regulation of acute inflammatory response (GO:0002673)	47	24	7.79	+	3.08	5.41E-08	9.25E-07
acetylcholine receptor signaling pathway (GO:0095500)	47	24	7.79	+	3.08	5.41E-08	9.24E-07
semi-lunar valve development (GO:1905314)	49	25	8.12	+	3.08	2.92E-08	5.17E-07
positive regulation of T cell proliferation (GO:0042102)	106	54	17.57	+	3.07	3.48E-16	1.36E-14
positive regulation of receptor-mediated endocytosis (GO:0048260)	55	28	9.12	+	3.07	4.63E-09	9.24E-08
regulation of response to wounding (GO:1903034)	167	85	27.69	+	3.07	1.25E-24	7.92E-23
regulation of synapse assembly (GO:0051963)	171	87	28.35	+	3.07	3.68E-25	2.42E-23
coagulation (GO:0050817)	191	97	31.67	+	3.06	8.11E-28	6.01E-26
negative regulation of immune effector process (GO:0002698)	134	68	22.22	+	3.06	6.84E-20	3.32E-18
excitatory postsynaptic potential (GO:0060079)	71	36	11.77	+	3.06	3.46E-11	8.53E-10
BMP signaling pathway (GO:0030509)	79	40	13.1	+	3.05	3.01E-12	8.16E-11
positive regulation of leukocyte proliferation (GO:0070665)	170	86	28.18	+	3.05	1.15E-24	7.33E-23
neural crest cell differentiation (GO:0014033)	93	47	15.42	+	3.05	4.21E-14	1.35E-12
angiogenesis (GO:0001525)	351	177	58.19	+	3.04	2.77E-49	5.62E-47
positive regulation of lymphocyte proliferation (GO:0050671)	151	76	25.03	+	3.04	8.77E-22	4.81E-20
positive regulation of mononuclear cell proliferation (GO:0032946)	153	77	25.37	+	3.04	4.76E-22	2.66E-20
blood coagulation (GO:0007596)	189	95	31.33	+	3.03	7.90E-27	5.58E-25
regulation of T cell tolerance induction (GO:0002664)	14	7	2.32	+	3.02	3.97E-03	2.36E-02
glomerular filtration (GO:0003094)	20	10	3.32	+	3.02	5.69E-04	4.40E-03
positive regulation of digestive system process (GO:0060456)	14	7	2.32	+	3.02	3.97E-03	2.36E-02
negative regulation of tissue remodeling (GO:0034104)	22	11	3.65	+	3.02	3.01E-04	2.49E-03
hypersensitivity (GO:0002524)	12	6	1.99	+	3.02	7.70E-03	4.10E-02
positive regulation of cell adhesion mediated by integrin (GO:0033630)	22	11	3.65	+	3.02	3.01E-04	2.48E-03
positive regulation of neutrophil migration (GO:1902624)	34	17	5.64	+	3.02	6.93E-06	8.21E-05
regulation of store-operated calcium entry (GO:2001256)	14	7	2.32	+	3.02	3.97E-03	2.36E-02
negative regulation of neuron migration (GO:2001223)	12	6	1.99	+	3.02	7.70E-03	4.10E-02
cell surface receptor signaling pathway via JAK-STAT (GO:0007259)	60	30	9.95	+	3.02	2.29E-09	4.71E-08
positive regulation of endothelial cell proliferation (GO:0001938)	92	46	15.25	+	3.02	1.30E-13	4.02E-12
T cell mediated cytotoxicity (GO:0001913)	18	9	2.98	+	3.02	1.08E-03	7.60E-03
regulation of cardiac muscle cell differentiation (GO:2000725)	16	8	2.65	+	3.02	2.07E-03	1.33E-02
cellular response to BMP stimulus (GO:0071773)	92	46	15.25	+	3.02	1.30E-13	4.01E-12
response to BMP (GO:0071772)	92	46	15.25	+	3.02	1.30E-13	4.00E-12
regulation of collagen biosynthetic process (GO:0032965)	36	18	5.97	+	3.02	3.72E-06	4.61E-05
positive regulation of superoxide anion generation (GO:0032930)	20	10	3.32	+	3.02	5.69E-04	4.39E-03
cholesterol efflux (GO:0033344)	30	15	4.97	+	3.02	2.42E-05	2.57E-04
thyroid hormone generation (GO:0006590)	16	8	2.65	+	3.02	2.07E-03	1.33E-02
positive regulation of interleukin-5 production (GO:0032754)	12	6	1.99	+	3.02	7.70E-03	4.10E-02
positive regulation of granulocyte macrophage colony-stimulating factor production (GO:0032725)	14	7	2.32	+	3.02	3.97E-03	2.36E-02
positive regulation of hair follicle development (GO:0051798)	12	6	1.99	+	3.02	7.70E-03	4.09E-02
regulation of hair follicle development (GO:0051797)	20	10	3.32	+	3.02	5.69E-04	4.39E-03
regulation of immature T cell proliferation (GO:0033083)	14	7	2.32	+	3.02	3.97E-03	2.36E-02
peptidyl-tyrosine modification (GO:0018212)	56	28	9.28	+	3.02	7.80E-09	1.51E-07
regulation of superoxide metabolic process (GO:0090322)	30	15	4.97	+	3.02	2.42E-05	2.57E-04
regulation of Cdc42 protein signal transduction (GO:0032489)	12	6	1.99	+	3.02	7.70E-03	4.09E-02
cGMP biosynthetic process (GO:0006182)	12	6	1.99	+	3.02	7.70E-03	4.09E-02
positive regulation of keratinocyte migration (GO:0051549)	12	6	1.99	+	3.02	7.70E-03	4.09E-02
response to follicle-stimulating hormone (GO:0032354)	16	8	2.65	+	3.02	2.07E-03	1.33E-02
aminoglycan metabolic process (GO:0006022)	92	46	15.25	+	3.02	1.30E-13	4.00E-12
regulation of collateral sprouting (GO:0048670)	22	11	3.65	+	3.02	3.01E-04	2.48E-03
lipid digestion (GO:0044241)	16	8	2.65	+	3.02	2.07E-03	1.33E-02
regulation of inflammatory response to wounding (GO:0106014)	12	6	1.99	+	3.02	7.70E-03	4.09E-02
positive regulation of oxidoreductase activity (GO:0051353)	12	6	1.99	+	3.02	7.70E-03	4.09E-02
regulation of neutrophil chemotaxis (GO:0090022)	32	16	5.31	+	3.02	1.29E-05	1.47E-04
anatomical structure arrangement (GO:0048532)	18	9	2.98	+	3.02	1.08E-03	7.60E-03
negative regulation of macrophage migration (GO:1905522)	12	6	1.99	+	3.02	7.70E-03	4.09E-02
negative regulation of nervous system process (GO:0031645)	18	9	2.98	+	3.02	1.08E-03	7.59E-03
endodermal cell differentiation (GO:0035987)	46	23	7.63	+	3.02	1.69E-07	2.69E-06
skin morphogenesis (GO:0043589)	12	6	1.99	+	3.02	7.70E-03	4.08E-02
regulation of intestinal lipid absorption (GO:1904729)	12	6	1.99	+	3.02	7.70E-03	4.08E-02
response to macrophage colony-stimulating factor (GO:0036005)	12	6	1.99	+	3.02	7.70E-03	4.08E-02
regulation of tyrosine phosphorylation of STAT protein (GO:0042509)	26	13	4.31	+	3.02	8.48E-05	8.06E-04
regulation of triglyceride catabolic process (GO:0010896)	14	7	2.32	+	3.02	3.97E-03	2.36E-02
melanin biosynthetic process (GO:0042438)	14	7	2.32	+	3.02	3.97E-03	2.36E-02
positive regulation of T cell chemotaxis (GO:0010820)	14	7	2.32	+	3.02	3.97E-03	2.36E-02
T cell chemotaxis (GO:0010818)	16	8	2.65	+	3.02	2.07E-03	1.33E-02
exocrine system development (GO:0035272)	46	23	7.63	+	3.02	1.69E-07	2.68E-06
pericyte cell differentiation (GO:1904238)	12	6	1.99	+	3.02	7.70E-03	4.08E-02
regulation of macrophage chemotaxis (GO:0010758)	30	15	4.97	+	3.02	2.42E-05	2.57E-04
positive regulation of macrophage derived foam cell differentiation (GO:0010744)	20	10	3.32	+	3.02	5.69E-04	4.39E-03
epithelial structure maintenance (GO:0010669)	36	18	5.97	+	3.02	3.72E-06	4.60E-05
heart trabecula morphogenesis (GO:0061384)	34	17	5.64	+	3.02	6.93E-06	8.20E-05
growth plate cartilage development (GO:0003417)	20	10	3.32	+	3.02	5.69E-04	4.39E-03
amyloid-beta clearance (GO:0097242)	26	13	4.31	+	3.02	8.48E-05	8.06E-04
regulation of blood vessel endothelial cell proliferation involved in sprouting angiogenesis (GO:1903587)	18	9	2.98	+	3.02	1.08E-03	7.59E-03
glycosphingolipid catabolic process (GO:0046479)	18	9	2.98	+	3.02	1.08E-03	7.59E-03
type B pancreatic cell development (GO:0003323)	16	8	2.65	+	3.02	2.07E-03	1.33E-02
prostate gland growth (GO:0060736)	12	6	1.99	+	3.02	7.70E-03	4.08E-02
positive regulation of T-helper 1 type immune response (GO:0002827)	18	9	2.98	+	3.02	1.08E-03	7.58E-03
positive regulation of amyloid precursor protein catabolic process (GO:1902993)	26	13	4.31	+	3.02	8.48E-05	8.05E-04
negative regulation of smooth muscle cell apoptotic process (GO:0034392)	14	7	2.32	+	3.02	3.97E-03	2.35E-02
amino sugar catabolic process (GO:0046348)	14	7	2.32	+	3.02	3.97E-03	2.35E-02
regulation of wound healing (GO:0061041)	130	65	21.55	+	3.02	1.21E-18	5.54E-17
endothelial cell apoptotic process (GO:0072577)	12	6	1.99	+	3.02	7.70E-03	4.08E-02
pulmonary valve morphogenesis (GO:0003184)	20	10	3.32	+	3.02	5.69E-04	4.38E-03
outflow tract septum morphogenesis (GO:0003148)	26	13	4.31	+	3.02	8.48E-05	8.05E-04
negative regulation of leukocyte chemotaxis (GO:0002689)	20	10	3.32	+	3.02	5.69E-04	4.38E-03
stem cell development (GO:0048864)	86	43	14.26	+	3.02	8.10E-13	2.32E-11
peptidyl-tyrosine phosphorylation (GO:0018108)	54	27	8.95	+	3.02	1.44E-08	2.69E-07
adherens junction organization (GO:0034332)	54	27	8.95	+	3.02	1.44E-08	2.69E-07
regulation of cartilage development (GO:0061035)	74	37	12.27	+	3.02	3.16E-11	7.80E-10
negative regulation of leukocyte proliferation (GO:0070664)	103	51	17.08	+	2.99	1.03E-14	3.48E-13
cellular response to virus (GO:0098586)	81	40	13.43	+	2.98	8.39E-12	2.17E-10
chemical synaptic transmission, postsynaptic (GO:0099565)	79	39	13.1	+	2.98	1.55E-11	3.92E-10
glycosaminoglycan metabolic process (GO:0030203)	77	38	12.77	+	2.98	2.85E-11	7.04E-10
chemokine-mediated signaling pathway (GO:0070098)	75	37	12.43	+	2.98	5.24E-11	1.27E-09
artery morphogenesis (GO:0048844)	69	34	11.44	+	2.97	3.28E-10	7.38E-09
regulation of endothelial cell proliferation (GO:0001936)	134	66	22.22	+	2.97	1.81E-18	8.24E-17
positive regulation of interleukin-8 production (GO:0032757)	65	32	10.78	+	2.97	1.11E-09	2.36E-08
regulation of smooth muscle cell migration (GO:0014910)	63	31	10.44	+	2.97	2.05E-09	4.26E-08
regulation of phagocytosis (GO:0050764)	102	50	16.91	+	2.96	3.11E-14	1.01E-12
ephrin receptor signaling pathway (GO:0048013)	51	25	8.46	+	2.96	8.14E-08	1.36E-06
cellular response to acetylcholine (GO:1905145)	49	24	8.12	+	2.95	1.51E-07	2.41E-06
regulation of bone remodeling (GO:0046850)	47	23	7.79	+	2.95	2.79E-07	4.26E-06
regulation of leukocyte migration (GO:0002685)	227	111	37.63	+	2.95	9.08E-30	7.39E-28
positive regulation of lymphocyte mediated immunity (GO:0002708)	133	65	22.05	+	2.95	5.48E-18	2.41E-16
regulation of peptidyl-tyrosine phosphorylation (GO:0050730)	84	41	13.93	+	2.94	7.49E-12	1.95E-10
membrane protein proteolysis (GO:0033619)	39	19	6.47	+	2.94	3.30E-06	4.12E-05
tissue remodeling (GO:0048771)	117	57	19.4	+	2.94	7.15E-16	2.68E-14
hemostasis (GO:0007599)	195	95	32.33	+	2.94	1.64E-25	1.08E-23
negative regulation of leukocyte mediated immunity (GO:0002704)	76	37	12.6	+	2.94	8.59E-11	2.05E-09
inflammatory response to antigenic stimulus (GO:0002437)	37	18	6.13	+	2.93	6.13E-06	7.31E-05
glycoprotein catabolic process (GO:0006516)	37	18	6.13	+	2.93	6.13E-06	7.30E-05
positive regulation of T cell migration (GO:2000406)	37	18	6.13	+	2.93	6.13E-06	7.30E-05
apoptotic cell clearance (GO:0043277)	37	18	6.13	+	2.93	6.13E-06	7.29E-05
canonical Wnt signaling pathway (GO:0060070)	105	51	17.41	+	2.93	2.76E-14	9.06E-13
response to sterol (GO:0036314)	33	16	5.47	+	2.92	2.12E-05	2.29E-04
positive regulation of cartilage development (GO:0061036)	33	16	5.47	+	2.92	2.12E-05	2.29E-04
positive regulation of endocytosis (GO:0045807)	161	78	26.69	+	2.92	5.27E-21	2.74E-19
cellular response to low-density lipoprotein particle stimulus (GO:0071404)	31	15	5.14	+	2.92	3.96E-05	4.02E-04
neuron projection regeneration (GO:0031102)	31	15	5.14	+	2.92	3.96E-05	4.01E-04
response to lipoprotein particle (GO:0055094)	31	15	5.14	+	2.92	3.96E-05	4.01E-04
positive regulation of vascular endothelial growth factor production (GO:0010575)	31	15	5.14	+	2.92	3.96E-05	4.01E-04
neutrophil activation (GO:0042119)	31	15	5.14	+	2.92	3.96E-05	4.01E-04
female pregnancy (GO:0007565)	178	86	29.51	+	2.91	6.50E-23	3.72E-21
regulation of macrophage activation (GO:0043030)	58	28	9.62	+	2.91	2.10E-08	3.80E-07
regulation of animal organ formation (GO:0003156)	29	14	4.81	+	2.91	7.41E-05	7.16E-04
chondrocyte differentiation (GO:0002062)	85	41	14.09	+	2.91	1.22E-11	3.12E-10
positive regulation of ossification (GO:0045778)	56	27	9.28	+	2.91	3.88E-08	6.77E-07
positive regulation of vasculature development (GO:1904018)	168	81	27.85	+	2.91	1.37E-21	7.42E-20
positive regulation of ERK1 and ERK2 cascade (GO:0070374)	193	93	32	+	2.91	1.47E-24	9.25E-23
glomerular epithelium development (GO:0072010)	27	13	4.48	+	2.9	1.39E-04	1.24E-03
positive regulation of mesenchymal cell proliferation (GO:0002053)	27	13	4.48	+	2.9	1.39E-04	1.24E-03
mesenchymal cell proliferation (GO:0010463)	27	13	4.48	+	2.9	1.39E-04	1.24E-03
regulation of biomineral tissue development (GO:0070167)	102	49	16.91	+	2.9	1.51E-13	4.56E-12
substrate-dependent cell migration (GO:0006929)	25	12	4.14	+	2.9	2.61E-04	2.19E-03
negative regulation of SMAD protein signal transduction (GO:0060392)	25	12	4.14	+	2.9	2.61E-04	2.18E-03
decidualization (GO:0046697)	25	12	4.14	+	2.9	2.61E-04	2.18E-03
podocyte differentiation (GO:0072112)	23	11	3.81	+	2.88	4.90E-04	3.83E-03
mononuclear cell migration (GO:0071674)	115	55	19.07	+	2.88	6.31E-15	2.20E-13
positive regulation of endothelial cell apoptotic process (GO:2000353)	23	11	3.81	+	2.88	4.90E-04	3.82E-03
symbiont entry into host (GO:0044409)	115	55	19.07	+	2.88	6.31E-15	2.20E-13
regulation of cell-cell adhesion mediated by cadherin (GO:2000047)	23	11	3.81	+	2.88	4.90E-04	3.82E-03
regulation of macrophage migration (GO:1905521)	46	22	7.63	+	2.88	8.35E-07	1.15E-05
symbiont entry into host cell (GO:0046718)	115	55	19.07	+	2.88	6.31E-15	2.19E-13
embryonic hemopoiesis (GO:0035162)	23	11	3.81	+	2.88	4.90E-04	3.82E-03
renal filtration cell differentiation (GO:0061318)	23	11	3.81	+	2.88	4.90E-04	3.82E-03
renal filtration (GO:0097205)	23	11	3.81	+	2.88	4.90E-04	3.82E-03
transforming growth factor beta receptor superfamily signaling pathway (GO:0141091)	180	86	29.84	+	2.88	1.69E-22	9.59E-21
multi-organism reproductive process (GO:0044703)	197	94	32.66	+	2.88	2.06E-24	1.30E-22
macrophage activation (GO:0042116)	65	31	10.78	+	2.88	5.39E-09	1.06E-07
positive regulation of cell-substrate adhesion (GO:0010811)	128	61	21.22	+	2.87	2.64E-16	1.03E-14
regulation of ossification (GO:0030278)	126	60	20.89	+	2.87	4.84E-16	1.85E-14
heart valve morphogenesis (GO:0003179)	63	30	10.44	+	2.87	9.93E-09	1.89E-07
regulation of T cell proliferation (GO:0042129)	189	90	31.33	+	2.87	2.36E-23	1.38E-21
bone maturation (GO:0070977)	21	10	3.48	+	2.87	9.26E-04	6.62E-03
cartilage condensation (GO:0001502)	21	10	3.48	+	2.87	9.26E-04	6.61E-03
thymic T cell selection (GO:0045061)	21	10	3.48	+	2.87	9.26E-04	6.61E-03
regulation of branching involved in ureteric bud morphogenesis (GO:0090189)	21	10	3.48	+	2.87	9.26E-04	6.61E-03
regulation of urine volume (GO:0035809)	21	10	3.48	+	2.87	9.26E-04	6.60E-03
positive regulation of myeloid leukocyte mediated immunity (GO:0002888)	21	10	3.48	+	2.87	9.26E-04	6.60E-03
regulation of mononuclear cell migration (GO:0071675)	145	69	24.04	+	2.87	3.27E-18	1.47E-16
positive regulation of angiogenesis (GO:0045766)	164	78	27.19	+	2.87	2.20E-20	1.09E-18
glomerulus development (GO:0032835)	61	29	10.11	+	2.87	1.83E-08	3.34E-07
lymphocyte migration (GO:0072676)	61	29	10.11	+	2.87	1.83E-08	3.33E-07
natural killer cell differentiation (GO:0001779)	19	9	3.15	+	2.86	1.75E-03	1.15E-02
dopaminergic neuron differentiation (GO:0071542)	38	18	6.3	+	2.86	9.84E-06	1.13E-04
regulation of neurotransmitter receptor localization to postsynaptic specialization membrane (GO:0098696)	19	9	3.15	+	2.86	1.75E-03	1.15E-02
negative regulation of bone mineralization (GO:0030502)	19	9	3.15	+	2.86	1.75E-03	1.15E-02
morphogenesis of an epithelial fold (GO:0060571)	19	9	3.15	+	2.86	1.75E-03	1.15E-02
T cell migration (GO:0072678)	36	17	5.97	+	2.85	1.83E-05	2.01E-04
response to acetylcholine (GO:1905144)	53	25	8.79	+	2.85	2.11E-07	3.29E-06
cytokine-mediated signaling pathway (GO:0019221)	397	187	65.82	+	2.84	2.04E-46	3.47E-44
protein catabolic process in the vacuole (GO:0007039)	17	8	2.82	+	2.84	3.34E-03	2.01E-02
synapse maturation (GO:0060074)	17	8	2.82	+	2.84	3.34E-03	2.01E-02
regulation of interleukin-8 production (GO:0032677)	85	40	14.09	+	2.84	5.69E-11	1.38E-09
cell migration involved in heart development (GO:0060973)	17	8	2.82	+	2.84	3.34E-03	2.01E-02
digestion (GO:0007586)	115	54	19.07	+	2.83	2.93E-14	9.52E-13
regulation of bone mineralization (GO:0030500)	81	38	13.43	+	2.83	1.92E-10	4.42E-09
negative regulation of vasculature development (GO:1901343)	113	53	18.73	+	2.83	5.36E-14	1.70E-12
negative regulation of mononuclear cell migration (GO:0071676)	32	15	5.31	+	2.83	6.32E-05	6.17E-04
aorta morphogenesis (GO:0035909)	32	15	5.31	+	2.83	6.32E-05	6.17E-04
regulation of vascular endothelial growth factor receptor signaling pathway (GO:0030947)	32	15	5.31	+	2.83	6.32E-05	6.17E-04
regulation of T-helper 1 type immune response (GO:0002825)	32	15	5.31	+	2.83	6.32E-05	6.16E-04
protein localization to cell surface (GO:0034394)	32	15	5.31	+	2.83	6.32E-05	6.16E-04
mammary gland duct morphogenesis (GO:0060603)	32	15	5.31	+	2.83	6.32E-05	6.15E-04
multi-multicellular organism process (GO:0044706)	207	97	34.32	+	2.83	2.12E-24	1.32E-22
regulation of mononuclear cell proliferation (GO:0032944)	254	119	42.11	+	2.83	1.25E-29	1.00E-27
negative regulation of angiogenesis (GO:0016525)	111	52	18.4	+	2.83	9.82E-14	3.07E-12
negative regulation of lipid localization (GO:1905953)	47	22	7.79	+	2.82	1.32E-06	1.76E-05
regulation of lymphocyte proliferation (GO:0050670)	250	117	41.45	+	2.82	4.23E-29	3.33E-27
regulation of osteoclast differentiation (GO:0045670)	75	35	12.43	+	2.81	1.18E-09	2.51E-08
negative regulation of bone resorption (GO:0045779)	15	7	2.49	+	2.81	6.39E-03	3.47E-02
heart trabecula formation (GO:0060347)	15	7	2.49	+	2.81	6.39E-03	3.47E-02
negative regulation of activated T cell proliferation (GO:0046007)	15	7	2.49	+	2.81	6.39E-03	3.47E-02
activation of adenylate cyclase activity (GO:0007190)	15	7	2.49	+	2.81	6.39E-03	3.47E-02
melanin metabolic process (GO:0006582)	15	7	2.49	+	2.81	6.39E-03	3.47E-02
nodal signaling pathway (GO:0038092)	15	7	2.49	+	2.81	6.39E-03	3.47E-02
negative regulation of lymphocyte migration (GO:2000402)	15	7	2.49	+	2.81	6.39E-03	3.47E-02
regulation of protein processing (GO:0070613)	60	28	9.95	+	2.81	5.32E-08	9.12E-07
chondrocyte proliferation (GO:0035988)	15	7	2.49	+	2.81	6.39E-03	3.47E-02
regulation of long-term synaptic depression (GO:1900452)	15	7	2.49	+	2.81	6.39E-03	3.46E-02
lymphocyte costimulation (GO:0031294)	45	21	7.46	+	2.81	2.45E-06	3.14E-05
lysosomal protein catabolic process (GO:1905146)	15	7	2.49	+	2.81	6.39E-03	3.46E-02
regulation of intestinal absorption (GO:1904478)	15	7	2.49	+	2.81	6.39E-03	3.46E-02
vitamin D metabolic process (GO:0042359)	15	7	2.49	+	2.81	6.39E-03	3.46E-02
chondrocyte differentiation involved in endochondral bone morphogenesis (GO:0003413)	15	7	2.49	+	2.81	6.39E-03	3.46E-02
smooth muscle cell migration (GO:0014909)	15	7	2.49	+	2.81	6.39E-03	3.46E-02
cardiac atrium morphogenesis (GO:0003209)	30	14	4.97	+	2.81	1.18E-04	1.08E-03
synapse organization (GO:0050808)	371	173	61.51	+	2.81	2.97E-42	4.35E-40
blood vessel morphogenesis (GO:0048514)	442	206	73.28	+	2.81	3.74E-50	7.69E-48
regulation of leukocyte proliferation (GO:0070663)	279	130	46.26	+	2.81	5.85E-32	5.52E-30
negative regulation of cell adhesion (GO:0007162)	297	138	49.24	+	2.8	1.08E-33	1.10E-31
positive regulation of leukocyte mediated immunity (GO:0002705)	155	72	25.7	+	2.8	3.30E-18	1.47E-16
neutrophil mediated immunity (GO:0002446)	28	13	4.64	+	2.8	2.20E-04	1.87E-03
neuropeptide signaling pathway (GO:0007218)	112	52	18.57	+	2.8	1.54E-13	4.65E-12
negative regulation of blood vessel morphogenesis (GO:2000181)	112	52	18.57	+	2.8	1.54E-13	4.65E-12
regulation of membrane protein ectodomain proteolysis (GO:0051043)	28	13	4.64	+	2.8	2.20E-04	1.87E-03
negative regulation of biomineral tissue development (GO:0070168)	28	13	4.64	+	2.8	2.20E-04	1.87E-03
positive regulation of fibroblast proliferation (GO:0048146)	56	26	9.28	+	2.8	1.80E-07	2.85E-06
positive regulation of tumor necrosis factor superfamily cytokine production (GO:1903557)	112	52	18.57	+	2.8	1.54E-13	4.64E-12
regulation of animal organ morphogenesis (GO:2000027)	84	39	13.93	+	2.8	1.64E-10	3.81E-09
neuron projection extension (GO:1990138)	84	39	13.93	+	2.8	1.64E-10	3.80E-09
cartilage development (GO:0051216)	179	83	29.68	+	2.8	1.04E-20	5.29E-19
T cell mediated immunity (GO:0002456)	41	19	6.8	+	2.8	8.35E-06	9.69E-05
regulation of lymphocyte mediated immunity (GO:0002706)	201	93	33.32	+	2.79	5.90E-23	3.39E-21
leukocyte mediated cytotoxicity (GO:0001909)	80	37	13.26	+	2.79	5.50E-10	1.21E-08
regulation of vasculature development (GO:1901342)	303	140	50.23	+	2.79	7.76E-34	8.15E-32
regulation of activin receptor signaling pathway (GO:0032925)	26	12	4.31	+	2.78	4.11E-04	3.28E-03
regulation of vascular endothelial cell proliferation (GO:1905562)	26	12	4.31	+	2.78	4.11E-04	3.27E-03
neuroinflammatory response (GO:0150076)	52	24	8.62	+	2.78	6.09E-07	8.63E-06
dendritic cell differentiation (GO:0097028)	39	18	6.47	+	2.78	1.54E-05	1.73E-04
aortic valve morphogenesis (GO:0003180)	39	18	6.47	+	2.78	1.54E-05	1.73E-04
receptor clustering (GO:0043113)	50	23	8.29	+	2.77	1.12E-06	1.52E-05
blood vessel endothelial cell migration (GO:0043534)	37	17	6.13	+	2.77	2.86E-05	2.98E-04
granulocyte activation (GO:0036230)	37	17	6.13	+	2.77	2.86E-05	2.98E-04
positive regulation of BMP signaling pathway (GO:0030513)	37	17	6.13	+	2.77	2.86E-05	2.97E-04
cardiac atrium development (GO:0003230)	37	17	6.13	+	2.77	2.86E-05	2.97E-04
positive regulation of cell migration (GO:0030335)	553	254	91.68	+	2.77	2.91E-60	6.96E-58
glomerular epithelial cell differentiation (GO:0072311)	24	11	3.98	+	2.76	7.70E-04	5.55E-03
odontogenesis (GO:0042476)	120	55	19.9	+	2.76	6.07E-14	1.92E-12
positive regulation of alpha-beta T cell proliferation (GO:0046641)	24	11	3.98	+	2.76	7.70E-04	5.54E-03
platelet-derived growth factor receptor signaling pathway (GO:0048008)	35	16	5.8	+	2.76	5.30E-05	5.22E-04
positive regulation of locomotion (GO:0040017)	595	272	98.65	+	2.76	5.02E-64	1.49E-61
negative regulation of cell activation (GO:0050866)	221	101	36.64	+	2.76	2.68E-24	1.66E-22
regulation of angiogenesis (GO:0045765)	296	135	49.07	+	2.75	6.11E-32	5.73E-30
cell surface receptor protein serine/threonine kinase signaling pathway (GO:0007178)	193	88	32	+	2.75	2.91E-21	1.55E-19
regulation of morphogenesis of an epithelium (GO:1905330)	68	31	11.27	+	2.75	2.07E-08	3.76E-07
cell junction assembly (GO:0034329)	303	138	50.23	+	2.75	1.52E-32	1.48E-30
protein processing (GO:0016485)	189	86	31.33	+	2.74	9.72E-21	4.98E-19
regulation of CD4-positive, alpha-beta T cell proliferation (GO:2000561)	22	10	3.65	+	2.74	1.45E-03	9.67E-03
regulation of natural killer cell activation (GO:0032814)	44	20	7.29	+	2.74	6.99E-06	8.27E-05
regulation of interleukin-13 production (GO:0032656)	22	10	3.65	+	2.74	1.45E-03	9.66E-03
sympathetic nervous system development (GO:0048485)	22	10	3.65	+	2.74	1.45E-03	9.66E-03
cellular response to vascular endothelial growth factor stimulus (GO:0035924)	44	20	7.29	+	2.74	6.99E-06	8.26E-05
T cell costimulation (GO:0031295)	44	20	7.29	+	2.74	6.99E-06	8.26E-05
cartilage development involved in endochondral bone morphogenesis (GO:0060351)	33	15	5.47	+	2.74	9.82E-05	9.13E-04
regulation of macrophage derived foam cell differentiation (GO:0010743)	33	15	5.47	+	2.74	9.82E-05	9.13E-04
negative regulation of endothelial cell migration (GO:0010596)	55	25	9.12	+	2.74	5.11E-07	7.49E-06
positive regulation of cell motility (GO:2000147)	579	263	95.99	+	2.74	3.44E-61	8.50E-59
positive regulation of tumor necrosis factor production (GO:0032760)	108	49	17.91	+	2.74	2.25E-12	6.16E-11
negative regulation of adaptive immune response based on somatic recombination of immune receptors built from immunoglobulin superfamily domains (GO:0002823)	64	29	10.61	+	2.73	6.95E-08	1.16E-06
postsynaptic signal transduction (GO:0098926)	53	24	8.79	+	2.73	9.38E-07	1.29E-05
positive regulation of transmembrane receptor protein serine/threonine kinase signaling pathway (GO:0090100)	106	48	17.57	+	2.73	4.10E-12	1.10E-10
cellular response to chemokine (GO:1990869)	84	38	13.93	+	2.73	7.15E-10	1.55E-08
response to chemokine (GO:1990868)	84	38	13.93	+	2.73	7.15E-10	1.55E-08
positive regulation of interleukin-10 production (GO:0032733)	42	19	6.96	+	2.73	1.29E-05	1.47E-04
regulation of axon extension (GO:0030516)	84	38	13.93	+	2.73	7.15E-10	1.55E-08
wound healing (GO:0042060)	334	151	55.37	+	2.73	4.72E-35	5.42E-33
pharyngeal system development (GO:0060037)	31	14	5.14	+	2.72	1.82E-04	1.58E-03
atrioventricular valve development (GO:0003171)	31	14	5.14	+	2.72	1.82E-04	1.58E-03
negative regulation of leukocyte migration (GO:0002686)	51	23	8.46	+	2.72	1.72E-06	2.26E-05
regulation of lymphocyte migration (GO:2000401)	71	32	11.77	+	2.72	1.73E-08	3.18E-07
positive regulation of chemokine production (GO:0032722)	71	32	11.77	+	2.72	1.73E-08	3.17E-07
regulation of tolerance induction (GO:0002643)	20	9	3.32	+	2.71	2.72E-03	1.69E-02
regulation of CD8-positive, alpha-beta T cell activation (GO:2001185)	20	9	3.32	+	2.71	2.72E-03	1.69E-02
cell-cell junction maintenance (GO:0045217)	20	9	3.32	+	2.71	2.72E-03	1.69E-02
neurotransmitter receptor localization to postsynaptic specialization membrane (GO:0099645)	20	9	3.32	+	2.71	2.72E-03	1.69E-02
protein localization to postsynaptic specialization membrane (GO:0099633)	20	9	3.32	+	2.71	2.72E-03	1.69E-02
positive regulation of amyloid-beta formation (GO:1902004)	20	9	3.32	+	2.71	2.72E-03	1.69E-02
regulation of postsynaptic specialization assembly (GO:0099150)	20	9	3.32	+	2.71	2.72E-03	1.68E-02
regulation of T cell cytokine production (GO:0002724)	40	18	6.63	+	2.71	2.37E-05	2.53E-04
negative regulation of adaptive immune response (GO:0002820)	69	31	11.44	+	2.71	3.17E-08	5.58E-07
negative regulation of leukocyte cell-cell adhesion (GO:1903038)	147	66	24.37	+	2.71	6.90E-16	2.59E-14
response to nicotine (GO:0035094)	49	22	8.12	+	2.71	3.16E-06	3.97E-05
negative regulation of T cell activation (GO:0050868)	136	61	22.55	+	2.71	9.08E-15	3.10E-13
positive regulation of immunoglobulin production (GO:0002639)	58	26	9.62	+	2.7	4.26E-07	6.29E-06
regulation of systemic arterial blood pressure by renin-angiotensin (GO:0003081)	29	13	4.81	+	2.7	3.38E-04	2.76E-03
glial cell proliferation (GO:0014009)	29	13	4.81	+	2.7	3.38E-04	2.76E-03
ganglioside metabolic process (GO:0001573)	29	13	4.81	+	2.7	3.38E-04	2.76E-03
positive regulation of Rho protein signal transduction (GO:0035025)	29	13	4.81	+	2.7	3.38E-04	2.75E-03
epidermis morphogenesis (GO:0048730)	38	17	6.3	+	2.7	4.38E-05	4.41E-04
epithelial cell differentiation involved in kidney development (GO:0035850)	38	17	6.3	+	2.7	4.38E-05	4.40E-04
regulation of macrophage cytokine production (GO:0010935)	38	17	6.3	+	2.7	4.38E-05	4.40E-04
negative regulation of leukocyte activation (GO:0002695)	199	89	32.99	+	2.7	8.67E-21	4.46E-19
regulation of phosphatidylinositol 3-kinase/protein kinase B signal transduction (GO:0051896)	280	125	46.42	+	2.69	1.43E-28	1.09E-26
endoderm formation (GO:0001706)	56	25	9.28	+	2.69	7.79E-07	1.08E-05
positive regulation of epithelial to mesenchymal transition (GO:0010718)	56	25	9.28	+	2.69	7.79E-07	1.08E-05
negative regulation of myeloid leukocyte differentiation (GO:0002762)	56	25	9.28	+	2.69	7.79E-07	1.08E-05
regulation of protein maturation (GO:1903317)	65	29	10.78	+	2.69	1.06E-07	1.73E-06
regulation of extent of cell growth (GO:0061387)	101	45	16.74	+	2.69	3.76E-11	9.23E-10
enzyme-linked receptor protein signaling pathway (GO:0007167)	636	283	105.44	+	2.68	1.74E-63	4.95E-61
ventricular septum morphogenesis (GO:0060412)	45	20	7.46	+	2.68	1.06E-05	1.22E-04
negative regulation of amyloid-beta formation (GO:1902430)	18	8	2.98	+	2.68	5.14E-03	2.84E-02
T cell activation involved in immune response (GO:0002286)	90	40	14.92	+	2.68	4.95E-10	1.09E-08
regulation of circadian sleep/wake cycle, sleep (GO:0045187)	18	8	2.98	+	2.68	5.14E-03	2.84E-02
astrocyte development (GO:0014002)	36	16	5.97	+	2.68	8.07E-05	7.70E-04
regulation of amyloid fibril formation (GO:1905906)	18	8	2.98	+	2.68	5.14E-03	2.84E-02
protein hydroxylation (GO:0018126)	18	8	2.98	+	2.68	5.14E-03	2.84E-02
ossification involved in bone maturation (GO:0043931)	18	8	2.98	+	2.68	5.14E-03	2.84E-02
positive regulation of branching involved in ureteric bud morphogenesis (GO:0090190)	18	8	2.98	+	2.68	5.14E-03	2.84E-02
positive regulation of vascular endothelial cell proliferation (GO:1905564)	18	8	2.98	+	2.68	5.14E-03	2.84E-02
notochord development (GO:0030903)	18	8	2.98	+	2.68	5.14E-03	2.84E-02
bone remodeling (GO:0046849)	45	20	7.46	+	2.68	1.06E-05	1.22E-04
branch elongation of an epithelium (GO:0060602)	18	8	2.98	+	2.68	5.14E-03	2.84E-02
cardiac epithelial to mesenchymal transition (GO:0060317)	27	12	4.48	+	2.68	6.29E-04	4.77E-03
mesodermal cell differentiation (GO:0048333)	27	12	4.48	+	2.68	6.29E-04	4.77E-03
postsynaptic density organization (GO:0097106)	27	12	4.48	+	2.68	6.29E-04	4.77E-03
bone mineralization (GO:0030282)	61	27	10.11	+	2.67	3.52E-07	5.30E-06
mesenchymal cell differentiation (GO:0048762)	174	77	28.85	+	2.67	7.55E-18	3.30E-16
regulation of T cell migration (GO:2000404)	52	23	8.62	+	2.67	2.60E-06	3.32E-05
biological process involved in symbiotic interaction (GO:0044403)	190	84	31.5	+	2.67	2.61E-19	1.24E-17
heart valve development (GO:0003170)	77	34	12.77	+	2.66	1.19E-08	2.25E-07
regulation of systemic arterial blood pressure (GO:0003073)	111	49	18.4	+	2.66	7.81E-12	2.03E-10
Wnt signaling pathway, planar cell polarity pathway (GO:0060071)	34	15	5.64	+	2.66	1.49E-04	1.32E-03
response to pain (GO:0048265)	34	15	5.64	+	2.66	1.49E-04	1.32E-03
eating behavior (GO:0042755)	34	15	5.64	+	2.66	1.49E-04	1.32E-03
hair follicle morphogenesis (GO:0031069)	34	15	5.64	+	2.66	1.49E-04	1.32E-03
regulation of vascular endothelial growth factor production (GO:0010574)	34	15	5.64	+	2.66	1.49E-04	1.32E-03
negative regulation of tumor necrosis factor superfamily cytokine production (GO:1903556)	68	30	11.27	+	2.66	8.72E-08	1.44E-06
positive regulation of immune effector process (GO:0002699)	270	119	44.76	+	2.66	1.20E-26	8.38E-25
regulation of receptor signaling pathway via STAT (GO:1904892)	84	37	13.93	+	2.66	2.97E-09	6.00E-08
acrosome reaction (GO:0007340)	25	11	4.14	+	2.65	1.17E-03	8.09E-03
animal organ maturation (GO:0048799)	25	11	4.14	+	2.65	1.17E-03	8.08E-03
positive regulation of neutrophil chemotaxis (GO:0090023)	25	11	4.14	+	2.65	1.17E-03	8.08E-03
response to immobilization stress (GO:0035902)	25	11	4.14	+	2.65	1.17E-03	8.08E-03
positive regulation of leukocyte degranulation (GO:0043302)	25	11	4.14	+	2.65	1.17E-03	8.07E-03
axon regeneration (GO:0031103)	25	11	4.14	+	2.65	1.17E-03	8.07E-03
positive regulation of protein processing (GO:0010954)	25	11	4.14	+	2.65	1.17E-03	8.06E-03
endocardial cushion formation (GO:0003272)	25	11	4.14	+	2.65	1.17E-03	8.06E-03
ameboidal-type cell migration (GO:0001667)	141	62	23.38	+	2.65	1.71E-14	5.70E-13
regulation of immune effector process (GO:0002697)	414	182	68.64	+	2.65	5.31E-40	7.22E-38
positive regulation of G protein-coupled receptor signaling pathway (GO:0045745)	41	18	6.8	+	2.65	3.58E-05	3.65E-04
regulation of homotypic cell-cell adhesion (GO:0034110)	41	18	6.8	+	2.65	3.58E-05	3.65E-04
regulation of tumor necrosis factor superfamily cytokine production (GO:1903555)	180	79	29.84	+	2.65	5.14E-18	2.27E-16
regulation of cell junction assembly (GO:1901888)	269	118	44.6	+	2.65	3.28E-26	2.22E-24
positive regulation of cell-matrix adhesion (GO:0001954)	57	25	9.45	+	2.65	1.17E-06	1.58E-05
regulation of receptor signaling pathway via JAK-STAT (GO:0046425)	73	32	12.1	+	2.64	3.94E-08	6.87E-07
positive regulation of Notch signaling pathway (GO:0045747)	48	21	7.96	+	2.64	8.70E-06	1.01E-04
embryonic skeletal joint development (GO:0072498)	16	7	2.65	+	2.64	9.75E-03	4.97E-02
renal system process involved in regulation of blood volume (GO:0001977)	16	7	2.65	+	2.64	9.75E-03	4.96E-02
serotonin receptor signaling pathway (GO:0007210)	16	7	2.65	+	2.64	9.75E-03	4.96E-02
regulation of transmission of nerve impulse (GO:0051969)	16	7	2.65	+	2.64	9.75E-03	4.96E-02
secondary metabolite biosynthetic process (GO:0044550)	16	7	2.65	+	2.64	9.75E-03	4.96E-02
regulation of axonogenesis (GO:0050770)	144	63	23.87	+	2.64	1.41E-14	4.71E-13
positive regulation of T cell apoptotic process (GO:0070234)	16	7	2.65	+	2.64	9.75E-03	4.96E-02
regulation of secondary metabolic process (GO:0043455)	16	7	2.65	+	2.64	9.75E-03	4.96E-02
regulation of secondary metabolite biosynthetic process (GO:1900376)	16	7	2.65	+	2.64	9.75E-03	4.95E-02
oligosaccharide catabolic process (GO:0009313)	16	7	2.65	+	2.64	9.75E-03	4.95E-02
regulation of melanin biosynthetic process (GO:0048021)	16	7	2.65	+	2.64	9.75E-03	4.95E-02
coronary vasculature morphogenesis (GO:0060977)	16	7	2.65	+	2.64	9.75E-03	4.95E-02
membrane lipid catabolic process (GO:0046466)	48	21	7.96	+	2.64	8.70E-06	1.01E-04
vascular associated smooth muscle contraction (GO:0014829)	16	7	2.65	+	2.64	9.75E-03	4.95E-02
transforming growth factor beta receptor signaling pathway (GO:0007179)	103	45	17.08	+	2.64	8.43E-11	2.01E-09
regulation of leukocyte mediated immunity (GO:0002703)	261	114	43.27	+	2.63	3.59E-25	2.36E-23
regulation of morphogenesis of a branching structure (GO:0060688)	55	24	9.12	+	2.63	2.13E-06	2.77E-05
regulation of chemokine production (GO:0032642)	94	41	15.58	+	2.63	6.10E-10	1.33E-08
positive regulation of blood circulation (GO:1903524)	39	17	6.47	+	2.63	6.57E-05	6.38E-04
gland morphogenesis (GO:0022612)	108	47	17.91	+	2.62	3.82E-11	9.37E-10
regulation of heterotypic cell-cell adhesion (GO:0034114)	23	10	3.81	+	2.62	2.18E-03	1.40E-02
response to tumor cell (GO:0002347)	23	10	3.81	+	2.62	2.18E-03	1.40E-02
natural killer cell mediated immunity (GO:0002228)	46	20	7.63	+	2.62	1.59E-05	1.77E-04
organ induction (GO:0001759)	23	10	3.81	+	2.62	2.18E-03	1.40E-02
cellular response to sterol (GO:0036315)	23	10	3.81	+	2.62	2.18E-03	1.40E-02
amyloid-beta metabolic process (GO:0050435)	23	10	3.81	+	2.62	2.18E-03	1.39E-02
labyrinthine layer morphogenesis (GO:0060713)	23	10	3.81	+	2.62	2.18E-03	1.39E-02
substrate adhesion-dependent cell spreading (GO:0034446)	46	20	7.63	+	2.62	1.59E-05	1.77E-04
response to wounding (GO:0009611)	451	196	74.77	+	2.62	3.96E-42	5.75E-40
positive regulation of adaptive immune response based on somatic recombination of immune receptors built from immunoglobulin superfamily domains (GO:0002824)	129	56	21.39	+	2.62	6.00E-13	1.73E-11
artery development (GO:0060840)	106	46	17.57	+	2.62	6.91E-11	1.66E-09
negative regulation of cell-substrate adhesion (GO:0010812)	60	26	9.95	+	2.61	9.54E-07	1.31E-05
interferon-mediated signaling pathway (GO:0140888)	67	29	11.11	+	2.61	2.36E-07	3.66E-06
negative regulation of cell-cell adhesion (GO:0022408)	204	88	33.82	+	2.6	2.61E-19	1.24E-17
axonogenesis (GO:0007409)	378	163	62.67	+	2.6	1.14E-34	1.27E-32
homotypic cell-cell adhesion (GO:0034109)	65	28	10.78	+	2.6	4.27E-07	6.31E-06
endothelial cell differentiation (GO:0045446)	86	37	14.26	+	2.6	6.54E-09	1.27E-07
morphogenesis of a branching epithelium (GO:0061138)	172	74	28.52	+	2.6	2.18E-16	8.65E-15
branching morphogenesis of an epithelial tube (GO:0048754)	142	61	23.54	+	2.59	1.00E-13	3.12E-12
regulation of osteoblast differentiation (GO:0045667)	133	57	22.05	+	2.58	7.21E-13	2.07E-11
regulation of interleukin-12 production (GO:0032655)	63	27	10.44	+	2.58	7.74E-07	1.08E-05
renal system process involved in regulation of systemic arterial blood pressure (GO:0003071)	28	12	4.64	+	2.58	9.36E-04	6.67E-03
regulation of endothelial cell differentiation (GO:0045601)	35	15	5.8	+	2.58	2.21E-04	1.88E-03
positive regulation of animal organ morphogenesis (GO:0110110)	35	15	5.8	+	2.58	2.21E-04	1.88E-03
startle response (GO:0001964)	28	12	4.64	+	2.58	9.36E-04	6.66E-03
positive regulation of axonogenesis (GO:0050772)	77	33	12.77	+	2.58	4.75E-08	8.22E-07
vascular endothelial growth factor receptor signaling pathway (GO:0048010)	35	15	5.8	+	2.58	2.21E-04	1.88E-03
regulation of mesenchymal cell proliferation (GO:0010464)	35	15	5.8	+	2.58	2.21E-04	1.88E-03
positive regulation of T cell cytokine production (GO:0002726)	28	12	4.64	+	2.58	9.36E-04	6.66E-03
production of molecular mediator involved in inflammatory response (GO:0002532)	21	9	3.48	+	2.58	4.07E-03	2.41E-02
regulation of tumor necrosis factor production (GO:0032680)	175	75	29.01	+	2.58	1.78E-16	7.12E-15
negative regulation of phagocytosis (GO:0050765)	21	9	3.48	+	2.58	4.07E-03	2.41E-02
ceramide catabolic process (GO:0046514)	21	9	3.48	+	2.58	4.07E-03	2.41E-02
blood vessel development (GO:0001568)	537	230	89.03	+	2.58	4.82E-48	9.04E-46
regulation of chondrocyte differentiation (GO:0032330)	54	23	8.95	+	2.57	5.70E-06	6.82E-05
positive regulation of B cell proliferation (GO:0030890)	47	20	7.79	+	2.57	2.34E-05	2.51E-04
regulation of bone resorption (GO:0045124)	40	17	6.63	+	2.56	9.66E-05	9.02E-04
regulation of production of molecular mediator of immune response (GO:0002700)	200	85	33.16	+	2.56	3.29E-18	1.47E-16
negative regulation of lymphocyte activation (GO:0051250)	172	73	28.52	+	2.56	8.42E-16	3.13E-14
regulation of endothelial cell migration (GO:0010594)	172	73	28.52	+	2.56	8.42E-16	3.12E-14
vasculature development (GO:0001944)	561	238	93.01	+	2.56	8.00E-49	1.58E-46
negative regulation of tumor necrosis factor production (GO:0032720)	66	28	10.94	+	2.56	6.25E-07	8.84E-06
acylglycerol catabolic process (GO:0046464)	33	14	5.47	+	2.56	4.05E-04	3.23E-03
neutral lipid catabolic process (GO:0046461)	33	14	5.47	+	2.56	4.05E-04	3.23E-03
endochondral bone morphogenesis (GO:0060350)	59	25	9.78	+	2.56	2.53E-06	3.25E-05
maternal process involved in female pregnancy (GO:0060135)	59	25	9.78	+	2.56	2.53E-06	3.24E-05
fibroblast growth factor receptor signaling pathway (GO:0008543)	59	25	9.78	+	2.56	2.53E-06	3.24E-05
positive regulation of production of molecular mediator of immune response (GO:0002702)	144	61	23.87	+	2.56	2.14E-13	6.33E-12
regulation of transmembrane receptor protein serine/threonine kinase signaling pathway (GO:0090092)	274	116	45.43	+	2.55	3.53E-24	2.18E-22
positive regulation of focal adhesion assembly (GO:0051894)	26	11	4.31	+	2.55	1.73E-03	1.14E-02
retina layer formation (GO:0010842)	26	11	4.31	+	2.55	1.73E-03	1.14E-02
positive regulation of protein maturation (GO:1903319)	26	11	4.31	+	2.55	1.73E-03	1.14E-02
positive regulation of cell adhesion (GO:0045785)	499	211	82.73	+	2.55	4.76E-43	7.05E-41
positive regulation of adaptive immune response (GO:0002821)	135	57	22.38	+	2.55	1.53E-12	4.25E-11
response to fibroblast growth factor (GO:0071774)	95	40	15.75	+	2.54	3.46E-09	6.96E-08
tolerance induction (GO:0002507)	19	8	3.15	+	2.54	7.61E-03	4.07E-02
negative regulation of anoikis (GO:2000811)	19	8	3.15	+	2.54	7.61E-03	4.07E-02
regulation of mast cell activation (GO:0033003)	19	8	3.15	+	2.54	7.61E-03	4.06E-02
negative regulation of fibroblast growth factor receptor signaling pathway (GO:0040037)	19	8	3.15	+	2.54	7.61E-03	4.06E-02
vascular associated smooth muscle cell differentiation (GO:0035886)	19	8	3.15	+	2.54	7.61E-03	4.06E-02
positive regulation of morphogenesis of an epithelium (GO:1905332)	38	16	6.3	+	2.54	1.76E-04	1.54E-03
negative regulation of vascular permeability (GO:0043116)	19	8	3.15	+	2.54	7.61E-03	4.06E-02
negative regulation of amyloid precursor protein catabolic process (GO:1902992)	19	8	3.15	+	2.54	7.61E-03	4.06E-02
positive regulation of heart contraction (GO:0045823)	38	16	6.3	+	2.54	1.76E-04	1.54E-03
regulation of cell-substrate adhesion (GO:0010810)	219	92	36.31	+	2.53	3.49E-19	1.64E-17
regulation of lipopolysaccharide-mediated signaling pathway (GO:0031664)	31	13	5.14	+	2.53	7.41E-04	5.46E-03
cell surface receptor protein tyrosine kinase signaling pathway (GO:0007169)	432	181	71.62	+	2.53	2.21E-36	2.68E-34
myeloid leukocyte activation (GO:0002274)	160	67	26.53	+	2.53	2.81E-14	9.22E-13
natural killer cell mediated cytotoxicity (GO:0042267)	43	18	7.13	+	2.52	7.71E-05	7.42E-04
positive regulation of immunoglobulin mediated immune response (GO:0002891)	43	18	7.13	+	2.52	7.71E-05	7.42E-04
positive regulation of B cell mediated immunity (GO:0002714)	43	18	7.13	+	2.52	7.71E-05	7.41E-04
connective tissue development (GO:0061448)	244	102	40.45	+	2.52	6.27E-21	3.25E-19
positive regulation of nervous system development (GO:0051962)	280	117	46.42	+	2.52	8.59E-24	5.22E-22
regulation of macrophage differentiation (GO:0045649)	24	10	3.98	+	2.51	3.19E-03	1.96E-02
maternal placenta development (GO:0001893)	36	15	5.97	+	2.51	3.21E-04	2.64E-03
lysosomal lumen acidification (GO:0007042)	24	10	3.98	+	2.51	3.19E-03	1.95E-02
response to bacterium (GO:0009617)	696	290	115.39	+	2.51	1.59E-57	3.57E-55
amyloid precursor protein metabolic process (GO:0042982)	24	10	3.98	+	2.51	3.19E-03	1.95E-02
positive regulation of sprouting angiogenesis (GO:1903672)	24	10	3.98	+	2.51	3.19E-03	1.95E-02
inflammatory response (GO:0006954)	593	247	98.31	+	2.51	6.42E-49	1.29E-46
regulation of cell adhesion (GO:0030155)	801	333	132.8	+	2.51	6.34E-66	2.00E-63
regulation of cellular response to growth factor stimulus (GO:0090287)	325	135	53.88	+	2.51	5.88E-27	4.17E-25
cell junction organization (GO:0034330)	571	237	94.67	+	2.5	1.27E-46	2.24E-44
regulation of interleukin-17 production (GO:0032660)	41	17	6.8	+	2.5	1.40E-04	1.25E-03
regulation of cytokine production involved in immune response (GO:0002718)	128	53	21.22	+	2.5	2.26E-11	5.67E-10
ossification (GO:0001503)	285	118	47.25	+	2.5	1.42E-23	8.40E-22
epithelial tube branching involved in lung morphogenesis (GO:0060441)	29	12	4.81	+	2.5	1.36E-03	9.14E-03
regulation of protein localization to synapse (GO:1902473)	29	12	4.81	+	2.5	1.36E-03	9.13E-03
positive regulation of behavior (GO:0048520)	29	12	4.81	+	2.5	1.36E-03	9.13E-03
regulation of leukocyte adhesion to vascular endothelial cell (GO:1904994)	29	12	4.81	+	2.5	1.36E-03	9.13E-03
female sex differentiation (GO:0046660)	116	48	19.23	+	2.5	2.01E-10	4.63E-09
positive regulation of smooth muscle contraction (GO:0045987)	29	12	4.81	+	2.5	1.36E-03	9.12E-03
cellular response to fibroblast growth factor stimulus (GO:0044344)	87	36	14.42	+	2.5	3.58E-08	6.28E-07
endothelium development (GO:0003158)	104	43	17.24	+	2.49	1.79E-09	3.74E-08
aorta development (GO:0035904)	63	26	10.44	+	2.49	2.92E-06	3.69E-05
regulation of adaptive immune response based on somatic recombination of immune receptors built from immunoglobulin superfamily domains (GO:0002822)	206	85	34.15	+	2.49	2.95E-17	1.24E-15
morphogenesis of a branching structure (GO:0001763)	182	75	30.17	+	2.49	2.34E-15	8.40E-14
endoderm development (GO:0007492)	85	35	14.09	+	2.48	6.39E-08	1.07E-06
negative regulation of transmembrane receptor protein serine/threonine kinase signaling pathway (GO:0090101)	153	63	25.37	+	2.48	4.10E-13	1.20E-11
negative regulation of response to external stimulus (GO:0032102)	394	162	65.32	+	2.48	2.11E-31	1.93E-29
positive regulation of small GTPase mediated signal transduction (GO:0051057)	73	30	12.1	+	2.48	5.76E-07	8.23E-06
positive regulation of epithelial cell proliferation (GO:0050679)	202	83	33.49	+	2.48	9.40E-17	3.81E-15
positive regulation of axon extension (GO:0045773)	39	16	6.47	+	2.47	2.53E-04	2.14E-03
developmental growth involved in morphogenesis (GO:0060560)	144	59	23.87	+	2.47	2.90E-12	7.91E-11
regulation of circadian sleep/wake cycle (GO:0042749)	22	9	3.65	+	2.47	5.89E-03	3.23E-02
gamma-delta T cell activation (GO:0046629)	22	9	3.65	+	2.47	5.89E-03	3.23E-02
regulation of ketone biosynthetic process (GO:0010566)	22	9	3.65	+	2.47	5.89E-03	3.23E-02
regulation of amyloid precursor protein catabolic process (GO:1902991)	44	18	7.29	+	2.47	1.10E-04	1.02E-03
cell surface receptor signaling pathway (GO:0007166)	2124	868	352.14	+	2.46	1.86E-178	1.38E-174
regulation of cell adhesion mediated by integrin (GO:0033628)	49	20	8.12	+	2.46	4.83E-05	4.83E-04
cardiac septum morphogenesis (GO:0060411)	76	31	12.6	+	2.46	4.57E-07	6.74E-06
axon development (GO:0061564)	434	177	71.95	+	2.46	8.78E-34	9.03E-32
positive regulation of granulocyte chemotaxis (GO:0071624)	27	11	4.48	+	2.46	2.48E-03	1.56E-02
positive regulation of calcium ion import (GO:0090280)	27	11	4.48	+	2.46	2.48E-03	1.56E-02
hydrogen peroxide catabolic process (GO:0042744)	27	11	4.48	+	2.46	2.48E-03	1.56E-02
organ growth (GO:0035265)	108	44	17.91	+	2.46	2.03E-09	4.22E-08
positive regulation of heart rate (GO:0010460)	27	11	4.48	+	2.46	2.48E-03	1.56E-02
embryonic placenta morphogenesis (GO:0060669)	27	11	4.48	+	2.46	2.48E-03	1.56E-02
regulation of blood pressure (GO:0008217)	199	81	32.99	+	2.46	6.00E-16	2.27E-14
regulation of ERK1 and ERK2 cascade (GO:0070372)	285	116	47.25	+	2.45	2.10E-22	1.18E-20
positive regulation of calcium-mediated signaling (GO:0050850)	59	24	9.78	+	2.45	9.38E-06	1.08E-04
regulation of nervous system process (GO:0031644)	123	50	20.39	+	2.45	1.82E-10	4.20E-09
negative regulation of cell junction assembly (GO:1901889)	32	13	5.31	+	2.45	1.06E-03	7.47E-03
presynapse organization (GO:0099172)	32	13	5.31	+	2.45	1.06E-03	7.47E-03
postsynaptic specialization organization (GO:0099084)	32	13	5.31	+	2.45	1.06E-03	7.47E-03
development of primary female sexual characteristics (GO:0046545)	101	41	16.74	+	2.45	8.06E-09	1.56E-07
regulation of amyloid-beta formation (GO:1902003)	37	15	6.13	+	2.45	4.58E-04	3.58E-03
negative regulation of blood vessel endothelial cell migration (GO:0043537)	37	15	6.13	+	2.45	4.58E-04	3.58E-03
smooth muscle cell differentiation (GO:0051145)	37	15	6.13	+	2.45	4.58E-04	3.57E-03
epithelial to mesenchymal transition (GO:0001837)	84	34	13.93	+	2.44	1.61E-07	2.57E-06
sphingolipid catabolic process (GO:0030149)	42	17	6.96	+	2.44	1.99E-04	1.71E-03
hair cycle process (GO:0022405)	89	36	14.76	+	2.44	7.19E-08	1.20E-06
molting cycle process (GO:0022404)	89	36	14.76	+	2.44	7.19E-08	1.20E-06
mammary gland morphogenesis (GO:0060443)	47	19	7.79	+	2.44	8.68E-05	8.23E-04
regulation of cell migration (GO:0030334)	958	387	158.83	+	2.44	1.11E-72	5.50E-70
cell junction maintenance (GO:0034331)	52	21	8.62	+	2.44	3.81E-05	3.87E-04
endocardial cushion development (GO:0003197)	52	21	8.62	+	2.44	3.81E-05	3.87E-04
ovarian follicle development (GO:0001541)	57	23	9.45	+	2.43	1.68E-05	1.86E-04
regulation of synapse organization (GO:0050807)	310	125	51.4	+	2.43	1.16E-23	6.92E-22
regulation of immunoglobulin mediated immune response (GO:0002889)	62	25	10.28	+	2.43	7.40E-06	8.71E-05
regulation of B cell mediated immunity (GO:0002712)	62	25	10.28	+	2.43	7.40E-06	8.71E-05
regulation of B cell proliferation (GO:0030888)	67	27	11.11	+	2.43	3.27E-06	4.10E-05
positive regulation of smooth muscle cell proliferation (GO:0048661)	82	33	13.59	+	2.43	2.87E-07	4.37E-06
female gonad development (GO:0008585)	97	39	16.08	+	2.43	2.54E-08	4.54E-07
regulation of body fluid levels (GO:0050878)	366	147	60.68	+	2.42	2.67E-27	1.91E-25
biological process involved in interaction with host (GO:0051701)	152	61	25.2	+	2.42	4.61E-12	1.23E-10
positive regulation of MAPK cascade (GO:0043410)	456	183	75.6	+	2.42	8.42E-34	8.73E-32
positive regulation of cell-cell adhesion (GO:0022409)	337	135	55.87	+	2.42	5.02E-25	3.26E-23
positive regulation of release of sequestered calcium ion into cytosol (GO:0051281)	35	14	5.8	+	2.41	8.26E-04	5.93E-03
developmental induction (GO:0031128)	35	14	5.8	+	2.41	8.26E-04	5.93E-03
regulation of immunoglobulin production (GO:0002637)	80	32	13.26	+	2.41	5.09E-07	7.46E-06
negative regulation of blood pressure (GO:0045776)	50	20	8.29	+	2.41	6.81E-05	6.60E-04
negative regulation of systemic arterial blood pressure (GO:0003085)	25	10	4.14	+	2.41	4.54E-03	2.61E-02
regulation of receptor localization to synapse (GO:1902683)	30	12	4.97	+	2.41	1.92E-03	1.26E-02
negative regulation of smooth muscle cell proliferation (GO:0048662)	50	20	8.29	+	2.41	6.81E-05	6.59E-04
regulation of cardiocyte differentiation (GO:1905207)	25	10	4.14	+	2.41	4.54E-03	2.61E-02
exploration behavior (GO:0035640)	40	16	6.63	+	2.41	3.57E-04	2.88E-03
cGMP-mediated signaling (GO:0019934)	30	12	4.97	+	2.41	1.92E-03	1.26E-02
host-mediated suppression of symbiont invasion (GO:0046597)	25	10	4.14	+	2.41	4.54E-03	2.61E-02
prostate gland epithelium morphogenesis (GO:0060740)	25	10	4.14	+	2.41	4.54E-03	2.60E-02
regulation of signaling receptor activity (GO:0010469)	45	18	7.46	+	2.41	1.56E-04	1.37E-03
feeding behavior (GO:0007631)	90	36	14.92	+	2.41	1.01E-07	1.65E-06
myoblast fusion (GO:0007520)	30	12	4.97	+	2.41	1.92E-03	1.25E-02
positive regulation of amide metabolic process (GO:0034250)	30	12	4.97	+	2.41	1.92E-03	1.25E-02
regulation of cell-cell adhesion (GO:0022407)	508	203	84.22	+	2.41	5.61E-37	7.05E-35
regulation of synapse structure or activity (GO:0050803)	316	126	52.39	+	2.41	2.99E-23	1.74E-21
cell migration (GO:0016477)	941	375	156.01	+	2.4	2.43E-68	8.98E-66
regulation of adaptive immune response (GO:0002819)	221	88	36.64	+	2.4	1.19E-16	4.78E-15
myeloid leukocyte mediated immunity (GO:0002444)	73	29	12.1	+	2.4	2.03E-06	2.65E-05
osteoblast differentiation (GO:0001649)	146	58	24.21	+	2.4	2.29E-11	5.72E-10
cellular response to transforming growth factor beta stimulus (GO:0071560)	154	61	25.53	+	2.39	7.73E-12	2.01E-10
bone development (GO:0060348)	197	78	32.66	+	2.39	9.24E-15	3.15E-13
negative regulation of epithelial cell differentiation (GO:0030857)	48	19	7.96	+	2.39	1.21E-04	1.11E-03
synaptic transmission, glutamatergic (GO:0035249)	48	19	7.96	+	2.39	1.21E-04	1.11E-03
kidney epithelium development (GO:0072073)	139	55	23.05	+	2.39	8.91E-11	2.12E-09
mesonephros development (GO:0001823)	91	36	15.09	+	2.39	2.06E-07	3.24E-06
positive regulation of interleukin-12 production (GO:0032735)	43	17	7.13	+	2.38	2.78E-04	2.32E-03
regulation of alpha-beta T cell proliferation (GO:0046640)	43	17	7.13	+	2.38	2.78E-04	2.32E-03
regulation of myeloid leukocyte differentiation (GO:0002761)	129	51	21.39	+	2.38	4.57E-10	1.01E-08
positive regulation of nervous system process (GO:0031646)	38	15	6.3	+	2.38	6.41E-04	4.84E-03
regulation of cell motility (GO:2000145)	1017	401	168.61	+	2.38	8.24E-72	3.70E-69
positive regulation of excitatory postsynaptic potential (GO:2000463)	33	13	5.47	+	2.38	1.49E-03	9.91E-03
regulation of locomotion (GO:0040012)	1059	417	175.57	+	2.38	1.62E-74	8.55E-72
cell-cell signaling (GO:0007267)	864	340	143.24	+	2.37	2.83E-60	6.87E-58
positive regulation of cation channel activity (GO:2001259)	28	11	4.64	+	2.37	3.48E-03	2.09E-02
positive regulation of interleukin-17 production (GO:0032740)	28	11	4.64	+	2.37	3.48E-03	2.09E-02
regulation of synapse maturation (GO:0090128)	28	11	4.64	+	2.37	3.48E-03	2.09E-02
response to gonadotropin (GO:0034698)	28	11	4.64	+	2.37	3.48E-03	2.09E-02
positive regulation of cell activation (GO:0050867)	392	154	64.99	+	2.37	2.19E-27	1.57E-25
cellular defense response (GO:0006968)	51	20	8.46	+	2.37	9.47E-05	8.85E-04
adenylate cyclase-activating G protein-coupled receptor signaling pathway (GO:0007189)	171	67	28.35	+	2.36	1.24E-12	3.47E-11
branching involved in mammary gland duct morphogenesis (GO:0060444)	23	9	3.81	+	2.36	8.27E-03	4.37E-02
negative regulation of chemokine production (GO:0032682)	23	9	3.81	+	2.36	8.27E-03	4.37E-02
type B pancreatic cell differentiation (GO:0003309)	23	9	3.81	+	2.36	8.27E-03	4.37E-02
atrial septum development (GO:0003283)	23	9	3.81	+	2.36	8.27E-03	4.37E-02
positive regulation of mitotic nuclear division (GO:0045840)	46	18	7.63	+	2.36	2.16E-04	1.85E-03
positive regulation of inflammatory response (GO:0050729)	156	61	25.86	+	2.36	1.39E-11	3.55E-10
positive regulation of cytokine production (GO:0001819)	504	197	83.56	+	2.36	1.92E-34	2.09E-32
mesonephric tubule development (GO:0072164)	87	34	14.42	+	2.36	5.72E-07	8.21E-06
mesonephric epithelium development (GO:0072163)	87	34	14.42	+	2.36	5.72E-07	8.20E-06
regulation of smooth muscle cell proliferation (GO:0048660)	136	53	22.55	+	2.35	3.53E-10	7.88E-09
positive regulation of T cell activation (GO:0050870)	262	102	43.44	+	2.35	2.95E-18	1.33E-16
regulation of B cell differentiation (GO:0045577)	36	14	5.97	+	2.35	1.15E-03	7.95E-03
positive regulation of neural precursor cell proliferation (GO:2000179)	54	21	8.95	+	2.35	7.36E-05	7.12E-04
regulation of smooth muscle cell differentiation (GO:0051150)	36	14	5.97	+	2.35	1.15E-03	7.94E-03
tube morphogenesis (GO:0035239)	700	272	116.05	+	2.34	7.39E-47	1.32E-44
hair follicle development (GO:0001942)	85	33	14.09	+	2.34	9.61E-07	1.31E-05
regulation of leukocyte cell-cell adhesion (GO:1903037)	384	149	63.66	+	2.34	8.74E-26	5.83E-24
developmental cell growth (GO:0048588)	116	45	19.23	+	2.34	9.01E-09	1.73E-07
bone morphogenesis (GO:0060349)	98	38	16.25	+	2.34	1.37E-07	2.22E-06
negative regulation of multicellular organismal process (GO:0051241)	1136	440	188.34	+	2.34	3.47E-76	1.97E-73
regulation of adenylate cyclase activity (GO:0045761)	31	12	5.14	+	2.33	2.67E-03	1.66E-02
mesenchyme development (GO:0060485)	248	96	41.12	+	2.33	7.26E-17	2.99E-15
positive regulation of osteoclast differentiation (GO:0045672)	31	12	5.14	+	2.33	2.67E-03	1.66E-02
positive regulation of cell-substrate junction organization (GO:0150117)	31	12	5.14	+	2.33	2.67E-03	1.66E-02
cellular response to growth factor stimulus (GO:0071363)	478	185	79.25	+	2.33	1.21E-31	1.12E-29
defense response to symbiont (GO:0140546)	903	349	149.71	+	2.33	1.65E-59	3.89E-57
regulation of long-term synaptic potentiation (GO:1900271)	44	17	7.29	+	2.33	3.84E-04	3.08E-03
acylglycerol homeostasis (GO:0055090)	44	17	7.29	+	2.33	3.84E-04	3.08E-03
regulation of inflammatory response to antigenic stimulus (GO:0002861)	44	17	7.29	+	2.33	3.84E-04	3.08E-03
positive regulation of leukocyte activation (GO:0002696)	373	144	61.84	+	2.33	9.48E-25	6.08E-23
membrane depolarization (GO:0051899)	57	22	9.45	+	2.33	8.93E-05	8.45E-04
nephron development (GO:0072006)	140	54	23.21	+	2.33	6.10E-10	1.34E-08
positive regulation of endothelial cell migration (GO:0010595)	109	42	18.07	+	2.32	3.50E-08	6.14E-07
positive regulation of leukocyte cell-cell adhesion (GO:1903039)	283	109	46.92	+	2.32	5.69E-19	2.64E-17
response to transforming growth factor beta (GO:0071559)	161	62	26.69	+	2.32	2.60E-11	6.48E-10
negative regulation of neuron projection development (GO:0010977)	130	50	21.55	+	2.32	1.84E-09	3.83E-08
positive regulation of cytokine production involved in inflammatory response (GO:1900017)	26	10	4.31	+	2.32	6.29E-03	3.42E-02
negative regulation of leukocyte differentiation (GO:1902106)	117	45	19.4	+	2.32	1.19E-08	2.25E-07
regulation of biological process involved in symbiotic interaction (GO:0043903)	39	15	6.47	+	2.32	8.84E-04	6.33E-03
maintenance of blood-brain barrier (GO:0035633)	39	15	6.47	+	2.32	8.84E-04	6.32E-03
cell morphogenesis involved in neuron differentiation (GO:0048667)	461	177	76.43	+	2.32	6.79E-30	5.62E-28
ureteric bud development (GO:0001657)	86	33	14.26	+	2.31	1.21E-06	1.62E-05
endothelial cell migration (GO:0043542)	86	33	14.26	+	2.31	1.21E-06	1.62E-05
positive regulation of CD4-positive, alpha-beta T cell activation (GO:2000516)	47	18	7.79	+	2.31	4.94E-04	3.83E-03
regulation of interleukin-4 production (GO:0032673)	34	13	5.64	+	2.31	2.05E-03	1.32E-02
formation of primary germ layer (GO:0001704)	123	47	20.39	+	2.3	1.19E-08	2.24E-07
hormone metabolic process (GO:0042445)	212	81	35.15	+	2.3	4.43E-14	1.42E-12
defense response to other organism (GO:0098542)	1076	411	178.39	+	2.3	7.33E-69	2.86E-66
lung morphogenesis (GO:0060425)	55	21	9.12	+	2.3	1.47E-04	1.30E-03
negative regulation of locomotion (GO:0040013)	330	126	54.71	+	2.3	2.46E-21	1.32E-19
cell growth (GO:0016049)	118	45	19.56	+	2.3	1.59E-08	2.93E-07
neuron projection morphogenesis (GO:0048812)	504	192	83.56	+	2.3	7.76E-32	7.24E-30
positive regulation of glial cell differentiation (GO:0045687)	42	16	6.96	+	2.3	6.80E-04	5.04E-03
type I interferon-mediated signaling pathway (GO:0060337)	50	19	8.29	+	2.29	3.43E-04	2.79E-03
modulation of excitatory postsynaptic potential (GO:0098815)	50	19	8.29	+	2.29	3.43E-04	2.79E-03
response to vitamin (GO:0033273)	79	30	13.1	+	2.29	4.67E-06	5.64E-05
regulation of hair cycle (GO:0042634)	29	11	4.81	+	2.29	4.78E-03	2.66E-02
positive regulation of cardiac muscle tissue growth (GO:0055023)	29	11	4.81	+	2.29	4.78E-03	2.66E-02
muscle cell migration (GO:0014812)	29	11	4.81	+	2.29	4.78E-03	2.66E-02
central nervous system projection neuron axonogenesis (GO:0021952)	29	11	4.81	+	2.29	4.78E-03	2.66E-02
positive regulation of cytokine production involved in immune response (GO:0002720)	87	33	14.42	+	2.29	1.55E-06	2.05E-05
regulation of cell activation (GO:0050865)	649	246	107.6	+	2.29	3.19E-40	4.37E-38
negative regulation of developmental growth (GO:0048640)	95	36	15.75	+	2.29	5.24E-07	7.64E-06
negative regulation of cell development (GO:0010721)	275	104	45.59	+	2.28	1.96E-17	8.32E-16
cholesterol homeostasis (GO:0042632)	98	37	16.25	+	2.28	4.01E-07	5.96E-06
plasma membrane bounded cell projection morphogenesis (GO:0120039)	509	192	84.39	+	2.28	3.68E-31	3.29E-29
negative regulation of cytokine production (GO:0001818)	305	115	50.57	+	2.27	4.07E-19	1.91E-17
cellular response to retinoic acid (GO:0071300)	69	26	11.44	+	2.27	2.42E-05	2.58E-04
cellular component maintenance (GO:0043954)	69	26	11.44	+	2.27	2.42E-05	2.58E-04
positive regulation of lymphocyte activation (GO:0051251)	340	128	56.37	+	2.27	5.25E-21	2.74E-19
cell projection morphogenesis (GO:0048858)	516	194	85.55	+	2.27	2.73E-31	2.48E-29
epithelial cell proliferation (GO:0050673)	189	71	31.33	+	2.27	3.69E-12	9.92E-11
response to growth factor (GO:0070848)	509	191	84.39	+	2.26	1.68E-30	1.42E-28
positive regulation of synaptic transmission, glutamatergic (GO:0051968)	32	12	5.31	+	2.26	3.64E-03	2.17E-02
T cell selection (GO:0045058)	48	18	7.96	+	2.26	5.66E-04	4.38E-03
oligosaccharide metabolic process (GO:0009311)	64	24	10.61	+	2.26	5.54E-05	5.45E-04
endocardial cushion morphogenesis (GO:0003203)	40	15	6.63	+	2.26	1.90E-03	1.24E-02
sterol homeostasis (GO:0055092)	99	37	16.41	+	2.25	8.33E-07	1.15E-05
skeletal system development (GO:0001501)	514	192	85.22	+	2.25	1.70E-30	1.43E-28
positive regulation of cell population proliferation (GO:0008284)	930	347	154.19	+	2.25	5.72E-55	1.23E-52
endocrine process (GO:0050886)	59	22	9.78	+	2.25	1.27E-04	1.14E-03
cellular response to type I interferon (GO:0071357)	51	19	8.46	+	2.25	4.04E-04	3.23E-03
platelet activation (GO:0030168)	102	38	16.91	+	2.25	5.88E-07	8.39E-06
negative regulation of nervous system development (GO:0051961)	145	54	24.04	+	2.25	1.71E-09	3.59E-08
regulation of blood vessel endothelial cell migration (GO:0043535)	94	35	15.58	+	2.25	1.90E-06	2.48E-05
regulation of systemic arterial blood pressure by hormone (GO:0001990)	43	16	7.13	+	2.24	1.33E-03	8.94E-03
triglyceride homeostasis (GO:0070328)	43	16	7.13	+	2.24	1.33E-03	8.94E-03
negative regulation of inflammatory response (GO:0050728)	172	64	28.52	+	2.24	6.92E-11	1.67E-09
regulation of nervous system development (GO:0051960)	449	167	74.44	+	2.24	1.95E-26	1.34E-24
negative regulation of lymphocyte differentiation (GO:0045620)	62	23	10.28	+	2.24	9.37E-05	8.78E-04
protein-lipid complex assembly (GO:0065005)	27	10	4.48	+	2.23	8.53E-03	4.42E-02
positive regulation of interleukin-4 production (GO:0032753)	27	10	4.48	+	2.23	8.53E-03	4.42E-02
prostate gland morphogenesis (GO:0060512)	27	10	4.48	+	2.23	8.53E-03	4.42E-02
positive regulation of interleukin-6 production (GO:0032755)	100	37	16.58	+	2.23	9.54E-07	1.31E-05
icosanoid transport (GO:0071715)	46	17	7.63	+	2.23	9.39E-04	6.67E-03
positive regulation of stem cell proliferation (GO:2000648)	46	17	7.63	+	2.23	9.39E-04	6.67E-03
regulation of calcium ion import (GO:0090279)	46	17	7.63	+	2.23	9.39E-04	6.67E-03
leukocyte activation (GO:0045321)	636	235	105.44	+	2.23	2.60E-36	3.14E-34
regulation of epithelial to mesenchymal transition (GO:0010717)	103	38	17.08	+	2.23	6.91E-07	9.73E-06
negative regulation of hemopoiesis (GO:1903707)	122	45	20.23	+	2.22	5.59E-08	9.53E-07
cell activation (GO:0001775)	765	282	126.83	+	2.22	2.19E-43	3.30E-41
cell-cell fusion (GO:0140253)	38	14	6.3	+	2.22	3.12E-03	1.92E-02
syncytium formation by plasma membrane fusion (GO:0000768)	38	14	6.3	+	2.22	3.12E-03	1.91E-02
regulation of cholesterol efflux (GO:0010874)	38	14	6.3	+	2.22	3.12E-03	1.91E-02
defense response (GO:0006952)	1515	558	251.17	+	2.22	6.64E-88	5.18E-85
response to exogenous dsRNA (GO:0043330)	49	18	8.12	+	2.22	6.75E-04	5.01E-03
regulation of cholesterol transport (GO:0032374)	60	22	9.95	+	2.21	1.58E-04	1.39E-03
regulation of sterol transport (GO:0032371)	60	22	9.95	+	2.21	1.58E-04	1.39E-03
hair cycle (GO:0042633)	101	37	16.74	+	2.21	1.14E-06	1.54E-05
molting cycle (GO:0042303)	101	37	16.74	+	2.21	1.14E-06	1.54E-05
mesoderm formation (GO:0001707)	71	26	11.77	+	2.21	3.94E-05	3.99E-04
regulation of interleukin-6 production (GO:0032675)	153	56	25.37	+	2.21	2.11E-09	4.36E-08
digestive system process (GO:0022600)	82	30	13.59	+	2.21	1.57E-05	1.75E-04
positive regulation of protein phosphorylation (GO:0001934)	249	91	41.28	+	2.2	2.27E-14	7.56E-13
endothelial cell development (GO:0001885)	52	19	8.62	+	2.2	4.91E-04	3.82E-03
macrophage differentiation (GO:0030225)	52	19	8.62	+	2.2	4.91E-04	3.81E-03
positive regulation of myeloid leukocyte differentiation (GO:0002763)	63	23	10.44	+	2.2	1.18E-04	1.08E-03
negative regulation of reproductive process (GO:2000242)	74	27	12.27	+	2.2	2.98E-05	3.10E-04
negative regulation of immune system process (GO:0002683)	543	198	90.03	+	2.2	1.03E-29	8.31E-28
regulation of leukocyte activation (GO:0002694)	590	215	97.82	+	2.2	3.74E-32	3.55E-30
regulation of T cell activation (GO:0050863)	396	144	65.65	+	2.19	8.20E-22	4.53E-20
response to axon injury (GO:0048678)	55	20	9.12	+	2.19	3.61E-04	2.91E-03
lung alveolus development (GO:0048286)	55	20	9.12	+	2.19	3.61E-04	2.91E-03
vasoconstriction (GO:0042310)	33	12	5.47	+	2.19	7.38E-03	3.95E-02
positive regulation of response to external stimulus (GO:0032103)	576	209	95.5	+	2.19	5.05E-31	4.45E-29
positive regulation of immune system process (GO:0002684)	1042	377	172.76	+	2.18	7.01E-56	1.53E-53
negative regulation of interleukin-6 production (GO:0032715)	47	17	7.79	+	2.18	1.13E-03	7.84E-03
neuron maturation (GO:0042551)	47	17	7.79	+	2.18	1.13E-03	7.83E-03
positive regulation of blood pressure (GO:0045777)	36	13	5.97	+	2.18	5.14E-03	2.85E-02
phenol-containing compound biosynthetic process (GO:0046189)	36	13	5.97	+	2.18	5.14E-03	2.84E-02
single fertilization (GO:0007338)	180	65	29.84	+	2.18	2.17E-10	4.99E-09
response to retinoic acid (GO:0032526)	108	39	17.91	+	2.18	7.83E-07	1.09E-05
negative regulation of cell motility (GO:2000146)	313	113	51.89	+	2.18	4.75E-17	1.98E-15
nerve development (GO:0021675)	97	35	16.08	+	2.18	3.11E-06	3.92E-05
receptor-mediated endocytosis (GO:0006898)	172	62	28.52	+	2.17	6.63E-10	1.44E-08
positive regulation of phosphorylation (GO:0042327)	272	98	45.1	+	2.17	6.16E-15	2.16E-13
immune effector process (GO:0002252)	498	179	82.56	+	2.17	3.54E-26	2.39E-24
glycosphingolipid metabolic process (GO:0006687)	64	23	10.61	+	2.17	1.51E-04	1.33E-03
negative regulation of cell migration (GO:0030336)	298	107	49.41	+	2.17	5.24E-16	1.99E-14
endocrine pancreas development (GO:0031018)	39	14	6.47	+	2.17	3.64E-03	2.18E-02
estrogen metabolic process (GO:0008210)	39	14	6.47	+	2.17	3.64E-03	2.17E-02
proteoglycan metabolic process (GO:0006029)	106	38	17.57	+	2.16	1.31E-06	1.74E-05
gastrulation (GO:0007369)	173	62	28.68	+	2.16	7.82E-10	1.69E-08
positive regulation of muscle cell differentiation (GO:0051149)	67	24	11.11	+	2.16	1.83E-04	1.58E-03
T cell activation (GO:0042110)	341	122	56.54	+	2.16	5.54E-18	2.43E-16
regulation of cell-matrix adhesion (GO:0001952)	123	44	20.39	+	2.16	2.58E-07	3.97E-06
regulation of inflammatory response (GO:0050727)	403	144	66.81	+	2.16	4.99E-21	2.61E-19
negative regulation of hormone secretion (GO:0046888)	70	25	11.61	+	2.15	1.28E-04	1.15E-03
positive regulation of blood vessel endothelial cell migration (GO:0043536)	56	20	9.28	+	2.15	4.53E-04	3.55E-03
regulation of cytokine production (GO:0001817)	802	286	132.97	+	2.15	1.14E-40	1.59E-38
peripheral nervous system development (GO:0007422)	87	31	14.42	+	2.15	1.55E-05	1.73E-04
regulation of lymphocyte activation (GO:0051249)	522	186	86.54	+	2.15	1.12E-26	7.85E-25
mesoderm morphogenesis (GO:0048332)	73	26	12.1	+	2.15	9.09E-05	8.55E-04
positive regulation of organ growth (GO:0046622)	45	16	7.46	+	2.14	1.89E-03	1.24E-02
adenylate cyclase-modulating G protein-coupled receptor signaling pathway (GO:0007188)	256	91	42.44	+	2.14	1.33E-13	4.08E-12
regulation of epithelial cell proliferation (GO:0050678)	363	129	60.18	+	2.14	1.20E-18	5.49E-17
lung development (GO:0030324)	197	70	32.66	+	2.14	1.07E-10	2.52E-09
B cell activation involved in immune response (GO:0002312)	76	27	12.6	+	2.14	6.52E-05	6.34E-04
cellular response to mechanical stimulus (GO:0071260)	76	27	12.6	+	2.14	6.52E-05	6.34E-04
protein localization to extracellular region (GO:0071692)	138	49	22.88	+	2.14	5.81E-08	9.85E-07
leukocyte proliferation (GO:0070661)	138	49	22.88	+	2.14	5.81E-08	9.84E-07
negative regulation of neurogenesis (GO:0050768)	138	49	22.88	+	2.14	5.81E-08	9.82E-07
peptide metabolic process (GO:0006518)	62	22	10.28	+	2.14	4.15E-04	3.30E-03
osteoclast differentiation (GO:0030316)	62	22	10.28	+	2.14	4.15E-04	3.30E-03
platelet aggregation (GO:0070527)	48	17	7.96	+	2.14	1.39E-03	9.31E-03
regulation of vascular permeability (GO:0043114)	48	17	7.96	+	2.14	1.39E-03	9.30E-03
ventricular cardiac muscle tissue morphogenesis (GO:0055010)	48	17	7.96	+	2.14	1.39E-03	9.30E-03
positive regulation of muscle contraction (GO:0045933)	48	17	7.96	+	2.14	1.39E-03	9.30E-03
cell differentiation involved in kidney development (GO:0061005)	48	17	7.96	+	2.14	1.39E-03	9.29E-03
regulation of lipid localization (GO:1905952)	161	57	26.69	+	2.14	6.20E-09	1.21E-07
positive regulation of multicellular organismal process (GO:0051240)	1661	588	275.38	+	2.14	4.46E-85	3.15E-82
cardiac chamber morphogenesis (GO:0003206)	133	47	22.05	+	2.13	1.28E-07	2.07E-06
regeneration (GO:0031099)	150	53	24.87	+	2.13	2.55E-08	4.56E-07
respiratory tube development (GO:0030323)	201	71	33.32	+	2.13	9.34E-11	2.21E-09
negative regulation of osteoblast differentiation (GO:0045668)	51	18	8.46	+	2.13	1.03E-03	7.26E-03
regulation of lipid transport (GO:0032368)	136	48	22.55	+	2.13	9.65E-08	1.59E-06
lymphocyte activation (GO:0046649)	511	180	84.72	+	2.12	3.76E-25	2.45E-23
vasculogenesis (GO:0001570)	71	25	11.77	+	2.12	1.46E-04	1.30E-03
tube development (GO:0035295)	929	327	154.02	+	2.12	3.58E-45	5.70E-43
cell-cell junction organization (GO:0045216)	185	65	30.67	+	2.12	8.29E-10	1.79E-08
regulation of glial cell differentiation (GO:0045685)	74	26	12.27	+	2.12	1.06E-04	9.81E-04
positive regulation of vascular associated smooth muscle cell proliferation (GO:1904707)	37	13	6.13	+	2.12	6.05E-03	3.31E-02
positive regulation of alpha-beta T cell activation (GO:0046635)	74	26	12.27	+	2.12	1.06E-04	9.80E-04
forebrain neuron development (GO:0021884)	37	13	6.13	+	2.12	6.05E-03	3.31E-02
vitamin transport (GO:0051180)	57	20	9.45	+	2.12	5.72E-04	4.40E-03
glycerolipid catabolic process (GO:0046503)	57	20	9.45	+	2.12	5.72E-04	4.40E-03
regulation of myeloid leukocyte mediated immunity (GO:0002886)	57	20	9.45	+	2.12	5.72E-04	4.40E-03
cell morphogenesis (GO:0000902)	724	254	120.03	+	2.12	7.34E-35	8.24E-33
regulation of response to external stimulus (GO:0032101)	1108	388	183.7	+	2.11	2.69E-53	5.70E-51
lymphocyte activation involved in immune response (GO:0002285)	149	52	24.7	+	2.11	4.86E-08	8.38E-07
regulation of muscle tissue development (GO:1901861)	43	15	7.13	+	2.1	3.17E-03	1.94E-02
regulation of multicellular organismal development (GO:2000026)	1405	490	232.94	+	2.1	1.87E-67	6.45E-65
nephron epithelium development (GO:0072009)	109	38	18.07	+	2.1	3.30E-06	4.13E-05
roof of mouth development (GO:0060021)	92	32	15.25	+	2.1	2.70E-05	2.85E-04
autonomic nervous system development (GO:0048483)	46	16	7.63	+	2.1	2.33E-03	1.48E-02
regulation of leukocyte degranulation (GO:0043300)	46	16	7.63	+	2.1	2.33E-03	1.48E-02
regulation of endocytosis (GO:0030100)	308	107	51.06	+	2.1	7.00E-15	2.43E-13
cellular response to external stimulus (GO:0071496)	78	27	12.93	+	2.09	9.36E-05	8.78E-04
mesoderm development (GO:0007498)	133	46	22.05	+	2.09	4.31E-07	6.36E-06
ureteric bud morphogenesis (GO:0060675)	55	19	9.12	+	2.08	1.47E-03	9.80E-03
regulation of receptor-mediated endocytosis (GO:0048259)	122	42	20.23	+	2.08	1.81E-06	2.37E-05
response to other organism (GO:0051707)	1445	497	239.57	+	2.07	3.84E-66	1.27E-63
response to external biotic stimulus (GO:0043207)	1448	498	240.07	+	2.07	2.66E-66	8.96E-64
neuron projection development (GO:0031175)	725	249	120.2	+	2.07	1.85E-32	1.80E-30
negative regulation of epithelial cell proliferation (GO:0050680)	137	47	22.71	+	2.07	3.75E-07	5.63E-06
negative regulation of immune response (GO:0050777)	207	71	34.32	+	2.07	4.02E-10	8.95E-09
nephron morphogenesis (GO:0072028)	70	24	11.61	+	2.07	2.81E-04	2.33E-03
regulation of synaptic transmission, glutamatergic (GO:0051966)	73	25	12.1	+	2.07	2.07E-04	1.77E-03
regulation of behavior (GO:0050795)	76	26	12.6	+	2.06	1.54E-04	1.35E-03
positive regulation of CD4-positive, alpha-beta T cell differentiation (GO:0043372)	38	13	6.3	+	2.06	7.26E-03	3.89E-02
peptide hormone secretion (GO:0030072)	76	26	12.6	+	2.06	1.54E-04	1.35E-03
ventricular septum development (GO:0003281)	76	26	12.6	+	2.06	1.54E-04	1.35E-03
syncytium formation (GO:0006949)	41	14	6.8	+	2.06	5.30E-03	2.91E-02
regulation of protein localization to cell surface (GO:2000008)	41	14	6.8	+	2.06	5.30E-03	2.91E-02
protein maturation (GO:0051604)	542	185	89.86	+	2.06	5.81E-24	3.56E-22
anatomical structure formation involved in morphogenesis (GO:0048646)	991	338	164.3	+	2.06	2.23E-43	3.34E-41
regulation of digestive system process (GO:0044058)	44	15	7.29	+	2.06	3.90E-03	2.32E-02
regulation of sprouting angiogenesis (GO:1903670)	44	15	7.29	+	2.06	3.90E-03	2.32E-02
response to external stimulus (GO:0009605)	1981	675	328.43	+	2.06	2.96E-90	2.44E-87
response to biotic stimulus (GO:0009607)	1491	508	247.2	+	2.06	4.15E-66	1.34E-63
regulation of extrinsic apoptotic signaling pathway in absence of ligand (GO:2001239)	47	16	7.79	+	2.05	2.89E-03	1.78E-02
stem cell differentiation (GO:0048863)	194	66	32.16	+	2.05	2.51E-09	5.16E-08
cellular response to cytokine stimulus (GO:0071345)	744	253	123.35	+	2.05	3.61E-32	3.45E-30
positive regulation of neuron projection development (GO:0010976)	153	52	25.37	+	2.05	1.41E-07	2.28E-06
animal organ regeneration (GO:0031100)	53	18	8.79	+	2.05	2.31E-03	1.47E-02
mesonephric tubule morphogenesis (GO:0072171)	56	19	9.28	+	2.05	1.64E-03	1.09E-02
regulation of nitric oxide biosynthetic process (GO:0045428)	59	20	9.78	+	2.04	1.18E-03	8.10E-03
innate immune response (GO:0045087)	797	270	132.14	+	2.04	4.77E-34	5.12E-32
cell-cell junction assembly (GO:0007043)	130	44	21.55	+	2.04	1.31E-06	1.74E-05
positive regulation of phosphorus metabolic process (GO:0010562)	334	113	55.37	+	2.04	8.74E-15	3.00E-13
positive regulation of phosphate metabolic process (GO:0045937)	334	113	55.37	+	2.04	8.74E-15	2.99E-13
cholesterol transport (GO:0030301)	68	23	11.27	+	2.04	4.57E-04	3.58E-03
phosphatidylcholine metabolic process (GO:0046470)	68	23	11.27	+	2.04	4.57E-04	3.58E-03
regulation of immune system process (GO:0002682)	1653	559	274.05	+	2.04	4.11E-72	1.90E-69
tissue regeneration (GO:0042246)	71	24	11.77	+	2.04	3.39E-04	2.75E-03
renal tubule morphogenesis (GO:0061333)	71	24	11.77	+	2.04	3.39E-04	2.75E-03
triglyceride metabolic process (GO:0006641)	74	25	12.27	+	2.04	2.52E-04	2.13E-03
positive regulation of hormone secretion (GO:0046887)	154	52	25.53	+	2.04	1.66E-07	2.64E-06
sterol transport (GO:0015918)	80	27	13.26	+	2.04	2.03E-04	1.74E-03
biological process involved in interspecies interaction between organisms (GO:0044419)	1616	545	267.92	+	2.03	1.16E-69	4.66E-67
negative regulation of cell growth (GO:0030308)	172	58	28.52	+	2.03	3.96E-08	6.89E-07
negative regulation of defense response (GO:0031348)	267	90	44.27	+	2.03	6.18E-12	1.62E-10
regulation of fibroblast proliferation (GO:0048145)	92	31	15.25	+	2.03	5.59E-05	5.50E-04
cell activation involved in immune response (GO:0002263)	217	73	35.98	+	2.03	6.15E-10	1.34E-08
postsynapse organization (GO:0099173)	113	38	18.73	+	2.03	9.64E-06	1.11E-04
positive regulation of cation transmembrane transport (GO:1904064)	125	42	20.72	+	2.03	2.83E-06	3.59E-05
negative regulation of canonical Wnt signaling pathway (GO:0090090)	140	47	23.21	+	2.02	9.01E-07	1.24E-05
regulation of leukocyte differentiation (GO:1902105)	338	113	56.04	+	2.02	2.36E-14	7.82E-13
leukocyte activation involved in immune response (GO:0002366)	213	71	35.31	+	2.01	2.25E-09	4.63E-08
response to molecule of bacterial origin (GO:0002237)	339	113	56.2	+	2.01	2.75E-14	9.04E-13
positive regulation of reactive oxygen species metabolic process (GO:2000379)	69	23	11.44	+	2.01	5.53E-04	4.28E-03
negative regulation of leukocyte apoptotic process (GO:2000107)	57	19	9.45	+	2.01	1.89E-03	1.24E-02
regulation of MAPK cascade (GO:0043408)	654	218	108.43	+	2.01	1.50E-26	1.04E-24
response to dsRNA (GO:0043331)	57	19	9.45	+	2.01	1.89E-03	1.24E-02
phospholipid catabolic process (GO:0009395)	48	16	7.96	+	2.01	5.16E-03	2.85E-02
regulation of cytokine production involved in inflammatory response (GO:1900015)	69	23	11.44	+	2.01	5.53E-04	4.28E-03
regulation of alpha-beta T cell activation (GO:0046634)	123	41	20.39	+	2.01	4.56E-06	5.51E-05
glial cell migration (GO:0008347)	48	16	7.96	+	2.01	5.16E-03	2.84E-02
positive regulation of epithelial cell migration (GO:0010634)	48	16	7.96	+	2.01	5.16E-03	2.84E-02
peptide secretion (GO:0002790)	81	27	13.43	+	2.01	2.29E-04	1.94E-03
regulation of nitric oxide metabolic process (GO:0080164)	63	21	10.44	+	2.01	1.01E-03	7.13E-03
regulation of vasoconstriction (GO:0019229)	66	22	10.94	+	2.01	7.44E-04	5.48E-03
branching involved in ureteric bud morphogenesis (GO:0001658)	45	15	7.46	+	2.01	7.36E-03	3.94E-02
positive regulation of gliogenesis (GO:0014015)	66	22	10.94	+	2.01	7.44E-04	5.47E-03
detection of mechanical stimulus involved in sensory perception (GO:0050974)	39	13	6.47	+	2.01	8.82E-03	4.53E-02
animal organ formation (GO:0048645)	39	13	6.47	+	2.01	8.82E-03	4.53E-02
cellular oxidant detoxification (GO:0098869)	90	30	14.92	+	2.01	8.97E-05	8.48E-04
heparan sulfate proteoglycan metabolic process (GO:0030201)	42	14	6.96	+	2.01	6.50E-03	3.51E-02
fertilization (GO:0009566)	220	73	36.47	+	2	1.36E-09	2.87E-08
viral life cycle (GO:0019058)	184	61	30.51	+	2	3.65E-08	6.40E-07
immune response (GO:0006955)	1741	577	288.64	+	2	8.69E-71	3.68E-68
epithelial tube morphogenesis (GO:0060562)	317	105	52.56	+	2	4.27E-13	1.25E-11
adult behavior (GO:0030534)	154	51	25.53	+	2	5.34E-07	7.77E-06
regulation of immune response (GO:0050776)	1028	340	170.43	+	1.99	2.07E-40	2.87E-38
regulation of interleukin-1 production (GO:0032652)	115	38	19.07	+	1.99	1.31E-05	1.49E-04
lymphocyte proliferation (GO:0046651)	115	38	19.07	+	1.99	1.31E-05	1.49E-04
positive regulation of calcium ion transport (GO:0051928)	109	36	18.07	+	1.99	2.39E-05	2.55E-04
cell motility (GO:0048870)	1172	387	194.31	+	1.99	4.86E-46	8.08E-44
hormone secretion (GO:0046879)	97	32	16.08	+	1.99	8.61E-05	8.17E-04
regulation of CD4-positive, alpha-beta T cell activation (GO:2000514)	85	28	14.09	+	1.99	1.94E-04	1.67E-03
negative regulation of secretion (GO:0051048)	170	56	28.18	+	1.99	2.07E-07	3.24E-06
response to lipopolysaccharide (GO:0032496)	319	105	52.89	+	1.99	5.62E-13	1.63E-11
pancreas development (GO:0031016)	73	24	12.1	+	1.98	6.89E-04	5.10E-03
retina morphogenesis in camera-type eye (GO:0060042)	70	23	11.61	+	1.98	9.63E-04	6.83E-03
negative regulation of endocytosis (GO:0045806)	67	22	11.11	+	1.98	1.36E-03	9.12E-03
establishment of protein localization to extracellular region (GO:0035592)	131	43	21.72	+	1.98	4.72E-06	5.70E-05
positive regulation of monoatomic ion transport (GO:0043270)	192	63	31.83	+	1.98	4.14E-08	7.19E-07
renal system development (GO:0072001)	317	104	52.56	+	1.98	8.88E-13	2.53E-11
positive regulation of immune response (GO:0050778)	689	226	114.23	+	1.98	2.74E-26	1.87E-24
regulation of neuronal synaptic plasticity (GO:0048168)	61	20	10.11	+	1.98	1.63E-03	1.08E-02
regulation of vascular associated smooth muscle cell proliferation (GO:1904705)	61	20	10.11	+	1.98	1.63E-03	1.08E-02
cardiac muscle tissue morphogenesis (GO:0055008)	61	20	10.11	+	1.98	1.63E-03	1.08E-02
mononuclear cell proliferation (GO:0032943)	119	39	19.73	+	1.98	1.69E-05	1.87E-04
morphogenesis of an epithelium (GO:0002009)	464	152	76.93	+	1.98	5.35E-18	2.36E-16
detection of mechanical stimulus (GO:0050982)	58	19	9.62	+	1.98	2.21E-03	1.41E-02
cardiac septum development (GO:0003279)	113	37	18.73	+	1.97	2.09E-05	2.26E-04
kidney development (GO:0001822)	306	100	50.73	+	1.97	3.38E-12	9.14E-11
B cell activation (GO:0042113)	202	66	33.49	+	1.97	1.75E-08	3.20E-07
regulation of neural precursor cell proliferation (GO:2000177)	95	31	15.75	+	1.97	1.32E-04	1.18E-03
camera-type eye morphogenesis (GO:0048593)	141	46	23.38	+	1.97	3.32E-06	4.15E-05
regulation of keratinocyte proliferation (GO:0010837)	46	15	7.63	+	1.97	8.12E-03	4.29E-02
coronary vasculature development (GO:0060976)	46	15	7.63	+	1.97	8.12E-03	4.29E-02
response to mechanical stimulus (GO:0009612)	227	74	37.63	+	1.97	2.57E-09	5.26E-08
renal tubule development (GO:0061326)	89	29	14.76	+	1.97	2.58E-04	2.16E-03
positive regulation of monoatomic ion transmembrane transport (GO:0034767)	129	42	21.39	+	1.96	7.41E-06	8.71E-05
retinoid metabolic process (GO:0001523)	86	28	14.26	+	1.96	2.30E-04	1.95E-03
positive regulation of lipid transport (GO:0032370)	86	28	14.26	+	1.96	2.30E-04	1.95E-03
regulation of cell population proliferation (GO:0042127)	1659	540	275.05	+	1.96	6.91E-63	1.80E-60
cellular response to molecule of bacterial origin (GO:0071219)	212	69	35.15	+	1.96	1.24E-08	2.33E-07
myeloid leukocyte differentiation (GO:0002573)	166	54	27.52	+	1.96	4.74E-07	6.98E-06
response to activity (GO:0014823)	83	27	13.76	+	1.96	3.10E-04	2.54E-03
response to ethanol (GO:0045471)	123	40	20.39	+	1.96	1.36E-05	1.54E-04
response to cytokine (GO:0034097)	840	273	139.27	+	1.96	5.64E-31	4.94E-29
negative regulation of secretion by cell (GO:1903531)	148	48	24.54	+	1.96	1.97E-06	2.58E-05
nephron epithelium morphogenesis (GO:0072088)	68	22	11.27	+	1.95	1.49E-03	9.91E-03
regulation of epithelial cell migration (GO:0010632)	68	22	11.27	+	1.95	1.49E-03	9.91E-03
response to peptide (GO:1901652)	857	277	142.08	+	1.95	4.63E-31	4.11E-29
ventricular cardiac muscle tissue development (GO:0003229)	62	20	10.28	+	1.95	2.93E-03	1.80E-02
diterpenoid metabolic process (GO:0016101)	90	29	14.92	+	1.94	2.81E-04	2.34E-03
response to type I interferon (GO:0034340)	59	19	9.78	+	1.94	2.63E-03	1.64E-02
negative regulation of Wnt signaling pathway (GO:0030178)	174	56	28.85	+	1.94	3.36E-07	5.09E-06
energy homeostasis (GO:0097009)	87	28	14.42	+	1.94	3.91E-04	3.13E-03
mesenchyme morphogenesis (GO:0072132)	56	18	9.28	+	1.94	3.56E-03	2.13E-02
trans-synaptic signaling (GO:0099537)	448	144	74.27	+	1.94	2.60E-16	1.02E-14
outflow tract morphogenesis (GO:0003151)	81	26	13.43	+	1.94	4.93E-04	3.83E-03
regulation of neuron migration (GO:2001222)	53	17	8.79	+	1.93	4.85E-03	2.69E-02
memory (GO:0007613)	131	42	21.72	+	1.93	1.46E-05	1.64E-04
positive regulation of lipid localization (GO:1905954)	103	33	17.08	+	1.93	9.44E-05	8.83E-04
glial cell development (GO:0021782)	128	41	21.22	+	1.93	2.03E-05	2.23E-04
[truncated: 1,062 more rows]

## Sheet: predisi_go_terms
Analysis Type:	PANTHER Overrepresentation Test (Released 20240807)
[truncated: 2,788 more rows]
