# Supplementary material for: Position-dependent codon occurrence is associated with patterns of translational efficiency and ribosomal occupancy in the human transcriptome
Source: PLoS Comput Biol. 2026 Jul 20;22(7):e1014501. doi: 10.1371/journal.pcbi.1014501 (PMC13399515; doi:10.1371/journal.pcbi.1014501)
Supplement: S4 Table — (XLSX) [file pcbi.1014501.s041.xlsx]

## Sheet: POSCO_sig_ids_go_terms
GO biological process complete	Homo sapiens - REFLIST (20580)	upload_1 (9606)	upload_1 (expected)	upload_1 (over/under)	upload_1 (fold Enrichment)	upload_1 (raw P-value)	upload_1 (FDR)
bone trabecula formation (GO:0060346)	8	8	3.73	+	2.14	2.25E-03	3.11E-02
mesonephric tubule formation (GO:0072172)	9	9	4.2	+	2.14	1.05E-03	1.72E-02
phospholipase C-activating dopamine receptor signaling pathway (GO:0060158)	8	8	3.73	+	2.14	2.25E-03	3.10E-02
ganglioside catabolic process (GO:0006689)	8	8	3.73	+	2.14	2.25E-03	3.10E-02
positive regulation of attachment of mitotic spindle microtubules to kinetochore (GO:1902425)	8	8	3.73	+	2.14	2.25E-03	3.10E-02
renal system pattern specification (GO:0072048)	8	8	3.73	+	2.14	2.25E-03	3.09E-02
G protein-coupled opioid receptor signaling pathway (GO:0038003)	9	9	4.2	+	2.14	1.05E-03	1.71E-02
T-helper 2 cell differentiation (GO:0045064)	9	9	4.2	+	2.14	1.05E-03	1.71E-02
cellular response to muramyl dipeptide (GO:0071225)	10	10	4.67	+	2.14	4.90E-04	9.17E-03
positive regulation of synaptic plasticity (GO:0031915)	10	10	4.67	+	2.14	4.90E-04	9.16E-03
positive regulation of synapse maturation (GO:0090129)	8	8	3.73	+	2.14	2.25E-03	3.09E-02
leukocyte aggregation (GO:0070486)	11	11	5.13	+	2.14	2.28E-04	4.85E-03
hepoxilin biosynthetic process (GO:0051122)	8	8	3.73	+	2.14	2.25E-03	3.09E-02
hepoxilin metabolic process (GO:0051121)	8	8	3.73	+	2.14	2.25E-03	3.09E-02
formate metabolic process (GO:0015942)	8	8	3.73	+	2.14	2.25E-03	3.08E-02
norepinephrine transport (GO:0015874)	9	9	4.2	+	2.14	1.05E-03	1.71E-02
bone trabecula morphogenesis (GO:0061430)	11	11	5.13	+	2.14	2.28E-04	4.84E-03
heparan sulfate proteoglycan catabolic process (GO:0030200)	10	10	4.67	+	2.14	4.90E-04	9.15E-03
glyceraldehyde-3-phosphate metabolic process (GO:0019682)	12	12	5.6	+	2.14	1.07E-04	2.50E-03
pattern specification involved in kidney development (GO:0061004)	8	8	3.73	+	2.14	2.25E-03	3.08E-02
apoptotic process involved in morphogenesis (GO:0060561)	22	21	10.27	+	2.05	2.33E-06	8.67E-05
nephron tubule formation (GO:0072079)	19	18	8.87	+	2.03	1.81E-05	5.44E-04
neuroendocrine cell differentiation (GO:0061101)	19	18	8.87	+	2.03	1.81E-05	5.43E-04
sphingosine-1-phosphate receptor signaling pathway (GO:0003376)	16	15	7.47	+	2.01	1.40E-04	3.15E-03
regulation of apoptotic process involved in morphogenesis (GO:1902337)	14	13	6.53	+	1.99	5.44E-04	9.90E-03
fructose metabolic process (GO:0006000)	14	13	6.53	+	1.99	5.44E-04	9.89E-03
regulation of apoptotic process involved in development (GO:1904748)	14	13	6.53	+	1.99	5.44E-04	9.88E-03
negative regulation of nitric oxide biosynthetic process (GO:0045019)	13	12	6.07	+	1.98	1.07E-03	1.73E-02
negative regulation of nitric oxide metabolic process (GO:1904406)	13	12	6.07	+	1.98	1.07E-03	1.73E-02
vitamin K metabolic process (GO:0042373)	13	12	6.07	+	1.98	1.07E-03	1.73E-02
imidazole-containing compound metabolic process (GO:0052803)	12	11	5.6	+	1.96	2.10E-03	2.97E-02
defense response to tumor cell (GO:0002357)	12	11	5.6	+	1.96	2.10E-03	2.97E-02
loop of Henle development (GO:0072070)	12	11	5.6	+	1.96	2.10E-03	2.97E-02
regulation of norepinephrine secretion (GO:0014061)	12	11	5.6	+	1.96	2.10E-03	2.96E-02
UV protection (GO:0009650)	12	11	5.6	+	1.96	2.10E-03	2.96E-02
negative regulation of macrophage cytokine production (GO:0010936)	12	11	5.6	+	1.96	2.10E-03	2.96E-02
serine family amino acid catabolic process (GO:0009071)	12	11	5.6	+	1.96	2.10E-03	2.95E-02
response to stimulus involved in regulation of muscle adaptation (GO:0014874)	12	11	5.6	+	1.96	2.10E-03	2.95E-02
neuroepithelial cell differentiation (GO:0060563)	37	33	17.27	+	1.91	1.12E-07	5.47E-06
protein hydroxylation (GO:0018126)	18	16	8.4	+	1.9	4.46E-04	8.47E-03
actin-myosin filament sliding (GO:0033275)	17	15	7.93	+	1.89	8.27E-04	1.41E-02
sphingolipid mediated signaling pathway (GO:0090520)	17	15	7.93	+	1.89	8.27E-04	1.41E-02
response to immobilization stress (GO:0035902)	25	22	11.67	+	1.89	2.37E-05	6.91E-04
regulation of mammary gland epithelial cell proliferation (GO:0033599)	16	14	7.47	+	1.87	1.53E-03	2.30E-02
regulation of voltage-gated calcium channel activity (GO:1901385)	16	14	7.47	+	1.87	1.53E-03	2.30E-02
response to corticosterone (GO:0051412)	16	14	7.47	+	1.87	1.53E-03	2.30E-02
postsynaptic specialization assembly (GO:0098698)	16	14	7.47	+	1.87	1.53E-03	2.30E-02
release of cytochrome c from mitochondria (GO:0001836)	23	20	10.74	+	1.86	8.38E-05	2.06E-03
nervous system process involved in regulation of systemic arterial blood pressure (GO:0001976)	15	13	7	+	1.86	2.81E-03	3.70E-02
regulation of metaphase plate congression (GO:0090235)	15	13	7	+	1.86	2.81E-03	3.70E-02
regulation of long-term synaptic depression (GO:1900452)	15	13	7	+	1.86	2.81E-03	3.70E-02
glucocorticoid metabolic process (GO:0008211)	15	13	7	+	1.86	2.81E-03	3.69E-02
negative regulation of B cell apoptotic process (GO:0002903)	15	13	7	+	1.86	2.81E-03	3.69E-02
muscle filament sliding (GO:0030049)	15	13	7	+	1.86	2.81E-03	3.69E-02
response to muramyl dipeptide (GO:0032495)	21	18	9.8	+	1.84	2.91E-04	5.90E-03
GABAergic neuron differentiation (GO:0097154)	21	18	9.8	+	1.84	2.91E-04	5.89E-03
negative regulation of lipid catabolic process (GO:0050995)	27	23	12.6	+	1.83	5.23E-05	1.36E-03
regulation of adenylate cyclase-activating G protein-coupled receptor signaling pathway (GO:0106070)	20	17	9.34	+	1.82	5.36E-04	9.80E-03
behavioral response to pain (GO:0048266)	20	17	9.34	+	1.82	5.36E-04	9.79E-03
regulation of calcium ion transport into cytosol (GO:0010522)	20	17	9.34	+	1.82	5.36E-04	9.78E-03
positive regulation of excitatory postsynaptic potential (GO:2000463)	33	28	15.4	+	1.82	1.03E-05	3.31E-04
skeletal muscle fiber development (GO:0048741)	32	27	14.94	+	1.81	1.85E-05	5.50E-04
phagolysosome assembly (GO:0001845)	19	16	8.87	+	1.8	9.82E-04	1.62E-02
negative regulation of SMAD protein signal transduction (GO:0060392)	25	21	11.67	+	1.8	1.72E-04	3.78E-03
spinal cord patterning (GO:0021511)	18	15	8.4	+	1.79	1.79E-03	2.62E-02
osteoblast development (GO:0002076)	18	15	8.4	+	1.79	1.79E-03	2.61E-02
regulation of vascular permeability (GO:0043114)	48	40	22.4	+	1.79	2.43E-07	1.13E-05
negative regulation of nucleotide metabolic process (GO:0045980)	29	24	13.54	+	1.77	1.03E-04	2.42E-03
response to pain (GO:0048265)	34	28	15.87	+	1.76	3.63E-05	9.86E-04
negative regulation of purine nucleotide metabolic process (GO:1900543)	28	23	13.07	+	1.76	1.81E-04	3.94E-03
regulation of macrophage cytokine production (GO:0010935)	38	31	17.74	+	1.75	1.23E-05	3.89E-04
cellular response to pH (GO:0071467)	27	22	12.6	+	1.75	3.16E-04	6.29E-03
fat-soluble vitamin metabolic process (GO:0006775)	43	35	20.07	+	1.74	4.02E-06	1.42E-04
dorsal spinal cord development (GO:0021516)	21	17	9.8	+	1.73	1.73E-03	2.55E-02
positive regulation of protein localization to cell surface (GO:2000010)	21	17	9.8	+	1.73	1.73E-03	2.54E-02
positive regulation of p38MAPK cascade (GO:1900745)	26	21	12.14	+	1.73	5.49E-04	9.96E-03
apoptotic process involved in development (GO:1902742)	36	29	16.8	+	1.73	3.76E-05	1.01E-03
potassium ion homeostasis (GO:0055075)	36	29	16.8	+	1.73	3.76E-05	1.01E-03
skeletal muscle contraction (GO:0003009)	35	28	16.34	+	1.71	6.51E-05	1.64E-03
negative regulation of toll-like receptor signaling pathway (GO:0034122)	20	16	9.34	+	1.71	3.02E-03	3.91E-02
metanephric tubule development (GO:0072170)	20	16	9.34	+	1.71	3.02E-03	3.90E-02
negative regulation of ATP metabolic process (GO:1903579)	25	20	11.67	+	1.71	9.49E-04	1.58E-02
ganglioside metabolic process (GO:0001573)	29	23	13.54	+	1.7	5.35E-04	9.81E-03
regulation of megakaryocyte differentiation (GO:0045652)	24	19	11.2	+	1.7	1.63E-03	2.43E-02
trabecula formation (GO:0060343)	24	19	11.2	+	1.7	1.63E-03	2.43E-02
glucose 6-phosphate metabolic process (GO:0051156)	24	19	11.2	+	1.7	1.63E-03	2.42E-02
positive regulation of macrophage cytokine production (GO:0060907)	24	19	11.2	+	1.7	1.63E-03	2.42E-02
regulation of cytosolic calcium ion concentration (GO:0051480)	57	45	26.61	+	1.69	7.80E-07	3.22E-05
adaptive thermogenesis (GO:1990845)	28	22	13.07	+	1.68	9.02E-04	1.51E-02
glycoprotein catabolic process (GO:0006516)	37	29	17.27	+	1.68	1.02E-04	2.42E-03
myotube cell development (GO:0014904)	37	29	17.27	+	1.68	1.02E-04	2.42E-03
metanephric epithelium development (GO:0072207)	23	18	10.74	+	1.68	2.77E-03	3.67E-02
postsynapse assembly (GO:0099068)	23	18	10.74	+	1.68	2.77E-03	3.67E-02
erythrocyte maturation (GO:0043249)	23	18	10.74	+	1.68	2.77E-03	3.66E-02
ventricular cardiac muscle cell action potential (GO:0086005)	23	18	10.74	+	1.68	2.77E-03	3.66E-02
postsynaptic specialization organization (GO:0099084)	32	25	14.94	+	1.67	5.13E-04	9.46E-03
synaptic transmission, cholinergic (GO:0007271)	27	21	12.6	+	1.67	1.51E-03	2.28E-02
negative regulation of miRNA transcription (GO:1902894)	27	21	12.6	+	1.67	1.51E-03	2.28E-02
multicellular organismal movement (GO:0050879)	49	38	22.87	+	1.66	1.79E-05	5.40E-04
response to pH (GO:0009268)	40	31	18.67	+	1.66	9.29E-05	2.25E-03
metanephric nephron development (GO:0072210)	31	24	14.47	+	1.66	8.47E-04	1.44E-02
protein insertion into ER membrane (GO:0045048)	31	24	14.47	+	1.66	8.47E-04	1.44E-02
maintenance of synapse structure (GO:0099558)	31	24	14.47	+	1.66	8.47E-04	1.43E-02
negative regulation of lipid transport (GO:0032369)	31	24	14.47	+	1.66	8.47E-04	1.43E-02
regulation of lipid catabolic process (GO:0050994)	62	48	28.94	+	1.66	1.14E-06	4.57E-05
cell differentiation in spinal cord (GO:0021515)	53	41	24.74	+	1.66	6.15E-06	2.07E-04
nephron morphogenesis (GO:0072028)	70	54	32.67	+	1.65	2.28E-07	1.07E-05
regulation of cholesterol biosynthetic process (GO:0045540)	26	20	12.14	+	1.65	2.51E-03	3.38E-02
regulation of sterol biosynthetic process (GO:0106118)	26	20	12.14	+	1.65	2.51E-03	3.38E-02
phagosome maturation (GO:0090382)	30	23	14	+	1.64	1.39E-03	2.16E-02
sulfur compound catabolic process (GO:0044273)	47	36	21.94	+	1.64	4.76E-05	1.26E-03
musculoskeletal movement (GO:0050881)	47	36	21.94	+	1.64	4.76E-05	1.25E-03
nephron epithelium morphogenesis (GO:0072088)	68	52	31.74	+	1.64	6.21E-07	2.64E-05
modified amino acid catabolic process (GO:0042219)	34	26	15.87	+	1.64	4.79E-04	8.98E-03
cell-substrate junction organization (GO:0150115)	42	32	19.6	+	1.63	1.38E-04	3.12E-03
potassium ion import across plasma membrane (GO:1990573)	46	35	21.47	+	1.63	7.71E-05	1.91E-03
negative regulation of miRNA metabolic process (GO:2000629)	29	22	13.54	+	1.63	2.26E-03	3.10E-02
entrainment of circadian clock (GO:0009649)	29	22	13.54	+	1.63	2.26E-03	3.09E-02
membrane repolarization (GO:0086009)	29	22	13.54	+	1.63	2.26E-03	3.09E-02
positive regulation of alcohol biosynthetic process (GO:1902932)	29	22	13.54	+	1.63	2.26E-03	3.09E-02
nephron tubule morphogenesis (GO:0072078)	66	50	30.81	+	1.62	2.57E-06	9.49E-05
response to electrical stimulus (GO:0051602)	37	28	17.27	+	1.62	4.17E-04	7.99E-03
apoptotic cell clearance (GO:0043277)	37	28	17.27	+	1.62	4.17E-04	7.98E-03
regulation of neuronal synaptic plasticity (GO:0048168)	61	46	28.47	+	1.62	7.23E-06	2.36E-04
cell-substrate junction assembly (GO:0007044)	40	30	18.67	+	1.61	3.64E-04	7.11E-03
myotube differentiation (GO:0014902)	80	60	37.34	+	1.61	3.89E-07	1.74E-05
positive regulation of blood pressure (GO:0045777)	36	27	16.8	+	1.61	6.78E-04	1.18E-02
startle response (GO:0001964)	28	21	13.07	+	1.61	3.66E-03	4.62E-02
lymph vessel development (GO:0001945)	28	21	13.07	+	1.61	3.66E-03	4.62E-02
focal adhesion assembly (GO:0048041)	28	21	13.07	+	1.61	3.66E-03	4.61E-02
response to gonadotropin (GO:0034698)	28	21	13.07	+	1.61	3.66E-03	4.61E-02
positive regulation of synaptic transmission, glutamatergic (GO:0051968)	32	24	14.94	+	1.61	2.03E-03	2.89E-02
nephron tubule development (GO:0072080)	83	62	38.74	+	1.6	3.54E-07	1.59E-05
regulation of triglyceride metabolic process (GO:0090207)	43	32	20.07	+	1.59	3.19E-04	6.32E-03
regulation of catecholamine secretion (GO:0050433)	39	29	18.2	+	1.59	5.84E-04	1.04E-02
endocrine pancreas development (GO:0031018)	39	29	18.2	+	1.59	5.84E-04	1.04E-02
aortic valve morphogenesis (GO:0003180)	39	29	18.2	+	1.59	5.84E-04	1.04E-02
spinal cord motor neuron differentiation (GO:0021522)	31	23	14.47	+	1.59	3.23E-03	4.14E-02
negative regulation of cardiac muscle hypertrophy (GO:0010614)	31	23	14.47	+	1.59	3.23E-03	4.14E-02
negative regulation of fat cell differentiation (GO:0045599)	54	40	25.21	+	1.59	5.36E-05	1.39E-03
spinal cord development (GO:0021510)	104	77	48.54	+	1.59	1.65E-08	9.13E-07
modulation of excitatory postsynaptic potential (GO:0098815)	50	37	23.34	+	1.59	1.00E-04	2.39E-03
positive regulation of glial cell differentiation (GO:0045687)	42	31	19.6	+	1.58	5.06E-04	9.39E-03
heparan sulfate proteoglycan metabolic process (GO:0030201)	42	31	19.6	+	1.58	5.06E-04	9.37E-03
membrane depolarization (GO:0051899)	57	42	26.61	+	1.58	4.62E-05	1.23E-03
positive regulation of fatty acid metabolic process (GO:0045923)	38	28	17.74	+	1.58	9.33E-04	1.55E-02
negative regulation of cytokine production involved in immune response (GO:0002719)	34	25	15.87	+	1.58	1.76E-03	2.58E-02
branching involved in ureteric bud morphogenesis (GO:0001658)	45	33	21	+	1.57	4.41E-04	8.39E-03
renal tubule morphogenesis (GO:0061333)	71	52	33.14	+	1.57	6.85E-06	2.27E-04
mesonephric tubule morphogenesis (GO:0072171)	56	41	26.14	+	1.57	7.28E-05	1.81E-03
regulation of protein localization to cell surface (GO:2000008)	41	30	19.14	+	1.57	7.99E-04	1.37E-02
response to mineralocorticoid (GO:0051385)	37	27	17.27	+	1.56	1.48E-03	2.28E-02
regulation of G0 to G1 transition (GO:0070316)	37	27	17.27	+	1.56	1.48E-03	2.28E-02
long-term memory (GO:0007616)	37	27	17.27	+	1.56	1.48E-03	2.27E-02
oligodendrocyte development (GO:0014003)	48	35	22.4	+	1.56	3.86E-04	7.49E-03
glycolytic process (GO:0006096)	48	35	22.4	+	1.56	3.86E-04	7.48E-03
regulation of muscle adaptation (GO:0043502)	81	59	37.81	+	1.56	2.89E-06	1.05E-04
ureteric bud morphogenesis (GO:0060675)	55	40	25.67	+	1.56	1.14E-04	2.64E-03
response to ATP (GO:0033198)	33	24	15.4	+	1.56	2.80E-03	3.70E-02
negative regulation of muscle hypertrophy (GO:0014741)	33	24	15.4	+	1.56	2.80E-03	3.70E-02
positive regulation of cartilage development (GO:0061036)	33	24	15.4	+	1.56	2.80E-03	3.69E-02
actin filament bundle assembly (GO:0051017)	62	45	28.94	+	1.55	5.43E-05	1.41E-03
negative regulation of osteoblast differentiation (GO:0045668)	51	37	23.8	+	1.55	2.11E-04	4.54E-03
ADP catabolic process (GO:0046032)	51	37	23.8	+	1.55	2.11E-04	4.53E-03
ADP metabolic process (GO:0046031)	58	42	27.07	+	1.55	9.72E-05	2.34E-03
long-term synaptic potentiation (GO:0060291)	58	42	27.07	+	1.55	9.72E-05	2.33E-03
hippocampus development (GO:0021766)	94	68	43.88	+	1.55	6.51E-07	2.74E-05
ventral spinal cord development (GO:0021517)	47	34	21.94	+	1.55	5.95E-04	1.06E-02
neuron maturation (GO:0042551)	47	34	21.94	+	1.55	5.95E-04	1.05E-02
phototransduction (GO:0007602)	47	34	21.94	+	1.55	5.95E-04	1.05E-02
purine ribonucleoside diphosphate catabolic process (GO:0009181)	54	39	25.21	+	1.55	1.77E-04	3.88E-03
purine nucleoside diphosphate catabolic process (GO:0009137)	54	39	25.21	+	1.55	1.77E-04	3.87E-03
sarcomere organization (GO:0045214)	43	31	20.07	+	1.54	1.07E-03	1.73E-02
regulation of heart rate by cardiac conduction (GO:0086091)	43	31	20.07	+	1.54	1.07E-03	1.73E-02
execution phase of apoptosis (GO:0097194)	50	36	23.34	+	1.54	3.29E-04	6.49E-03
renal tubule development (GO:0061326)	89	64	41.54	+	1.54	1.78E-06	6.79E-05
positive regulation of amine transport (GO:0051954)	39	28	18.2	+	1.54	1.95E-03	2.80E-02
trabecula morphogenesis (GO:0061383)	46	33	21.47	+	1.54	9.14E-04	1.53E-02
postsynaptic signal transduction (GO:0098926)	53	38	24.74	+	1.54	2.75E-04	5.61E-03
positive regulation of animal organ morphogenesis (GO:0110110)	35	25	16.34	+	1.53	3.63E-03	4.60E-02
embryonic digestive tract development (GO:0048566)	35	25	16.34	+	1.53	3.63E-03	4.60E-02
purine ribonucleoside diphosphate metabolic process (GO:0009179)	70	50	32.67	+	1.53	3.35E-05	9.30E-04
purine nucleoside diphosphate metabolic process (GO:0009135)	70	50	32.67	+	1.53	3.35E-05	9.28E-04
mammary gland epithelium development (GO:0061180)	63	45	29.41	+	1.53	1.10E-04	2.57E-03
potassium ion transmembrane transport (GO:0071805)	168	120	78.42	+	1.53	8.53E-11	6.41E-09
cellular response to acetylcholine (GO:1905145)	49	35	22.87	+	1.53	5.11E-04	9.45E-03
response to nicotine (GO:0035094)	49	35	22.87	+	1.53	5.11E-04	9.44E-03
regulation of alcohol biosynthetic process (GO:1902930)	49	35	22.87	+	1.53	5.11E-04	9.43E-03
sensory perception of pain (GO:0019233)	66	47	30.81	+	1.53	6.16E-05	1.56E-03
pyridine nucleotide catabolic process (GO:0019364)	52	37	24.27	+	1.52	4.23E-04	8.09E-03
cell junction maintenance (GO:0034331)	52	37	24.27	+	1.52	4.23E-04	8.08E-03
aortic valve development (GO:0003176)	45	32	21	+	1.52	1.39E-03	2.17E-02
glial cell development (GO:0021782)	128	91	59.75	+	1.52	3.22E-08	1.71E-06
dopaminergic neuron differentiation (GO:0071542)	38	27	17.74	+	1.52	3.01E-03	3.92E-02
cell-cell fusion (GO:0140253)	38	27	17.74	+	1.52	3.01E-03	3.91E-02
syncytium formation by plasma membrane fusion (GO:0000768)	38	27	17.74	+	1.52	3.01E-03	3.91E-02
positive regulation of morphogenesis of an epithelium (GO:1905332)	38	27	17.74	+	1.52	3.01E-03	3.91E-02
positive regulation of potassium ion transport (GO:0043268)	38	27	17.74	+	1.52	3.01E-03	3.90E-02
negative regulation of phosphatidylinositol 3-kinase/protein kinase B signal transduction (GO:0051898)	62	44	28.94	+	1.52	1.67E-04	3.68E-03
response to ischemia (GO:0002931)	62	44	28.94	+	1.52	1.67E-04	3.68E-03
pyridine-containing compound catabolic process (GO:0072526)	55	39	25.67	+	1.52	3.53E-04	6.92E-03
urogenital system development (GO:0001655)	65	46	30.34	+	1.52	9.43E-05	2.28E-03
actin filament bundle organization (GO:0061572)	65	46	30.34	+	1.52	9.43E-05	2.28E-03
collagen fibril organization (GO:0030199)	65	46	30.34	+	1.52	9.43E-05	2.28E-03
regulation of miRNA transcription (GO:1902893)	75	53	35.01	+	1.51	3.62E-05	9.87E-04
aldehyde metabolic process (GO:0006081)	68	48	31.74	+	1.51	7.80E-05	1.92E-03
regulation of amine transport (GO:0051952)	78	55	36.41	+	1.51	3.09E-05	8.62E-04
regulation of oligodendrocyte differentiation (GO:0048713)	44	31	20.54	+	1.51	2.11E-03	2.97E-02
potassium ion transport (GO:0006813)	186	131	86.82	+	1.51	6.10E-11	4.73E-09
neurotransmitter transport (GO:0006836)	142	100	66.28	+	1.51	1.39E-08	7.82E-07
regulation of dendrite morphogenesis (GO:0048814)	64	45	29.87	+	1.51	2.14E-04	4.58E-03
regulation of synaptic plasticity (GO:0048167)	212	149	98.95	+	1.51	3.24E-12	3.00E-10
acetylcholine receptor signaling pathway (GO:0095500)	47	33	21.94	+	1.5	1.79E-03	2.61E-02
regulation of carbohydrate catabolic process (GO:0043470)	67	47	31.27	+	1.5	1.18E-04	2.72E-03
regulation of bone resorption (GO:0045124)	40	28	18.67	+	1.5	3.82E-03	4.80E-02
regulation of p38MAPK cascade (GO:1900744)	40	28	18.67	+	1.5	3.82E-03	4.79E-02
cortical actin cytoskeleton organization (GO:0030866)	40	28	18.67	+	1.5	3.82E-03	4.79E-02
negative regulation of hormone secretion (GO:0046888)	70	49	32.67	+	1.5	9.78E-05	2.34E-03
negative regulation of blood pressure (GO:0045776)	50	35	23.34	+	1.5	9.85E-04	1.63E-02
limbic system development (GO:0021761)	126	88	58.81	+	1.5	2.05E-07	9.65E-06
heart valve morphogenesis (GO:0003179)	63	44	29.41	+	1.5	3.19E-04	6.32E-03
regulation of nitric oxide metabolic process (GO:0080164)	63	44	29.41	+	1.5	3.19E-04	6.31E-03
negative regulation of gliogenesis (GO:0014014)	43	30	20.07	+	1.49	3.18E-03	4.10E-02
positive regulation of miRNA transcription (GO:1902895)	56	39	26.14	+	1.49	6.73E-04	1.17E-02
chemical synaptic transmission, postsynaptic (GO:0099565)	79	55	36.87	+	1.49	5.83E-05	1.49E-03
negative regulation of cellular response to insulin stimulus (GO:1900077)	46	32	21.47	+	1.49	2.67E-03	3.57E-02
regulation of nitric oxide biosynthetic process (GO:0045428)	59	41	27.54	+	1.49	5.62E-04	1.01E-02
semi-lunar valve development (GO:1905314)	49	34	22.87	+	1.49	1.49E-03	2.27E-02
neurotransmitter secretion (GO:0007269)	88	61	41.08	+	1.49	2.24E-05	6.58E-04
signal release from synapse (GO:0099643)	88	61	41.08	+	1.49	2.24E-05	6.57E-04
kidney morphogenesis (GO:0060993)	88	61	41.08	+	1.49	2.24E-05	6.56E-04
neuromuscular process (GO:0050905)	169	117	78.88	+	1.48	3.61E-09	2.28E-07
excitatory postsynaptic potential (GO:0060079)	71	49	33.14	+	1.48	1.81E-04	3.93E-03
endocrine system development (GO:0035270)	129	89	60.21	+	1.48	3.19E-07	1.45E-05
nucleosome assembly (GO:0006334)	90	62	42.01	+	1.48	2.77E-05	7.87E-04
negative regulation of insulin receptor signaling pathway (GO:0046627)	45	31	21	+	1.48	3.96E-03	4.95E-02
maintenance of protein localization in organelle (GO:0072595)	45	31	21	+	1.48	3.96E-03	4.94E-02
regulation of vascular associated smooth muscle cell proliferation (GO:1904705)	61	42	28.47	+	1.48	6.98E-04	1.21E-02
nephron epithelium development (GO:0072009)	109	75	50.88	+	1.47	4.33E-06	1.50E-04
aminoglycan biosynthetic process (GO:0006023)	48	33	22.4	+	1.47	2.23E-03	3.10E-02
platelet aggregation (GO:0070527)	48	33	22.4	+	1.47	2.23E-03	3.09E-02
negative regulation of peptide secretion (GO:0002792)	48	33	22.4	+	1.47	2.23E-03	3.09E-02
collagen metabolic process (GO:0032963)	67	46	31.27	+	1.47	3.25E-04	6.41E-03
hexose catabolic process (GO:0019320)	51	35	23.8	+	1.47	1.82E-03	2.63E-02
regulation of neurotransmitter transport (GO:0051588)	108	74	50.41	+	1.47	6.31E-06	2.12E-04
positive regulation of synaptic transmission (GO:0050806)	146	100	68.15	+	1.47	1.07E-07	5.28E-06
negative regulation of leukocyte apoptotic process (GO:2000107)	57	39	26.61	+	1.47	1.23E-03	1.96E-02
ribonucleoside diphosphate catabolic process (GO:0009191)	57	39	26.61	+	1.47	1.23E-03	1.96E-02
cardiac chamber morphogenesis (GO:0003206)	133	91	62.08	+	1.47	4.68E-07	2.03E-05
muscle contraction (GO:0006936)	243	166	113.42	+	1.46	8.88E-12	7.61E-10
purine ribonucleotide catabolic process (GO:0009154)	82	56	38.27	+	1.46	8.75E-05	2.13E-03
skeletal muscle cell differentiation (GO:0035914)	63	43	29.41	+	1.46	8.58E-04	1.45E-02
metanephros development (GO:0001656)	85	58	39.67	+	1.46	7.18E-05	1.79E-03
response to estradiol (GO:0032355)	113	77	52.74	+	1.46	4.43E-06	1.53E-04
cardiac ventricle morphogenesis (GO:0003208)	72	49	33.61	+	1.46	3.24E-04	6.40E-03
neuron fate commitment (GO:0048663)	75	51	35.01	+	1.46	2.69E-04	5.55E-03
negative regulation of smooth muscle cell proliferation (GO:0048662)	50	34	23.34	+	1.46	2.69E-03	3.59E-02
vitamin metabolic process (GO:0006766)	106	72	49.48	+	1.46	1.33E-05	4.15E-04
digestive tract morphogenesis (GO:0048546)	53	36	24.74	+	1.46	2.20E-03	3.06E-02
response to acetylcholine (GO:1905144)	53	36	24.74	+	1.46	2.20E-03	3.06E-02
animal organ regeneration (GO:0031100)	53	36	24.74	+	1.46	2.20E-03	3.06E-02
ribonucleoside diphosphate metabolic process (GO:0009185)	81	55	37.81	+	1.45	1.28E-04	2.91E-03
mesenchyme morphogenesis (GO:0072132)	56	38	26.14	+	1.45	1.80E-03	2.63E-02
regulation of purine nucleotide catabolic process (GO:0033121)	56	38	26.14	+	1.45	1.80E-03	2.63E-02
regulation of glycolytic process (GO:0006110)	56	38	26.14	+	1.45	1.80E-03	2.62E-02
regulation of nucleotide catabolic process (GO:0030811)	56	38	26.14	+	1.45	1.80E-03	2.62E-02
biological process involved in intraspecies interaction between organisms (GO:0051703)	59	40	27.54	+	1.45	1.49E-03	2.27E-02
neuromuscular process controlling balance (GO:0050885)	59	40	27.54	+	1.45	1.49E-03	2.27E-02
nucleoside diphosphate catabolic process (GO:0009134)	59	40	27.54	+	1.45	1.49E-03	2.27E-02
social behavior (GO:0035176)	59	40	27.54	+	1.45	1.49E-03	2.27E-02
positive regulation of miRNA metabolic process (GO:2000630)	62	42	28.94	+	1.45	1.24E-03	1.97E-02
associative learning (GO:0008306)	93	63	43.41	+	1.45	5.99E-05	1.52E-03
ventricular cardiac muscle tissue development (GO:0003229)	62	42	28.94	+	1.45	1.24E-03	1.96E-02
calcium ion transmembrane import into cytosol (GO:0097553)	96	65	44.81	+	1.45	3.46E-05	9.55E-04
synaptic vesicle exocytosis (GO:0016079)	65	44	30.34	+	1.45	7.04E-04	1.22E-02
detection of light stimulus (GO:0009583)	68	46	31.74	+	1.45	5.75E-04	1.03E-02
canonical Wnt signaling pathway (GO:0060070)	105	71	49.01	+	1.45	1.93E-05	5.74E-04
regulation of sodium ion transport (GO:0002028)	74	50	34.54	+	1.45	3.91E-04	7.55E-03
nucleoside diphosphate metabolic process (GO:0009132)	86	58	40.14	+	1.44	1.25E-04	2.85E-03
regulation of fat cell differentiation (GO:0045598)	135	91	63.01	+	1.44	1.42E-06	5.56E-05
response to glucose (GO:0009749)	135	91	63.01	+	1.44	1.42E-06	5.54E-05
positive regulation of actin filament polymerization (GO:0030838)	52	35	24.27	+	1.44	3.22E-03	4.13E-02
response to axon injury (GO:0048678)	55	37	25.67	+	1.44	2.63E-03	3.51E-02
negative regulation of vasculature development (GO:1901343)	113	76	52.74	+	1.44	1.11E-05	3.54E-04
negative regulation of G protein-coupled receptor signaling pathway (GO:0045744)	58	39	27.07	+	1.44	2.17E-03	3.03E-02
cellular response to cAMP (GO:0071320)	58	39	27.07	+	1.44	2.17E-03	3.03E-02
cardiac muscle cell action potential (GO:0086001)	58	39	27.07	+	1.44	2.17E-03	3.03E-02
Rho protein signal transduction (GO:0007266)	67	45	31.27	+	1.44	8.36E-04	1.42E-02
nephron development (GO:0072006)	140	94	65.35	+	1.44	1.41E-06	5.53E-05
astrocyte differentiation (GO:0048708)	70	47	32.67	+	1.44	6.84E-04	1.19E-02
mesoderm morphogenesis (GO:0048332)	73	49	34.07	+	1.44	5.64E-04	1.01E-02
cellular response to glucose stimulus (GO:0071333)	76	51	35.47	+	1.44	4.68E-04	8.84E-03
cellular response to calcium ion (GO:0071277)	79	53	36.87	+	1.44	2.72E-04	5.60E-03
adenylate cyclase-inhibiting G protein-coupled receptor signaling pathway (GO:0007193)	82	55	38.27	+	1.44	2.21E-04	4.71E-03
mesonephros development (GO:0001823)	91	61	42.48	+	1.44	1.24E-04	2.82E-03
positive regulation of insulin secretion (GO:0032024)	94	63	43.88	+	1.44	1.03E-04	2.43E-03
intracellular glucose homeostasis (GO:0001678)	100	67	46.68	+	1.44	4.85E-05	1.27E-03
proteoglycan metabolic process (GO:0006029)	106	71	49.48	+	1.44	3.31E-05	9.21E-04
negative regulation of blood vessel morphogenesis (GO:2000181)	112	75	52.28	+	1.43	1.60E-05	4.87E-04
regulation of muscle system process (GO:0090257)	239	160	111.56	+	1.43	2.38E-10	1.72E-08
heart looping (GO:0001947)	63	42	29.41	+	1.43	1.49E-03	2.27E-02
regulation of gliogenesis (GO:0014013)	102	68	47.61	+	1.43	5.71E-05	1.46E-03
mesonephric tubule development (GO:0072164)	87	58	40.61	+	1.43	2.14E-04	4.58E-03
mesonephric epithelium development (GO:0072163)	87	58	40.61	+	1.43	2.14E-04	4.58E-03
cell fate specification (GO:0001708)	90	60	42.01	+	1.43	1.77E-04	3.87E-03
positive regulation of gliogenesis (GO:0014015)	66	44	30.81	+	1.43	1.21E-03	1.93E-02
response to ketone (GO:1901654)	222	148	103.62	+	1.43	1.77E-09	1.16E-07
cellular component maintenance (GO:0043954)	69	46	32.21	+	1.43	9.86E-04	1.63E-02
negative regulation of angiogenesis (GO:0016525)	111	74	51.81	+	1.43	2.30E-05	6.71E-04
regulation of neurotransmitter secretion (GO:0046928)	90	60	42.01	+	1.43	1.77E-04	3.87E-03
segmentation (GO:0035282)	99	66	46.21	+	1.43	6.95E-05	1.74E-03
embryonic heart tube morphogenesis (GO:0003143)	69	46	32.21	+	1.43	9.86E-04	1.62E-02
skeletal system morphogenesis (GO:0048705)	227	151	105.96	+	1.43	1.69E-09	1.11E-07
anterior/posterior pattern specification (GO:0009952)	218	145	101.75	+	1.42	4.22E-09	2.61E-07
response to hexose (GO:0009746)	140	93	65.35	+	1.42	3.37E-06	1.20E-04
action potential (GO:0001508)	131	87	61.15	+	1.42	5.94E-06	2.01E-04
memory (GO:0007613)	131	87	61.15	+	1.42	5.94E-06	2.00E-04
dendrite development (GO:0016358)	116	77	54.14	+	1.42	2.19E-05	6.46E-04
postsynapse organization (GO:0099173)	113	75	52.74	+	1.42	2.68E-05	7.65E-04
bone morphogenesis (GO:0060349)	98	65	45.74	+	1.42	9.94E-05	2.38E-03
regulation of potassium ion transport (GO:0043266)	89	59	41.54	+	1.42	2.51E-04	5.28E-03
regulation of miRNA metabolic process (GO:2000628)	86	57	40.14	+	1.42	3.05E-04	6.12E-03
ureteric bud development (GO:0001657)	86	57	40.14	+	1.42	3.05E-04	6.12E-03
heart valve development (GO:0003170)	77	51	35.94	+	1.42	7.90E-04	1.36E-02
regulation of glial cell differentiation (GO:0045685)	74	49	34.54	+	1.42	9.53E-04	1.58E-02
regulation of cartilage development (GO:0061035)	74	49	34.54	+	1.42	9.53E-04	1.58E-02
mesoderm formation (GO:0001707)	71	47	33.14	+	1.42	1.16E-03	1.86E-02
positive regulation of calcium ion transmembrane transport (GO:1904427)	71	47	33.14	+	1.42	1.16E-03	1.86E-02
digestive tract development (GO:0048565)	139	92	64.88	+	1.42	4.75E-06	1.63E-04
positive regulation of fat cell differentiation (GO:0045600)	68	45	31.74	+	1.42	1.41E-03	2.19E-02
myofibril assembly (GO:0030239)	68	45	31.74	+	1.42	1.41E-03	2.19E-02
determination of heart left/right asymmetry (GO:0061371)	68	45	31.74	+	1.42	1.41E-03	2.19E-02
positive regulation of protein localization to plasma membrane (GO:1903078)	65	43	30.34	+	1.42	1.74E-03	2.55E-02
positive regulation of epithelial cell differentiation (GO:0030858)	65	43	30.34	+	1.42	1.74E-03	2.55E-02
microtubule polymerization or depolymerization (GO:0031109)	62	41	28.94	+	1.42	3.04E-03	3.93E-02
embryonic organ morphogenesis (GO:0048562)	304	201	141.9	+	1.42	7.15E-12	6.23E-10
hexose metabolic process (GO:0019318)	168	111	78.42	+	1.42	4.95E-07	2.14E-05
carbohydrate homeostasis (GO:0033500)	209	138	97.55	+	1.41	1.74E-08	9.59E-07
positive regulation of small molecule metabolic process (GO:0062013)	153	101	71.41	+	1.41	1.82E-06	6.90E-05
purine nucleotide catabolic process (GO:0006195)	91	60	42.48	+	1.41	2.95E-04	5.95E-03
positive regulation of protein polymerization (GO:0032273)	91	60	42.48	+	1.41	2.95E-04	5.94E-03
regulation of nucleotide metabolic process (GO:0006140)	88	58	41.08	+	1.41	3.56E-04	6.97E-03
regulation of system process (GO:0044057)	563	371	262.79	+	1.41	1.74E-20	4.03E-18
ensheathment of neurons (GO:0007272)	129	85	60.21	+	1.41	1.19E-05	3.79E-04
regulation of actin filament polymerization (GO:0030833)	129	85	60.21	+	1.41	1.19E-05	3.78E-04
axon ensheathment (GO:0008366)	129	85	60.21	+	1.41	1.19E-05	3.78E-04
glucose homeostasis (GO:0042593)	208	137	97.09	+	1.41	2.46E-08	1.32E-06
positive regulation of peptide secretion (GO:0002793)	123	81	57.41	+	1.41	2.47E-05	7.10E-04
positive regulation of peptide hormone secretion (GO:0090277)	120	79	56.01	+	1.41	2.98E-05	8.36E-04
somite development (GO:0061053)	79	52	36.87	+	1.41	6.53E-04	1.15E-02
sodium ion transmembrane transport (GO:0035725)	152	100	70.95	+	1.41	2.55E-06	9.43E-05
response to purine-containing compound (GO:0014074)	149	98	69.55	+	1.41	3.09E-06	1.11E-04
cellular response to ketone (GO:1901655)	111	73	51.81	+	1.41	5.41E-05	1.40E-03
regulation of synaptic transmission, glutamatergic (GO:0051966)	73	48	34.07	+	1.41	1.35E-03	2.11E-02
pancreas development (GO:0031016)	73	48	34.07	+	1.41	1.35E-03	2.11E-02
striated muscle cell development (GO:0055002)	143	94	66.75	+	1.41	4.60E-06	1.58E-04
lysosome organization (GO:0007040)	105	69	49.01	+	1.41	1.11E-04	2.58E-03
regulation of membrane permeability (GO:0090559)	70	46	32.67	+	1.41	1.64E-03	2.45E-02
lytic vacuole organization (GO:0080171)	105	69	49.01	+	1.41	1.11E-04	2.58E-03
muscle cell development (GO:0055001)	172	113	80.28	+	1.41	6.74E-07	2.82E-05
morphogenesis of a branching epithelium (GO:0061138)	172	113	80.28	+	1.41	6.74E-07	2.81E-05
amino acid transmembrane transport (GO:0003333)	102	67	47.61	+	1.41	1.34E-04	3.04E-03
regulation of SMAD protein signal transduction (GO:0060390)	67	44	31.27	+	1.41	2.02E-03	2.88E-02
negative regulation of protein polymerization (GO:0032272)	67	44	31.27	+	1.41	2.02E-03	2.87E-02
negative regulation of endocytosis (GO:0045806)	67	44	31.27	+	1.41	2.02E-03	2.87E-02
response to estrogen (GO:0043627)	64	42	29.87	+	1.41	2.49E-03	3.35E-02
glutamine family amino acid metabolic process (GO:0009064)	64	42	29.87	+	1.41	2.49E-03	3.35E-02
carbohydrate catabolic process (GO:0016052)	125	82	58.35	+	1.41	2.88E-05	8.15E-04
positive regulation of cation transmembrane transport (GO:1904064)	125	82	58.35	+	1.41	2.88E-05	8.14E-04
regulation of purine nucleotide metabolic process (GO:1900542)	87	57	40.61	+	1.4	5.02E-04	9.34E-03
nucleosome organization (GO:0034728)	110	72	51.34	+	1.4	7.64E-05	1.90E-03
regulation of lipid transport (GO:0032368)	136	89	63.48	+	1.4	1.31E-05	4.09E-04
regulation of ATP metabolic process (GO:1903578)	78	51	36.41	+	1.4	9.28E-04	1.55E-02
morphogenesis of a branching structure (GO:0001763)	182	119	84.95	+	1.4	4.32E-07	1.89E-05
regulation of insulin secretion (GO:0050796)	179	117	83.55	+	1.4	5.24E-07	2.26E-05
striated muscle contraction (GO:0006941)	127	83	59.28	+	1.4	2.37E-05	6.88E-04
myelination (GO:0042552)	127	83	59.28	+	1.4	2.37E-05	6.87E-04
regulation of transporter activity (GO:0032409)	101	66	47.14	+	1.4	1.89E-04	4.10E-03
mesenchyme development (GO:0060485)	248	162	115.76	+	1.4	3.80E-09	2.39E-07
negative regulation of protein depolymerization (GO:1901880)	72	47	33.61	+	1.4	1.90E-03	2.74E-02
regulation of insulin receptor signaling pathway (GO:0046626)	72	47	33.61	+	1.4	1.90E-03	2.74E-02
regulation of protein localization to plasma membrane (GO:1903076)	118	77	55.08	+	1.4	5.86E-05	1.49E-03
phospholipase C-activating G protein-coupled receptor signaling pathway (GO:0007200)	138	90	64.41	+	1.4	1.52E-05	4.63E-04
negative regulation of protein secretion (GO:0050709)	69	45	32.21	+	1.4	2.32E-03	3.16E-02
ear morphogenesis (GO:0042471)	135	88	63.01	+	1.4	1.83E-05	5.47E-04
ribonucleotide catabolic process (GO:0009261)	89	58	41.54	+	1.4	5.80E-04	1.04E-02
negative regulation of tumor necrosis factor production (GO:0032720)	66	43	30.81	+	1.4	2.86E-03	3.74E-02
cardiac muscle contraction (GO:0060048)	86	56	40.14	+	1.4	7.05E-04	1.22E-02
response to organophosphorus (GO:0046683)	129	84	60.21	+	1.4	2.71E-05	7.73E-04
morphogenesis of embryonic epithelium (GO:0016331)	149	97	69.55	+	1.39	6.96E-06	2.29E-04
formation of primary germ layer (GO:0001704)	123	80	57.41	+	1.39	5.58E-05	1.43E-03
glial cell differentiation (GO:0010001)	223	145	104.09	+	1.39	3.41E-08	1.79E-06
negative regulation of canonical Wnt signaling pathway (GO:0090090)	140	91	65.35	+	1.39	1.75E-05	5.29E-04
endoplasmic reticulum organization (GO:0007029)	100	65	46.68	+	1.39	2.64E-04	5.46E-03
positive regulation of supramolecular fiber organization (GO:1902905)	177	115	82.62	+	1.39	1.02E-06	4.14E-05
negative regulation of Wnt signaling pathway (GO:0030178)	174	113	81.22	+	1.39	1.25E-06	4.95E-05
response to osmotic stress (GO:0006970)	77	50	35.94	+	1.39	1.81E-03	2.63E-02
monosaccharide metabolic process (GO:0005996)	191	124	89.15	+	1.39	3.92E-07	1.74E-05
embryonic skeletal system morphogenesis (GO:0048704)	94	61	43.88	+	1.39	3.98E-04	7.67E-03
positive regulation of vasculature development (GO:1904018)	168	109	78.42	+	1.39	2.51E-06	9.31E-05
muscle tissue morphogenesis (GO:0060415)	74	48	34.54	+	1.39	2.19E-03	3.06E-02
embryonic placenta development (GO:0001892)	91	59	42.48	+	1.39	6.68E-04	1.17E-02
inorganic ion import across plasma membrane (GO:0099587)	108	70	50.41	+	1.39	2.06E-04	4.45E-03
inorganic cation import across plasma membrane (GO:0098659)	108	70	50.41	+	1.39	2.06E-04	4.44E-03
embryonic epithelial tube formation (GO:0001838)	125	81	58.35	+	1.39	4.65E-05	1.23E-03
branching morphogenesis of an epithelial tube (GO:0048754)	142	92	66.28	+	1.39	1.45E-05	4.43E-04
regulation of G protein-coupled receptor signaling pathway (GO:0008277)	159	103	74.22	+	1.39	4.51E-06	1.56E-04
regulation of receptor-mediated endocytosis (GO:0048259)	122	79	56.95	+	1.39	7.73E-05	1.92E-03
embryonic organ development (GO:0048568)	468	303	218.45	+	1.39	2.57E-15	3.92E-13
regulation of muscle contraction (GO:0006937)	170	110	79.35	+	1.39	2.88E-06	1.04E-04
oligodendrocyte differentiation (GO:0048709)	85	55	39.67	+	1.39	9.85E-04	1.63E-02
regulation of morphogenesis of an epithelium (GO:1905330)	68	44	31.74	+	1.39	3.27E-03	4.18E-02
digestive system development (GO:0055123)	153	99	71.41	+	1.39	9.15E-06	2.95E-04
platelet activation (GO:0030168)	102	66	47.61	+	1.39	3.02E-04	6.08E-03
mesoderm development (GO:0007498)	133	86	62.08	+	1.39	3.53E-05	9.69E-04
heart morphogenesis (GO:0003007)	263	170	122.76	+	1.38	5.07E-09	3.10E-07
positive regulation of angiogenesis (GO:0045766)	164	106	76.55	+	1.38	4.21E-06	1.47E-04
negative regulation of protein-containing complex disassembly (GO:0043242)	82	53	38.27	+	1.38	1.21E-03	1.93E-02
response to monosaccharide (GO:0034284)	147	95	68.61	+	1.38	1.34E-05	4.17E-04
homotypic cell-cell adhesion (GO:0034109)	65	42	30.34	+	1.38	4.02E-03	4.99E-02
regulation of insulin secretion involved in cellular response to glucose stimulus (GO:0061178)	65	42	30.34	+	1.38	4.02E-03	4.99E-02
regulation of lipid localization (GO:1905952)	161	104	75.15	+	1.38	5.12E-06	1.74E-04
positive regulation of lipid biosynthetic process (GO:0046889)	96	62	44.81	+	1.38	4.52E-04	8.57E-03
cellular response to hexose stimulus (GO:0071331)	79	51	36.87	+	1.38	1.49E-03	2.28E-02
muscle system process (GO:0003012)	296	191	138.16	+	1.38	7.01E-10	4.88E-08
regulation of transmembrane transporter activity (GO:0022898)	93	60	43.41	+	1.38	7.67E-04	1.32E-02
amino acid transport (GO:0006865)	138	89	64.41	+	1.38	3.33E-05	9.26E-04
regulation of receptor internalization (GO:0002090)	76	49	35.47	+	1.38	2.51E-03	3.38E-02
regulation of carbohydrate metabolic process (GO:0006109)	180	116	84.02	+	1.38	1.82E-06	6.91E-05
peripheral nervous system development (GO:0007422)	87	56	40.61	+	1.38	1.12E-03	1.81E-02
positive regulation of monoatomic ion transmembrane transport (GO:0034767)	129	83	60.21	+	1.38	5.96E-05	1.51E-03
adult behavior (GO:0030534)	154	99	71.88	+	1.38	1.44E-05	4.41E-04
regulation of striated muscle cell differentiation (GO:0051153)	84	54	39.21	+	1.38	1.37E-03	2.14E-02
actin-mediated cell contraction (GO:0070252)	84	54	39.21	+	1.38	1.37E-03	2.14E-02
actin filament organization (GO:0007015)	277	178	129.29	+	1.38	4.15E-09	2.57E-07
regulation of nervous system process (GO:0031644)	123	79	57.41	+	1.38	1.22E-04	2.78E-03
regulation of neural precursor cell proliferation (GO:2000177)	95	61	44.34	+	1.38	6.28E-04	1.11E-02
learning (GO:0007612)	162	104	75.62	+	1.38	7.99E-06	2.60E-04
regulation of peptide secretion (GO:0002791)	215	138	100.35	+	1.38	2.83E-07	1.31E-05
gliogenesis (GO:0042063)	282	181	131.63	+	1.38	2.87E-09	1.83E-07
regulation of monoatomic ion transmembrane transporter activity (GO:0032412)	92	59	42.94	+	1.37	1.05E-03	1.72E-02
proteoglycan biosynthetic process (GO:0030166)	78	50	36.41	+	1.37	2.07E-03	2.94E-02
positive regulation of lipid localization (GO:1905954)	103	66	48.08	+	1.37	4.75E-04	8.92E-03
regulation of epithelial to mesenchymal transition (GO:0010717)	103	66	48.08	+	1.37	4.75E-04	8.91E-03
response to corticosteroid (GO:0031960)	153	98	71.41	+	1.37	1.97E-05	5.83E-04
kidney epithelium development (GO:0072073)	139	89	64.88	+	1.37	5.20E-05	1.36E-03
vascular process in circulatory system (GO:0003018)	275	176	128.36	+	1.37	7.75E-09	4.61E-07
regulation of striated muscle contraction (GO:0006942)	100	64	46.68	+	1.37	5.78E-04	1.03E-02
regulation of dendrite development (GO:0050773)	100	64	46.68	+	1.37	5.78E-04	1.03E-02
regeneration (GO:0031099)	150	96	70.01	+	1.37	2.37E-05	6.89E-04
regulation of peptide hormone secretion (GO:0090276)	211	135	98.49	+	1.37	4.68E-07	2.04E-05
regulation of lipid biosynthetic process (GO:0046890)	186	119	86.82	+	1.37	2.67E-06	9.81E-05
embryonic skeletal system development (GO:0048706)	136	87	63.48	+	1.37	6.27E-05	1.58E-03
pallium development (GO:0021543)	197	126	91.95	+	1.37	1.22E-06	4.89E-05
positive regulation of lipid transport (GO:0032370)	86	55	40.14	+	1.37	1.55E-03	2.33E-02
response to retinoic acid (GO:0032526)	108	69	50.41	+	1.37	4.45E-04	8.46E-03
negative regulation of transmembrane transport (GO:0034763)	105	67	49.01	+	1.37	5.37E-04	9.79E-03
modulation of chemical synaptic transmission (GO:0050804)	505	322	235.72	+	1.37	6.57E-15	9.74E-13
actin cytoskeleton organization (GO:0030036)	543	346	253.45	+	1.37	8.12E-16	1.35E-13
actin filament-based process (GO:0030029)	617	393	287.99	+	1.36	7.94E-18	1.49E-15
regulation of protein polymerization (GO:0032271)	201	128	93.82	+	1.36	1.56E-06	6.02E-05
regulation of trans-synaptic signaling (GO:0099177)	506	322	236.18	+	1.36	1.00E-14	1.41E-12
response to glucocorticoid (GO:0051384)	132	84	61.61	+	1.36	1.04E-04	2.44E-03
chemical synaptic transmission (GO:0007268)	426	271	198.84	+	1.36	1.45E-12	1.44E-10
anterograde trans-synaptic signaling (GO:0098916)	426	271	198.84	+	1.36	1.45E-12	1.44E-10
regulation of peptide transport (GO:0090087)	217	138	101.29	+	1.36	6.71E-07	2.82E-05
synaptic vesicle cycle (GO:0099504)	151	96	70.48	+	1.36	3.65E-05	9.88E-04
Notch signaling pathway (GO:0007219)	118	75	55.08	+	1.36	2.75E-04	5.61E-03
endoderm development (GO:0007492)	85	54	39.67	+	1.36	2.13E-03	2.99E-02
regulation of ossification (GO:0030278)	126	80	58.81	+	1.36	1.55E-04	3.45E-03
negative regulation of phosphorus metabolic process (GO:0010563)	178	113	83.08	+	1.36	7.20E-06	2.37E-04
negative regulation of phosphate metabolic process (GO:0045936)	178	113	83.08	+	1.36	7.20E-06	2.36E-04
muscle cell differentiation (GO:0042692)	290	184	135.36	+	1.36	9.43E-09	5.54E-07
striated muscle cell differentiation (GO:0051146)	227	144	105.96	+	1.36	4.19E-07	1.85E-05
positive regulation of lipid metabolic process (GO:0045834)	134	85	62.55	+	1.36	1.16E-04	2.69E-03
muscle organ morphogenesis (GO:0048644)	82	52	38.27	+	1.36	2.61E-03	3.49E-02
circulatory system process (GO:0003013)	522	331	243.65	+	1.36	8.79E-15	1.26E-12
response to carbohydrate (GO:0009743)	172	109	80.28	+	1.36	1.07E-05	3.43E-04
regulation of vasculature development (GO:1901342)	303	192	141.43	+	1.36	4.91E-09	3.02E-07
regulation of fatty acid metabolic process (GO:0019217)	101	64	47.14	+	1.36	8.90E-04	1.50E-02
cell fate commitment (GO:0045165)	262	166	122.29	+	1.36	6.41E-08	3.25E-06
blood circulation (GO:0008015)	431	273	201.18	+	1.36	2.75E-12	2.61E-10
response to cAMP (GO:0051591)	90	57	42.01	+	1.36	1.97E-03	2.83E-02
regulation of hormone secretion (GO:0046883)	270	171	126.03	+	1.36	3.60E-08	1.87E-06
odontogenesis (GO:0042476)	120	76	56.01	+	1.36	3.09E-04	6.17E-03
embryonic morphogenesis (GO:0048598)	608	385	283.79	+	1.36	6.18E-17	1.12E-14
regulation of blood pressure (GO:0008217)	199	126	92.89	+	1.36	2.86E-06	1.04E-04
import across plasma membrane (GO:0098739)	169	107	78.88	+	1.36	1.75E-05	5.31E-04
positive regulation of endothelial cell migration (GO:0010595)	109	69	50.88	+	1.36	5.02E-04	9.34E-03
response to vitamin (GO:0033273)	79	50	36.87	+	1.36	3.21E-03	4.13E-02
polyol metabolic process (GO:0019751)	98	62	45.74	+	1.36	1.09E-03	1.75E-02
regulation of blood circulation (GO:1903522)	264	167	123.23	+	1.36	7.20E-08	3.63E-06
learning or memory (GO:0007611)	283	179	132.09	+	1.36	1.88E-08	1.03E-06
regulation of protein localization to cell periphery (GO:1904375)	155	98	72.35	+	1.35	4.61E-05	1.22E-03
regulation of angiogenesis (GO:0045765)	296	187	138.16	+	1.35	9.87E-09	5.78E-07
regulation of osteoblast differentiation (GO:0045667)	133	84	62.08	+	1.35	1.58E-04	3.51E-03
epithelial tube formation (GO:0072175)	133	84	62.08	+	1.35	1.58E-04	3.51E-03
response to nutrient (GO:0007584)	152	96	70.95	+	1.35	5.55E-05	1.43E-03
regulation of lipid metabolic process (GO:0019216)	331	209	154.5	+	1.35	1.48E-09	9.82E-08
modified amino acid metabolic process (GO:0006575)	179	113	83.55	+	1.35	1.09E-05	3.48E-04
negative regulation of cell migration (GO:0030336)	298	188	139.1	+	1.35	1.09E-08	6.32E-07
animal organ morphogenesis (GO:0009887)	986	622	460.23	+	1.35	3.35E-26	1.01E-23
regulation of systemic arterial blood pressure (GO:0003073)	111	70	51.81	+	1.35	5.57E-04	1.01E-02
regulation of postsynaptic membrane potential (GO:0060078)	111	70	51.81	+	1.35	5.57E-04	1.01E-02
protein localization to cell junction (GO:1902414)	92	58	42.94	+	1.35	2.21E-03	3.07E-02
response to heat (GO:0009408)	92	58	42.94	+	1.35	2.21E-03	3.07E-02
response to decreased oxygen levels (GO:0036293)	303	191	141.43	+	1.35	9.96E-09	5.81E-07
regulation of heart contraction (GO:0008016)	211	133	98.49	+	1.35	1.99E-06	7.46E-05
regulation of anatomical structure morphogenesis (GO:0022603)	838	528	391.15	+	1.35	4.36E-22	1.13E-19
gastrulation (GO:0007369)	173	109	80.75	+	1.35	1.61E-05	4.90E-04
positive regulation of hormone secretion (GO:0046887)	154	97	71.88	+	1.35	6.21E-05	1.57E-03
response to hypoxia (GO:0001666)	289	182	134.89	+	1.35	2.58E-08	1.39E-06
cellular response to monosaccharide stimulus (GO:0071326)	81	51	37.81	+	1.35	3.57E-03	4.53E-02
purine-containing compound catabolic process (GO:0072523)	108	68	50.41	+	1.35	9.22E-04	1.54E-02
regulation of monoatomic ion transmembrane transport (GO:0034765)	302	190	140.96	+	1.35	1.34E-08	7.58E-07
regulation of small molecule metabolic process (GO:0062012)	337	212	157.3	+	1.35	2.03E-09	1.32E-07
negative regulation of transforming growth factor beta receptor signaling pathway (GO:0030512)	97	61	45.28	+	1.35	1.48E-03	2.27E-02
inner ear morphogenesis (GO:0042472)	113	71	52.74	+	1.35	6.18E-04	1.09E-02
epithelial cell development (GO:0002064)	199	125	92.89	+	1.35	5.78E-06	1.96E-04
actomyosin structure organization (GO:0031032)	121	76	56.48	+	1.35	4.67E-04	8.84E-03
regulation of membrane potential (GO:0042391)	465	292	217.05	+	1.35	2.28E-12	2.18E-10
embryonic limb morphogenesis (GO:0030326)	129	81	60.21	+	1.35	2.60E-04	5.42E-03
negative regulation of cell growth (GO:0030308)	172	108	80.28	+	1.35	2.18E-05	6.44E-04
embryonic appendage morphogenesis (GO:0035113)	129	81	60.21	+	1.35	2.60E-04	5.41E-03
epithelial tube morphogenesis (GO:0060562)	317	199	147.96	+	1.34	7.71E-09	4.60E-07
regulation of monoatomic cation transmembrane transport (GO:1904062)	274	172	127.89	+	1.34	8.99E-08	4.48E-06
positive regulation of MAPK cascade (GO:0043410)	456	286	212.84	+	1.34	4.02E-12	3.58E-10
negative regulation of small molecule metabolic process (GO:0062014)	118	74	55.08	+	1.34	5.64E-04	1.01E-02
positive regulation of ERK1 and ERK2 cascade (GO:0070374)	193	121	90.09	+	1.34	8.43E-06	2.73E-04
regulation of protein localization to membrane (GO:1905475)	201	126	93.82	+	1.34	6.44E-06	2.15E-04
regulation of protein-containing complex disassembly (GO:0043244)	134	84	62.55	+	1.34	2.37E-04	5.00E-03
mesenchymal cell differentiation (GO:0048762)	174	109	81.22	+	1.34	2.41E-05	6.94E-04
muscle structure development (GO:0061061)	530	332	247.38	+	1.34	8.28E-14	9.97E-12
actin filament-based movement (GO:0030048)	107	67	49.94	+	1.34	1.24E-03	1.97E-02
glucose metabolic process (GO:0006006)	123	77	57.41	+	1.34	5.20E-04	9.56E-03
tube formation (GO:0035148)	147	92	68.61	+	1.34	1.22E-04	2.78E-03
phagocytosis (GO:0006909)	163	102	76.08	+	1.34	5.15E-05	1.35E-03
response to temperature stimulus (GO:0009266)	163	102	76.08	+	1.34	5.15E-05	1.35E-03
calcium ion transport (GO:0006816)	275	172	128.36	+	1.34	1.33E-07	6.47E-06
neuropeptide signaling pathway (GO:0007218)	112	70	52.28	+	1.34	8.36E-04	1.42E-02
regulation of protein depolymerization (GO:1901879)	96	60	44.81	+	1.34	2.01E-03	2.87E-02
trans-synaptic signaling (GO:0099537)	448	280	209.11	+	1.34	1.41E-11	1.16E-09
regulation of metal ion transport (GO:0010959)	368	230	171.77	+	1.34	9.89E-10	6.75E-08
adenylate cyclase-modulating G protein-coupled receptor signaling pathway (GO:0007188)	256	160	119.49	+	1.34	3.76E-07	1.68E-05
regulation of microtubule polymerization or depolymerization (GO:0031110)	104	65	48.54	+	1.34	1.50E-03	2.27E-02
metal ion transport (GO:0030001)	660	412	308.06	+	1.34	1.83E-16	3.22E-14
skeletal muscle organ development (GO:0060538)	165	103	77.02	+	1.34	5.70E-05	1.46E-03
regulation of tube size (GO:0035150)	157	98	73.28	+	1.34	7.62E-05	1.90E-03
synapse assembly (GO:0007416)	133	83	62.08	+	1.34	3.19E-04	6.34E-03
renal system process (GO:0003014)	133	83	62.08	+	1.34	3.19E-04	6.33E-03
neural crest cell differentiation (GO:0014033)	93	58	43.41	+	1.34	2.46E-03	3.33E-02
vesicle-mediated transport in synapse (GO:0099003)	170	106	79.35	+	1.34	5.25E-05	1.37E-03
muscle organ development (GO:0007517)	324	202	151.23	+	1.34	1.54E-08	8.60E-07
negative regulation of neurogenesis (GO:0050768)	138	86	64.41	+	1.34	2.93E-04	5.92E-03
cardiac chamber development (GO:0003205)	175	109	81.68	+	1.33	3.55E-05	9.74E-04
nucleotide catabolic process (GO:0009166)	114	71	53.21	+	1.33	9.22E-04	1.54E-02
neurogenesis (GO:0022008)	1413	880	659.54	+	1.33	3.49E-34	1.61E-31
calcium ion transmembrane transport (GO:0070588)	220	137	102.69	+	1.33	3.34E-06	1.19E-04
regulation of epithelial cell differentiation (GO:0030856)	159	99	74.22	+	1.33	8.38E-05	2.06E-03
cellular response to alcohol (GO:0097306)	106	66	49.48	+	1.33	1.66E-03	2.46E-02
response to alcohol (GO:0097305)	265	165	123.69	+	1.33	3.16E-07	1.45E-05
skeletal muscle tissue development (GO:0007519)	151	94	70.48	+	1.33	1.49E-04	3.34E-03
amine metabolic process (GO:0009308)	98	61	45.74	+	1.33	2.21E-03	3.07E-02
signal release (GO:0023061)	196	122	91.49	+	1.33	1.38E-05	4.24E-04
cellular response to carbohydrate stimulus (GO:0071322)	90	56	42.01	+	1.33	4.00E-03	4.98E-02
feeding behavior (GO:0007631)	90	56	42.01	+	1.33	4.00E-03	4.98E-02
regulation of endothelial cell migration (GO:0010594)	172	107	80.28	+	1.33	4.33E-05	1.16E-03
gland development (GO:0048732)	426	265	198.84	+	1.33	9.40E-11	7.03E-09
sodium ion transport (GO:0006814)	201	125	93.82	+	1.33	1.27E-05	3.97E-04
blood vessel diameter maintenance (GO:0097746)	156	97	72.82	+	1.33	1.02E-04	2.41E-03
regulation of tube diameter (GO:0035296)	156	97	72.82	+	1.33	1.02E-04	2.41E-03
calcium ion homeostasis (GO:0055074)	230	143	107.36	+	1.33	2.77E-06	1.02E-04
central nervous system neuron differentiation (GO:0021953)	235	146	109.69	+	1.33	1.90E-06	7.18E-05
response to oxygen levels (GO:0070482)	330	205	154.03	+	1.33	1.54E-08	8.63E-07
negative regulation of developmental growth (GO:0048640)	95	59	44.34	+	1.33	2.71E-03	3.60E-02
cellular response to oxygen levels (GO:0071453)	153	95	71.41	+	1.33	1.64E-04	3.64E-03
synaptic signaling (GO:0099536)	488	303	227.78	+	1.33	5.48E-12	4.81E-10
developmental maturation (GO:0021700)	298	185	139.1	+	1.33	8.44E-08	4.22E-06
regulation of cell growth (GO:0001558)	406	252	189.51	+	1.33	3.55E-10	2.53E-08
icosanoid metabolic process (GO:0006690)	116	72	54.14	+	1.33	1.02E-03	1.66E-02
cellular detoxification (GO:1990748)	116	72	54.14	+	1.33	1.02E-03	1.66E-02
regulation of neuron differentiation (GO:0045664)	195	121	91.02	+	1.33	1.83E-05	5.48E-04
regulation of generation of precursor metabolites and energy (GO:0043467)	137	85	63.95	+	1.33	3.89E-04	7.54E-03
gland morphogenesis (GO:0022612)	108	67	50.41	+	1.33	1.38E-03	2.15E-02
columnar/cuboidal epithelial cell differentiation (GO:0002065)	100	62	46.68	+	1.33	2.44E-03	3.29E-02
negative regulation of cell motility (GO:2000146)	313	194	146.1	+	1.33	4.79E-08	2.47E-06
positive regulation of monoatomic ion transport (GO:0043270)	192	119	89.62	+	1.33	2.21E-05	6.50E-04
neuron differentiation (GO:0030182)	1138	705	531.18	+	1.33	2.33E-26	7.21E-24
regulation of monoatomic ion transport (GO:0043269)	431	267	201.18	+	1.33	1.66E-10	1.21E-08
reactive oxygen species metabolic process (GO:0072593)	113	70	52.74	+	1.33	1.23E-03	1.96E-02
hepaticobiliary system development (GO:0061008)	134	83	62.55	+	1.33	4.69E-04	8.85E-03
negative regulation of cell differentiation (GO:0045596)	677	419	316	+	1.33	8.30E-16	1.37E-13
Wnt signaling pathway (GO:0016055)	286	177	133.49	+	1.33	2.36E-07	1.10E-05
regulation of secretion by cell (GO:1903530)	577	357	269.32	+	1.33	1.21E-13	1.44E-11
primary neural tube formation (GO:0014020)	97	60	45.28	+	1.33	2.97E-03	3.88E-02
carbohydrate derivative catabolic process (GO:1901136)	207	128	96.62	+	1.32	1.25E-05	3.93E-04
liver development (GO:0001889)	131	81	61.15	+	1.32	5.68E-04	1.02E-02
regulation of sequestering of calcium ion (GO:0051282)	131	81	61.15	+	1.32	5.68E-04	1.02E-02
generation of neurons (GO:0048699)	1218	753	568.52	+	1.32	9.80E-28	3.23E-25
negative regulation of locomotion (GO:0040013)	330	204	154.03	+	1.32	2.97E-08	1.59E-06
positive regulation of protein localization to membrane (GO:1905477)	110	68	51.34	+	1.32	1.51E-03	2.28E-02
regulation of smooth muscle cell proliferation (GO:0048660)	136	84	63.48	+	1.32	5.16E-04	9.50E-03
negative regulation of monoatomic ion transport (GO:0043271)	102	63	47.61	+	1.32	2.68E-03	3.57E-02
regulation of glucose metabolic process (GO:0010906)	102	63	47.61	+	1.32	2.68E-03	3.57E-02
regulation of actin polymerization or depolymerization (GO:0008064)	149	92	69.55	+	1.32	2.63E-04	5.45E-03
regulation of calcium ion transmembrane transport (GO:1903169)	162	100	75.62	+	1.32	1.34E-04	3.04E-03
positive regulation of cytoskeleton organization (GO:0051495)	188	116	87.75	+	1.32	3.56E-05	9.74E-04
regulation of blood vessel endothelial cell migration (GO:0043535)	94	58	43.88	+	1.32	3.63E-03	4.61E-02
response to alkaloid (GO:0043279)	94	58	43.88	+	1.32	3.63E-03	4.60E-02
regulation of anatomical structure size (GO:0090066)	509	314	237.58	+	1.32	7.82E-12	6.78E-10
morphogenesis of an epithelium (GO:0002009)	464	286	216.58	+	1.32	8.37E-11	6.33E-09
regulation of cell morphogenesis (GO:0022604)	245	151	114.36	+	1.32	3.01E-06	1.08E-04
regionalization (GO:0003002)	417	257	194.64	+	1.32	8.11E-10	5.59E-08
regulation of secretion (GO:0051046)	628	387	293.13	+	1.32	2.77E-14	3.54E-12
cell-substrate adhesion (GO:0031589)	185	114	86.35	+	1.32	5.71E-05	1.46E-03
extracellular matrix organization (GO:0030198)	289	178	134.89	+	1.32	3.74E-07	1.68E-05
negative regulation of developmental process (GO:0051093)	934	575	435.96	+	1.32	1.08E-20	2.54E-18
telencephalon development (GO:0021537)	286	176	133.49	+	1.32	4.50E-07	1.97E-05
regulation of intrinsic apoptotic signaling pathway (GO:2001242)	182	112	84.95	+	1.32	6.85E-05	1.72E-03
tissue remodeling (GO:0048771)	117	72	54.61	+	1.32	1.48E-03	2.27E-02
negative regulation of lipid metabolic process (GO:0045833)	104	64	48.54	+	1.32	2.94E-03	3.84E-02
external encapsulating structure organization (GO:0045229)	291	179	135.83	+	1.32	4.09E-07	1.82E-05
negative regulation of transport (GO:0051051)	413	254	192.77	+	1.32	1.28E-09	8.64E-08
regulation of ketone metabolic process (GO:0010565)	135	83	63.01	+	1.32	6.82E-04	1.19E-02
regulation of body fluid levels (GO:0050878)	366	225	170.84	+	1.32	1.23E-08	7.08E-07
positive regulation of calcium ion transport (GO:0051928)	109	67	50.88	+	1.32	2.01E-03	2.87E-02
positive regulation of secretion (GO:0051047)	327	201	152.63	+	1.32	6.83E-08	3.46E-06
synapse organization (GO:0050808)	371	228	173.17	+	1.32	8.60E-09	5.10E-07
positive regulation of secretion by cell (GO:1903532)	306	188	142.83	+	1.32	2.31E-07	1.08E-05
small GTPase-mediated signal transduction (GO:0007264)	267	164	124.63	+	1.32	1.27E-06	5.02E-05
bone development (GO:0060348)	197	121	91.95	+	1.32	3.84E-05	1.03E-03
adenylate cyclase-activating G protein-coupled receptor signaling pathway (GO:0007189)	171	105	79.82	+	1.32	1.11E-04	2.58E-03
anatomical structure maturation (GO:0071695)	246	151	114.82	+	1.32	4.32E-06	1.50E-04
negative regulation of nervous system development (GO:0051961)	145	89	67.68	+	1.31	4.20E-04	8.04E-03
extracellular structure organization (GO:0043062)	290	178	135.36	+	1.31	5.37E-07	2.31E-05
pattern specification process (GO:0007389)	466	286	217.51	+	1.31	1.31E-10	9.62E-09
protein homooligomerization (GO:0051260)	207	127	96.62	+	1.31	2.38E-05	6.87E-04
regulation of cell junction assembly (GO:1901888)	269	165	125.56	+	1.31	1.38E-06	5.44E-05
cognition (GO:0050890)	331	203	154.5	+	1.31	8.07E-08	4.05E-06
negative regulation of intrinsic apoptotic signaling pathway (GO:2001243)	106	65	49.48	+	1.31	3.22E-03	4.14E-02
cellular response to decreased oxygen levels (GO:0036294)	137	84	63.95	+	1.31	7.47E-04	1.29E-02
negative regulation of supramolecular fiber organization (GO:1902904)	160	98	74.68	+	1.31	2.34E-04	4.95E-03
lysosomal transport (GO:0007041)	129	79	60.21	+	1.31	9.97E-04	1.64E-02
cellular response to hypoxia (GO:0071456)	129	79	60.21	+	1.31	9.97E-04	1.64E-02
tissue morphogenesis (GO:0048729)	580	355	270.72	+	1.31	1.28E-12	1.30E-10
positive regulation of cytosolic calcium ion concentration (GO:0007204)	162	99	75.62	+	1.31	2.55E-04	5.33E-03
sensory organ morphogenesis (GO:0090596)	293	179	136.76	+	1.31	6.42E-07	2.71E-05
negative regulation of cell development (GO:0010721)	275	168	128.36	+	1.31	1.78E-06	6.80E-05
axon development (GO:0061564)	434	265	202.58	+	1.31	1.33E-09	8.93E-08
import into cell (GO:0098657)	701	428	327.2	+	1.31	9.01E-15	1.28E-12
ossification (GO:0001503)	285	174	133.03	+	1.31	1.10E-06	4.47E-05
regulation of neuron projection development (GO:0010975)	439	268	204.91	+	1.31	1.19E-09	8.06E-08
cellular response to nitrogen compound (GO:1901699)	593	362	276.79	+	1.31	1.22E-12	1.25E-10
regulation of protein secretion (GO:0050708)	272	166	126.96	+	1.31	2.14E-06	7.97E-05
placenta development (GO:0001890)	159	97	74.22	+	1.31	3.08E-04	6.17E-03
tube morphogenesis (GO:0035239)	700	427	326.73	+	1.31	1.18E-14	1.63E-12
response to ethanol (GO:0045471)	123	75	57.41	+	1.31	1.48E-03	2.28E-02
osteoblast differentiation (GO:0001649)	146	89	68.15	+	1.31	6.01E-04	1.06E-02
regulation of DNA-binding transcription factor activity (GO:0051090)	210	128	98.02	+	1.31	3.69E-05	9.97E-04
cell junction organization (GO:0034330)	571	348	266.52	+	1.31	4.20E-12	3.73E-10
regulation of cytokine production involved in immune response (GO:0002718)	128	78	59.75	+	1.31	1.31E-03	2.06E-02
skeletal system development (GO:0001501)	514	313	239.92	+	1.3	6.54E-11	5.02E-09
cartilage development (GO:0051216)	179	109	83.55	+	1.3	1.54E-04	3.46E-03
cellular response to metal ion (GO:0071248)	184	112	85.88	+	1.3	1.40E-04	3.15E-03
organic acid transmembrane transport (GO:1903825)	143	87	66.75	+	1.3	7.27E-04	1.26E-02
regulation of cellular component size (GO:0032535)	360	219	168.03	+	1.3	6.17E-08	3.14E-06
stem cell differentiation (GO:0048863)	194	118	90.55	+	1.3	8.61E-05	2.11E-03
regulation of neurogenesis (GO:0050767)	365	222	170.37	+	1.3	5.55E-08	2.85E-06
nervous system development (GO:0007399)	2279	1386	1063.75	+	1.3	1.33E-46	1.41E-43
negative regulation of secretion by cell (GO:1903531)	148	90	69.08	+	1.3	6.53E-04	1.15E-02
regulation of nervous system development (GO:0051960)	449	273	209.58	+	1.3	1.37E-09	9.13E-08
cellular response to toxic substance (GO:0097237)	130	79	60.68	+	1.3	1.42E-03	2.20E-02
pyridine-containing compound metabolic process (GO:0072524)	130	79	60.68	+	1.3	1.42E-03	2.20E-02
positive regulation of growth (GO:0045927)	252	153	117.62	+	1.3	7.79E-06	2.54E-04
angiogenesis (GO:0001525)	351	213	163.83	+	1.3	1.39E-07	6.70E-06
anatomical structure formation involved in morphogenesis (GO:0048646)	991	601	462.56	+	1.3	1.76E-19	3.67E-17
cardiac ventricle development (GO:0003231)	132	80	61.61	+	1.3	1.54E-03	2.31E-02
negative regulation of secretion (GO:0051048)	170	103	79.35	+	1.3	2.72E-04	5.59E-03
cell-matrix adhesion (GO:0007160)	137	83	63.95	+	1.3	1.39E-03	2.16E-02
neuron development (GO:0048666)	898	544	419.15	+	1.3	1.45E-17	2.65E-15
regulation of actin filament length (GO:0030832)	152	92	70.95	+	1.3	7.68E-04	1.32E-02
hemostasis (GO:0007599)	195	118	91.02	+	1.3	1.21E-04	2.79E-03
positive regulation of cell growth (GO:0030307)	162	98	75.62	+	1.3	4.72E-04	8.89E-03
positive regulation of autophagy (GO:0010508)	162	98	75.62	+	1.3	4.72E-04	8.88E-03
calcium-mediated signaling (GO:0019722)	172	104	80.28	+	1.3	2.93E-04	5.93E-03
nucleoside phosphate catabolic process (GO:1901292)	134	81	62.55	+	1.3	1.67E-03	2.47E-02
response to nutrient levels (GO:0031667)	498	301	232.45	+	1.29	5.03E-10	3.53E-08
carboxylic acid transmembrane transport (GO:1905039)	139	84	64.88	+	1.29	1.16E-03	1.86E-02
regulation of transmembrane transport (GO:0034762)	417	252	194.64	+	1.29	1.34E-08	7.59E-07
neuron projection development (GO:0031175)	725	438	338.4	+	1.29	4.55E-14	5.67E-12
positive regulation of epithelial cell proliferation (GO:0050679)	202	122	94.29	+	1.29	9.10E-05	2.22E-03
cell junction assembly (GO:0034329)	303	183	141.43	+	1.29	1.72E-06	6.60E-05
protein localization to membrane (GO:0072657)	467	282	217.98	+	1.29	2.08E-09	1.34E-07
positive regulation of nervous system development (GO:0051962)	280	169	130.69	+	1.29	4.12E-06	1.45E-04
carbohydrate biosynthetic process (GO:0016051)	116	70	54.14	+	1.29	3.66E-03	4.62E-02
regulation of cell size (GO:0008361)	184	111	85.88	+	1.29	2.55E-04	5.32E-03
behavior (GO:0007610)	655	395	305.73	+	1.29	1.39E-12	1.39E-10
embryo development (GO:0009790)	1078	650	503.17	+	1.29	3.38E-20	7.47E-18
dephosphorylation (GO:0016311)	136	82	63.48	+	1.29	1.80E-03	2.63E-02
camera-type eye morphogenesis (GO:0048593)	141	85	65.81	+	1.29	1.24E-03	1.97E-02
negative regulation of growth (GO:0045926)	224	135	104.56	+	1.29	4.88E-05	1.28E-03
regulation of MAPK cascade (GO:0043408)	654	394	305.26	+	1.29	1.79E-12	1.75E-10
regulation of synapse assembly (GO:0051963)	171	103	79.82	+	1.29	3.81E-04	7.41E-03
cell maturation (GO:0048469)	196	118	91.49	+	1.29	1.69E-04	3.73E-03
chordate embryonic development (GO:0043009)	691	416	322.53	+	1.29	5.32E-13	5.71E-11
regulation of supramolecular fiber organization (GO:1902903)	397	239	185.31	+	1.29	6.13E-08	3.13E-06
negative regulation of protein transport (GO:0051224)	118	71	55.08	+	1.29	3.95E-03	4.94E-02
regulation of mitochondrion organization (GO:0010821)	118	71	55.08	+	1.29	3.95E-03	4.93E-02
mammary gland development (GO:0030879)	128	77	59.75	+	1.29	2.42E-03	3.29E-02
response to calcium ion (GO:0051592)	138	83	64.41	+	1.29	1.51E-03	2.28E-02
regulation of muscle cell differentiation (GO:0051147)	143	86	66.75	+	1.29	1.34E-03	2.09E-02
negative regulation of transmembrane receptor protein serine/threonine kinase signaling pathway (GO:0090101)	153	92	71.41	+	1.29	1.07E-03	1.73E-02
response to peptide hormone (GO:0043434)	381	229	177.84	+	1.29	1.41E-07	6.73E-06
regulation of calcium ion transport (GO:0051924)	238	143	111.09	+	1.29	3.51E-05	9.67E-04
sensory organ development (GO:0007423)	626	376	292.19	+	1.29	1.11E-11	9.36E-10
regulation of phosphatidylinositol 3-kinase/protein kinase B signal transduction (GO:0051896)	280	168	130.69	+	1.29	7.36E-06	2.40E-04
regulation of cell shape (GO:0008360)	140	84	65.35	+	1.29	1.61E-03	2.41E-02
intracellular calcium ion homeostasis (GO:0006874)	200	120	93.35	+	1.29	1.53E-04	3.42E-03
regulation of microtubule cytoskeleton organization (GO:0070507)	170	102	79.35	+	1.29	4.94E-04	9.22E-03
regulation of ERK1 and ERK2 cascade (GO:0070372)	285	171	133.03	+	1.29	6.57E-06	2.19E-04
negative regulation of neuron projection development (GO:0010977)	130	78	60.68	+	1.29	2.61E-03	3.49E-02
locomotory behavior (GO:0007626)	210	126	98.02	+	1.29	1.21E-04	2.78E-03
blood vessel development (GO:0001568)	537	322	250.65	+	1.28	5.16E-10	3.61E-08
cell-cell signaling (GO:0007267)	864	518	403.28	+	1.28	1.42E-15	2.28E-13
regulation of actin cytoskeleton organization (GO:0032956)	352	211	164.3	+	1.28	6.21E-07	2.64E-05
response to light stimulus (GO:0009416)	332	199	154.97	+	1.28	1.23E-06	4.91E-05
supramolecular fiber organization (GO:0097435)	609	365	284.26	+	1.28	3.30E-11	2.61E-09
regulation of reactive oxygen species metabolic process (GO:2000377)	142	85	66.28	+	1.28	1.73E-03	2.54E-02
embryo development ending in birth or egg hatching (GO:0009792)	710	425	331.4	+	1.28	8.30E-13	8.72E-11
endocytosis (GO:0006897)	508	304	237.12	+	1.28	1.78E-09	1.16E-07
connective tissue development (GO:0061448)	244	146	113.89	+	1.28	4.35E-05	1.16E-03
regulation of cell-substrate adhesion (GO:0010810)	219	131	102.22	+	1.28	9.73E-05	2.33E-03
regulation of synapse structure or activity (GO:0050803)	316	189	147.5	+	1.28	2.83E-06	1.03E-04
protein localization to plasma membrane (GO:0072659)	199	119	92.89	+	1.28	2.52E-04	5.28E-03
limb development (GO:0060173)	194	116	90.55	+	1.28	2.80E-04	5.71E-03
appendage development (GO:0048736)	194	116	90.55	+	1.28	2.80E-04	5.70E-03
axonogenesis (GO:0007409)	378	226	176.44	+	1.28	2.96E-07	1.36E-05
blood coagulation (GO:0007596)	189	113	88.22	+	1.28	3.14E-04	6.26E-03
sensory perception of sound (GO:0007605)	169	101	78.88	+	1.28	6.39E-04	1.12E-02
neural tube development (GO:0021915)	164	98	76.55	+	1.28	9.13E-04	1.53E-02
tube development (GO:0035295)	929	555	433.62	+	1.28	3.57E-16	6.14E-14
neuron migration (GO:0001764)	149	89	69.55	+	1.28	1.65E-03	2.45E-02
development of primary male sexual characteristics (GO:0046546)	149	89	69.55	+	1.28	1.65E-03	2.45E-02
carbohydrate metabolic process (GO:0005975)	442	264	206.31	+	1.28	3.33E-08	1.76E-06
blood vessel morphogenesis (GO:0048514)	442	264	206.31	+	1.28	3.33E-08	1.75E-06
developmental growth involved in morphogenesis (GO:0060560)	144	86	67.21	+	1.28	1.85E-03	2.67E-02
vasculature development (GO:0001944)	561	335	261.85	+	1.28	4.01E-10	2.85E-08
regulation of endothelial cell proliferation (GO:0001936)	134	80	62.55	+	1.28	3.01E-03	3.92E-02
negative regulation of establishment of protein localization (GO:1904950)	134	80	62.55	+	1.28	3.01E-03	3.91E-02
regulation of regulated secretory pathway (GO:1903305)	129	77	60.21	+	1.28	3.37E-03	4.30E-02
localization within membrane (GO:0051668)	558	333	260.45	+	1.28	4.81E-10	3.39E-08
regulation of synapse organization (GO:0050807)	310	185	144.7	+	1.28	4.06E-06	1.43E-04
cell morphogenesis involved in neuron differentiation (GO:0048667)	461	275	215.18	+	1.28	1.68E-08	9.27E-07
male sex differentiation (GO:0046661)	171	102	79.82	+	1.28	6.82E-04	1.19E-02
positive regulation of neurogenesis (GO:0050769)	228	136	106.42	+	1.28	9.98E-05	2.38E-03
system development (GO:0048731)	3629	2164	1693.89	+	1.28	1.84E-66	9.09E-63
positive regulation of transport (GO:0051050)	842	502	393.02	+	1.28	1.88E-14	2.49E-12
limb morphogenesis (GO:0035108)	156	93	72.82	+	1.28	1.23E-03	1.96E-02
appendage morphogenesis (GO:0035107)	156	93	72.82	+	1.28	1.23E-03	1.96E-02
positive regulation of proteolysis (GO:0045862)	208	124	97.09	+	1.28	2.00E-04	4.33E-03
vacuole organization (GO:0007033)	203	121	94.75	+	1.28	2.24E-04	4.77E-03
regulation of localization (GO:0032879)	2010	1197	938.2	+	1.28	5.25E-34	2.29E-31
regulation of transport (GO:0051049)	1599	952	746.36	+	1.28	7.65E-27	2.41E-24
regulation of neuron apoptotic process (GO:0043523)	257	153	119.96	+	1.28	3.96E-05	1.06E-03
intracellular signaling cassette (GO:0141124)	847	504	395.35	+	1.27	2.29E-14	3.01E-12
regulation of epithelial cell proliferation (GO:0050678)	363	216	169.44	+	1.27	9.23E-07	3.79E-05
camera-type eye development (GO:0043010)	363	216	169.44	+	1.27	9.23E-07	3.78E-05
regulation of developmental growth (GO:0048638)	316	188	147.5	+	1.27	4.93E-06	1.68E-04
glycoprotein metabolic process (GO:0009100)	348	207	162.43	+	1.27	1.65E-06	6.35E-05
male gonad development (GO:0008584)	148	88	69.08	+	1.27	2.12E-03	2.98E-02
inorganic cation transmembrane transport (GO:0098662)	683	406	318.8	+	1.27	1.19E-11	9.87E-10
positive regulation of proteolysis involved in protein catabolic process (GO:1903052)	138	82	64.41	+	1.27	2.70E-03	3.59E-02
neuron projection guidance (GO:0097485)	234	139	109.22	+	1.27	9.50E-05	2.29E-03
anatomical structure morphogenesis (GO:0009653)	2270	1348	1059.55	+	1.27	7.51E-38	4.64E-35
in utero embryonic development (GO:0001701)	421	250	196.51	+	1.27	1.47E-07	7.00E-06
regulation of actin filament-based process (GO:0032970)	396	235	184.84	+	1.27	4.19E-07	1.84E-05
regulation of cold-induced thermogenesis (GO:0120161)	150	89	70.01	+	1.27	2.27E-03	3.09E-02
establishment or maintenance of cell polarity (GO:0007163)	209	124	97.55	+	1.27	2.73E-04	5.58E-03
ear development (GO:0043583)	236	140	110.16	+	1.27	1.01E-04	2.41E-03
negative regulation of cell population proliferation (GO:0008285)	703	417	328.13	+	1.27	1.02E-11	8.64E-10
regulation of cell differentiation (GO:0045595)	1563	927	729.55	+	1.27	2.79E-25	8.26E-23
regulated exocytosis (GO:0045055)	140	83	65.35	+	1.27	2.87E-03	3.76E-02
wound healing (GO:0042060)	334	198	155.9	+	1.27	4.00E-06	1.41E-04
regulation of growth (GO:0040008)	604	358	281.93	+	1.27	3.39E-10	2.43E-08
central nervous system development (GO:0007417)	1040	616	485.43	+	1.27	1.03E-16	1.83E-14
axon guidance (GO:0007411)	233	138	108.76	+	1.27	1.21E-04	2.79E-03
forebrain development (GO:0030900)	412	244	192.31	+	1.27	3.18E-07	1.45E-05
positive regulation of protein localization (GO:1903829)	505	299	235.72	+	1.27	1.41E-08	7.90E-07
response to reactive oxygen species (GO:0000302)	174	103	81.22	+	1.27	9.92E-04	1.63E-02
regulation of developmental process (GO:0050793)	2457	1454	1146.84	+	1.27	6.30E-40	5.18E-37
negative regulation of protein localization (GO:1903828)	218	129	101.75	+	1.27	2.17E-04	4.64E-03
monoatomic cation transmembrane transport (GO:0098655)	698	413	325.8	+	1.27	1.96E-11	1.60E-09
coagulation (GO:0050817)	191	113	89.15	+	1.27	5.86E-04	1.04E-02
kidney development (GO:0001822)	306	181	142.83	+	1.27	1.36E-05	4.22E-04
regulation of multicellular organismal development (GO:2000026)	1405	831	655.8	+	1.27	3.46E-22	9.15E-20
monoatomic cation transport (GO:0006812)	837	495	390.68	+	1.27	1.89E-13	2.15E-11
response to steroid hormone (GO:0048545)	279	165	130.23	+	1.27	2.86E-05	8.11E-04
regulation of transmembrane receptor protein serine/threonine kinase signaling pathway (GO:0090092)	274	162	127.89	+	1.27	4.07E-05	1.09E-03
plasma membrane organization (GO:0007009)	159	94	74.22	+	1.27	1.79E-03	2.62E-02
regulation of actin filament organization (GO:0110053)	269	159	125.56	+	1.27	4.55E-05	1.21E-03
response to hormone (GO:0009725)	797	471	372.01	+	1.27	9.92E-13	1.03E-10
regulation of cellular response to growth factor stimulus (GO:0090287)	325	192	151.7	+	1.27	6.78E-06	2.25E-04
sulfur compound biosynthetic process (GO:0044272)	149	88	69.55	+	1.27	2.89E-03	3.78E-02
striated muscle tissue development (GO:0014706)	337	199	157.3	+	1.27	4.56E-06	1.57E-04
protein complex oligomerization (GO:0051259)	271	160	126.49	+	1.26	4.84E-05	1.27E-03
renal system development (GO:0072001)	317	187	147.96	+	1.26	1.14E-05	3.63E-04
muscle tissue development (GO:0060537)	356	210	166.17	+	1.26	2.86E-06	1.04E-04
response to wounding (GO:0009611)	451	266	210.51	+	1.26	1.35E-07	6.52E-06
sensory perception of mechanical stimulus (GO:0050954)	195	115	91.02	+	1.26	6.64E-04	1.16E-02
multicellular organism development (GO:0007275)	4029	2376	1880.59	+	1.26	4.66E-68	3.45E-64
circulatory system development (GO:0072359)	950	560	443.43	+	1.26	1.10E-14	1.53E-12
protein localization to cell periphery (GO:1990778)	241	142	112.49	+	1.26	1.55E-04	3.45E-03
cellular response to peptide hormone stimulus (GO:0071375)	258	152	120.43	+	1.26	9.20E-05	2.24E-03
cell projection morphogenesis (GO:0048858)	516	304	240.85	+	1.26	2.01E-08	1.09E-06
detection of external stimulus (GO:0009581)	146	86	68.15	+	1.26	3.45E-03	4.40E-02
regulation of myeloid cell differentiation (GO:0045637)	209	123	97.55	+	1.26	4.68E-04	8.85E-03
response to lipid (GO:0033993)	855	503	399.08	+	1.26	4.30E-13	4.72E-11
positive regulation of developmental process (GO:0051094)	1328	781	619.86	+	1.26	6.20E-20	1.31E-17
cellular response to oxygen-containing compound (GO:1901701)	1063	625	496.17	+	1.26	4.78E-16	8.15E-14
regulation of cellular localization (GO:0060341)	1019	599	475.63	+	1.26	2.27E-15	3.51E-13
response to endogenous stimulus (GO:0009719)	1205	708	562.45	+	1.26	5.70E-18	1.10E-15
hindbrain development (GO:0030902)	160	94	74.68	+	1.26	2.42E-03	3.29E-02
regulation of cytoskeleton organization (GO:0051493)	543	319	253.45	+	1.26	1.26E-08	7.22E-07
response to growth factor (GO:0070848)	509	299	237.58	+	1.26	3.58E-08	1.87E-06
response to insulin (GO:0032868)	218	128	101.75	+	1.26	3.71E-04	7.22E-03
regulation of plasma membrane bounded cell projection organization (GO:0120035)	637	374	297.33	+	1.26	7.32E-10	5.07E-08
response to oxygen-containing compound (GO:1901700)	1550	910	723.48	+	1.26	5.99E-23	1.71E-20
regulation of apoptotic signaling pathway (GO:2001233)	385	226	179.7	+	1.26	1.93E-06	7.24E-05
positive regulation of cell differentiation (GO:0045597)	869	510	405.62	+	1.26	5.06E-13	5.47E-11
export from cell (GO:0140352)	508	298	237.12	+	1.26	4.52E-08	2.34E-06
heart development (GO:0007507)	573	336	267.46	+	1.26	6.64E-09	3.98E-07
cell morphogenesis (GO:0000902)	724	424	337.94	+	1.25	7.45E-11	5.69E-09
regulation of vesicle-mediated transport (GO:0060627)	550	322	256.72	+	1.25	1.99E-08	1.09E-06
positive regulation of developmental growth (GO:0048639)	164	96	76.55	+	1.25	2.72E-03	3.61E-02
positive regulation of protein transport (GO:0051222)	258	151	120.43	+	1.25	1.55E-04	3.46E-03
negative regulation of apoptotic signaling pathway (GO:2001234)	229	134	106.89	+	1.25	3.13E-04	6.26E-03
response to abiotic stimulus (GO:0009628)	1135	664	529.78	+	1.25	2.31E-16	4.03E-14
negative regulation of intracellular signal transduction (GO:1902532)	725	424	338.4	+	1.25	9.87E-11	7.35E-09
regulation of cell projection organization (GO:0031344)	655	383	305.73	+	1.25	9.61E-10	6.59E-08
negative regulation of catabolic process (GO:0009895)	366	214	170.84	+	1.25	6.41E-06	2.15E-04
regulation of cell migration (GO:0030334)	958	560	447.16	+	1.25	8.65E-14	1.03E-11
MAPK cascade (GO:0000165)	219	128	102.22	+	1.25	4.95E-04	9.22E-03
negative regulation of cell communication (GO:0010648)	1480	865	690.81	+	1.25	5.64E-21	1.44E-18
response to nitrogen compound (GO:1901698)	1001	585	467.23	+	1.25	2.32E-14	3.02E-12
regulation of protein localization (GO:0032880)	907	530	423.35	+	1.25	4.32E-13	4.70E-11
positive regulation of phosphatidylinositol 3-kinase/protein kinase B signal transduction (GO:0051897)	202	118	94.29	+	1.25	8.39E-04	1.42E-02
negative regulation of signaling (GO:0023057)	1481	865	691.28	+	1.25	7.51E-21	1.86E-18
negative regulation of cell projection organization (GO:0031345)	185	108	86.35	+	1.25	1.43E-03	2.20E-02
cellular response to growth factor stimulus (GO:0071363)	478	279	223.11	+	1.25	2.37E-07	1.10E-05
plasma membrane bounded cell projection morphogenesis (GO:0120039)	509	297	237.58	+	1.25	9.92E-08	4.92E-06
cell surface receptor protein tyrosine kinase signaling pathway (GO:0007169)	432	252	201.64	+	1.25	1.00E-06	4.08E-05
neuron projection morphogenesis (GO:0048812)	504	294	235.25	+	1.25	1.40E-07	6.70E-06
positive regulation of protein secretion (GO:0050714)	156	91	72.82	+	1.25	3.66E-03	4.61E-02
regulation of autophagy (GO:0010506)	367	214	171.3	+	1.25	6.79E-06	2.25E-04
inorganic ion transmembrane transport (GO:0098660)	776	452	362.21	+	1.25	5.54E-11	4.32E-09
regulation of canonical Wnt signaling pathway (GO:0060828)	261	152	121.83	+	1.25	1.73E-04	3.80E-03
chemical homeostasis (GO:0048878)	917	534	428.02	+	1.25	9.31E-13	9.71E-11
secretion by cell (GO:0032940)	438	255	204.44	+	1.25	1.17E-06	4.71E-05
regulation of cell communication (GO:0010646)	3546	2064	1655.14	+	1.25	1.30E-51	1.76E-48
exocytosis (GO:0006887)	244	142	113.89	+	1.25	3.65E-04	7.13E-03
regulation of post-translational protein modification (GO:1901873)	244	142	113.89	+	1.25	3.65E-04	7.12E-03
negative regulation of molecular function (GO:0044092)	354	206	165.23	+	1.25	1.26E-05	3.97E-04
regulation of signaling (GO:0023051)	3541	2060	1652.81	+	1.25	2.73E-51	3.37E-48
cardiac muscle tissue development (GO:0048738)	196	114	91.49	+	1.25	1.49E-03	2.27E-02
inorganic ion homeostasis (GO:0098771)	444	258	207.24	+	1.24	1.11E-06	4.46E-05
negative regulation of signal transduction (GO:0009968)	1384	804	646	+	1.24	1.45E-18	2.86E-16
regulation of response to wounding (GO:1903034)	167	97	77.95	+	1.24	3.83E-03	4.80E-02
eye development (GO:0001654)	415	241	193.71	+	1.24	2.77E-06	1.01E-04
positive regulation of establishment of protein localization (GO:1904951)	329	191	153.57	+	1.24	3.52E-05	9.66E-04
response to toxic substance (GO:0009636)	255	148	119.02	+	1.24	3.02E-04	6.08E-03
animal organ development (GO:0048513)	2904	1685	1355.48	+	1.24	7.45E-40	5.81E-37
regulation of cell motility (GO:2000145)	1017	590	474.7	+	1.24	1.26E-13	1.48E-11
visual system development (GO:0150063)	419	243	195.57	+	1.24	3.06E-06	1.10E-04
cellular response to starvation (GO:0009267)	188	109	87.75	+	1.24	1.99E-03	2.84E-02
negative regulation of transcription by RNA polymerase II (GO:0000122)	963	558	449.49	+	1.24	7.49E-13	7.93E-11
positive regulation of programmed cell death (GO:0043068)	542	314	252.99	+	1.24	1.17E-07	5.70E-06
positive regulation of organelle organization (GO:0010638)	499	289	232.92	+	1.24	4.17E-07	1.84E-05
small molecule catabolic process (GO:0044282)	354	205	165.23	+	1.24	2.07E-05	6.12E-04
protein folding (GO:0006457)	228	132	106.42	+	1.24	8.09E-04	1.38E-02
female pregnancy (GO:0007565)	178	103	83.08	+	1.24	3.15E-03	4.07E-02
enzyme-linked receptor protein signaling pathway (GO:0007167)	636	368	296.86	+	1.24	1.10E-08	6.36E-07
response to starvation (GO:0042594)	223	129	104.09	+	1.24	9.07E-04	1.52E-02
positive regulation of cell projection organization (GO:0031346)	351	203	163.83	+	1.24	2.45E-05	7.06E-04
positive regulation of cell communication (GO:0010647)	1795	1038	837.84	+	1.24	4.54E-23	1.32E-20
regulation of cell development (GO:0060284)	825	477	385.08	+	1.24	6.19E-11	4.78E-09
regulation of Wnt signaling pathway (GO:0030111)	339	196	158.23	+	1.24	3.65E-05	9.90E-04
regulation of cellular component organization (GO:0051128)	2486	1437	1160.37	+	1.24	2.61E-32	1.05E-29
regulation of endocytosis (GO:0030100)	308	178	143.76	+	1.24	8.73E-05	2.13E-03
positive regulation of signaling (GO:0023056)	1797	1038	838.77	+	1.24	7.84E-23	2.15E-20
response to metal ion (GO:0010038)	348	201	162.43	+	1.24	3.57E-05	9.75E-04
sensory system development (GO:0048880)	426	246	198.84	+	1.24	4.64E-06	1.59E-04
regulation of small GTPase mediated signal transduction (GO:0051056)	310	179	144.7	+	1.24	9.15E-05	2.23E-03
regulation of protein modification by small protein conjugation or removal (GO:1903320)	239	138	111.56	+	1.24	6.68E-04	1.17E-02
cellular response to nutrient levels (GO:0031669)	246	142	114.82	+	1.24	5.03E-04	9.34E-03
positive regulation of apoptotic process (GO:0043065)	525	303	245.05	+	1.24	3.16E-07	1.45E-05
regulation of multicellular organismal process (GO:0051239)	2972	1715	1387.22	+	1.24	1.16E-38	8.59E-36
regulation of cell population proliferation (GO:0042127)	1659	957	774.36	+	1.24	8.79E-21	2.13E-18
positive regulation of multicellular organismal process (GO:0051240)	1661	958	775.29	+	1.24	9.22E-21	2.20E-18
regulation of signal transduction (GO:0009966)	3101	1788	1447.43	+	1.24	2.80E-40	2.44E-37
regulation of protein transport (GO:0051223)	444	256	207.24	+	1.24	2.90E-06	1.05E-04
negative regulation of cellular component organization (GO:0051129)	699	403	326.27	+	1.24	3.99E-09	2.49E-07
glycoprotein biosynthetic process (GO:0009101)	281	162	131.16	+	1.24	2.30E-04	4.87E-03
phosphorylation (GO:0016310)	394	227	183.9	+	1.23	1.37E-05	4.22E-04
head development (GO:0060322)	802	462	374.34	+	1.23	2.90E-10	2.08E-08
positive regulation of cell development (GO:0010720)	441	254	205.84	+	1.23	4.22E-06	1.48E-04
cellular response to lipid (GO:0071396)	540	311	252.05	+	1.23	2.88E-07	1.33E-05
intracellular chemical homeostasis (GO:0055082)	573	330	267.46	+	1.23	1.26E-07	6.15E-06
cellular response to endogenous stimulus (GO:0071495)	936	539	436.89	+	1.23	8.47E-12	7.29E-10
positive regulation of protein-containing complex assembly (GO:0031334)	205	118	95.69	+	1.23	1.91E-03	2.75E-02
cellular response to hormone stimulus (GO:0032870)	537	309	250.65	+	1.23	3.41E-07	1.54E-05
cellular response to abiotic stimulus (GO:0071214)	332	191	154.97	+	1.23	7.78E-05	1.92E-03
cellular response to environmental stimulus (GO:0104004)	332	191	154.97	+	1.23	7.78E-05	1.92E-03
sensory perception of light stimulus (GO:0050953)	226	130	105.49	+	1.23	1.24E-03	1.97E-02
alcohol metabolic process (GO:0006066)	313	180	146.1	+	1.23	1.24E-04	2.84E-03
myeloid cell differentiation (GO:0030099)	315	181	147.03	+	1.23	1.30E-04	2.96E-03
organic acid catabolic process (GO:0016054)	228	131	106.42	+	1.23	1.31E-03	2.06E-02
carboxylic acid catabolic process (GO:0046395)	228	131	106.42	+	1.23	1.31E-03	2.05E-02
regulation of catabolic process (GO:0009894)	1034	594	482.63	+	1.23	1.31E-12	1.32E-10
regulation of biological quality (GO:0065008)	3003	1725	1401.69	+	1.23	1.99E-37	1.13E-34
reproductive system development (GO:0061458)	310	178	144.7	+	1.23	1.47E-04	3.30E-03
positive regulation of catabolic process (GO:0009896)	533	306	248.79	+	1.23	6.10E-07	2.60E-05
regulation of protein-containing complex assembly (GO:0043254)	432	248	201.64	+	1.23	6.88E-06	2.27E-04
cellular homeostasis (GO:0019725)	690	396	322.07	+	1.23	1.04E-08	6.07E-07
cell development (GO:0048468)	2307	1324	1076.82	+	1.23	8.19E-28	2.76E-25
brain development (GO:0007420)	751	431	350.54	+	1.23	2.23E-09	1.43E-07
positive regulation of signal transduction (GO:0009967)	1605	921	749.16	+	1.23	3.90E-19	7.80E-17
positive regulation of cellular component biogenesis (GO:0044089)	502	288	234.32	+	1.23	1.45E-06	5.65E-05
regulation of exocytosis (GO:0017157)	190	109	88.69	+	1.23	3.39E-03	4.33E-02
organophosphate catabolic process (GO:0046434)	190	109	88.69	+	1.23	3.39E-03	4.33E-02
regulation of locomotion (GO:0040012)	1059	607	494.3	+	1.23	1.18E-12	1.22E-10
monoatomic ion transport (GO:0006811)	1030	590	480.77	+	1.23	3.03E-12	2.84E-10
cell-cell adhesion (GO:0098609)	550	315	256.72	+	1.23	4.69E-07	2.03E-05
positive regulation of intracellular signal transduction (GO:1902533)	1135	650	529.78	+	1.23	2.15E-13	2.43E-11
response to mechanical stimulus (GO:0009612)	227	130	105.96	+	1.23	1.61E-03	2.41E-02
regulation of cellular component biogenesis (GO:0044087)	1025	587	478.43	+	1.23	3.43E-12	3.14E-10
inner ear development (GO:0048839)	208	119	97.09	+	1.23	2.59E-03	3.47E-02
vesicle-mediated transport (GO:0016192)	1311	750	611.93	+	1.23	3.69E-15	5.58E-13
visual perception (GO:0007601)	222	127	103.62	+	1.23	1.81E-03	2.62E-02
positive regulation of cellular component organization (GO:0051130)	1112	636	519.04	+	1.23	6.30E-13	6.72E-11
negative regulation of DNA-templated transcription (GO:0045892)	1298	742	605.86	+	1.22	5.60E-15	8.38E-13
secretion (GO:0046903)	560	320	261.39	+	1.22	5.80E-07	2.48E-05
establishment of protein localization to membrane (GO:0090150)	224	128	104.56	+	1.22	1.89E-03	2.73E-02
regulation of establishment of protein localization (GO:0070201)	539	308	251.59	+	1.22	8.90E-07	3.66E-05
glycosylation (GO:0070085)	238	136	111.09	+	1.22	1.32E-03	2.07E-02
regulation of organelle organization (GO:0033043)	1179	673	550.31	+	1.22	1.86E-13	2.14E-11
macroautophagy (GO:0016236)	226	129	105.49	+	1.22	1.98E-03	2.84E-02
regulation of proteolysis (GO:0030162)	389	222	181.57	+	1.22	3.84E-05	1.03E-03
reproductive structure development (GO:0048608)	305	174	142.36	+	1.22	2.63E-04	5.46E-03
protein phosphorylation (GO:0006468)	349	199	162.9	+	1.22	1.16E-04	2.68E-03
regulation of intracellular signal transduction (GO:1902531)	2005	1143	935.86	+	1.22	2.09E-22	5.63E-20
tissue development (GO:0009888)	1800	1026	840.17	+	1.22	4.42E-20	9.62E-18
negative regulation of response to stimulus (GO:0048585)	1732	987	808.43	+	1.22	3.19E-19	6.48E-17
monoatomic ion homeostasis (GO:0050801)	523	298	244.12	+	1.22	1.90E-06	7.17E-05
regulation of protein catabolic process (GO:0042176)	374	213	174.57	+	1.22	6.70E-05	1.68E-03
regulation of proteolysis involved in protein catabolic process (GO:1903050)	239	136	111.56	+	1.22	1.69E-03	2.50E-02
cellular response to oxidative stress (GO:0034599)	225	128	105.02	+	1.22	2.43E-03	3.29E-02
respiratory system development (GO:0060541)	225	128	105.02	+	1.22	2.43E-03	3.29E-02
regulation of molecular function (GO:0065009)	1011	575	471.9	+	1.22	3.00E-11	2.39E-09
negative regulation of multicellular organismal process (GO:0051241)	1136	646	530.24	+	1.22	1.69E-12	1.65E-10
monoatomic cation homeostasis (GO:0055080)	512	291	238.98	+	1.22	3.58E-06	1.27E-04
positive regulation of cell motility (GO:2000147)	579	329	270.26	+	1.22	7.23E-07	2.99E-05
monoatomic ion transmembrane transport (GO:0034220)	859	488	400.95	+	1.22	1.35E-09	9.05E-08
negative regulation of protein metabolic process (GO:0051248)	551	313	257.19	+	1.22	1.46E-06	5.67E-05
negative regulation of RNA biosynthetic process (GO:1902679)	1307	742	610.06	+	1.22	5.11E-14	6.31E-12
regulation of hormone levels (GO:0010817)	562	319	262.32	+	1.22	1.46E-06	5.67E-05
positive regulation of cell adhesion (GO:0045785)	499	283	232.92	+	1.22	6.47E-06	2.16E-04
cytoskeleton organization (GO:0007010)	1277	724	596.06	+	1.21	1.60E-13	1.86E-11
sulfur compound metabolic process (GO:0006790)	314	178	146.56	+	1.21	3.95E-04	7.62E-03
cell adhesion (GO:0007155)	965	547	450.43	+	1.21	1.97E-10	1.44E-08
regulation of hydrolase activity (GO:0051336)	217	123	101.29	+	1.21	3.22E-03	4.14E-02
sex differentiation (GO:0007548)	286	162	133.49	+	1.21	8.03E-04	1.37E-02
negative regulation of protein modification process (GO:0031400)	219	124	102.22	+	1.21	3.35E-03	4.28E-02
positive regulation of cell migration (GO:0030335)	553	313	258.12	+	1.21	2.34E-06	8.68E-05
autophagy (GO:0006914)	336	190	156.83	+	1.21	2.68E-04	5.53E-03
process utilizing autophagic mechanism (GO:0061919)	336	190	156.83	+	1.21	2.68E-04	5.52E-03
development of primary sexual characteristics (GO:0045137)	237	134	110.62	+	1.21	2.53E-03	3.40E-02
nucleobase-containing compound catabolic process (GO:0034655)	352	199	164.3	+	1.21	1.95E-04	4.24E-03
regulation of phosphorus metabolic process (GO:0051174)	605	342	282.39	+	1.21	9.84E-07	4.02E-05
cellular response to chemical stimulus (GO:0070887)	1959	1107	914.39	+	1.21	6.03E-20	1.30E-17
anatomical structure development (GO:0048856)	5304	2996	2475.72	+	1.21	6.40E-62	1.58E-58
peptidyl-amino acid modification (GO:0018193)	324	183	151.23	+	1.21	3.95E-04	7.62E-03
regulation of microtubule-based process (GO:0032886)	278	157	129.76	+	1.21	1.06E-03	1.72E-02
positive regulation of locomotion (GO:0040017)	595	336	277.72	+	1.21	1.25E-06	4.95E-05
gonad development (GO:0008406)	232	131	108.29	+	1.21	2.86E-03	3.74E-02
programmed cell death (GO:0012501)	1107	625	516.71	+	1.21	2.43E-11	1.97E-09
regulation of phosphate metabolic process (GO:0019220)	604	341	281.93	+	1.21	1.19E-06	4.78E-05
cell death (GO:0008219)	1112	627	519.04	+	1.21	2.73E-11	2.18E-09
apoptotic process (GO:0006915)	1068	602	498.5	+	1.21	7.77E-11	5.90E-09
lipid biosynthetic process (GO:0008610)	589	332	274.92	+	1.21	2.05E-06	7.68E-05
response to xenobiotic stimulus (GO:0009410)	426	240	198.84	+	1.21	5.56E-05	1.43E-03
epithelium development (GO:0060429)	1129	636	526.98	+	1.21	2.47E-11	1.99E-09
negative regulation of RNA metabolic process (GO:0051253)	1415	796	660.47	+	1.21	7.84E-14	9.52E-12
regulation of apoptotic process (GO:0042981)	1465	823	683.81	+	1.2	4.50E-14	5.65E-12
positive regulation of cell population proliferation (GO:0008284)	930	522	434.09	+	1.2	3.64E-09	2.29E-07
negative regulation of nucleobase-containing compound metabolic process (GO:0045934)	1542	865	719.75	+	1.2	1.48E-14	2.00E-12
cell population proliferation (GO:0008283)	747	419	348.67	+	1.2	1.59E-07	7.55E-06
transmembrane transport (GO:0055085)	1297	727	605.39	+	1.2	3.06E-12	2.85E-10
regulation of programmed cell death (GO:0043067)	1513	848	706.21	+	1.2	3.78E-14	4.78E-12
phospholipid metabolic process (GO:0006644)	357	200	166.63	+	1.2	4.01E-04	7.71E-03
positive regulation of DNA-templated transcription (GO:0045893)	1680	941	784.16	+	1.2	1.45E-15	2.31E-13
cell migration (GO:0016477)	941	527	439.22	+	1.2	5.38E-09	3.26E-07
positive regulation of RNA biosynthetic process (GO:1902680)	1682	941	785.1	+	1.2	2.27E-15	3.53E-13
cell projection organization (GO:0030030)	1248	698	582.52	+	1.2	1.50E-11	1.23E-09
regulation of intracellular transport (GO:0032386)	270	151	126.03	+	1.2	2.56E-03	3.44E-02
response to oxidative stress (GO:0006979)	372	208	173.64	+	1.2	3.52E-04	6.90E-03
cellular developmental process (GO:0048869)	3755	2097	1752.7	+	1.2	1.64E-35	9.02E-33
cell differentiation (GO:0030154)	3752	2094	1751.3	+	1.2	3.12E-35	1.59E-32
regulation of cell adhesion (GO:0030155)	801	447	373.88	+	1.2	1.51E-07	7.19E-06
positive regulation of transcription by RNA polymerase II (GO:0045944)	1250	697	583.45	+	1.19	3.45E-11	2.72E-09
cellular response to chemical stress (GO:0062197)	287	160	133.96	+	1.19	2.32E-03	3.16E-02
homeostatic process (GO:0042592)	1493	832	696.88	+	1.19	3.82E-13	4.22E-11
positive regulation of cellular process (GO:0048522)	5813	3238	2713.3	+	1.19	1.72E-59	3.64E-56
negative regulation of biological process (GO:0048519)	5248	2923	2449.58	+	1.19	6.29E-52	9.32E-49
negative regulation of cellular process (GO:0048523)	5027	2798	2346.42	+	1.19	1.08E-48	1.23E-45
negative regulation of apoptotic process (GO:0043066)	888	494	414.49	+	1.19	5.18E-08	2.66E-06
negative regulation of programmed cell death (GO:0043069)	923	513	430.82	+	1.19	3.48E-08	1.82E-06
small molecule biosynthetic process (GO:0044283)	466	259	217.51	+	1.19	1.13E-04	2.63E-03
phosphate-containing compound metabolic process (GO:0006796)	1427	793	666.07	+	1.19	3.73E-12	3.37E-10
endomembrane system organization (GO:0010256)	585	325	273.06	+	1.19	1.43E-05	4.39E-04
regulation of hemopoiesis (GO:1903706)	423	235	197.44	+	1.19	2.60E-04	5.40E-03
phosphorus metabolic process (GO:0006793)	1430	794	667.47	+	1.19	3.96E-12	3.56E-10
apoptotic signaling pathway (GO:0097190)	339	188	158.23	+	1.19	1.18E-03	1.89E-02
developmental process (GO:0032502)	5830	3232	2721.23	+	1.19	1.97E-56	3.24E-53
positive regulation of RNA metabolic process (GO:0051254)	1804	1000	842.04	+	1.19	7.55E-15	1.11E-12
carbohydrate derivative metabolic process (GO:1901135)	895	496	417.75	+	1.19	1.03E-07	5.07E-06
regulation of catalytic activity (GO:0050790)	600	332	280.06	+	1.19	1.82E-05	5.45E-04
cellular component disassembly (GO:0022411)	302	167	140.96	+	1.18	2.98E-03	3.89E-02
locomotion (GO:0040011)	369	204	172.24	+	1.18	8.93E-04	1.50E-02
positive regulation of biological process (GO:0048518)	6113	3379	2853.33	+	1.18	4.39E-58	8.13E-55
regulation of response to stimulus (GO:0048583)	4107	2269	1917	+	1.18	9.80E-35	4.68E-32
regulation of protein metabolic process (GO:0051246)	1512	835	705.75	+	1.18	5.32E-12	4.70E-10
lymphocyte differentiation (GO:0030098)	288	159	134.43	+	1.18	3.55E-03	4.51E-02
small molecule metabolic process (GO:0044281)	1576	870	735.62	+	1.18	2.07E-12	1.99E-10
plasma membrane bounded cell projection organization (GO:0120036)	1194	659	557.32	+	1.18	1.45E-09	9.64E-08
intracellular signal transduction (GO:0035556)	1778	981	829.91	+	1.18	6.39E-14	7.83E-12
positive regulation of nucleobase-containing compound metabolic process (GO:0045935)	1994	1099	930.73	+	1.18	2.23E-15	3.51E-13
membrane organization (GO:0061024)	775	427	361.74	+	1.18	1.76E-06	6.75E-05
regulation of protein modification process (GO:0031399)	668	368	311.8	+	1.18	9.78E-06	3.14E-04
positive regulation of metabolic process (GO:0009893)	3458	1904	1614.07	+	1.18	2.77E-27	8.91E-25
positive regulation of biosynthetic process (GO:0009891)	2665	1467	1243.93	+	1.18	2.09E-20	4.77E-18
regulation of leukocyte differentiation (GO:1902105)	338	186	157.77	+	1.18	2.05E-03	2.92E-02
response to radiation (GO:0009314)	451	248	210.51	+	1.18	4.03E-04	7.74E-03
leukocyte differentiation (GO:0002521)	433	238	202.11	+	1.18	5.35E-04	9.80E-03
lipid catabolic process (GO:0016042)	304	167	141.9	+	1.18	3.76E-03	4.73E-02
negative regulation of organelle organization (GO:0010639)	337	185	157.3	+	1.18	2.44E-03	3.30E-02
negative regulation of biosynthetic process (GO:0009890)	2191	1202	1022.68	+	1.18	5.41E-16	9.10E-14
carbohydrate derivative biosynthetic process (GO:1901137)	556	305	259.52	+	1.18	1.02E-04	2.42E-03
transport (GO:0006810)	3722	2041	1737.3	+	1.17	3.77E-28	1.30E-25
intracellular monoatomic ion homeostasis (GO:0006873)	440	241	205.38	+	1.17	5.98E-04	1.06E-02
establishment of localization (GO:0051234)	4006	2191	1869.86	+	1.17	1.14E-29	4.03E-27
negative regulation of macromolecule biosynthetic process (GO:0010558)	2118	1158	988.61	+	1.17	8.29E-15	1.20E-12
positive regulation of macromolecule biosynthetic process (GO:0010557)	2554	1396	1192.11	+	1.17	6.77E-18	1.29E-15
organophosphate metabolic process (GO:0019637)	977	534	456.03	+	1.17	3.37E-07	1.53E-05
mononuclear cell differentiation (GO:1903131)	368	201	171.77	+	1.17	2.20E-03	3.07E-02
positive regulation of cell-cell adhesion (GO:0022409)	337	184	157.3	+	1.17	3.49E-03	4.45E-02
localization (GO:0051179)	4549	2482	2123.31	+	1.17	1.77E-33	7.27E-31
lipid metabolic process (GO:0006629)	1211	660	565.25	+	1.17	2.25E-08	1.22E-06
regulation of cellular response to stress (GO:0080135)	538	293	251.12	+	1.17	2.73E-04	5.59E-03
regulation of protein phosphorylation (GO:0001932)	412	224	192.31	+	1.16	1.66E-03	2.46E-02
catabolic process (GO:0009056)	2040	1109	952.2	+	1.16	2.74E-13	3.05E-11
negative regulation of metabolic process (GO:0009892)	2721	1478	1270.06	+	1.16	1.20E-17	2.22E-15
intracellular monoatomic cation homeostasis (GO:0030003)	431	234	201.18	+	1.16	1.49E-03	2.27E-02
transcription by RNA polymerase II (GO:0006366)	448	243	209.11	+	1.16	1.32E-03	2.07E-02
positive regulation of macromolecule metabolic process (GO:0010604)	3138	1702	1464.7	+	1.16	3.37E-20	7.57E-18
negative regulation of macromolecule metabolic process (GO:0010605)	2493	1352	1163.64	+	1.16	8.81E-16	1.43E-13
positive regulation of response to stimulus (GO:0048584)	2296	1245	1071.69	+	1.16	1.74E-14	2.33E-12
protein-containing complex assembly (GO:0065003)	1277	692	596.06	+	1.16	3.03E-08	1.62E-06
generation of precursor metabolites and energy (GO:0006091)	371	201	173.17	+	1.16	3.83E-03	4.79E-02
positive regulation of molecular function (GO:0044093)	580	314	270.72	+	1.16	2.78E-04	5.66E-03
hemopoiesis (GO:0030097)	704	381	328.6	+	1.16	6.25E-05	1.58E-03
protein-containing complex organization (GO:0043933)	1433	775	668.87	+	1.16	6.60E-09	3.97E-07
positive regulation of cell activation (GO:0050867)	392	212	182.97	+	1.16	3.53E-03	4.48E-02
monocarboxylic acid metabolic process (GO:0032787)	509	275	237.58	+	1.16	8.57E-04	1.45E-02
organelle localization (GO:0051640)	552	298	257.65	+	1.16	5.32E-04	9.77E-03
nucleotide metabolic process (GO:0009117)	434	234	202.58	+	1.16	2.54E-03	3.40E-02
growth (GO:0040007)	462	249	215.64	+	1.15	1.83E-03	2.65E-02
developmental growth (GO:0048589)	462	249	215.64	+	1.15	1.83E-03	2.64E-02
multicellular organismal process (GO:0032501)	6408	3453	2991.02	+	1.15	4.28E-44	4.23E-41
positive regulation of protein metabolic process (GO:0051247)	817	440	381.35	+	1.15	2.79E-05	7.91E-04
epithelial cell differentiation (GO:0030855)	657	353	306.66	+	1.15	2.52E-04	5.27E-03
protein maturation (GO:0051604)	542	291	252.99	+	1.15	1.05E-03	1.71E-02
positive regulation of gene expression (GO:0010628)	1197	642	558.72	+	1.15	7.03E-07	2.93E-05
cellular localization (GO:0051641)	2706	1450	1263.06	+	1.15	1.35E-14	1.83E-12
cellular component organization (GO:0016043)	5717	3059	2668.49	+	1.15	4.80E-34	2.16E-31
organophosphate biosynthetic process (GO:0090407)	567	303	264.66	+	1.14	1.16E-03	1.87E-02
oxoacid metabolic process (GO:0043436)	788	421	367.81	+	1.14	1.12E-04	2.61E-03
cellular component organization or biogenesis (GO:0071840)	5931	3160	2768.38	+	1.14	1.72E-33	7.27E-31
organic acid metabolic process (GO:0006082)	796	424	371.54	+	1.14	1.62E-04	3.58E-03
carboxylic acid metabolic process (GO:0019752)	766	408	357.54	+	1.14	2.20E-04	4.69E-03
multicellular organismal-level homeostasis (GO:0048871)	658	350	307.13	+	1.14	7.27E-04	1.26E-02
cellular component assembly (GO:0022607)	2516	1334	1174.38	+	1.14	1.13E-11	9.42E-10
chromatin remodeling (GO:0006338)	649	344	302.93	+	1.14	1.19E-03	1.90E-02
negative regulation of gene expression (GO:0010629)	1044	553	487.3	+	1.13	3.00E-05	8.39E-04
cellular macromolecule localization (GO:0070727)	1996	1055	931.66	+	1.13	6.15E-09	3.72E-07
protein localization (GO:0008104)	1988	1050	927.93	+	1.13	8.78E-09	5.18E-07
cell motility (GO:0048870)	1172	619	547.05	+	1.13	1.59E-05	4.86E-04
macromolecule localization (GO:0033036)	2411	1272	1125.37	+	1.13	2.16E-10	1.57E-08
cellular component biogenesis (GO:0044085)	2762	1456	1289.2	+	1.13	9.67E-12	8.23E-10
cell surface receptor signaling pathway (GO:0007166)	2124	1119	991.41	+	1.13	5.26E-09	3.21E-07
cell activation (GO:0001775)	765	403	357.07	+	1.13	7.69E-04	1.32E-02
protein metabolic process (GO:0019538)	3342	1746	1559.92	+	1.12	2.02E-12	1.95E-10
establishment of localization in cell (GO:0051649)	1651	861	770.63	+	1.12	3.61E-06	1.28E-04
regulation of cytokine production (GO:0001817)	802	418	374.34	+	1.12	1.68E-03	2.48E-02
macromolecule catabolic process (GO:0009057)	1057	549	493.37	+	1.11	4.41E-04	8.40E-03
metabolic process (GO:0008152)	7642	3968	3567.01	+	1.11	4.67E-31	1.77E-28
nitrogen compound transport (GO:0071705)	1537	798	717.42	+	1.11	2.09E-05	6.17E-04
regulation of response to stress (GO:0080134)	1434	743	669.34	+	1.11	5.45E-05	1.41E-03
response to peptide (GO:1901652)	857	444	400.02	+	1.11	2.33E-03	3.17E-02
primary metabolic process (GO:0044238)	6778	3496	3163.73	+	1.11	6.12E-23	1.71E-20
biosynthetic process (GO:0009058)	3997	2058	1865.66	+	1.1	1.16E-11	9.68E-10
regulation of response to external stimulus (GO:0032101)	1108	570	517.17	+	1.1	1.15E-03	1.84E-02
organelle organization (GO:0006996)	3086	1584	1440.43	+	1.1	2.15E-08	1.17E-06
regulation of primary metabolic process (GO:0080090)	5174	2655	2415.04	+	1.1	1.19E-14	1.63E-12
establishment of protein localization (GO:0045184)	1318	676	615.19	+	1.1	5.52E-04	9.99E-03
regulation of metabolic process (GO:0019222)	6273	3214	2928.01	+	1.1	4.32E-18	8.43E-16
cell communication (GO:0007154)	5328	2726	2486.92	+	1.1	2.71E-14	3.49E-12
regulation of cell cycle (GO:0051726)	1071	547	499.9	+	1.09	3.11E-03	4.01E-02
signaling (GO:0023052)	5282	2697	2465.45	+	1.09	1.44E-13	1.68E-11
intracellular transport (GO:0046907)	1200	612	560.12	+	1.09	2.12E-03	2.98E-02
system process (GO:0003008)	2153	1097	1004.94	+	1.09	2.92E-05	8.23E-04
protein modification process (GO:0036211)	1739	886	811.7	+	1.09	2.00E-04	4.33E-03
cellular process (GO:0009987)	15563	7929	7264.25	+	1.09	1.89E-105	2.80E-101
cellular response to stress (GO:0033554)	1648	839	769.23	+	1.09	3.45E-04	6.77E-03
macromolecule modification (GO:0043412)	1926	976	898.99	+	1.09	2.41E-04	5.07E-03
regulation of biosynthetic process (GO:0009889)	5195	2631	2424.84	+	1.09	3.78E-11	2.96E-09
response to chemical (GO:0042221)	3714	1879	1733.56	+	1.08	1.36E-07	6.58E-06
regulation of macromolecule metabolic process (GO:0060255)	5709	2888	2664.75	+	1.08	3.37E-12	3.10E-10
regulation of biological process (GO:0050789)	11815	5972	5514.81	+	1.08	3.34E-38	2.15E-35
biological regulation (GO:0065007)	12219	6175	5703.39	+	1.08	4.31E-41	3.99E-38
regulation of cellular process (GO:0050794)	11417	5768	5329.04	+	1.08	4.91E-35	2.42E-32
macromolecule metabolic process (GO:0043170)	5404	2726	2522.39	+	1.08	1.13E-10	8.39E-09
cellular response to stimulus (GO:0051716)	6478	3267	3023.7	+	1.08	2.62E-13	2.94E-11
regulation of macromolecule biosynthetic process (GO:0010556)	5014	2524	2340.35	+	1.08	2.55E-09	1.63E-07
signal transduction (GO:0007165)	4942	2487	2306.75	+	1.08	3.88E-09	2.43E-07
regulation of DNA-templated transcription (GO:0006355)	3389	1704	1581.86	+	1.08	4.29E-06	1.50E-04
regulation of transcription by RNA polymerase II (GO:0006357)	2642	1328	1233.19	+	1.08	7.87E-05	1.94E-03
macromolecule biosynthetic process (GO:0009059)	2937	1476	1370.89	+	1.08	2.97E-05	8.35E-04
regulation of gene expression (GO:0010468)	4908	2465	2290.88	+	1.08	1.27E-08	7.22E-07
regulation of nucleobase-containing compound metabolic process (GO:0019219)	3961	1985	1848.85	+	1.07	1.43E-06	5.58E-05
regulation of RNA biosynthetic process (GO:2001141)	3401	1704	1587.46	+	1.07	1.27E-05	3.97E-04
regulation of immune system process (GO:0002682)	1653	828	771.56	+	1.07	3.98E-03	4.96E-02
regulation of RNA metabolic process (GO:0051252)	3661	1828	1708.82	+	1.07	1.37E-05	4.23E-04
response to stress (GO:0006950)	3539	1764	1651.88	+	1.07	3.36E-05	9.29E-04
gene expression (GO:0010467)	2534	1257	1182.78	+	1.06	1.65E-03	2.45E-02
biological_process (GO:0008150)	17724	8684	8272.92	+	1.05	2.61E-63	7.73E-60
response to stimulus (GO:0050896)	8280	4039	3864.8	+	1.05	7.12E-07	2.95E-05
G protein-coupled receptor signaling pathway (GO:0007186)	1263	531	589.52	-	0.9	6.57E-04	1.15E-02
immune system process (GO:0002376)	2409	1010	1124.43	-	0.9	6.39E-07	2.71E-05
sensory perception (GO:0007600)	1002	399	467.7	-	0.85	8.45E-06	2.73E-04
immune effector process (GO:0002252)	498	191	232.45	-	0.82	1.58E-04	3.51E-03
spermatid differentiation (GO:0048515)	250	92	116.69	-	0.79	1.73E-03	2.55E-02
immune response (GO:0006955)	1741	634	812.64	-	0.78	1.94E-19	3.99E-17
DNA recombination (GO:0006310)	253	92	118.09	-	0.78	9.51E-04	1.58E-02
spermatid development (GO:0007286)	241	87	112.49	-	0.77	9.06E-04	1.52E-02
antimicrobial humoral response (GO:0019730)	166	59	77.48	-	0.76	3.82E-03	4.79E-02
defense response to bacterium (GO:0042742)	316	111	147.5	-	0.75	3.16E-05	8.81E-04
humoral immune response (GO:0006959)	271	95	126.49	-	0.75	1.07E-04	2.51E-03
cell killing (GO:0001906)	180	63	84.02	-	0.75	1.59E-03	2.38E-02
leukocyte mediated immunity (GO:0002443)	323	111	150.76	-	0.74	8.13E-06	2.64E-04
protein modification by small protein removal (GO:0070646)	131	43	61.15	-	0.7	1.49E-03	2.28E-02
meiosis I cell cycle process (GO:0061982)	131	43	61.15	-	0.7	1.49E-03	2.28E-02
Unclassified (UNCLASSIFIED)	2856	922	1333.08	-	0.69	2.61E-63	9.66E-60
protein deubiquitination (GO:0016579)	112	36	52.28	-	0.69	2.24E-03	3.10E-02
meiosis I (GO:0007127)	128	41	59.75	-	0.69	9.40E-04	1.56E-02
keratinocyte differentiation (GO:0030216)	144	45	67.21	-	0.67	2.04E-04	4.41E-03
adaptive immune response based on somatic recombination of immune receptors built from immunoglobulin superfamily domains (GO:0002460)	268	82	125.09	-	0.66	9.08E-08	4.51E-06
protein autoubiquitination (GO:0051865)	71	21	33.14	-	0.63	4.02E-03	4.99E-02
detection of stimulus (GO:0051606)	690	203	322.07	-	0.63	7.32E-21	1.84E-18
meiotic chromosome segregation (GO:0045132)	93	27	43.41	-	0.62	5.54E-04	1.00E-02
lymphocyte mediated immunity (GO:0002449)	265	76	123.69	-	0.61	1.91E-09	1.24E-07
natural killer cell activation (GO:0030101)	68	19	31.74	-	0.6	2.12E-03	2.98E-02
homologous chromosome segregation (GO:0045143)	67	18	31.27	-	0.58	1.26E-03	1.99E-02
homologous recombination (GO:0035825)	68	17	31.74	-	0.54	3.42E-04	6.74E-03
chromosome organization involved in meiotic cell cycle (GO:0070192)	66	16	30.81	-	0.52	2.72E-04	5.60E-03
homologous chromosome pairing at meiosis (GO:0007129)	54	13	25.21	-	0.52	8.84E-04	1.49E-02
sensory perception of chemical stimulus (GO:0007606)	551	130	257.19	-	0.51	9.67E-30	3.49E-27
detection of stimulus involved in sensory perception (GO:0050906)	564	133	263.25	-	0.51	2.00E-30	7.39E-28
reciprocal meiotic recombination (GO:0007131)	60	14	28.01	-	0.5	2.37E-04	5.00E-03
reciprocal homologous recombination (GO:0140527)	60	14	28.01	-	0.5	2.37E-04	5.00E-03
adaptive immune response (GO:0002250)	683	159	318.8	-	0.5	1.03E-37	6.08E-35
keratinization (GO:0031424)	81	18	37.81	-	0.48	5.94E-06	2.01E-04
B cell mediated immunity (GO:0019724)	189	42	88.22	-	0.48	3.58E-12	3.26E-10
immunoglobulin mediated immune response (GO:0016064)	184	40	85.88	-	0.47	2.94E-12	2.77E-10
detection of chemical stimulus (GO:0009593)	523	109	244.12	-	0.45	2.15E-35	1.14E-32
sensory perception of smell (GO:0007608)	472	98	220.31	-	0.44	3.37E-32	1.32E-29
respiratory chain complex IV assembly (GO:0008535)	31	6	14.47	-	0.41	1.97E-03	2.83E-02
detection of chemical stimulus involved in sensory perception (GO:0050907)	487	92	227.31	-	0.4	2.20E-38	1.48E-35
detection of chemical stimulus involved in sensory perception of smell (GO:0050911)	440	77	205.38	-	0.37	1.91E-38	1.35E-35
detoxification of inorganic compound (GO:0061687)	24	4	11.2	-	0.36	3.36E-03	4.30E-02
natural killer cell activation involved in immune response (GO:0002323)	25	4	11.67	-	0.34	2.05E-03	2.91E-02
mitochondrial cytochrome c oxidase assembly (GO:0033617)	27	4	12.6	-	0.32	7.49E-04	1.29E-02
kinetochore organization (GO:0051383)	18	2	8.4	-	0.24	3.21E-03	4.13E-02
detoxification of copper ion (GO:0010273)	17	0	7.93	-	< 0.01	2.50E-05	7.17E-04
stress response to copper ion (GO:1990169)	17	0	7.93	-	< 0.01	2.50E-05	7.15E-04
Analysis Type:	PANTHER Overrepresentation Test (Released 20240807)
Annotation Version and Release Date:	GO Ontology database DOI: 10.5281/zenodo.15066566 Released 2025-03-16
Analyzed List:	upload_1 (Homo sapiens)
Reference List:	Homo sapiens (all genes in database)
Test Type:	FISHER
Correction:	FDR

## Sheet: posco_no_aapssm_sig_ids_go_term
GO biological process complete	Homo sapiens - REFLIST (20580)	upload_1 (8604)	upload_1 (expected)	upload_1 (over/under)	upload_1 (fold Enrichment)	upload_1 (raw P-value)	upload_1 (FDR)
detoxification of copper ion (GO:0010273)	17	0	7.11	-	< 0.01	2.04E-04	4.32E-03
double-strand break repair involved in meiotic recombination (GO:1990918)	12	0	5.02	-	< 0.01	2.01E-03	2.73E-02
stress response to copper ion (GO:1990169)	17	0	7.11	-	< 0.01	2.04E-04	4.32E-03
mesonephric tubule formation (GO:0072172)	9	9	3.76	+	2.39	3.89E-04	7.28E-03
phospholipase C-activating dopamine receptor signaling pathway (GO:0060158)	8	8	3.34	+	2.39	9.32E-04	1.49E-02
ganglioside catabolic process (GO:0006689)	8	8	3.34	+	2.39	9.32E-04	1.49E-02
parathyroid gland development (GO:0060017)	7	7	2.93	+	2.39	2.23E-03	2.97E-02
G protein-coupled opioid receptor signaling pathway (GO:0038003)	9	9	3.76	+	2.39	3.89E-04	7.27E-03
maintenance of epithelial cell apical/basal polarity (GO:0045199)	7	7	2.93	+	2.39	2.23E-03	2.97E-02
T-helper 2 cell differentiation (GO:0045064)	9	9	3.76	+	2.39	3.89E-04	7.26E-03
norepinephrine uptake (GO:0051620)	7	7	2.93	+	2.39	2.23E-03	2.97E-02
hepoxilin biosynthetic process (GO:0051122)	8	8	3.34	+	2.39	9.32E-04	1.49E-02
hepoxilin metabolic process (GO:0051121)	8	8	3.34	+	2.39	9.32E-04	1.49E-02
formate metabolic process (GO:0015942)	8	8	3.34	+	2.39	9.32E-04	1.48E-02
norepinephrine transport (GO:0015874)	9	9	3.76	+	2.39	3.89E-04	7.25E-03
AV node cell to bundle of His cell signaling (GO:0086027)	7	7	2.93	+	2.39	2.23E-03	2.96E-02
AV node cell action potential (GO:0086016)	7	7	2.93	+	2.39	2.23E-03	2.96E-02
heparan sulfate proteoglycan catabolic process (GO:0030200)	10	10	4.18	+	2.39	1.63E-04	3.54E-03
maintenance of apical/basal cell polarity (GO:0035090)	7	7	2.93	+	2.39	2.23E-03	2.96E-02
cellular response to aldosterone (GO:1904045)	7	7	2.93	+	2.39	2.23E-03	2.96E-02
pH reduction (GO:0045851)	7	7	2.93	+	2.39	2.23E-03	2.95E-02
apoptotic process involved in morphogenesis (GO:0060561)	22	21	9.2	+	2.28	1.45E-07	7.63E-06
nephron tubule formation (GO:0072079)	19	18	7.94	+	2.27	1.73E-06	6.99E-05
sphingosine-1-phosphate receptor signaling pathway (GO:0003376)	16	15	6.69	+	2.24	2.01E-05	5.97E-04
regulation of apoptotic process involved in morphogenesis (GO:1902337)	14	13	5.85	+	2.22	1.02E-04	2.40E-03
fructose metabolic process (GO:0006000)	14	13	5.85	+	2.22	1.02E-04	2.39E-03
regulation of apoptotic process involved in development (GO:1904748)	14	13	5.85	+	2.22	1.02E-04	2.39E-03
vitamin K metabolic process (GO:0042373)	13	12	5.43	+	2.21	2.27E-04	4.65E-03
defense response to tumor cell (GO:0002357)	12	11	5.02	+	2.19	5.03E-04	8.89E-03
loop of Henle development (GO:0072070)	12	11	5.02	+	2.19	5.03E-04	8.87E-03
glyceraldehyde-3-phosphate metabolic process (GO:0019682)	12	11	5.02	+	2.19	5.03E-04	8.86E-03
regulation of sodium ion transmembrane transporter activity (GO:2000649)	11	10	4.6	+	2.17	1.11E-03	1.72E-02
leukocyte aggregation (GO:0070486)	11	10	4.6	+	2.17	1.11E-03	1.71E-02
bone trabecula morphogenesis (GO:0061430)	11	10	4.6	+	2.17	1.11E-03	1.71E-02
aldehyde biosynthetic process (GO:0046184)	10	9	4.18	+	2.15	2.43E-03	3.14E-02
metanephric tubule morphogenesis (GO:0072173)	10	9	4.18	+	2.15	2.43E-03	3.14E-02
cell proliferation involved in kidney development (GO:0072111)	10	9	4.18	+	2.15	2.43E-03	3.14E-02
peptidyl-tyrosine autophosphorylation (GO:0038083)	10	9	4.18	+	2.15	2.43E-03	3.13E-02
G protein-coupled receptor internalization (GO:0002031)	10	9	4.18	+	2.15	2.43E-03	3.13E-02
cAMP biosynthetic process (GO:0006171)	10	9	4.18	+	2.15	2.43E-03	3.13E-02
regulation of phosphatidylcholine metabolic process (GO:0150172)	10	9	4.18	+	2.15	2.43E-03	3.13E-02
regulation of gap junction assembly (GO:1903596)	10	9	4.18	+	2.15	2.43E-03	3.12E-02
sphingolipid mediated signaling pathway (GO:0090520)	17	15	7.11	+	2.11	1.04E-04	2.43E-03
postsynaptic specialization assembly (GO:0098698)	16	14	6.69	+	2.09	3.94E-04	7.29E-03
collecting duct development (GO:0072044)	14	12	5.85	+	2.05	1.49E-03	2.17E-02
phagosome-lysosome fusion (GO:0090385)	14	12	5.85	+	2.05	1.49E-03	2.16E-02
positive regulation of calcium ion transport into cytosol (GO:0010524)	14	12	5.85	+	2.05	1.49E-03	2.16E-02
GABAergic neuron differentiation (GO:0097154)	21	18	8.78	+	2.05	5.59E-05	1.44E-03
negative regulation of lipid catabolic process (GO:0050995)	27	23	11.29	+	2.04	4.81E-06	1.70E-04
regulation of calcium ion transport into cytosol (GO:0010522)	20	17	8.36	+	2.03	1.11E-04	2.58E-03
serotonin transport (GO:0006837)	13	11	5.43	+	2.02	2.90E-03	3.59E-02
spinal cord association neuron differentiation (GO:0021527)	13	11	5.43	+	2.02	2.90E-03	3.59E-02
prepulse inhibition (GO:0060134)	13	11	5.43	+	2.02	2.90E-03	3.59E-02
regulation of cell projection size (GO:0032536)	13	11	5.43	+	2.02	2.90E-03	3.58E-02
response to peptidoglycan (GO:0032494)	13	11	5.43	+	2.02	2.90E-03	3.58E-02
galactose metabolic process (GO:0006012)	13	11	5.43	+	2.02	2.90E-03	3.58E-02
maintenance of protein localization in endoplasmic reticulum (GO:0035437)	13	11	5.43	+	2.02	2.90E-03	3.58E-02
negative regulation of lipoprotein particle clearance (GO:0010985)	13	11	5.43	+	2.02	2.90E-03	3.57E-02
postsynaptic density assembly (GO:0097107)	13	11	5.43	+	2.02	2.90E-03	3.57E-02
phagolysosome assembly (GO:0001845)	19	16	7.94	+	2.01	2.22E-04	4.60E-03
neuroendocrine cell differentiation (GO:0061101)	19	16	7.94	+	2.01	2.22E-04	4.59E-03
response to immobilization stress (GO:0035902)	25	21	10.45	+	2.01	1.96E-05	5.83E-04
neuroepithelial cell differentiation (GO:0060563)	37	31	15.47	+	2	2.38E-07	1.18E-05
osteoblast development (GO:0002076)	18	15	7.53	+	1.99	4.40E-04	7.91E-03
positive regulation of glycogen biosynthetic process (GO:0045725)	17	14	7.11	+	1.97	8.70E-04	1.42E-02
positive regulation of systemic arterial blood pressure (GO:0003084)	17	14	7.11	+	1.97	8.70E-04	1.42E-02
synaptic transmission, dopaminergic (GO:0001963)	17	14	7.11	+	1.97	8.70E-04	1.41E-02
positive regulation of vascular permeability (GO:0043117)	17	14	7.11	+	1.97	8.70E-04	1.41E-02
proteoglycan catabolic process (GO:0030167)	17	14	7.11	+	1.97	8.70E-04	1.41E-02
cellular response to pH (GO:0071467)	27	22	11.29	+	1.95	3.82E-05	1.04E-03
fat-soluble vitamin metabolic process (GO:0006775)	43	35	17.98	+	1.95	1.59E-07	8.28E-06
regulation of vascular permeability (GO:0043114)	48	39	20.07	+	1.94	2.80E-08	1.73E-06
negative regulation of cytosolic calcium ion concentration (GO:0051481)	16	13	6.69	+	1.94	1.70E-03	2.40E-02
interneuron migration (GO:1904936)	16	13	6.69	+	1.94	1.70E-03	2.40E-02
vitamin catabolic process (GO:0009111)	16	13	6.69	+	1.94	1.70E-03	2.40E-02
dorsal spinal cord development (GO:0021516)	21	17	8.78	+	1.94	4.77E-04	8.48E-03
apoptotic process involved in development (GO:1902742)	36	29	15.05	+	1.93	3.48E-06	1.27E-04
negative regulation of SMAD protein signal transduction (GO:0060392)	25	20	10.45	+	1.91	1.37E-04	3.06E-03
metanephric tubule development (GO:0072170)	20	16	8.36	+	1.91	8.76E-04	1.42E-02
behavioral response to pain (GO:0048266)	20	16	8.36	+	1.91	8.76E-04	1.42E-02
positive regulation of macrophage differentiation (GO:0045651)	15	12	6.27	+	1.91	3.31E-03	3.99E-02
positive regulation of cholesterol biosynthetic process (GO:0045542)	15	12	6.27	+	1.91	3.31E-03	3.98E-02
regulation of motor neuron apoptotic process (GO:2000671)	15	12	6.27	+	1.91	3.31E-03	3.98E-02
cellular response to lithium ion (GO:0071285)	15	12	6.27	+	1.91	3.31E-03	3.98E-02
positive regulation of sterol biosynthetic process (GO:0106120)	15	12	6.27	+	1.91	3.31E-03	3.97E-02
regulation of sphingolipid biosynthetic process (GO:0090153)	15	12	6.27	+	1.91	3.31E-03	3.97E-02
negative regulation of mitochondrial outer membrane permeabilization involved in apoptotic signaling pathway (GO:1901029)	15	12	6.27	+	1.91	3.31E-03	3.97E-02
regulation of long-term synaptic depression (GO:1900452)	15	12	6.27	+	1.91	3.31E-03	3.96E-02
potassium ion export across plasma membrane (GO:0097623)	15	12	6.27	+	1.91	3.31E-03	3.96E-02
negative regulation of B cell apoptotic process (GO:0002903)	15	12	6.27	+	1.91	3.31E-03	3.96E-02
response to pain (GO:0048265)	34	27	14.21	+	1.9	1.17E-05	3.73E-04
ganglioside metabolic process (GO:0001573)	29	23	12.12	+	1.9	7.76E-05	1.92E-03
regulation of monocyte differentiation (GO:0045655)	19	15	7.94	+	1.89	1.61E-03	2.30E-02
cellular response to acidic pH (GO:0071468)	19	15	7.94	+	1.89	1.61E-03	2.30E-02
metanephric epithelium development (GO:0072207)	23	18	9.62	+	1.87	4.82E-04	8.54E-03
postsynaptic specialization organization (GO:0099084)	32	25	13.38	+	1.87	3.96E-05	1.07E-03
metanephric nephron morphogenesis (GO:0072273)	18	14	7.53	+	1.86	2.94E-03	3.61E-02
spinal cord patterning (GO:0021511)	18	14	7.53	+	1.86	2.94E-03	3.60E-02
metanephric nephron tubule development (GO:0072234)	18	14	7.53	+	1.86	2.94E-03	3.60E-02
positive regulation of branching involved in ureteric bud morphogenesis (GO:0090190)	18	14	7.53	+	1.86	2.94E-03	3.60E-02
mammary gland epithelial cell differentiation (GO:0060644)	18	14	7.53	+	1.86	2.94E-03	3.59E-02
response to pH (GO:0009268)	40	31	16.72	+	1.85	6.21E-06	2.15E-04
DNA catabolic process (GO:0006308)	22	17	9.2	+	1.85	8.97E-04	1.44E-02
negative regulation of membrane permeability (GO:1905709)	22	17	9.2	+	1.85	8.97E-04	1.44E-02
neurotransmitter reuptake (GO:0098810)	22	17	9.2	+	1.85	8.97E-04	1.44E-02
regulation of cholesterol biosynthetic process (GO:0045540)	26	20	10.87	+	1.84	4.37E-04	7.88E-03
regulation of sterol biosynthetic process (GO:0106118)	26	20	10.87	+	1.84	4.37E-04	7.87E-03
phagosome maturation (GO:0090382)	30	23	12.54	+	1.83	1.32E-04	2.97E-03
modified amino acid catabolic process (GO:0042219)	34	26	14.21	+	1.83	6.74E-05	1.71E-03
positive regulation of glycogen metabolic process (GO:0070875)	21	16	8.78	+	1.82	1.65E-03	2.36E-02
positive regulation of protein localization to cell surface (GO:2000010)	21	16	8.78	+	1.82	1.65E-03	2.36E-02
positive regulation of chondrocyte differentiation (GO:0032332)	21	16	8.78	+	1.82	1.65E-03	2.36E-02
regulation of branching involved in ureteric bud morphogenesis (GO:0090189)	21	16	8.78	+	1.82	1.65E-03	2.35E-02
post-anal tail morphogenesis (GO:0036342)	21	16	8.78	+	1.82	1.65E-03	2.35E-02
dopamine transport (GO:0015872)	21	16	8.78	+	1.82	1.65E-03	2.35E-02
cell-substrate junction organization (GO:0150115)	42	32	17.56	+	1.82	1.07E-05	3.44E-04
gas transport (GO:0015669)	21	16	8.78	+	1.82	1.65E-03	2.35E-02
positive regulation of oligodendrocyte differentiation (GO:0048714)	25	19	10.45	+	1.82	7.75E-04	1.29E-02
entrainment of circadian clock (GO:0009649)	29	22	12.12	+	1.81	2.40E-04	4.87E-03
positive regulation of alcohol biosynthetic process (GO:1902932)	29	22	12.12	+	1.81	2.40E-04	4.86E-03
regulation of lipid catabolic process (GO:0050994)	62	47	25.92	+	1.81	7.86E-08	4.43E-06
glycoprotein catabolic process (GO:0006516)	37	28	15.47	+	1.81	3.61E-05	9.91E-04
regulation of megakaryocyte differentiation (GO:0045652)	24	18	10.03	+	1.79	1.37E-03	2.04E-02
trabecula formation (GO:0060343)	24	18	10.03	+	1.79	1.37E-03	2.04E-02
regulation of insulin-like growth factor receptor signaling pathway (GO:0043567)	24	18	10.03	+	1.79	1.37E-03	2.03E-02
chondroitin sulfate proteoglycan biosynthetic process (GO:0050650)	24	18	10.03	+	1.79	1.37E-03	2.03E-02
entrainment of circadian clock by photoperiod (GO:0043153)	24	18	10.03	+	1.79	1.37E-03	2.03E-02
cell-substrate junction assembly (GO:0007044)	40	30	16.72	+	1.79	3.18E-05	8.91E-04
focal adhesion assembly (GO:0048041)	28	21	11.71	+	1.79	4.33E-04	7.83E-03
skeletal muscle fiber development (GO:0048741)	32	24	13.38	+	1.79	2.05E-04	4.32E-03
sulfur compound catabolic process (GO:0044273)	47	35	19.65	+	1.78	8.59E-06	2.85E-04
nephron morphogenesis (GO:0072028)	70	52	29.27	+	1.78	6.11E-08	3.52E-06
metanephric nephron development (GO:0072210)	31	23	12.96	+	1.77	3.57E-04	6.79E-03
protein insertion into ER membrane (GO:0045048)	31	23	12.96	+	1.77	3.57E-04	6.78E-03
maintenance of synapse structure (GO:0099558)	31	23	12.96	+	1.77	3.57E-04	6.77E-03
postsynaptic density organization (GO:0097106)	27	20	11.29	+	1.77	1.26E-03	1.89E-02
response to acidic pH (GO:0010447)	27	20	11.29	+	1.77	1.26E-03	1.89E-02
branching involved in mammary gland duct morphogenesis (GO:0060444)	23	17	9.62	+	1.77	2.41E-03	3.14E-02
response to tumor cell (GO:0002347)	23	17	9.62	+	1.77	2.41E-03	3.13E-02
release of cytochrome c from mitochondria (GO:0001836)	23	17	9.62	+	1.77	2.41E-03	3.13E-02
postsynapse assembly (GO:0099068)	23	17	9.62	+	1.77	2.41E-03	3.13E-02
erythrocyte maturation (GO:0043249)	23	17	9.62	+	1.77	2.41E-03	3.12E-02
ventricular cardiac muscle cell action potential (GO:0086005)	23	17	9.62	+	1.77	2.41E-03	3.12E-02
heparan sulfate proteoglycan metabolic process (GO:0030201)	42	31	17.56	+	1.77	3.05E-05	8.60E-04
regulation of macrophage cytokine production (GO:0010935)	38	28	15.89	+	1.76	9.42E-05	2.26E-03
cell differentiation in spinal cord (GO:0021515)	53	39	22.16	+	1.76	3.95E-06	1.42E-04
nephron epithelium morphogenesis (GO:0072088)	68	50	28.43	+	1.76	1.72E-07	8.82E-06
hyperosmotic response (GO:0006972)	26	19	10.87	+	1.75	2.12E-03	2.85E-02
apoptotic cell clearance (GO:0043277)	37	27	15.47	+	1.75	1.62E-04	3.53E-03
nitric oxide biosynthetic process (GO:0006809)	22	16	9.2	+	1.74	4.21E-03	4.85E-02
positive regulation of cholesterol metabolic process (GO:0090205)	22	16	9.2	+	1.74	4.21E-03	4.85E-02
glycolytic process through glucose-6-phosphate (GO:0061620)	22	16	9.2	+	1.74	4.21E-03	4.84E-02
glycolytic process through fructose-6-phosphate (GO:0061615)	22	16	9.2	+	1.74	4.21E-03	4.84E-02
middle ear morphogenesis (GO:0042474)	22	16	9.2	+	1.74	4.21E-03	4.84E-02
sex determination (GO:0007530)	22	16	9.2	+	1.74	4.21E-03	4.83E-02
nephron tubule morphogenesis (GO:0072078)	66	48	27.59	+	1.74	4.88E-07	2.27E-05
response to ATP (GO:0033198)	33	24	13.8	+	1.74	5.43E-04	9.50E-03
positive regulation of cartilage development (GO:0061036)	33	24	13.8	+	1.74	5.43E-04	9.48E-03
negative regulation of osteoblast differentiation (GO:0045668)	51	37	21.32	+	1.74	1.14E-05	3.64E-04
photoperiodism (GO:0009648)	29	21	12.12	+	1.73	1.07E-03	1.66E-02
membrane repolarization (GO:0086009)	29	21	12.12	+	1.73	1.07E-03	1.66E-02
nephron tubule development (GO:0072080)	83	60	34.7	+	1.73	3.26E-08	1.97E-06
regulation of mitochondrial outer membrane permeabilization involved in apoptotic signaling pathway (GO:1901028)	25	18	10.45	+	1.72	3.54E-03	4.21E-02
excitatory synapse assembly (GO:1904861)	25	18	10.45	+	1.72	3.54E-03	4.20E-02
aortic valve morphogenesis (GO:0003180)	39	28	16.3	+	1.72	2.35E-04	4.78E-03
potassium ion import across plasma membrane (GO:1990573)	46	33	19.23	+	1.72	6.19E-05	1.59E-03
positive regulation of glial cell differentiation (GO:0045687)	42	30	17.56	+	1.71	1.23E-04	2.77E-03
positive regulation of animal organ morphogenesis (GO:0110110)	35	25	14.63	+	1.71	4.71E-04	8.40E-03
startle response (GO:0001964)	28	20	11.71	+	1.71	1.83E-03	2.54E-02
lymph vessel development (GO:0001945)	28	20	11.71	+	1.71	1.83E-03	2.54E-02
mesonephric tubule morphogenesis (GO:0072171)	56	40	23.41	+	1.71	8.69E-06	2.87E-04
response to gonadotropin (GO:0034698)	28	20	11.71	+	1.71	1.83E-03	2.53E-02
mammary gland epithelium development (GO:0061180)	63	45	26.34	+	1.71	2.33E-06	8.87E-05
plasma lipoprotein particle clearance (GO:0034381)	28	20	11.71	+	1.71	1.83E-03	2.53E-02
branching involved in ureteric bud morphogenesis (GO:0001658)	45	32	18.81	+	1.7	1.02E-04	2.39E-03
dopaminergic neuron differentiation (GO:0071542)	38	27	15.89	+	1.7	3.88E-04	7.27E-03
positive regulation of morphogenesis of an epithelium (GO:1905332)	38	27	15.89	+	1.7	3.88E-04	7.26E-03
neurotransmitter uptake (GO:0001504)	31	22	12.96	+	1.7	1.50E-03	2.17E-02
negative regulation of lipid transport (GO:0032369)	31	22	12.96	+	1.7	1.50E-03	2.17E-02
ionotropic glutamate receptor signaling pathway (GO:0035235)	31	22	12.96	+	1.7	1.50E-03	2.17E-02
megakaryocyte differentiation (GO:0030219)	31	22	12.96	+	1.7	1.50E-03	2.17E-02
ureteric bud morphogenesis (GO:0060675)	55	39	22.99	+	1.7	1.46E-05	4.52E-04
glycolytic process (GO:0006096)	48	34	20.07	+	1.69	5.49E-05	1.43E-03
regulation of protein localization to cell surface (GO:2000008)	41	29	17.14	+	1.69	2.08E-04	4.36E-03
ADP metabolic process (GO:0046031)	58	41	24.25	+	1.69	1.18E-05	3.76E-04
ADP catabolic process (GO:0046032)	51	36	21.32	+	1.69	4.43E-05	1.18E-03
negative regulation of cytokine production involved in immune response (GO:0002719)	34	24	14.21	+	1.69	7.97E-04	1.32E-02
regulation of neuronal synaptic plasticity (GO:0048168)	61	43	25.5	+	1.69	6.55E-06	2.24E-04
regulation of oligodendrocyte differentiation (GO:0048713)	44	31	18.4	+	1.69	1.67E-04	3.63E-03
renal tubule morphogenesis (GO:0061333)	71	50	29.68	+	1.68	1.40E-06	5.81E-05
synaptic transmission, cholinergic (GO:0007271)	27	19	11.29	+	1.68	3.11E-03	3.78E-02
positive regulation of lipid catabolic process (GO:0050996)	27	19	11.29	+	1.68	3.11E-03	3.77E-02
purine ribonucleoside diphosphate catabolic process (GO:0009181)	54	38	22.58	+	1.68	2.45E-05	7.11E-04
purine nucleoside diphosphate catabolic process (GO:0009137)	54	38	22.58	+	1.68	2.45E-05	7.09E-04
programmed necrotic cell death (GO:0097300)	27	19	11.29	+	1.68	3.11E-03	3.77E-02
axis elongation (GO:0003401)	27	19	11.29	+	1.68	3.11E-03	3.77E-02
embryonic placenta morphogenesis (GO:0060669)	27	19	11.29	+	1.68	3.11E-03	3.76E-02
negative regulation of miRNA transcription (GO:1902894)	27	19	11.29	+	1.68	3.11E-03	3.76E-02
myotube cell development (GO:0014904)	37	26	15.47	+	1.68	6.38E-04	1.09E-02
phototransduction (GO:0007602)	47	33	19.65	+	1.68	1.46E-04	3.23E-03
spinal cord development (GO:0021510)	104	73	43.48	+	1.68	5.61E-09	3.87E-07
purine ribonucleoside diphosphate metabolic process (GO:0009179)	70	49	29.27	+	1.67	2.30E-06	8.83E-05
purine nucleoside diphosphate metabolic process (GO:0009135)	70	49	29.27	+	1.67	2.30E-06	8.80E-05
endochondral ossification (GO:0001958)	30	21	12.54	+	1.67	2.47E-03	3.17E-02
chondroitin sulfate proteoglycan metabolic process (GO:0050654)	30	21	12.54	+	1.67	2.47E-03	3.17E-02
replacement ossification (GO:0036075)	30	21	12.54	+	1.67	2.47E-03	3.17E-02
monoamine transport (GO:0015844)	30	21	12.54	+	1.67	2.47E-03	3.16E-02
negative regulation of gliogenesis (GO:0014014)	43	30	17.98	+	1.67	2.74E-04	5.42E-03
positive regulation of excitatory postsynaptic potential (GO:2000463)	33	23	13.8	+	1.67	2.12E-03	2.86E-02
placenta blood vessel development (GO:0060674)	33	23	13.8	+	1.67	2.12E-03	2.86E-02
renal tubule development (GO:0061326)	89	62	37.21	+	1.67	1.23E-07	6.58E-06
trabecula morphogenesis (GO:0061383)	46	32	19.23	+	1.66	2.33E-04	4.76E-03
positive regulation of blood pressure (GO:0045777)	36	25	15.05	+	1.66	1.05E-03	1.63E-02
potassium ion homeostasis (GO:0055075)	36	25	15.05	+	1.66	1.05E-03	1.63E-02
urogenital system development (GO:0001655)	65	45	27.17	+	1.66	1.14E-05	3.64E-04
pyridine nucleotide catabolic process (GO:0019364)	52	36	21.74	+	1.66	9.89E-05	2.34E-03
potassium ion transmembrane transport (GO:0071805)	168	116	70.24	+	1.65	1.32E-12	1.50E-10
negative regulation of miRNA metabolic process (GO:2000629)	29	20	12.12	+	1.65	4.05E-03	4.70E-02
dendritic spine development (GO:0060996)	29	20	12.12	+	1.65	4.05E-03	4.70E-02
embryonic hindlimb morphogenesis (GO:0035116)	29	20	12.12	+	1.65	4.05E-03	4.70E-02
negative regulation of nucleotide metabolic process (GO:0045980)	29	20	12.12	+	1.65	4.05E-03	4.69E-02
aortic valve development (GO:0003176)	45	31	18.81	+	1.65	3.71E-04	7.00E-03
oligodendrocyte development (GO:0014003)	48	33	20.07	+	1.64	1.93E-04	4.12E-03
aminoglycan biosynthetic process (GO:0006023)	48	33	20.07	+	1.64	1.93E-04	4.11E-03
myotube differentiation (GO:0014902)	80	55	33.45	+	1.64	1.84E-06	7.34E-05
dendritic spine organization (GO:0097061)	32	22	13.38	+	1.64	3.38E-03	4.03E-02
embryonic digestive tract development (GO:0048566)	35	24	14.63	+	1.64	1.71E-03	2.40E-02
positive regulation of sodium ion transport (GO:0010765)	35	24	14.63	+	1.64	1.71E-03	2.40E-02
negative regulation of fat cell differentiation (GO:0045599)	54	37	22.58	+	1.64	8.41E-05	2.05E-03
cell-cell fusion (GO:0140253)	38	26	15.89	+	1.64	1.40E-03	2.06E-02
syncytium formation by plasma membrane fusion (GO:0000768)	38	26	15.89	+	1.64	1.40E-03	2.06E-02
positive regulation of potassium ion transport (GO:0043268)	38	26	15.89	+	1.64	1.40E-03	2.06E-02
sensory perception of pain (GO:0019233)	66	45	27.59	+	1.63	2.45E-05	7.10E-04
ventral spinal cord development (GO:0021517)	47	32	19.65	+	1.63	3.14E-04	6.09E-03
negative regulation of blood pressure (GO:0045776)	50	34	20.9	+	1.63	2.50E-04	5.00E-03
execution phase of apoptosis (GO:0097194)	50	34	20.9	+	1.63	2.50E-04	5.00E-03
vitamin metabolic process (GO:0006766)	106	72	44.32	+	1.62	8.60E-08	4.77E-06
collagen fibril organization (GO:0030199)	65	44	27.17	+	1.62	3.82E-05	1.04E-03
regulation of fibroblast growth factor receptor signaling pathway (GO:0040036)	34	23	14.21	+	1.62	2.76E-03	3.47E-02
aldehyde metabolic process (GO:0006081)	68	46	28.43	+	1.62	2.00E-05	5.95E-04
response to mineralocorticoid (GO:0051385)	37	25	15.47	+	1.62	2.21E-03	2.96E-02
long-term memory (GO:0007616)	37	25	15.47	+	1.62	2.21E-03	2.96E-02
regulation of bone resorption (GO:0045124)	40	27	16.72	+	1.61	1.18E-03	1.80E-02
glycosaminoglycan biosynthetic process (GO:0006024)	40	27	16.72	+	1.61	1.18E-03	1.80E-02
regulation of cholesterol metabolic process (GO:0090181)	46	31	19.23	+	1.61	5.06E-04	8.90E-03
semi-lunar valve development (GO:1905314)	49	33	20.49	+	1.61	3.95E-04	7.30E-03
response to nicotine (GO:0035094)	49	33	20.49	+	1.61	3.95E-04	7.29E-03
regulation of alcohol biosynthetic process (GO:1902930)	49	33	20.49	+	1.61	3.95E-04	7.28E-03
cell junction maintenance (GO:0034331)	52	35	21.74	+	1.61	3.29E-04	6.31E-03
pyridine-containing compound catabolic process (GO:0072526)	55	37	22.99	+	1.61	1.69E-04	3.66E-03
potassium ion transport (GO:0006813)	186	125	77.76	+	1.61	3.72E-12	4.15E-10
collagen metabolic process (GO:0032963)	67	45	28.01	+	1.61	3.18E-05	8.91E-04
regulation of carbohydrate catabolic process (GO:0043470)	67	45	28.01	+	1.61	3.18E-05	8.90E-04
hippocampus development (GO:0021766)	94	63	39.3	+	1.6	9.14E-07	3.94E-05
hexose catabolic process (GO:0019320)	51	34	21.32	+	1.59	5.07E-04	8.92E-03
endocrine pancreas development (GO:0031018)	39	26	16.3	+	1.59	1.89E-03	2.59E-02
heart valve morphogenesis (GO:0003179)	63	42	26.34	+	1.59	9.19E-05	2.22E-03
negative regulation of leukocyte apoptotic process (GO:2000107)	57	38	23.83	+	1.59	2.15E-04	4.50E-03
ribonucleoside diphosphate catabolic process (GO:0009191)	57	38	23.83	+	1.59	2.15E-04	4.50E-03
regulation of cartilage development (GO:0061035)	74	49	30.94	+	1.58	2.67E-05	7.65E-04
response to ischemia (GO:0002931)	62	41	25.92	+	1.58	1.42E-04	3.17E-03
neuromuscular process controlling balance (GO:0050885)	59	39	24.67	+	1.58	1.82E-04	3.89E-03
nucleoside diphosphate catabolic process (GO:0009134)	59	39	24.67	+	1.58	1.82E-04	3.89E-03
mesenchyme morphogenesis (GO:0072132)	56	37	23.41	+	1.58	3.32E-04	6.36E-03
positive regulation of miRNA transcription (GO:1902895)	56	37	23.41	+	1.58	3.32E-04	6.36E-03
proteoglycan metabolic process (GO:0006029)	106	70	44.32	+	1.58	5.26E-07	2.43E-05
digestive tract morphogenesis (GO:0048546)	53	35	22.16	+	1.58	4.20E-04	7.63E-03
regulation of membrane depolarization (GO:0003254)	50	33	20.9	+	1.58	7.81E-04	1.30E-02
regulation of bone remodeling (GO:0046850)	47	31	19.65	+	1.58	9.76E-04	1.54E-02
negative chemotaxis (GO:0050919)	44	29	18.4	+	1.58	1.85E-03	2.56E-02
kidney morphogenesis (GO:0060993)	88	58	36.79	+	1.58	6.22E-06	2.15E-04
regulation of sprouting angiogenesis (GO:1903670)	44	29	18.4	+	1.58	1.85E-03	2.56E-02
metanephros development (GO:0001656)	85	56	35.54	+	1.58	1.19E-05	3.78E-04
limbic system development (GO:0021761)	126	83	52.68	+	1.58	5.46E-08	3.20E-06
positive regulation of G protein-coupled receptor signaling pathway (GO:0045745)	41	27	17.14	+	1.58	2.29E-03	3.02E-02
syncytium formation (GO:0006949)	41	27	17.14	+	1.58	2.29E-03	3.02E-02
negative regulation of hormone secretion (GO:0046888)	70	46	29.27	+	1.57	7.67E-05	1.91E-03
glial cell development (GO:0021782)	128	84	53.51	+	1.57	6.63E-08	3.79E-06
cellular response to cAMP (GO:0071320)	58	38	24.25	+	1.57	4.21E-04	7.64E-03
ribonucleoside diphosphate metabolic process (GO:0009185)	81	53	33.86	+	1.57	2.19E-05	6.40E-04
regulation of miRNA transcription (GO:1902893)	75	49	31.36	+	1.56	5.04E-05	1.31E-03
bone morphogenesis (GO:0060349)	98	64	40.97	+	1.56	2.85E-06	1.07E-04
ligand-gated ion channel signaling pathway (GO:1990806)	46	30	19.23	+	1.56	1.52E-03	2.19E-02
phospholipase C-activating G protein-coupled receptor signaling pathway (GO:0007200)	138	90	57.69	+	1.56	3.03E-08	1.84E-06
skeletal system morphogenesis (GO:0048705)	227	148	94.9	+	1.56	1.26E-12	1.44E-10
negative regulation of tumor necrosis factor production (GO:0032720)	66	43	27.59	+	1.56	1.47E-04	3.24E-03
endocrine system development (GO:0035270)	129	84	53.93	+	1.56	1.24E-07	6.59E-06
regulation of muscle tissue development (GO:1901861)	43	28	17.98	+	1.56	2.83E-03	3.54E-02
regulation of triglyceride metabolic process (GO:0090207)	43	28	17.98	+	1.56	2.83E-03	3.53E-02
nucleoside diphosphate metabolic process (GO:0009132)	86	56	35.95	+	1.56	1.47E-05	4.51E-04
regulation of heart rate by cardiac conduction (GO:0086091)	43	28	17.98	+	1.56	2.83E-03	3.53E-02
negative regulation of ossification (GO:0030279)	43	28	17.98	+	1.56	2.83E-03	3.53E-02
morphogenesis of a branching epithelium (GO:0061138)	172	112	71.91	+	1.56	7.39E-10	5.98E-08
skeletal muscle cell differentiation (GO:0035914)	63	41	26.34	+	1.56	2.71E-04	5.36E-03
exploration behavior (GO:0035640)	40	26	16.72	+	1.55	3.57E-03	4.22E-02
embryonic skeletal system morphogenesis (GO:0048704)	94	61	39.3	+	1.55	7.73E-06	2.60E-04
regulation of glial cell differentiation (GO:0045685)	74	48	30.94	+	1.55	7.67E-05	1.91E-03
mesonephros development (GO:0001823)	91	59	38.04	+	1.55	1.47E-05	4.52E-04
arachidonate metabolic process (GO:0019369)	54	35	22.58	+	1.55	7.83E-04	1.30E-02
regulation of chondrocyte differentiation (GO:0032330)	54	35	22.58	+	1.55	7.83E-04	1.30E-02
canonical Wnt signaling pathway (GO:0060070)	105	68	43.9	+	1.55	2.28E-06	8.79E-05
regulation of morphogenesis of an epithelium (GO:1905330)	68	44	28.43	+	1.55	1.77E-04	3.80E-03
segmentation (GO:0035282)	99	64	41.39	+	1.55	5.15E-06	1.81E-04
positive regulation of epithelial cell differentiation (GO:0030858)	65	42	27.17	+	1.55	2.26E-04	4.64E-03
prostate gland development (GO:0030850)	48	31	20.07	+	1.54	1.83E-03	2.54E-02
calcium ion transmembrane import into cytosol (GO:0097553)	96	62	40.14	+	1.54	9.45E-06	3.06E-04
negative regulation of phosphatidylinositol 3-kinase/protein kinase B signal transduction (GO:0051898)	62	40	25.92	+	1.54	4.09E-04	7.48E-03
negative regulation of insulin receptor signaling pathway (GO:0046627)	45	29	18.81	+	1.54	2.36E-03	3.09E-02
mesoderm morphogenesis (GO:0048332)	73	47	30.52	+	1.54	1.16E-04	2.66E-03
mesonephric tubule development (GO:0072164)	87	56	36.37	+	1.54	2.66E-05	7.66E-04
mesonephric epithelium development (GO:0072163)	87	56	36.37	+	1.54	2.66E-05	7.64E-04
cell fate determination (GO:0001709)	42	27	17.56	+	1.54	4.30E-03	4.93E-02
endoderm formation (GO:0001706)	56	36	23.41	+	1.54	9.51E-04	1.51E-02
regulation of purine nucleotide catabolic process (GO:0033121)	56	36	23.41	+	1.54	9.51E-04	1.51E-02
regulation of glycolytic process (GO:0006110)	56	36	23.41	+	1.54	9.51E-04	1.51E-02
regulation of nucleotide catabolic process (GO:0030811)	56	36	23.41	+	1.54	9.51E-04	1.50E-02
morphogenesis of a branching structure (GO:0001763)	182	117	76.09	+	1.54	1.32E-09	1.02E-07
regulation of SMAD protein signal transduction (GO:0060390)	67	43	28.01	+	1.54	2.67E-04	5.30E-03
postsynaptic signal transduction (GO:0098926)	53	34	22.16	+	1.53	1.19E-03	1.81E-02
animal organ regeneration (GO:0031100)	53	34	22.16	+	1.53	1.19E-03	1.81E-02
proteoglycan biosynthetic process (GO:0030166)	78	50	32.61	+	1.53	7.76E-05	1.92E-03
branching morphogenesis of an epithelial tube (GO:0048754)	142	91	59.37	+	1.53	1.20E-07	6.40E-06
neuron fate commitment (GO:0048663)	75	48	31.36	+	1.53	1.39E-04	3.11E-03
non-canonical Wnt signaling pathway (GO:0035567)	50	32	20.9	+	1.53	2.23E-03	2.97E-02
acidic amino acid transport (GO:0015800)	50	32	20.9	+	1.53	2.23E-03	2.97E-02
carbohydrate catabolic process (GO:0016052)	125	80	52.26	+	1.53	6.29E-07	2.83E-05
ureteric bud development (GO:0001657)	86	55	35.95	+	1.53	4.00E-05	1.07E-03
regulation of vascular associated smooth muscle cell proliferation (GO:1904705)	61	39	25.5	+	1.53	6.14E-04	1.05E-02
response to retinoic acid (GO:0032526)	108	69	45.15	+	1.53	4.88E-06	1.72E-04
regulation of acute inflammatory response (GO:0002673)	47	30	19.65	+	1.53	2.77E-03	3.48E-02
acetylcholine receptor signaling pathway (GO:0095500)	47	30	19.65	+	1.53	2.77E-03	3.48E-02
neuron maturation (GO:0042551)	47	30	19.65	+	1.53	2.77E-03	3.47E-02
glutathione metabolic process (GO:0006749)	58	37	24.25	+	1.53	7.89E-04	1.31E-02
cellular response to retinoic acid (GO:0071300)	69	44	28.85	+	1.53	3.21E-04	6.21E-03
cellular component maintenance (GO:0043954)	69	44	28.85	+	1.53	3.21E-04	6.20E-03
response to purine-containing compound (GO:0014074)	149	95	62.29	+	1.53	9.52E-08	5.22E-06
regulation of gliogenesis (GO:0014013)	102	65	42.64	+	1.52	1.11E-05	3.56E-04
monosaccharide catabolic process (GO:0046365)	55	35	22.99	+	1.52	1.42E-03	2.09E-02
heart valve development (GO:0003170)	77	49	32.19	+	1.52	1.70E-04	3.68E-03
regulation of sodium ion transport (GO:0002028)	74	47	30.94	+	1.52	2.08E-04	4.36E-03
regulation of nitric oxide metabolic process (GO:0080164)	63	40	26.34	+	1.52	7.42E-04	1.24E-02
endothelial cell development (GO:0001885)	52	33	21.74	+	1.52	1.81E-03	2.52E-02
adenylate cyclase-inhibiting G protein-coupled receptor signaling pathway (GO:0007193)	82	52	34.28	+	1.52	1.09E-04	2.52E-03
mesoderm formation (GO:0001707)	71	45	29.68	+	1.52	2.66E-04	5.28E-03
nephron epithelium development (GO:0072009)	109	69	45.57	+	1.51	8.70E-06	2.86E-04
anterior/posterior pattern specification (GO:0009952)	218	138	91.14	+	1.51	1.79E-10	1.55E-08
somite development (GO:0061053)	79	50	33.03	+	1.51	1.36E-04	3.04E-03
detection of light stimulus (GO:0009583)	68	43	28.43	+	1.51	4.75E-04	8.46E-03
negative regulation of tumor necrosis factor superfamily cytokine production (GO:1903556)	68	43	28.43	+	1.51	4.75E-04	8.45E-03
release of sequestered calcium ion into cytosol (GO:0051209)	57	36	23.83	+	1.51	1.72E-03	2.41E-02
embryonic organ morphogenesis (GO:0048562)	304	192	127.1	+	1.51	6.61E-14	9.50E-12
response to ketone (GO:1901654)	222	140	92.81	+	1.51	1.73E-10	1.51E-08
negative regulation of cellular response to insulin stimulus (GO:1900077)	46	29	19.23	+	1.51	4.19E-03	4.83E-02
exocrine system development (GO:0035272)	46	29	19.23	+	1.51	4.19E-03	4.83E-02
ear morphogenesis (GO:0042471)	135	85	56.44	+	1.51	1.03E-06	4.39E-05
positive regulation of miRNA metabolic process (GO:2000630)	62	39	25.92	+	1.5	1.09E-03	1.69E-02
somitogenesis (GO:0001756)	62	39	25.92	+	1.5	1.09E-03	1.69E-02
nephron development (GO:0072006)	140	88	58.53	+	1.5	6.65E-07	2.94E-05
negative regulation of canonical Wnt signaling pathway (GO:0090090)	140	88	58.53	+	1.5	6.65E-07	2.93E-05
response to estradiol (GO:0032355)	113	71	47.24	+	1.5	8.21E-06	2.75E-04
response to organophosphorus (GO:0046683)	129	81	53.93	+	1.5	1.61E-06	6.56E-05
amino acid transmembrane transport (GO:0003333)	102	64	42.64	+	1.5	2.86E-05	8.18E-04
endochondral bone morphogenesis (GO:0060350)	59	37	24.67	+	1.5	1.37E-03	2.03E-02
regulation of nitric oxide biosynthetic process (GO:0045428)	59	37	24.67	+	1.5	1.37E-03	2.03E-02
negative regulation of endocytosis (GO:0045806)	67	42	28.01	+	1.5	7.01E-04	1.19E-02
negative regulation of Wnt signaling pathway (GO:0030178)	174	109	72.75	+	1.5	4.24E-08	2.52E-06
formation of primary germ layer (GO:0001704)	123	77	51.42	+	1.5	3.56E-06	1.29E-04
digestive tract development (GO:0048565)	139	87	58.11	+	1.5	9.66E-07	4.13E-05
hexose metabolic process (GO:0019318)	168	105	70.24	+	1.49	6.53E-08	3.75E-06
embryonic skeletal system development (GO:0048706)	136	85	56.86	+	1.49	1.22E-06	5.13E-05
odontogenesis (GO:0042476)	120	75	50.17	+	1.49	6.30E-06	2.17E-04
regulation of osteoblast differentiation (GO:0045667)	133	83	55.6	+	1.49	2.16E-06	8.47E-05
response to osmotic stress (GO:0006970)	77	48	32.19	+	1.49	3.00E-04	5.85E-03
embryonic digit morphogenesis (GO:0042733)	61	38	25.5	+	1.49	1.60E-03	2.30E-02
bone mineralization (GO:0030282)	61	38	25.5	+	1.49	1.60E-03	2.29E-02
regulation of fat cell differentiation (GO:0045598)	135	84	56.44	+	1.49	1.79E-06	7.17E-05
purine ribonucleotide catabolic process (GO:0009154)	82	51	34.28	+	1.49	2.77E-04	5.45E-03
cellular response to ketone (GO:1901655)	111	69	46.41	+	1.49	1.75E-05	5.30E-04
regulation of epithelial to mesenchymal transition (GO:0010717)	103	64	43.06	+	1.49	3.41E-05	9.43E-04
regulation of vasoconstriction (GO:0019229)	66	41	27.59	+	1.49	1.03E-03	1.62E-02
positive regulation of gliogenesis (GO:0014015)	66	41	27.59	+	1.49	1.03E-03	1.61E-02
negative regulation of sequestering of calcium ion (GO:0051283)	58	36	24.25	+	1.48	2.04E-03	2.76E-02
peripheral nervous system development (GO:0007422)	87	54	36.37	+	1.48	1.78E-04	3.81E-03
gland morphogenesis (GO:0022612)	108	67	45.15	+	1.48	3.16E-05	8.89E-04
aminoglycan metabolic process (GO:0006022)	92	57	38.46	+	1.48	1.15E-04	2.64E-03
postsynapse organization (GO:0099173)	113	70	47.24	+	1.48	2.03E-05	6.01E-04
regulation of ossification (GO:0030278)	126	78	52.68	+	1.48	6.92E-06	2.35E-04
regulation of animal organ morphogenesis (GO:2000027)	84	52	35.12	+	1.48	2.24E-04	4.62E-03
regulation of striated muscle cell differentiation (GO:0051153)	84	52	35.12	+	1.48	2.24E-04	4.62E-03
sodium ion transmembrane transport (GO:0035725)	152	94	63.55	+	1.48	8.10E-07	3.53E-05
response to axon injury (GO:0048678)	55	34	22.99	+	1.48	3.66E-03	4.30E-02
establishment or maintenance of apical/basal cell polarity (GO:0035088)	55	34	22.99	+	1.48	3.66E-03	4.30E-02
establishment or maintenance of bipolar cell polarity (GO:0061245)	55	34	22.99	+	1.48	3.66E-03	4.29E-02
platelet activation (GO:0030168)	102	63	42.64	+	1.48	7.06E-05	1.78E-03
positive regulation of insulin secretion (GO:0032024)	94	58	39.3	+	1.48	1.34E-04	3.00E-03
cardiac chamber morphogenesis (GO:0003206)	133	82	55.6	+	1.47	5.24E-06	1.83E-04
amino acid transport (GO:0006865)	138	85	57.69	+	1.47	3.39E-06	1.24E-04
positive regulation of protein localization to plasma membrane (GO:1903078)	65	40	27.17	+	1.47	1.51E-03	2.18E-02
regulation of amine transport (GO:0051952)	78	48	32.61	+	1.47	5.00E-04	8.84E-03
tissue remodeling (GO:0048771)	117	72	48.91	+	1.47	1.91E-05	5.71E-04
embryonic placenta development (GO:0001892)	91	56	38.04	+	1.47	1.67E-04	3.63E-03
vascular process in circulatory system (GO:0003018)	275	169	114.97	+	1.47	5.91E-11	5.47E-09
modified amino acid metabolic process (GO:0006575)	179	110	74.84	+	1.47	1.60E-07	8.27E-06
membrane depolarization (GO:0051899)	57	35	23.83	+	1.47	3.00E-03	3.67E-02
regulation of cytosolic calcium ion concentration (GO:0051480)	57	35	23.83	+	1.47	3.00E-03	3.67E-02
vitamin transport (GO:0051180)	57	35	23.83	+	1.47	3.00E-03	3.66E-02
regulation of nucleotide metabolic process (GO:0006140)	88	54	36.79	+	1.47	2.99E-04	5.84E-03
embryonic organ development (GO:0048568)	468	287	195.66	+	1.47	1.27E-17	2.65E-15
actin filament bundle assembly (GO:0051017)	62	38	25.92	+	1.47	2.71E-03	3.42E-02
monosaccharide metabolic process (GO:0005996)	191	117	79.85	+	1.47	7.76E-08	4.41E-06
icosanoid metabolic process (GO:0006690)	116	71	48.5	+	1.46	2.76E-05	7.89E-04
L-alpha-amino acid transmembrane transport (GO:1902475)	67	41	28.01	+	1.46	1.73E-03	2.42E-02
endoderm development (GO:0007492)	85	52	35.54	+	1.46	3.71E-04	7.00E-03
cell fate specification (GO:0001708)	90	55	37.63	+	1.46	2.42E-04	4.90E-03
inorganic ion import across plasma membrane (GO:0099587)	108	66	45.15	+	1.46	7.54E-05	1.89E-03
inorganic cation import across plasma membrane (GO:0098659)	108	66	45.15	+	1.46	7.54E-05	1.88E-03
negative regulation of vasculature development (GO:1901343)	113	69	47.24	+	1.46	4.84E-05	1.28E-03
inner ear morphogenesis (GO:0042472)	113	69	47.24	+	1.46	4.84E-05	1.28E-03
regulation of neural precursor cell proliferation (GO:2000177)	95	58	39.72	+	1.46	2.23E-04	4.61E-03
biological process involved in intraspecies interaction between organisms (GO:0051703)	59	36	24.67	+	1.46	3.39E-03	4.04E-02
social behavior (GO:0035176)	59	36	24.67	+	1.46	3.39E-03	4.04E-02
positive regulation of peptide secretion (GO:0002793)	123	75	51.42	+	1.46	2.05E-05	6.04E-04
lysosome organization (GO:0007040)	105	64	43.9	+	1.46	9.24E-05	2.23E-03
lytic vacuole organization (GO:0080171)	105	64	43.9	+	1.46	9.24E-05	2.23E-03
neuromuscular process (GO:0050905)	169	103	70.65	+	1.46	6.06E-07	2.74E-05
regulation of dendrite morphogenesis (GO:0048814)	64	39	26.76	+	1.46	2.20E-03	2.95E-02
export across plasma membrane (GO:0140115)	64	39	26.76	+	1.46	2.20E-03	2.95E-02
glutamine family amino acid metabolic process (GO:0009064)	64	39	26.76	+	1.46	2.20E-03	2.95E-02
vascular transport (GO:0010232)	87	53	36.37	+	1.46	4.25E-04	7.72E-03
regulation of purine nucleotide metabolic process (GO:1900542)	87	53	36.37	+	1.46	4.25E-04	7.71E-03
transport across blood-brain barrier (GO:0150104)	87	53	36.37	+	1.46	4.25E-04	7.70E-03
protein localization to cell junction (GO:1902414)	92	56	38.46	+	1.46	2.74E-04	5.41E-03
artery morphogenesis (GO:0048844)	69	42	28.85	+	1.46	2.01E-03	2.73E-02
negative regulation of protein secretion (GO:0050709)	69	42	28.85	+	1.46	2.01E-03	2.73E-02
embryonic heart tube morphogenesis (GO:0003143)	69	42	28.85	+	1.46	2.01E-03	2.73E-02
positive regulation of peptide hormone secretion (GO:0090277)	120	73	50.17	+	1.46	3.61E-05	9.91E-04
response to corticosteroid (GO:0031960)	153	93	63.97	+	1.45	2.25E-06	8.78E-05
digestive system development (GO:0055123)	153	93	63.97	+	1.45	2.25E-06	8.75E-05
positive regulation of small molecule metabolic process (GO:0062013)	153	93	63.97	+	1.45	2.25E-06	8.73E-05
chemical synaptic transmission, postsynaptic (GO:0099565)	79	48	33.03	+	1.45	8.21E-04	1.35E-02
response to glucose (GO:0009749)	135	82	56.44	+	1.45	9.96E-06	3.22E-04
neuropeptide signaling pathway (GO:0007218)	112	68	46.82	+	1.45	6.86E-05	1.74E-03
negative regulation of blood vessel morphogenesis (GO:2000181)	112	68	46.82	+	1.45	6.86E-05	1.74E-03
regulation of potassium ion transport (GO:0043266)	89	54	37.21	+	1.45	3.50E-04	6.66E-03
positive regulation of osteoblast differentiation (GO:0045669)	71	43	29.68	+	1.45	1.61E-03	2.30E-02
excitatory postsynaptic potential (GO:0060079)	71	43	29.68	+	1.45	1.61E-03	2.30E-02
regulation of carbohydrate metabolic process (GO:0006109)	180	109	75.25	+	1.45	4.20E-07	1.99E-05
regulation of muscle adaptation (GO:0043502)	81	49	33.86	+	1.45	9.41E-04	1.50E-02
embryonic limb morphogenesis (GO:0030326)	129	78	53.93	+	1.45	2.16E-05	6.33E-04
embryonic appendage morphogenesis (GO:0035113)	129	78	53.93	+	1.45	2.16E-05	6.31E-04
regulation of miRNA metabolic process (GO:2000628)	86	52	35.95	+	1.45	6.04E-04	1.04E-02
purine nucleotide catabolic process (GO:0006195)	91	55	38.04	+	1.45	3.91E-04	7.26E-03
positive regulation of lipid biosynthetic process (GO:0046889)	96	58	40.14	+	1.45	2.56E-04	5.12E-03
regulation of epithelial cell differentiation (GO:0030856)	159	96	66.47	+	1.44	3.29E-06	1.21E-04
regulation of systemic arterial blood pressure (GO:0003073)	111	67	46.41	+	1.44	9.71E-05	2.31E-03
negative regulation of angiogenesis (GO:0016525)	111	67	46.41	+	1.44	9.71E-05	2.31E-03
cellular detoxification (GO:1990748)	116	70	48.5	+	1.44	6.34E-05	1.63E-03
heart looping (GO:0001947)	63	38	26.34	+	1.44	3.18E-03	3.85E-02
regulation of lymphocyte apoptotic process (GO:0070228)	63	38	26.34	+	1.44	3.18E-03	3.85E-02
regulation of blood pressure (GO:0008217)	199	120	83.2	+	1.44	1.51E-07	7.88E-06
positive regulation of fat cell differentiation (GO:0045600)	68	41	28.43	+	1.44	2.84E-03	3.54E-02
regulation of lipid transport (GO:0032368)	136	82	56.86	+	1.44	1.59E-05	4.83E-04
regulation of synaptic transmission, glutamatergic (GO:0051966)	73	44	30.52	+	1.44	1.82E-03	2.53E-02
regulation of ATP metabolic process (GO:1903578)	78	47	32.61	+	1.44	1.17E-03	1.80E-02
regulation of lipid biosynthetic process (GO:0046890)	186	112	77.76	+	1.44	4.39E-07	2.06E-05
polyol metabolic process (GO:0019751)	98	59	40.97	+	1.44	2.87E-04	5.63E-03
regulation of protein localization to plasma membrane (GO:1903076)	118	71	49.33	+	1.44	7.15E-05	1.80E-03
gastrulation (GO:0007369)	173	104	72.33	+	1.44	1.28E-06	5.35E-05
positive regulation of ERK1 and ERK2 cascade (GO:0070374)	193	116	80.69	+	1.44	3.23E-07	1.55E-05
endoplasmic reticulum organization (GO:0007029)	100	60	41.81	+	1.44	3.27E-04	6.28E-03
regulation of membrane permeability (GO:0090559)	70	42	29.27	+	1.44	2.30E-03	3.03E-02
response to cAMP (GO:0051591)	90	54	37.63	+	1.44	5.57E-04	9.69E-03
oligodendrocyte differentiation (GO:0048709)	85	51	35.54	+	1.44	8.55E-04	1.40E-02
astrocyte differentiation (GO:0048708)	70	42	29.27	+	1.44	2.30E-03	3.03E-02
response to hexose (GO:0009746)	140	84	58.53	+	1.44	1.48E-05	4.53E-04
proteinogenic amino acid catabolic process (GO:0170040)	75	45	31.36	+	1.44	2.08E-03	2.81E-02
regeneration (GO:0031099)	150	90	62.71	+	1.44	8.64E-06	2.86E-04
odontogenesis of dentin-containing tooth (GO:0042475)	80	48	33.45	+	1.44	1.33E-03	1.99E-02
actin filament bundle organization (GO:0061572)	65	39	27.17	+	1.44	3.55E-03	4.21E-02
regulation of insulin secretion involved in cellular response to glucose stimulus (GO:0061178)	65	39	27.17	+	1.44	3.55E-03	4.20E-02
cell fate commitment (GO:0045165)	262	157	109.54	+	1.43	3.24E-09	2.32E-07
regulation of generation of precursor metabolites and energy (GO:0043467)	137	82	57.28	+	1.43	2.52E-05	7.27E-04
response to glucocorticoid (GO:0051384)	132	79	55.19	+	1.43	3.89E-05	1.05E-03
regulation of receptor-mediated endocytosis (GO:0048259)	122	73	51.01	+	1.43	6.57E-05	1.68E-03
carbohydrate homeostasis (GO:0033500)	209	125	87.38	+	1.43	1.99E-07	1.01E-05
adenylate cyclase-modulating G protein-coupled receptor signaling pathway (GO:0007188)	256	153	107.03	+	1.43	6.87E-09	4.64E-07
import across plasma membrane (GO:0098739)	169	101	70.65	+	1.43	3.06E-06	1.13E-04
glycosaminoglycan metabolic process (GO:0030203)	77	46	32.19	+	1.43	1.67E-03	2.36E-02
morphogenesis of embryonic epithelium (GO:0016331)	149	89	62.29	+	1.43	1.21E-05	3.81E-04
regulation of tissue remodeling (GO:0034103)	72	43	30.1	+	1.43	2.57E-03	3.27E-02
regulation of insulin receptor signaling pathway (GO:0046626)	72	43	30.1	+	1.43	2.57E-03	3.26E-02
positive regulation of muscle cell differentiation (GO:0051149)	67	40	28.01	+	1.43	4.00E-03	4.65E-02
positive regulation of lipid metabolic process (GO:0045834)	134	80	56.02	+	1.43	3.16E-05	8.89E-04
adenylate cyclase-activating G protein-coupled receptor signaling pathway (GO:0007189)	171	102	71.49	+	1.43	3.48E-06	1.27E-04
glucose homeostasis (GO:0042593)	208	124	86.96	+	1.43	2.76E-07	1.36E-05
embryonic morphogenesis (GO:0048598)	608	362	254.19	+	1.42	5.69E-19	1.32E-16
positive regulation of vasculature development (GO:1904018)	168	100	70.24	+	1.42	4.25E-06	1.52E-04
response to vitamin (GO:0033273)	79	47	33.03	+	1.42	1.86E-03	2.57E-02
cellular response to calcium ion (GO:0071277)	79	47	33.03	+	1.42	1.86E-03	2.57E-02
cellular response to alcohol (GO:0097306)	106	63	44.32	+	1.42	3.33E-04	6.37E-03
negative regulation of neurogenesis (GO:0050768)	138	82	57.69	+	1.42	3.96E-05	1.07E-03
bone development (GO:0060348)	197	117	82.36	+	1.42	6.52E-07	2.91E-05
animal organ morphogenesis (GO:0009887)	986	585	412.22	+	1.42	9.59E-30	5.92E-27
endothelial cell differentiation (GO:0045446)	86	51	35.95	+	1.42	1.35E-03	2.02E-02
positive regulation of lipid transport (GO:0032370)	86	51	35.95	+	1.42	1.35E-03	2.02E-02
reactive oxygen species metabolic process (GO:0072593)	113	67	47.24	+	1.42	2.44E-04	4.91E-03
positive regulation of proteasomal ubiquitin-dependent protein catabolic process (GO:0032436)	81	48	33.86	+	1.42	2.11E-03	2.84E-02
response to alcohol (GO:0097305)	265	157	110.79	+	1.42	1.21E-08	8.04E-07
regulation of tube size (GO:0035150)	157	93	65.64	+	1.42	1.38E-05	4.33E-04
positive regulation of lipid localization (GO:1905954)	103	61	43.06	+	1.42	4.14E-04	7.56E-03
cartilage development (GO:0051216)	179	106	74.84	+	1.42	2.84E-06	1.07E-04
regulation of lipid metabolic process (GO:0019216)	331	196	138.38	+	1.42	1.50E-10	1.32E-08
cardiac septum morphogenesis (GO:0060411)	76	45	31.77	+	1.42	2.36E-03	3.08E-02
regulation of receptor internalization (GO:0002090)	76	45	31.77	+	1.42	2.36E-03	3.08E-02
cellular response to glucose stimulus (GO:0071333)	76	45	31.77	+	1.42	2.36E-03	3.08E-02
positive regulation of cation transmembrane transport (GO:1904064)	125	74	52.26	+	1.42	1.15E-04	2.64E-03
glial cell differentiation (GO:0010001)	223	132	93.23	+	1.42	1.68E-07	8.62E-06
vasculogenesis (GO:0001570)	71	42	29.68	+	1.41	3.62E-03	4.27E-02
gland development (GO:0048732)	426	252	178.1	+	1.41	3.78E-13	4.75E-11
tissue regeneration (GO:0042246)	71	42	29.68	+	1.41	3.62E-03	4.27E-02
positive regulation of angiogenesis (GO:0045766)	164	97	68.56	+	1.41	1.02E-05	3.28E-04
neural crest cell differentiation (GO:0014033)	93	55	38.88	+	1.41	9.82E-04	1.55E-02
associative learning (GO:0008306)	93	55	38.88	+	1.41	9.82E-04	1.55E-02
cell-matrix adhesion (GO:0007160)	137	81	57.28	+	1.41	5.47E-05	1.42E-03
Wnt signaling pathway (GO:0016055)	286	169	119.57	+	1.41	3.50E-09	2.48E-07
myelination (GO:0042552)	127	75	53.1	+	1.41	9.40E-05	2.26E-03
L-amino acid transport (GO:0015807)	83	49	34.7	+	1.41	1.70E-03	2.40E-02
regulation of lipid localization (GO:1905952)	161	95	67.31	+	1.41	1.25E-05	3.92E-04
intracellular glucose homeostasis (GO:0001678)	100	59	41.81	+	1.41	7.15E-04	1.20E-02
columnar/cuboidal epithelial cell differentiation (GO:0002065)	100	59	41.81	+	1.41	7.15E-04	1.20E-02
kidney epithelium development (GO:0072073)	139	82	58.11	+	1.41	4.51E-05	1.20E-03
blood vessel diameter maintenance (GO:0097746)	156	92	65.22	+	1.41	1.90E-05	5.72E-04
regulation of tube diameter (GO:0035296)	156	92	65.22	+	1.41	1.90E-05	5.71E-04
regulation of leukocyte apoptotic process (GO:2000106)	95	56	39.72	+	1.41	8.01E-04	1.32E-02
heart morphogenesis (GO:0003007)	263	155	109.95	+	1.41	2.29E-08	1.46E-06
ensheathment of neurons (GO:0007272)	129	76	53.93	+	1.41	1.04E-04	2.43E-03
axon ensheathment (GO:0008366)	129	76	53.93	+	1.41	1.04E-04	2.42E-03
cranial skeletal system development (GO:1904888)	73	43	30.52	+	1.41	4.04E-03	4.69E-02
mesenchyme development (GO:0060485)	248	146	103.68	+	1.41	5.95E-08	3.46E-06
regulation of glucose metabolic process (GO:0010906)	102	60	42.64	+	1.41	5.77E-04	1.00E-02
extracellular matrix organization (GO:0030198)	289	170	120.82	+	1.41	5.89E-09	4.02E-07
action potential (GO:0001508)	131	77	54.77	+	1.41	1.16E-04	2.65E-03
stem cell differentiation (GO:0048863)	194	114	81.11	+	1.41	2.32E-06	8.86E-05
external encapsulating structure organization (GO:0045229)	291	171	121.66	+	1.41	6.62E-09	4.50E-07
positive regulation of carbohydrate metabolic process (GO:0045913)	80	47	33.45	+	1.41	2.91E-03	3.58E-02
organic acid transmembrane transport (GO:1903825)	143	84	59.78	+	1.41	5.49E-05	1.42E-03
negative regulation of cell growth (GO:0030308)	172	101	71.91	+	1.4	8.25E-06	2.76E-04
roof of mouth development (GO:0060021)	92	54	38.46	+	1.4	1.36E-03	2.02E-02
regulation of insulin secretion (GO:0050796)	179	105	74.84	+	1.4	5.99E-06	2.08E-04
negative regulation of lipid metabolic process (GO:0045833)	104	61	43.48	+	1.4	6.37E-04	1.09E-02
renal system process (GO:0003014)	133	78	55.6	+	1.4	9.46E-05	2.26E-03
positive regulation of cytosolic calcium ion concentration (GO:0007204)	162	95	67.73	+	1.4	1.91E-05	5.70E-04
negative regulation of nervous system development (GO:0051961)	145	85	60.62	+	1.4	4.53E-05	1.20E-03
extracellular structure organization (GO:0043062)	290	170	121.24	+	1.4	9.00E-09	6.03E-07
circulatory system process (GO:0003013)	522	306	218.24	+	1.4	6.12E-15	9.96E-13
mesenchymal cell differentiation (GO:0048762)	174	102	72.75	+	1.4	9.10E-06	2.96E-04
carbohydrate derivative transport (GO:1901264)	87	51	36.37	+	1.4	2.10E-03	2.84E-02
mammary gland development (GO:0030879)	128	75	53.51	+	1.4	1.43E-04	3.18E-03
ceramide metabolic process (GO:0006672)	99	58	41.39	+	1.4	9.82E-04	1.55E-02
organic cation transport (GO:0015695)	99	58	41.39	+	1.4	9.82E-04	1.55E-02
skeletal system development (GO:0001501)	514	301	214.89	+	1.4	1.16E-14	1.83E-12
long-chain fatty acid metabolic process (GO:0001676)	111	65	46.41	+	1.4	4.62E-04	8.26E-03
response to nutrient (GO:0007584)	152	89	63.55	+	1.4	3.28E-05	9.12E-04
negative regulation of cell development (GO:0010721)	275	161	114.97	+	1.4	2.30E-08	1.45E-06
dicarboxylic acid transport (GO:0006835)	82	48	34.28	+	1.4	2.37E-03	3.09E-02
glucose metabolic process (GO:0006006)	123	72	51.42	+	1.4	2.18E-04	4.54E-03
positive regulation of smooth muscle cell proliferation (GO:0048661)	82	48	34.28	+	1.4	2.37E-03	3.09E-02
response to monosaccharide (GO:0034284)	147	86	61.46	+	1.4	4.95E-05	1.30E-03
regulation of body fluid levels (GO:0050878)	366	214	153.02	+	1.4	1.35E-10	1.20E-08
cellular response to toxic substance (GO:0097237)	130	76	54.35	+	1.4	1.58E-04	3.47E-03
carbohydrate derivative catabolic process (GO:1901136)	207	121	86.54	+	1.4	1.69E-06	6.84E-05
neurotransmitter transport (GO:0006836)	142	83	59.37	+	1.4	7.52E-05	1.89E-03
regulation of mitochondrial membrane potential (GO:0051881)	77	45	32.19	+	1.4	3.63E-03	4.27E-02
positive regulation of hormone secretion (GO:0046887)	154	90	64.38	+	1.4	3.59E-05	9.88E-04
ribonucleotide catabolic process (GO:0009261)	89	52	37.21	+	1.4	1.70E-03	2.40E-02
regulation of fatty acid metabolic process (GO:0019217)	101	59	42.23	+	1.4	8.02E-04	1.32E-02
embryonic epithelial tube formation (GO:0001838)	125	73	52.26	+	1.4	2.43E-04	4.91E-03
cell-substrate adhesion (GO:0031589)	185	108	77.34	+	1.4	5.97E-06	2.08E-04
epithelial tube morphogenesis (GO:0060562)	317	185	132.53	+	1.4	2.55E-09	1.87E-07
alcohol biosynthetic process (GO:0046165)	96	56	40.14	+	1.4	1.22E-03	1.85E-02
steroid biosynthetic process (GO:0006694)	96	56	40.14	+	1.4	1.22E-03	1.84E-02
regulation of interleukin-1 beta production (GO:0032651)	96	56	40.14	+	1.4	1.22E-03	1.84E-02
positive regulation of MAPK cascade (GO:0043410)	456	266	190.64	+	1.4	7.82E-13	9.12E-11
isoprenoid metabolic process (GO:0006720)	120	70	50.17	+	1.4	2.74E-04	5.42E-03
purine-containing compound catabolic process (GO:0072523)	108	63	45.15	+	1.4	5.77E-04	1.00E-02
central nervous system neuron differentiation (GO:0021953)	235	137	98.25	+	1.39	3.50E-07	1.67E-05
phagocytosis (GO:0006909)	163	95	68.15	+	1.39	2.90E-05	8.25E-04
carboxylic acid transmembrane transport (GO:1905039)	139	81	58.11	+	1.39	9.43E-05	2.25E-03
limb development (GO:0060173)	194	113	81.11	+	1.39	4.80E-06	1.71E-04
appendage development (GO:0048736)	194	113	81.11	+	1.39	4.80E-06	1.70E-04
positive regulation of protein polymerization (GO:0032273)	91	53	38.04	+	1.39	1.87E-03	2.57E-02
sodium ion transport (GO:0006814)	201	117	84.03	+	1.39	3.51E-06	1.27E-04
regulation of small molecule metabolic process (GO:0062012)	337	196	140.89	+	1.39	1.33E-09	1.02E-07
gliogenesis (GO:0042063)	282	164	117.9	+	1.39	3.42E-08	2.06E-06
regulation of hormone secretion (GO:0046883)	270	157	112.88	+	1.39	7.14E-08	4.07E-06
positive regulation of monoatomic ion transmembrane transport (GO:0034767)	129	75	53.93	+	1.39	2.16E-04	4.52E-03
stem cell development (GO:0048864)	86	50	35.95	+	1.39	2.88E-03	3.58E-02
regulation of peptide secretion (GO:0002791)	215	125	89.89	+	1.39	1.37E-06	5.70E-05
regulation of smooth muscle cell proliferation (GO:0048660)	136	79	56.86	+	1.39	1.57E-04	3.44E-03
negative regulation of cell differentiation (GO:0045596)	677	393	283.04	+	1.39	6.20E-18	1.31E-15
sensory organ morphogenesis (GO:0090596)	293	170	122.5	+	1.39	2.23E-08	1.43E-06
regulation of synaptic plasticity (GO:0048167)	212	123	88.63	+	1.39	2.27E-06	8.77E-05
regulation of dendrite development (GO:0050773)	100	58	41.81	+	1.39	1.50E-03	2.17E-02
ketone metabolic process (GO:0042180)	88	51	36.79	+	1.39	2.35E-03	3.08E-02
metal ion transport (GO:0030001)	660	382	275.93	+	1.38	3.99E-17	7.88E-15
placenta development (GO:0001890)	159	92	66.47	+	1.38	4.85E-05	1.28E-03
diencephalon development (GO:0021536)	83	48	34.7	+	1.38	3.58E-03	4.24E-02
regulation of peptide hormone secretion (GO:0090276)	211	122	88.21	+	1.38	3.07E-06	1.14E-04
positive regulation of monoatomic ion transport (GO:0043270)	192	111	80.27	+	1.38	8.81E-06	2.89E-04
epithelial cell development (GO:0002064)	199	115	83.2	+	1.38	6.39E-06	2.19E-04
cellular oxidant detoxification (GO:0098869)	90	52	37.63	+	1.38	2.56E-03	3.27E-02
diterpenoid metabolic process (GO:0016101)	90	52	37.63	+	1.38	2.56E-03	3.26E-02
feeding behavior (GO:0007631)	90	52	37.63	+	1.38	2.56E-03	3.26E-02
blood circulation (GO:0008015)	431	249	180.19	+	1.38	1.87E-11	1.82E-09
regulation of vasculature development (GO:1901342)	303	175	126.68	+	1.38	1.98E-08	1.30E-06
regulation of reactive oxygen species metabolic process (GO:2000377)	142	82	59.37	+	1.38	1.54E-04	3.39E-03
calcium ion transmembrane transport (GO:0070588)	220	127	91.98	+	1.38	2.47E-06	9.37E-05
sulfur compound biosynthetic process (GO:0044272)	149	86	62.29	+	1.38	1.11E-04	2.57E-03
neuron projection guidance (GO:0097485)	234	135	97.83	+	1.38	9.63E-07	4.14E-05
limb morphogenesis (GO:0035108)	156	90	65.22	+	1.38	8.09E-05	2.00E-03
appendage morphogenesis (GO:0035107)	156	90	65.22	+	1.38	8.09E-05	1.99E-03
pyridine-containing compound metabolic process (GO:0072524)	130	75	54.35	+	1.38	3.24E-04	6.25E-03
Notch signaling pathway (GO:0007219)	118	68	49.33	+	1.38	6.86E-04	1.16E-02
regulation of monoatomic ion transmembrane transport (GO:0034765)	302	174	126.26	+	1.38	3.59E-08	2.15E-06
regulation of peptide transport (GO:0090087)	217	125	90.72	+	1.38	3.00E-06	1.12E-04
response to carbohydrate (GO:0009743)	172	99	71.91	+	1.38	3.43E-05	9.49E-04
positive regulation of ubiquitin-dependent protein catabolic process (GO:2000060)	106	61	44.32	+	1.38	1.46E-03	2.13E-02
artery development (GO:0060840)	106	61	44.32	+	1.38	1.46E-03	2.13E-02
regulation of ERK1 and ERK2 cascade (GO:0070372)	285	164	119.15	+	1.38	8.31E-08	4.66E-06
morphogenesis of an epithelium (GO:0002009)	464	267	193.99	+	1.38	6.78E-12	7.07E-10
axon guidance (GO:0007411)	233	134	97.41	+	1.38	1.31E-06	5.47E-05
embryonic heart tube development (GO:0035050)	87	50	36.37	+	1.37	4.35E-03	4.98E-02
camera-type eye morphogenesis (GO:0048593)	141	81	58.95	+	1.37	2.08E-04	4.36E-03
regulation of angiogenesis (GO:0045765)	296	170	123.75	+	1.37	5.44E-08	3.20E-06
regulation of steroid metabolic process (GO:0019218)	108	62	45.15	+	1.37	1.18E-03	1.80E-02
regulation of neurotransmitter transport (GO:0051588)	108	62	45.15	+	1.37	1.18E-03	1.80E-02
regulation of actin filament polymerization (GO:0030833)	129	74	53.93	+	1.37	4.38E-04	7.88E-03
regulation of monoatomic ion transport (GO:0043269)	431	247	180.19	+	1.37	7.29E-11	6.66E-09
pattern specification process (GO:0007389)	466	267	194.82	+	1.37	1.10E-11	1.11E-09
alpha-amino acid catabolic process (GO:1901606)	96	55	40.14	+	1.37	2.50E-03	3.20E-02
memory (GO:0007613)	131	75	54.77	+	1.37	4.82E-04	8.55E-03
carbohydrate metabolic process (GO:0005975)	442	253	184.79	+	1.37	4.72E-11	4.39E-09
ear development (GO:0043583)	236	135	98.67	+	1.37	2.06E-06	8.13E-05
blood vessel development (GO:0001568)	537	307	224.51	+	1.37	4.66E-13	5.65E-11
synapse assembly (GO:0007416)	133	76	55.6	+	1.37	3.91E-04	7.26E-03
epithelial tube formation (GO:0072175)	133	76	55.6	+	1.37	3.91E-04	7.25E-03
adult behavior (GO:0030534)	154	88	64.38	+	1.37	1.46E-04	3.23E-03
tube formation (GO:0035148)	147	84	61.46	+	1.37	2.02E-04	4.28E-03
amine metabolic process (GO:0009308)	98	56	40.97	+	1.37	2.73E-03	3.44E-02
regionalization (GO:0003002)	417	238	174.34	+	1.37	2.71E-10	2.31E-08
regulation of metal ion transport (GO:0010959)	368	210	153.85	+	1.36	3.43E-09	2.45E-07
developmental maturation (GO:0021700)	298	170	124.59	+	1.36	1.14E-07	6.16E-06
neuron migration (GO:0001764)	149	85	62.29	+	1.36	2.21E-04	4.59E-03
regulation of cytokine production involved in immune response (GO:0002718)	128	73	53.51	+	1.36	5.89E-04	1.01E-02
protein O-linked glycosylation (GO:0006493)	100	57	41.81	+	1.36	2.24E-03	2.97E-02
regulation of monoatomic cation transmembrane transport (GO:1904062)	274	156	114.55	+	1.36	4.89E-07	2.27E-05
positive regulation of epithelial cell proliferation (GO:0050679)	202	115	84.45	+	1.36	1.52E-05	4.63E-04
hemostasis (GO:0007599)	195	111	81.52	+	1.36	2.10E-05	6.19E-04
regulation of anatomical structure morphogenesis (GO:0022603)	838	477	350.35	+	1.36	3.02E-19	7.23E-17
response to ethanol (GO:0045471)	123	70	51.42	+	1.36	8.92E-04	1.44E-02
anatomical structure maturation (GO:0071695)	246	140	102.85	+	1.36	1.79E-06	7.17E-05
glycoprotein metabolic process (GO:0009100)	348	198	145.49	+	1.36	1.31E-08	8.61E-07
amino acid catabolic process (GO:0009063)	109	62	45.57	+	1.36	1.73E-03	2.42E-02
positive regulation of endothelial cell migration (GO:0010595)	109	62	45.57	+	1.36	1.73E-03	2.42E-02
vasculature development (GO:0001944)	561	319	234.54	+	1.36	4.02E-13	5.01E-11
tube morphogenesis (GO:0035239)	700	398	292.65	+	1.36	4.35E-16	8.05E-14
negative regulation of developmental process (GO:0051093)	934	531	390.48	+	1.36	3.75E-21	1.09E-18
response to fibroblast growth factor (GO:0071774)	95	54	39.72	+	1.36	3.39E-03	4.04E-02
ossification (GO:0001503)	285	162	119.15	+	1.36	3.15E-07	1.52E-05
sphingolipid metabolic process (GO:0006665)	162	92	67.73	+	1.36	1.54E-04	3.38E-03
cell junction assembly (GO:0034329)	303	172	126.68	+	1.36	1.47E-07	7.70E-06
regulation of postsynaptic membrane potential (GO:0060078)	111	63	46.41	+	1.36	1.89E-03	2.59E-02
calcium ion transport (GO:0006816)	275	156	114.97	+	1.36	7.09E-07	3.11E-05
regulation of canonical Wnt signaling pathway (GO:0060828)	261	148	109.12	+	1.36	1.34E-06	5.60E-05
negative regulation of transforming growth factor beta receptor signaling pathway (GO:0030512)	97	55	40.55	+	1.36	3.67E-03	4.30E-02
angiogenesis (GO:0001525)	351	199	146.74	+	1.36	2.06E-08	1.34E-06
regulation of system process (GO:0044057)	563	319	235.38	+	1.36	8.31E-13	9.62E-11
regulation of cell growth (GO:0001558)	406	230	169.74	+	1.36	1.55E-09	1.18E-07
cell maturation (GO:0048469)	196	111	81.94	+	1.35	3.02E-05	8.55E-04
regulation of anatomical structure size (GO:0090066)	509	288	212.8	+	1.35	1.22E-11	1.22E-09
blood vessel morphogenesis (GO:0048514)	442	250	184.79	+	1.35	3.33E-10	2.81E-08
pyridine nucleotide metabolic process (GO:0019362)	122	69	51.01	+	1.35	1.19E-03	1.81E-02
connective tissue development (GO:0061448)	244	138	102.01	+	1.35	4.18E-06	1.50E-04
nicotinamide nucleotide metabolic process (GO:0046496)	122	69	51.01	+	1.35	1.19E-03	1.81E-02
regulation of cell junction assembly (GO:1901888)	269	152	112.46	+	1.35	1.41E-06	5.80E-05
regulation of sequestering of calcium ion (GO:0051282)	131	74	54.77	+	1.35	7.09E-04	1.20E-02
negative regulation of secretion (GO:0051048)	170	96	71.07	+	1.35	1.21E-04	2.74E-03
terpenoid metabolic process (GO:0006721)	101	57	42.23	+	1.35	3.25E-03	3.92E-02
regulation of phosphatidylinositol 3-kinase/protein kinase B signal transduction (GO:0051896)	280	158	117.06	+	1.35	8.96E-07	3.88E-05
negative regulation of leukocyte differentiation (GO:1902106)	117	66	48.91	+	1.35	1.80E-03	2.51E-02
mesoderm development (GO:0007498)	133	75	55.6	+	1.35	7.58E-04	1.26E-02
sensory organ development (GO:0007423)	626	353	261.72	+	1.35	1.20E-13	1.64E-11
negative regulation of cell migration (GO:0030336)	298	168	124.59	+	1.35	4.16E-07	1.97E-05
regulation of nervous system development (GO:0051960)	449	253	187.72	+	1.35	4.55E-10	3.76E-08
pallium development (GO:0021543)	197	111	82.36	+	1.35	4.33E-05	1.15E-03
positive regulation of secretion (GO:0051047)	327	184	136.71	+	1.35	1.24E-07	6.58E-06
regulation of protein secretion (GO:0050708)	272	153	113.72	+	1.35	1.63E-06	6.64E-05
positive regulation of secretion by cell (GO:1903532)	306	172	127.93	+	1.34	4.30E-07	2.02E-05
negative regulation of transmembrane transport (GO:0034763)	105	59	43.9	+	1.34	3.81E-03	4.45E-02
regulation of neurogenesis (GO:0050767)	365	205	152.6	+	1.34	2.89E-08	1.77E-06
osteoblast differentiation (GO:0001649)	146	82	61.04	+	1.34	5.20E-04	9.11E-03
positive regulation of synaptic transmission (GO:0050806)	146	82	61.04	+	1.34	5.20E-04	9.10E-03
detection of external stimulus (GO:0009581)	146	82	61.04	+	1.34	5.20E-04	9.09E-03
regulation of synapse assembly (GO:0051963)	171	96	71.49	+	1.34	1.72E-04	3.71E-03
nucleotide catabolic process (GO:0009166)	114	64	47.66	+	1.34	2.22E-03	2.96E-02
amide biosynthetic process (GO:0043604)	155	87	64.8	+	1.34	4.05E-04	7.45E-03
regulation of protein localization to cell periphery (GO:1904375)	155	87	64.8	+	1.34	4.05E-04	7.44E-03
regulation of membrane potential (GO:0042391)	465	261	194.41	+	1.34	3.66E-10	3.07E-08
blood coagulation (GO:0007596)	189	106	79.02	+	1.34	7.94E-05	1.96E-03
negative regulation of secretion by cell (GO:1903531)	148	83	61.88	+	1.34	5.61E-04	9.76E-03
regulation of BMP signaling pathway (GO:0030510)	107	60	44.73	+	1.34	3.10E-03	3.78E-02
protein homooligomerization (GO:0051260)	207	116	86.54	+	1.34	3.68E-05	1.00E-03
tissue morphogenesis (GO:0048729)	580	325	242.48	+	1.34	3.34E-12	3.75E-10
carbohydrate biosynthetic process (GO:0016051)	116	65	48.5	+	1.34	2.39E-03	3.11E-02
cell surface receptor protein tyrosine kinase signaling pathway (GO:0007169)	432	242	180.61	+	1.34	2.00E-09	1.48E-07
regulation of Notch signaling pathway (GO:0008593)	100	56	41.81	+	1.34	4.36E-03	4.99E-02
cellular response to metal ion (GO:0071248)	184	103	76.93	+	1.34	1.18E-04	2.69E-03
regulation of G protein-coupled receptor signaling pathway (GO:0008277)	159	89	66.47	+	1.34	3.56E-04	6.77E-03
hepaticobiliary system development (GO:0061008)	134	75	56.02	+	1.34	1.08E-03	1.68E-02
positive regulation of growth (GO:0045927)	252	141	105.36	+	1.34	6.09E-06	2.11E-04
regulation of muscle cell differentiation (GO:0051147)	143	80	59.78	+	1.34	8.44E-04	1.38E-02
small molecule catabolic process (GO:0044282)	354	198	148	+	1.34	8.33E-08	4.66E-06
negative regulation of transport (GO:0051051)	413	231	172.67	+	1.34	5.67E-09	3.89E-07
positive regulation of supramolecular fiber organization (GO:1902905)	177	99	74	+	1.34	1.64E-04	3.56E-03
inorganic cation transmembrane transport (GO:0098662)	683	382	285.55	+	1.34	4.68E-14	6.87E-12
regulation of secretion (GO:0051046)	628	351	262.55	+	1.34	6.34E-13	7.51E-11
dephosphorylation (GO:0016311)	136	76	56.86	+	1.34	1.17E-03	1.79E-02
learning or memory (GO:0007611)	283	158	118.32	+	1.34	1.94E-06	7.70E-05
cellular response to nitrogen compound (GO:1901699)	593	331	247.92	+	1.34	4.22E-12	4.56E-10
regulation of endothelial cell migration (GO:0010594)	172	96	71.91	+	1.34	2.43E-04	4.91E-03
regulation of MAPK cascade (GO:0043408)	654	365	273.42	+	1.33	2.94E-13	3.79E-11
regulation of neuron projection development (GO:0010975)	439	245	183.54	+	1.33	2.65E-09	1.92E-07
regulation of secretion by cell (GO:1903530)	577	322	241.23	+	1.33	7.55E-12	7.77E-10
response to decreased oxygen levels (GO:0036293)	303	169	126.68	+	1.33	9.65E-07	4.13E-05
regulation of Wnt signaling pathway (GO:0030111)	339	189	141.73	+	1.33	2.08E-07	1.05E-05
negative regulation of hemopoiesis (GO:1903707)	122	68	51.01	+	1.33	2.26E-03	2.98E-02
monoatomic cation transmembrane transport (GO:0098655)	698	389	291.82	+	1.33	6.23E-14	9.06E-12
liver development (GO:0001889)	131	73	54.77	+	1.33	1.34E-03	2.00E-02
positive regulation of nervous system development (GO:0051962)	280	156	117.06	+	1.33	3.09E-06	1.14E-04
response to hypoxia (GO:0001666)	289	161	120.82	+	1.33	1.84E-06	7.32E-05
hematopoietic or lymphoid organ development (GO:0048534)	106	59	44.32	+	1.33	4.13E-03	4.78E-02
sphingolipid biosynthetic process (GO:0030148)	106	59	44.32	+	1.33	4.13E-03	4.78E-02
positive regulation of post-translational protein modification (GO:1901875)	133	74	55.6	+	1.33	1.43E-03	2.09E-02
learning (GO:0007612)	162	90	67.73	+	1.33	4.17E-04	7.60E-03
regulation of ketone metabolic process (GO:0010565)	135	75	56.44	+	1.33	1.53E-03	2.21E-02
cell junction organization (GO:0034330)	571	317	238.72	+	1.33	2.65E-11	2.52E-09
glycoprotein biosynthetic process (GO:0009101)	281	156	117.48	+	1.33	3.35E-06	1.23E-04
coagulation (GO:0050817)	191	106	79.85	+	1.33	1.57E-04	3.44E-03
negative regulation of locomotion (GO:0040013)	330	183	137.97	+	1.33	6.35E-07	2.84E-05
positive regulation of phosphatidylinositol 3-kinase/protein kinase B signal transduction (GO:0051897)	202	112	84.45	+	1.33	1.00E-04	2.37E-03
tube development (GO:0035295)	929	515	388.39	+	1.33	1.51E-17	3.11E-15
regulation of cell size (GO:0008361)	184	102	76.93	+	1.33	2.17E-04	4.52E-03
cardiac chamber development (GO:0003205)	175	97	73.16	+	1.33	2.83E-04	5.57E-03
sulfur compound metabolic process (GO:0006790)	314	174	131.28	+	1.33	1.13E-06	4.78E-05
detection of abiotic stimulus (GO:0009582)	148	82	61.88	+	1.33	1.04E-03	1.62E-02
regulation of transmembrane transport (GO:0034762)	417	231	174.34	+	1.33	2.14E-08	1.38E-06
wound healing (GO:0042060)	334	185	139.64	+	1.32	5.57E-07	2.55E-05
olefinic compound metabolic process (GO:0120254)	150	83	62.71	+	1.32	8.58E-04	1.40E-02
positive regulation of protein modification by small protein conjugation or removal (GO:1903322)	132	73	55.19	+	1.32	1.88E-03	2.58E-02
inner ear development (GO:0048839)	208	115	86.96	+	1.32	9.43E-05	2.26E-03
neurogenesis (GO:0022008)	1413	781	590.74	+	1.32	5.72E-26	2.65E-23
negative regulation of cell motility (GO:2000146)	313	173	130.86	+	1.32	1.47E-06	6.04E-05
alcohol metabolic process (GO:0006066)	313	173	130.86	+	1.32	1.47E-06	6.02E-05
actin filament organization (GO:0007015)	277	153	115.81	+	1.32	6.79E-06	2.31E-04
regulation of endothelial cell proliferation (GO:0001936)	134	74	56.02	+	1.32	2.00E-03	2.74E-02
nucleoside phosphate catabolic process (GO:1901292)	134	74	56.02	+	1.32	2.00E-03	2.73E-02
regulation of protein localization to membrane (GO:1905475)	201	111	84.03	+	1.32	1.31E-04	2.94E-03
response to nutrient levels (GO:0031667)	498	275	208.2	+	1.32	1.37E-09	1.04E-07
calcium ion homeostasis (GO:0055074)	230	127	96.16	+	1.32	4.99E-05	1.31E-03
response to wounding (GO:0009611)	451	249	188.55	+	1.32	7.73E-09	5.20E-07
response to oxygen levels (GO:0070482)	330	182	137.97	+	1.32	1.14E-06	4.82E-05
skeletal muscle organ development (GO:0060538)	165	91	68.98	+	1.32	6.17E-04	1.05E-02
positive regulation of protein secretion (GO:0050714)	156	86	65.22	+	1.32	8.07E-04	1.33E-02
response to peptide hormone (GO:0043434)	381	210	159.29	+	1.32	1.39E-07	7.31E-06
regulation of epithelial cell proliferation (GO:0050678)	363	200	151.76	+	1.32	2.97E-07	1.44E-05
camera-type eye development (GO:0043010)	363	200	151.76	+	1.32	2.97E-07	1.44E-05
axon development (GO:0061564)	434	239	181.44	+	1.32	2.29E-08	1.46E-06
small GTPase-mediated signal transduction (GO:0007264)	267	147	111.63	+	1.32	1.47E-05	4.52E-04
regulation of type I interferon production (GO:0032479)	129	71	53.93	+	1.32	2.98E-03	3.64E-02
development of primary male sexual characteristics (GO:0046546)	149	82	62.29	+	1.32	1.45E-03	2.12E-02
enzyme-linked receptor protein signaling pathway (GO:0007167)	636	350	265.9	+	1.32	1.24E-11	1.23E-09
sensory perception of sound (GO:0007605)	169	93	70.65	+	1.32	5.45E-04	9.50E-03
axonogenesis (GO:0007409)	378	208	158.03	+	1.32	2.15E-07	1.08E-05
lipid biosynthetic process (GO:0008610)	589	324	246.25	+	1.32	7.05E-11	6.48E-09
regulation of cellular component size (GO:0032535)	360	198	150.51	+	1.32	4.63E-07	2.17E-05
response to lipid (GO:0033993)	855	470	357.45	+	1.31	2.74E-15	4.73E-13
male sex differentiation (GO:0046661)	171	94	71.49	+	1.31	5.79E-04	1.00E-02
skeletal muscle tissue development (GO:0007519)	151	83	63.13	+	1.31	1.19E-03	1.81E-02
positive regulation of cell growth (GO:0030307)	162	89	67.73	+	1.31	7.58E-04	1.26E-02
regulation of blood circulation (GO:1903522)	264	145	110.37	+	1.31	1.78E-05	5.37E-04
embryo development (GO:0009790)	1078	592	450.69	+	1.31	7.54E-19	1.72E-16
negative regulation of growth (GO:0045926)	224	123	93.65	+	1.31	7.40E-05	1.86E-03
kidney development (GO:0001822)	306	168	127.93	+	1.31	3.61E-06	1.30E-04
telencephalon development (GO:0021537)	286	157	119.57	+	1.31	9.39E-06	3.05E-04
anatomical structure formation involved in morphogenesis (GO:0048646)	991	544	414.31	+	1.31	2.59E-17	5.26E-15
renal system development (GO:0072001)	317	174	132.53	+	1.31	2.96E-06	1.11E-04
fat cell differentiation (GO:0045444)	133	73	55.6	+	1.31	2.61E-03	3.30E-02
positive regulation of developmental growth (GO:0048639)	164	90	68.56	+	1.31	8.02E-04	1.32E-02
developmental growth involved in morphogenesis (GO:0060560)	144	79	60.2	+	1.31	1.65E-03	2.36E-02
response to steroid hormone (GO:0048545)	279	153	116.64	+	1.31	1.29E-05	4.05E-04
monoatomic cation transport (GO:0006812)	837	459	349.93	+	1.31	1.06E-14	1.69E-12
organic acid catabolic process (GO:0016054)	228	125	95.32	+	1.31	8.29E-05	2.04E-03
carboxylic acid catabolic process (GO:0046395)	228	125	95.32	+	1.31	8.29E-05	2.03E-03
regulation of multicellular organismal development (GO:2000026)	1405	770	587.4	+	1.31	3.67E-24	1.39E-21
regulation of cellular response to growth factor stimulus (GO:0090287)	325	178	135.87	+	1.31	2.29E-06	8.83E-05
regulation of cell differentiation (GO:0045595)	1563	856	653.45	+	1.31	1.02E-26	4.86E-24
regulation of DNA-binding transcription factor activity (GO:0051090)	210	115	87.8	+	1.31	1.80E-04	3.85E-03
regulation of synapse structure or activity (GO:0050803)	316	173	132.11	+	1.31	3.80E-06	1.37E-04
male gonad development (GO:0008584)	148	81	61.88	+	1.31	1.87E-03	2.57E-02
regulation of protein polymerization (GO:0032271)	201	110	84.03	+	1.31	2.33E-04	4.76E-03
respiratory tube development (GO:0030323)	201	110	84.03	+	1.31	2.33E-04	4.75E-03
vacuole organization (GO:0007033)	203	111	84.87	+	1.31	2.48E-04	4.97E-03
neuron differentiation (GO:0030182)	1138	622	475.77	+	1.31	3.51E-19	8.25E-17
positive regulation of protein transport (GO:0051222)	258	141	107.86	+	1.31	3.35E-05	9.30E-04
calcium-mediated signaling (GO:0019722)	172	94	71.91	+	1.31	7.97E-04	1.32E-02
inorganic ion transmembrane transport (GO:0098660)	776	424	324.43	+	1.31	2.69E-13	3.49E-11
import into cell (GO:0098657)	701	383	293.07	+	1.31	4.16E-12	4.57E-10
response to mechanical stimulus (GO:0009612)	227	124	94.9	+	1.31	1.07E-04	2.48E-03
response to growth factor (GO:0070848)	509	278	212.8	+	1.31	4.78E-09	3.34E-07
negative regulation of neuron projection development (GO:0010977)	130	71	54.35	+	1.31	4.13E-03	4.78E-02
ameboidal-type cell migration (GO:0001667)	141	77	58.95	+	1.31	2.59E-03	3.28E-02
response to oxygen-containing compound (GO:1901700)	1550	846	648.02	+	1.31	8.88E-26	3.99E-23
regulation of myeloid cell differentiation (GO:0045637)	209	114	87.38	+	1.3	2.31E-04	4.73E-03
cell-cell adhesion (GO:0098609)	550	300	229.94	+	1.3	1.23E-09	9.70E-08
cardiac ventricle development (GO:0003231)	132	72	55.19	+	1.3	3.39E-03	4.04E-02
response to endogenous stimulus (GO:0009719)	1205	657	503.78	+	1.3	6.48E-20	1.63E-17
regulation of synapse organization (GO:0050807)	310	169	129.6	+	1.3	7.12E-06	2.41E-04
negative regulation of phosphorus metabolic process (GO:0010563)	178	97	74.42	+	1.3	7.42E-04	1.24E-02
negative regulation of phosphate metabolic process (GO:0045936)	178	97	74.42	+	1.3	7.42E-04	1.24E-02
female pregnancy (GO:0007565)	178	97	74.42	+	1.3	7.42E-04	1.24E-02
negative regulation of cell population proliferation (GO:0008285)	703	383	293.91	+	1.3	7.71E-12	7.88E-10
regulation of neuron apoptotic process (GO:0043523)	257	140	107.45	+	1.3	4.31E-05	1.15E-03
synapse organization (GO:0050808)	371	202	155.11	+	1.3	9.07E-07	3.92E-05
generation of neurons (GO:0048699)	1218	663	509.22	+	1.3	7.51E-20	1.85E-17
circulatory system development (GO:0072359)	950	517	397.17	+	1.3	1.37E-15	2.45E-13
cellular response to growth factor stimulus (GO:0071363)	478	260	199.84	+	1.3	2.63E-08	1.65E-06
regulation of muscle system process (GO:0090257)	239	130	99.92	+	1.3	9.27E-05	2.23E-03
eye morphogenesis (GO:0048592)	171	93	71.49	+	1.3	1.02E-03	1.61E-02
positive regulation of neurogenesis (GO:0050769)	228	124	95.32	+	1.3	1.45E-04	3.22E-03
regulation of transmembrane receptor protein serine/threonine kinase signaling pathway (GO:0090092)	274	149	114.55	+	1.3	2.58E-05	7.45E-04
regulation of actin polymerization or depolymerization (GO:0008064)	149	81	62.29	+	1.3	2.01E-03	2.74E-02
sensory perception of mechanical stimulus (GO:0050954)	195	106	81.52	+	1.3	4.39E-04	7.89E-03
regulation of cell-substrate adhesion (GO:0010810)	219	119	91.56	+	1.3	1.89E-04	4.03E-03
response to hormone (GO:0009725)	797	433	333.21	+	1.3	4.23E-13	5.19E-11
lung development (GO:0030324)	197	107	82.36	+	1.3	4.65E-04	8.32E-03
locomotory behavior (GO:0007626)	210	114	87.8	+	1.3	3.14E-04	6.10E-03
chordate embryonic development (GO:0043009)	691	375	288.89	+	1.3	2.11E-11	2.04E-09
regulation of interleukin-6 production (GO:0032675)	153	83	63.97	+	1.3	2.24E-03	2.96E-02
negative regulation of transmembrane receptor protein serine/threonine kinase signaling pathway (GO:0090101)	153	83	63.97	+	1.3	2.24E-03	2.96E-02
chemical synaptic transmission (GO:0007268)	426	231	178.1	+	1.3	2.15E-07	1.08E-05
anterograde trans-synaptic signaling (GO:0098916)	426	231	178.1	+	1.3	2.15E-07	1.08E-05
regulation of postsynapse organization (GO:0099175)	142	77	59.37	+	1.3	3.55E-03	4.20E-02
respiratory system development (GO:0060541)	225	122	94.07	+	1.3	1.76E-04	3.79E-03
eye development (GO:0001654)	415	225	173.5	+	1.3	3.35E-07	1.61E-05
glycosylation (GO:0070085)	238	129	99.5	+	1.3	1.19E-04	2.70E-03
behavior (GO:0007610)	655	355	273.84	+	1.3	9.75E-11	8.81E-09
visual system development (GO:0150063)	419	227	175.17	+	1.3	2.95E-07	1.44E-05
cell-cell signaling (GO:0007267)	864	468	361.22	+	1.3	1.04E-13	1.44E-11
positive regulation of transport (GO:0051050)	842	456	352.02	+	1.3	2.02E-13	2.72E-11
regulation of growth (GO:0040008)	604	327	252.52	+	1.29	6.36E-10	5.21E-08
regulation of developmental growth (GO:0048638)	316	171	132.11	+	1.29	1.14E-05	3.64E-04
embryo development ending in birth or egg hatching (GO:0009792)	710	384	296.83	+	1.29	2.24E-11	2.16E-09
cognition (GO:0050890)	331	179	138.38	+	1.29	6.41E-06	2.19E-04
positive regulation of developmental process (GO:0051094)	1328	718	555.2	+	1.29	1.75E-20	4.81E-18
modulation of chemical synaptic transmission (GO:0050804)	505	273	211.13	+	1.29	2.19E-08	1.41E-06
muscle organ development (GO:0007517)	324	175	135.46	+	1.29	8.81E-06	2.88E-04
regulation of developmental process (GO:0050793)	2457	1327	1027.21	+	1.29	2.05E-38	2.34E-35
cellular response to oxygen-containing compound (GO:1901701)	1063	574	444.41	+	1.29	2.82E-16	5.36E-14
sensory system development (GO:0048880)	426	230	178.1	+	1.29	3.66E-07	1.74E-05
regulation of extrinsic apoptotic signaling pathway (GO:2001236)	163	88	68.15	+	1.29	1.82E-03	2.52E-02
sensory perception of light stimulus (GO:0050953)	226	122	94.49	+	1.29	2.37E-04	4.81E-03
regulation of transport (GO:0051049)	1599	863	668.5	+	1.29	2.37E-24	9.24E-22
positive regulation of cell differentiation (GO:0045597)	869	469	363.31	+	1.29	2.08E-13	2.77E-11
protein localization to membrane (GO:0072657)	467	252	195.24	+	1.29	9.50E-08	5.23E-06
regulation of trans-synaptic signaling (GO:0099177)	506	273	211.55	+	1.29	2.92E-08	1.79E-06
in utero embryonic development (GO:0001701)	421	227	176.01	+	1.29	5.29E-07	2.44E-05
response to light stimulus (GO:0009416)	332	179	138.8	+	1.29	8.58E-06	2.85E-04
regulation of response to wounding (GO:1903034)	167	90	69.82	+	1.29	2.03E-03	2.76E-02
forebrain development (GO:0030900)	412	222	172.25	+	1.29	6.87E-07	3.02E-05
regulation of neuron differentiation (GO:0045664)	195	105	81.52	+	1.29	7.57E-04	1.26E-02
regulation of intrinsic apoptotic signaling pathway (GO:2001242)	182	98	76.09	+	1.29	1.13E-03	1.74E-02
membrane lipid metabolic process (GO:0006643)	208	112	86.96	+	1.29	5.09E-04	8.94E-03
nervous system development (GO:0007399)	2279	1227	952.79	+	1.29	1.54E-34	1.20E-31
cell morphogenesis involved in neuron differentiation (GO:0048667)	461	248	192.73	+	1.29	1.73E-07	8.85E-06
regulation of calcium ion transport (GO:0051924)	238	128	99.5	+	1.29	2.03E-04	4.30E-03
protein localization to plasma membrane (GO:0072659)	199	107	83.2	+	1.29	6.67E-04	1.13E-02
response to toxic substance (GO:0009636)	255	137	106.61	+	1.29	1.21E-04	2.73E-03
negative regulation of cell communication (GO:0010648)	1480	795	618.75	+	1.28	1.18E-21	3.79E-19
positive regulation of autophagy (GO:0010508)	162	87	67.73	+	1.28	2.32E-03	3.05E-02
organophosphate catabolic process (GO:0046434)	190	102	79.43	+	1.28	1.10E-03	1.70E-02
response to insulin (GO:0032868)	218	117	91.14	+	1.28	4.15E-04	7.56E-03
detoxification (GO:0098754)	151	81	63.13	+	1.28	3.65E-03	4.29E-02
cellular response to abiotic stimulus (GO:0071214)	332	178	138.8	+	1.28	1.45E-05	4.49E-04
cellular response to environmental stimulus (GO:0104004)	332	178	138.8	+	1.28	1.45E-05	4.48E-04
negative regulation of signaling (GO:0023057)	1481	794	619.17	+	1.28	2.67E-21	8.24E-19
visual perception (GO:0007601)	222	119	92.81	+	1.28	4.59E-04	8.22E-03
homophilic cell adhesion via plasma membrane adhesion molecules (GO:0007156)	168	90	70.24	+	1.28	2.15E-03	2.88E-02
trans-synaptic signaling (GO:0099537)	448	240	187.3	+	1.28	4.30E-07	2.03E-05
anatomical structure morphogenesis (GO:0009653)	2270	1216	949.03	+	1.28	7.45E-33	5.26E-30
positive regulation of cell projection organization (GO:0031346)	351	188	146.74	+	1.28	9.02E-06	2.95E-04
regulation of plasma membrane bounded cell projection organization (GO:0120035)	637	341	266.31	+	1.28	1.70E-09	1.28E-07
protein localization to cell periphery (GO:1990778)	241	129	100.76	+	1.28	2.86E-04	5.60E-03
cellular response to lipid (GO:0071396)	540	289	225.76	+	1.28	2.93E-08	1.79E-06
cell-cell junction organization (GO:0045216)	185	99	77.34	+	1.28	1.59E-03	2.29E-02
protein complex oligomerization (GO:0051259)	271	145	113.3	+	1.28	1.14E-04	2.61E-03
cellular response to peptide hormone stimulus (GO:0071375)	258	138	107.86	+	1.28	1.68E-04	3.65E-03
cell adhesion (GO:0007155)	965	516	403.44	+	1.28	9.18E-14	1.28E-11
regulation of cell population proliferation (GO:0042127)	1659	887	693.59	+	1.28	2.35E-23	8.30E-21
response to nitrogen compound (GO:1901698)	1001	535	418.49	+	1.28	3.28E-14	5.07E-12
regulation of cell projection organization (GO:0031344)	655	350	273.84	+	1.28	1.33E-09	1.02E-07
chemical homeostasis (GO:0048878)	917	490	383.38	+	1.28	5.07E-13	6.11E-11
cellular response to endogenous stimulus (GO:0071495)	936	500	391.32	+	1.28	3.11E-13	3.98E-11
actin cytoskeleton organization (GO:0030036)	543	290	227.02	+	1.28	4.02E-08	2.40E-06
regulation of localization (GO:0032879)	2010	1073	840.33	+	1.28	4.13E-28	2.18E-25
positive regulation of proteolysis (GO:0045862)	208	111	86.96	+	1.28	8.59E-04	1.40E-02
regulation of cell migration (GO:0030334)	958	511	400.52	+	1.28	2.10E-13	2.78E-11
regulation of cell development (GO:0060284)	825	440	344.91	+	1.28	1.33E-11	1.31E-09
synaptic signaling (GO:0099536)	488	260	204.02	+	1.27	2.90E-07	1.42E-05
negative regulation of multicellular organismal process (GO:0051241)	1136	605	474.93	+	1.27	1.42E-15	2.51E-13
negative regulation of signal transduction (GO:0009968)	1384	737	578.62	+	1.27	7.60E-19	1.71E-16
regulation of endocytosis (GO:0030100)	308	164	128.77	+	1.27	5.53E-05	1.43E-03
system development (GO:0048731)	3629	1932	1517.2	+	1.27	1.04E-52	5.12E-49
heart development (GO:0007507)	573	305	239.56	+	1.27	2.66E-08	1.66E-06
positive regulation of multicellular organismal process (GO:0051240)	1661	884	694.42	+	1.27	1.99E-22	6.70E-20
small molecule biosynthetic process (GO:0044283)	466	248	194.82	+	1.27	5.59E-07	2.55E-05
muscle structure development (GO:0061061)	530	282	221.58	+	1.27	9.83E-08	5.37E-06
monoatomic ion transport (GO:0006811)	1030	548	430.62	+	1.27	4.45E-14	6.60E-12
monoatomic ion transmembrane transport (GO:0034220)	859	457	359.13	+	1.27	7.54E-12	7.81E-10
positive regulation of establishment of protein localization (GO:1904951)	329	175	137.55	+	1.27	2.89E-05	8.25E-04
regulation of pattern recognition receptor signaling pathway (GO:0062207)	188	100	78.6	+	1.27	1.75E-03	2.45E-02
organophosphate ester transport (GO:0015748)	173	92	72.33	+	1.27	2.51E-03	3.21E-02
inorganic ion homeostasis (GO:0098771)	444	236	185.63	+	1.27	1.34E-06	5.57E-05
regulation of tumor necrosis factor production (GO:0032680)	175	93	73.16	+	1.27	2.62E-03	3.31E-02
cell migration (GO:0016477)	941	500	393.41	+	1.27	9.80E-13	1.13E-10
regulation of actin cytoskeleton organization (GO:0032956)	352	187	147.16	+	1.27	1.97E-05	5.86E-04
neuron development (GO:0048666)	898	477	375.43	+	1.27	3.74E-12	4.13E-10
organic acid transport (GO:0015849)	305	162	127.51	+	1.27	6.62E-05	1.69E-03
regulation of calcium ion transmembrane transport (GO:1903169)	162	86	67.73	+	1.27	3.92E-03	4.57E-02
regulation of heart contraction (GO:0008016)	211	112	88.21	+	1.27	9.53E-04	1.51E-02
positive regulation of protein localization (GO:1903829)	505	268	211.13	+	1.27	2.82E-07	1.39E-05
regulation of cell morphogenesis (GO:0022604)	245	130	102.43	+	1.27	4.14E-04	7.55E-03
cell-cell adhesion via plasma-membrane adhesion molecules (GO:0098742)	262	139	109.54	+	1.27	2.45E-04	4.93E-03
carboxylic acid transport (GO:0046942)	304	161	127.1	+	1.27	8.31E-05	2.04E-03
lipid catabolic process (GO:0016042)	304	161	127.1	+	1.27	8.31E-05	2.03E-03
phospholipid metabolic process (GO:0006644)	357	189	149.25	+	1.27	2.26E-05	6.59E-04
locomotion (GO:0040011)	369	195	154.27	+	1.26	1.90E-05	5.73E-04
monocarboxylic acid biosynthetic process (GO:0072330)	176	93	73.58	+	1.26	3.44E-03	4.10E-02
negative regulation of apoptotic signaling pathway (GO:2001234)	229	121	95.74	+	1.26	7.40E-04	1.24E-02
positive regulation of cell development (GO:0010720)	441	233	184.37	+	1.26	2.60E-06	9.86E-05
negative regulation of intracellular signal transduction (GO:1902532)	725	383	303.1	+	1.26	1.23E-09	9.65E-08
central nervous system development (GO:0007417)	1040	549	434.8	+	1.26	3.18E-13	4.02E-11
regulation of tumor necrosis factor superfamily cytokine production (GO:1903555)	180	95	75.25	+	1.26	3.03E-03	3.69E-02
protein glycosylation (GO:0006486)	218	115	91.14	+	1.26	1.14E-03	1.76E-02
macromolecule glycosylation (GO:0043413)	218	115	91.14	+	1.26	1.14E-03	1.76E-02
negative regulation of protein localization (GO:1903828)	218	115	91.14	+	1.26	1.14E-03	1.76E-02
regulation of apoptotic signaling pathway (GO:2001233)	385	203	160.96	+	1.26	1.41E-05	4.39E-04
positive regulation of cell adhesion (GO:0045785)	499	263	208.62	+	1.26	8.06E-07	3.52E-05
regulation of cell motility (GO:2000145)	1017	536	425.18	+	1.26	7.76E-13	9.12E-11
carbohydrate derivative biosynthetic process (GO:1901137)	556	293	232.45	+	1.26	1.93E-07	9.81E-06
response to abiotic stimulus (GO:0009628)	1135	598	474.52	+	1.26	3.45E-14	5.27E-12
positive regulation of protein-containing complex assembly (GO:0031334)	205	108	85.71	+	1.26	1.70E-03	2.40E-02
positive regulation of cytoskeleton organization (GO:0051495)	188	99	78.6	+	1.26	2.89E-03	3.59E-02
regulation of multicellular organismal process (GO:0051239)	2972	1565	1242.52	+	1.26	6.58E-38	6.50E-35
lipid metabolic process (GO:0006629)	1211	637	506.29	+	1.26	7.51E-15	1.21E-12
regulation of cell communication (GO:0010646)	3546	1865	1482.5	+	1.26	7.60E-46	1.25E-42
multicellular organism development (GO:0007275)	4029	2119	1684.43	+	1.26	2.11E-53	1.56E-49
regulation of signaling (GO:0023051)	3541	1862	1480.41	+	1.26	1.16E-45	1.72E-42
positive regulation of cell population proliferation (GO:0008284)	930	489	388.81	+	1.26	1.39E-11	1.37E-09
signal release (GO:0023061)	196	103	81.94	+	1.26	2.76E-03	3.47E-02
anatomical structure homeostasis (GO:0060249)	236	124	98.67	+	1.26	8.81E-04	1.42E-02
tissue homeostasis (GO:0001894)	236	124	98.67	+	1.26	8.81E-04	1.42E-02
phosphorylation (GO:0016310)	394	207	164.72	+	1.26	1.74E-05	5.29E-04
cellular response to hormone stimulus (GO:0032870)	537	282	224.51	+	1.26	4.97E-07	2.30E-05
regulation of hormone levels (GO:0010817)	562	295	234.96	+	1.26	2.82E-07	1.39E-05
small molecule metabolic process (GO:0044281)	1576	827	658.89	+	1.26	8.46E-19	1.87E-16
negative regulation of catabolic process (GO:0009895)	366	192	153.02	+	1.25	3.66E-05	1.00E-03
neuron projection development (GO:0031175)	725	380	303.1	+	1.25	5.08E-09	3.53E-07
positive regulation of programmed cell death (GO:0043068)	542	284	226.6	+	1.25	5.62E-07	2.55E-05
alpha-amino acid metabolic process (GO:1901605)	189	99	79.02	+	1.25	3.76E-03	4.40E-02
myeloid cell differentiation (GO:0030099)	315	165	131.69	+	1.25	1.41E-04	3.15E-03
regulation of signal transduction (GO:0009966)	3101	1624	1296.45	+	1.25	9.48E-38	8.77E-35
regulation of vesicle-mediated transport (GO:0060627)	550	288	229.94	+	1.25	5.37E-07	2.46E-05
transmembrane transport (GO:0055085)	1297	679	542.24	+	1.25	3.30E-15	5.56E-13
actin filament-based process (GO:0030029)	617	323	257.95	+	1.25	1.02E-07	5.55E-06
positive regulation of cell communication (GO:0010647)	1795	939	750.45	+	1.25	7.10E-21	2.02E-18
carbohydrate derivative metabolic process (GO:1901135)	895	468	374.18	+	1.25	1.26E-10	1.12E-08
multi-organism reproductive process (GO:0044703)	197	103	82.36	+	1.25	3.59E-03	4.24E-02
regulation of actin filament-based process (GO:0032970)	396	207	165.56	+	1.25	2.36E-05	6.86E-04
positive regulation of cell migration (GO:0030335)	553	289	231.2	+	1.25	5.80E-07	2.63E-05
monocarboxylic acid metabolic process (GO:0032787)	509	266	212.8	+	1.25	1.65E-06	6.70E-05
positive regulation of signaling (GO:0023056)	1797	939	751.28	+	1.25	1.18E-20	3.31E-18
negative regulation of response to stimulus (GO:0048585)	1732	905	724.11	+	1.25	6.18E-20	1.61E-17
muscle tissue development (GO:0060537)	356	186	148.83	+	1.25	7.21E-05	1.81E-03
positive regulation of signal transduction (GO:0009967)	1605	838	671.01	+	1.25	2.65E-18	5.78E-16
regulation of cellular localization (GO:0060341)	1019	532	426.02	+	1.25	8.42E-12	8.54E-10
animal organ development (GO:0048513)	2904	1516	1214.09	+	1.25	4.20E-34	3.11E-31
positive regulation of apoptotic process (GO:0043065)	525	274	219.49	+	1.25	1.49E-06	6.12E-05
multi-multicellular organism process (GO:0044706)	207	108	86.54	+	1.25	2.86E-03	3.56E-02
regulation of chemotaxis (GO:0050920)	207	108	86.54	+	1.25	2.86E-03	3.55E-02
cellular homeostasis (GO:0019725)	690	360	288.47	+	1.25	2.80E-08	1.73E-06
endocytosis (GO:0006897)	508	265	212.38	+	1.25	2.04E-06	8.05E-05
positive regulation of intracellular signal transduction (GO:1902533)	1135	592	474.52	+	1.25	5.77E-13	6.90E-11
localization within membrane (GO:0051668)	558	291	233.29	+	1.25	6.53E-07	2.91E-05
regulation of locomotion (GO:0040012)	1059	552	442.74	+	1.25	4.19E-12	4.57E-10
regulation of hydrolase activity (GO:0051336)	217	113	90.72	+	1.25	2.29E-03	3.02E-02
intracellular signaling cassette (GO:0141124)	847	441	354.11	+	1.25	8.49E-10	6.83E-08
regulation of post-translational protein modification (GO:1901873)	244	127	102.01	+	1.24	1.34E-03	2.00E-02
regulation of protein localization (GO:0032880)	907	472	379.19	+	1.24	2.60E-10	2.22E-08
regulation of protein transport (GO:0051223)	444	231	185.63	+	1.24	1.41E-05	4.39E-04
monoatomic ion homeostasis (GO:0050801)	523	272	218.65	+	1.24	2.25E-06	8.78E-05
intracellular calcium ion homeostasis (GO:0006874)	200	104	83.62	+	1.24	3.87E-03	4.52E-02
positive regulation of cell motility (GO:2000147)	579	301	242.07	+	1.24	6.58E-07	2.92E-05
cell projection morphogenesis (GO:0048858)	516	268	215.73	+	1.24	3.02E-06	1.13E-04
regulation of small GTPase mediated signal transduction (GO:0051056)	310	161	129.6	+	1.24	3.12E-04	6.07E-03
regulation of cell adhesion (GO:0030155)	801	416	334.88	+	1.24	4.50E-09	3.16E-07
cell morphogenesis (GO:0000902)	724	376	302.69	+	1.24	2.44E-08	1.54E-06
striated muscle tissue development (GO:0014706)	337	175	140.89	+	1.24	1.83E-04	3.90E-03
regulation of proteolysis (GO:0030162)	389	202	162.63	+	1.24	5.00E-05	1.31E-03
cellular response to chemical stimulus (GO:0070887)	1959	1017	819.01	+	1.24	2.89E-21	8.74E-19
glycerolipid biosynthetic process (GO:0045017)	210	109	87.8	+	1.24	3.11E-03	3.76E-02
cell population proliferation (GO:0008283)	747	387	312.3	+	1.24	2.52E-08	1.58E-06
monoatomic cation homeostasis (GO:0055080)	512	265	214.05	+	1.24	5.34E-06	1.86E-04
generation of precursor metabolites and energy (GO:0006091)	371	192	155.11	+	1.24	1.02E-04	2.40E-03
phospholipid biosynthetic process (GO:0008654)	230	119	96.16	+	1.24	2.44E-03	3.13E-02
epithelium development (GO:0060429)	1129	584	472.01	+	1.24	6.00E-12	6.35E-10
muscle cell differentiation (GO:0042692)	290	150	121.24	+	1.24	6.21E-04	1.06E-02
intracellular chemical homeostasis (GO:0055082)	573	296	239.56	+	1.24	1.73E-06	6.98E-05
positive regulation of cell-cell adhesion (GO:0022409)	337	174	140.89	+	1.23	2.84E-04	5.58E-03
reproductive system development (GO:0061458)	310	160	129.6	+	1.23	4.86E-04	8.60E-03
positive regulation of locomotion (GO:0040017)	595	307	248.76	+	1.23	1.15E-06	4.87E-05
protein phosphorylation (GO:0006468)	349	180	145.91	+	1.23	2.36E-04	4.80E-03
regulation of biological quality (GO:0065008)	3003	1548	1255.48	+	1.23	3.17E-31	2.13E-28
regulation of leukocyte migration (GO:0002685)	227	117	94.9	+	1.23	3.53E-03	4.19E-02
positive regulation of cell activation (GO:0050867)	392	202	163.89	+	1.23	1.01E-04	2.39E-03
homeostatic process (GO:0042592)	1493	769	624.19	+	1.23	5.52E-15	9.09E-13
regulation of protein modification by small protein conjugation or removal (GO:1903320)	239	123	99.92	+	1.23	2.92E-03	3.59E-02
response to metal ion (GO:0010038)	348	179	145.49	+	1.23	2.88E-04	5.63E-03
phosphate-containing compound metabolic process (GO:0006796)	1427	734	596.59	+	1.23	3.28E-14	5.12E-12
regulation of intracellular signal transduction (GO:1902531)	2005	1031	838.24	+	1.23	8.61E-20	2.09E-17
response to xenobiotic stimulus (GO:0009410)	426	219	178.1	+	1.23	5.63E-05	1.45E-03
positive regulation of catabolic process (GO:0009896)	533	274	222.83	+	1.23	6.63E-06	2.26E-04
phosphorus metabolic process (GO:0006793)	1430	735	597.85	+	1.23	4.26E-14	6.37E-12
neuron projection morphogenesis (GO:0048812)	504	259	210.71	+	1.23	1.33E-05	4.16E-04
regulation of supramolecular fiber organization (GO:1902903)	397	204	165.98	+	1.23	1.12E-04	2.59E-03
positive regulation of cellular component organization (GO:0051130)	1112	571	464.9	+	1.23	4.68E-11	4.39E-09
regulation of protein catabolic process (GO:0042176)	374	192	156.36	+	1.23	2.05E-04	4.31E-03
organic anion transport (GO:0015711)	413	212	172.67	+	1.23	8.25E-05	2.03E-03
chemotaxis (GO:0006935)	343	176	143.4	+	1.23	3.97E-04	7.32E-03
taxis (GO:0042330)	345	177	144.24	+	1.23	3.40E-04	6.50E-03
plasma membrane bounded cell projection morphogenesis (GO:0120039)	509	261	212.8	+	1.23	1.47E-05	4.52E-04
positive regulation of leukocyte cell-cell adhesion (GO:1903039)	283	145	118.32	+	1.23	1.56E-03	2.24E-02
amide metabolic process (GO:0043603)	412	211	172.25	+	1.22	1.21E-04	2.73E-03
fatty acid metabolic process (GO:0006631)	330	169	137.97	+	1.22	5.81E-04	1.00E-02
regulation of cellular component organization (GO:0051128)	2486	1273	1039.34	+	1.22	7.89E-24	2.92E-21
negative regulation of transcription by RNA polymerase II (GO:0000122)	963	493	402.61	+	1.22	1.93E-09	1.44E-07
reproductive structure development (GO:0048608)	305	156	127.51	+	1.22	1.03E-03	1.61E-02
oxoacid metabolic process (GO:0043436)	788	403	329.44	+	1.22	8.59E-08	4.79E-06
head development (GO:0060322)	802	410	335.3	+	1.22	6.09E-08	3.53E-06
regulation of hemopoiesis (GO:1903706)	423	216	176.85	+	1.22	1.21E-04	2.73E-03
regulation of cytoskeleton organization (GO:0051493)	543	277	227.02	+	1.22	1.22E-05	3.86E-04
organic acid metabolic process (GO:0006082)	796	406	332.79	+	1.22	1.01E-07	5.49E-06
organophosphate metabolic process (GO:0019637)	977	498	408.46	+	1.22	3.71E-09	2.62E-07
organophosphate biosynthetic process (GO:0090407)	567	289	237.05	+	1.22	8.40E-06	2.80E-04
tissue development (GO:0009888)	1800	917	752.54	+	1.22	3.01E-16	5.64E-14
regulation of actin filament organization (GO:0110053)	269	137	112.46	+	1.22	2.76E-03	3.47E-02
carboxylic acid metabolic process (GO:0019752)	766	390	320.25	+	1.22	2.43E-07	1.20E-05
positive regulation of lymphocyte activation (GO:0051251)	340	173	142.15	+	1.22	7.06E-04	1.19E-02
glycerolipid metabolic process (GO:0046486)	352	179	147.16	+	1.22	5.84E-04	1.01E-02
regulation of establishment of protein localization (GO:0070201)	539	274	225.34	+	1.22	2.06E-05	6.08E-04
export from cell (GO:0140352)	508	258	212.38	+	1.21	3.99E-05	1.07E-03
regulation of phosphorus metabolic process (GO:0051174)	605	307	252.94	+	1.21	7.28E-06	2.46E-04
brain development (GO:0007420)	751	381	313.97	+	1.21	6.13E-07	2.76E-05
cell development (GO:0048468)	2307	1170	964.5	+	1.21	6.38E-20	1.63E-17
lipid localization (GO:0010876)	357	181	149.25	+	1.21	6.41E-04	1.09E-02
lymphocyte differentiation (GO:0030098)	288	146	120.41	+	1.21	2.57E-03	3.26E-02
programmed cell death (GO:0012501)	1107	561	462.81	+	1.21	1.12E-09	8.92E-08
regulation of phosphate metabolic process (GO:0019220)	604	306	252.52	+	1.21	8.76E-06	2.88E-04
cell death (GO:0008219)	1112	563	464.9	+	1.21	1.22E-09	9.64E-08
peptidyl-amino acid modification (GO:0018193)	324	164	135.46	+	1.21	1.44E-03	2.11E-02
positive regulation of cellular component biogenesis (GO:0044089)	502	254	209.87	+	1.21	6.49E-05	1.66E-03
regulation of leukocyte differentiation (GO:1902105)	338	171	141.31	+	1.21	1.23E-03	1.85E-02
negative regulation of molecular function (GO:0044092)	354	179	148	+	1.21	8.93E-04	1.44E-02
lipid transport (GO:0006869)	356	180	148.83	+	1.21	9.21E-04	1.48E-02
glycerophospholipid metabolic process (GO:0006650)	283	143	118.32	+	1.21	2.93E-03	3.60E-02
negative regulation of cytokine production (GO:0001818)	305	154	127.51	+	1.21	2.31E-03	3.03E-02
response to lipopolysaccharide (GO:0032496)	319	161	133.37	+	1.21	1.96E-03	2.69E-02
apoptotic process (GO:0006915)	1068	539	446.5	+	1.21	5.13E-09	3.55E-07
regulation of protein-containing complex assembly (GO:0043254)	432	218	180.61	+	1.21	2.59E-04	5.16E-03
negative regulation of apoptotic process (GO:0043066)	888	448	371.25	+	1.21	1.18E-07	6.33E-06
regulation of apoptotic process (GO:0042981)	1465	739	612.48	+	1.21	5.72E-12	6.10E-10
regulation of catabolic process (GO:0009894)	1034	521	432.29	+	1.21	1.39E-08	9.14E-07
negative regulation of programmed cell death (GO:0043069)	923	465	385.88	+	1.21	9.38E-08	5.18E-06
leukocyte differentiation (GO:0002521)	433	218	181.03	+	1.2	3.17E-04	6.14E-03
regulation of response to stimulus (GO:0048583)	4107	2067	1717.04	+	1.2	7.85E-35	6.46E-32
regulation of programmed cell death (GO:0043067)	1513	761	632.55	+	1.2	5.48E-12	5.88E-10
catabolic process (GO:0009056)	2040	1024	852.87	+	1.2	9.50E-16	1.72E-13
anatomical structure development (GO:0048856)	5304	2661	2217.47	+	1.2	3.84E-46	9.49E-43
negative regulation of DNA-templated transcription (GO:0045892)	1298	651	542.66	+	1.2	4.54E-10	3.78E-08
regulation of molecular function (GO:0065009)	1011	507	422.67	+	1.2	4.48E-08	2.66E-06
positive regulation of leukocyte activation (GO:0002696)	373	187	155.94	+	1.2	1.21E-03	1.83E-02
negative regulation of cellular component organization (GO:0051129)	699	350	292.23	+	1.2	8.33E-06	2.78E-04
cell surface receptor signaling pathway (GO:0007166)	2124	1063	887.99	+	1.2	6.72E-16	1.23E-13
autophagy (GO:0006914)	336	168	140.47	+	1.2	2.56E-03	3.26E-02
process utilizing autophagic mechanism (GO:0061919)	336	168	140.47	+	1.2	2.56E-03	3.26E-02
regulation of cellular component biogenesis (GO:0044087)	1025	512	428.53	+	1.19	7.85E-08	4.44E-06
supramolecular fiber organization (GO:0097435)	609	304	254.61	+	1.19	4.28E-05	1.14E-03
positive regulation of organelle organization (GO:0010638)	499	249	208.62	+	1.19	2.33E-04	4.77E-03
regulation of autophagy (GO:0010506)	367	183	153.43	+	1.19	1.92E-03	2.63E-02
response to molecule of bacterial origin (GO:0002237)	339	169	141.73	+	1.19	2.69E-03	3.40E-02
apoptotic signaling pathway (GO:0097190)	339	169	141.73	+	1.19	2.69E-03	3.39E-02
secretion (GO:0046903)	560	279	234.12	+	1.19	1.09E-04	2.52E-03
negative regulation of RNA biosynthetic process (GO:1902679)	1307	651	546.43	+	1.19	1.86E-09	1.39E-07
regulation of cell-cell adhesion (GO:0022407)	508	253	212.38	+	1.19	2.62E-04	5.22E-03
negative regulation of biological process (GO:0048519)	5248	2613	2194.06	+	1.19	1.09E-41	1.46E-38
epithelial cell differentiation (GO:0030855)	657	327	274.68	+	1.19	3.35E-05	9.31E-04
negative regulation of response to external stimulus (GO:0032102)	394	196	164.72	+	1.19	1.37E-03	2.03E-02
response to oxidative stress (GO:0006979)	372	185	155.52	+	1.19	2.06E-03	2.79E-02
nucleobase-containing compound catabolic process (GO:0034655)	352	175	147.16	+	1.19	2.69E-03	3.40E-02
regulation of catalytic activity (GO:0050790)	600	298	250.85	+	1.19	9.10E-05	2.21E-03
positive regulation of cellular process (GO:0048522)	5813	2886	2430.27	+	1.19	4.86E-46	9.00E-43
positive regulation of transcription by RNA polymerase II (GO:0045944)	1250	620	522.59	+	1.19	1.07E-08	7.09E-07
negative regulation of cellular process (GO:0048523)	5027	2493	2101.67	+	1.19	1.34E-37	1.17E-34
intracellular monoatomic ion homeostasis (GO:0006873)	440	218	183.95	+	1.19	1.04E-03	1.63E-02
multicellular organismal-level homeostasis (GO:0048871)	658	326	275.09	+	1.19	4.87E-05	1.28E-03
secretion by cell (GO:0032940)	438	217	183.12	+	1.19	1.02E-03	1.60E-02
positive regulation of response to stimulus (GO:0048584)	2296	1137	959.9	+	1.18	2.97E-15	5.06E-13
hemopoiesis (GO:0030097)	704	348	294.33	+	1.18	3.66E-05	1.00E-03
vesicle-mediated transport (GO:0016192)	1311	648	548.1	+	1.18	9.56E-09	6.38E-07
negative regulation of RNA metabolic process (GO:0051253)	1415	699	591.58	+	1.18	2.56E-09	1.87E-07
cellular developmental process (GO:0048869)	3755	1854	1569.87	+	1.18	4.86E-25	2.06E-22
positive regulation of biological process (GO:0048518)	6113	3018	2555.7	+	1.18	4.63E-46	9.79E-43
negative regulation of protein metabolic process (GO:0051248)	551	272	230.36	+	1.18	3.23E-04	6.24E-03
cell differentiation (GO:0030154)	3752	1852	1568.62	+	1.18	5.75E-25	2.37E-22
negative regulation of immune system process (GO:0002683)	543	268	227.02	+	1.18	3.48E-04	6.64E-03
cell motility (GO:0048870)	1172	578	489.98	+	1.18	1.07E-07	5.77E-06
positive regulation of DNA-templated transcription (GO:0045893)	1680	827	702.37	+	1.18	1.71E-10	1.50E-08
response to radiation (GO:0009314)	451	222	188.55	+	1.18	1.42E-03	2.09E-02
negative regulation of nucleobase-containing compound metabolic process (GO:0045934)	1542	759	644.67	+	1.18	1.05E-09	8.43E-08
regulation of organelle organization (GO:0033043)	1179	580	492.91	+	1.18	1.62E-07	8.34E-06
mononuclear cell differentiation (GO:1903131)	368	181	153.85	+	1.18	3.97E-03	4.63E-02
developmental process (GO:0032502)	5830	2867	2437.38	+	1.18	4.22E-41	5.22E-38
positive regulation of RNA biosynthetic process (GO:1902680)	1682	827	703.2	+	1.18	2.45E-10	2.11E-08
growth (GO:0040007)	462	227	193.15	+	1.18	1.38E-03	2.03E-02
developmental growth (GO:0048589)	462	227	193.15	+	1.18	1.38E-03	2.03E-02
positive regulation of protein modification process (GO:0031401)	395	194	165.14	+	1.17	3.29E-03	3.97E-02
positive regulation of metabolic process (GO:0009893)	3458	1698	1445.71	+	1.17	2.48E-21	7.81E-19
nucleotide metabolic process (GO:0009117)	434	213	181.44	+	1.17	2.26E-03	2.98E-02
intracellular monoatomic cation homeostasis (GO:0030003)	431	211	180.19	+	1.17	2.59E-03	3.28E-02
positive regulation of biosynthetic process (GO:0009891)	2665	1304	1114.17	+	1.17	1.93E-15	3.37E-13
regulation of cell activation (GO:0050865)	649	317	271.33	+	1.17	2.68E-04	5.31E-03
response to peptide (GO:1901652)	857	418	358.29	+	1.17	2.92E-05	8.26E-04
cell activation (GO:0001775)	765	373	319.83	+	1.17	8.58E-05	2.08E-03
regulation of protein modification process (GO:0031399)	668	325	279.27	+	1.16	3.26E-04	6.27E-03
intracellular signal transduction (GO:0035556)	1778	865	743.34	+	1.16	1.28E-09	9.96E-08
transport (GO:0006810)	3722	1807	1556.08	+	1.16	4.66E-20	1.23E-17
regulation of protein metabolic process (GO:0051246)	1512	733	632.13	+	1.16	5.84E-08	3.40E-06
positive regulation of macromolecule biosynthetic process (GO:0010557)	2554	1238	1067.77	+	1.16	4.07E-13	5.02E-11
positive regulation of protein metabolic process (GO:0051247)	817	396	341.57	+	1.16	9.13E-05	2.21E-03
positive regulation of gene expression (GO:0010628)	1197	580	500.44	+	1.16	1.79E-06	7.17E-05
response to cytokine (GO:0034097)	840	407	351.18	+	1.16	8.36E-05	2.04E-03
positive regulation of RNA metabolic process (GO:0051254)	1804	874	754.21	+	1.16	2.62E-09	1.91E-07
negative regulation of biosynthetic process (GO:0009890)	2191	1061	916	+	1.16	3.95E-11	3.72E-09
multicellular organismal process (GO:0032501)	6408	3103	2679.03	+	1.16	4.83E-38	5.11E-35
regulation of cytokine production (GO:0001817)	802	388	335.3	+	1.16	1.43E-04	3.18E-03
regulation of response to external stimulus (GO:0032101)	1108	536	463.23	+	1.16	6.35E-06	2.18E-04
positive regulation of nucleobase-containing compound metabolic process (GO:0045935)	1994	964	833.64	+	1.16	5.87E-10	4.83E-08
establishment of localization (GO:0051234)	4006	1934	1674.81	+	1.15	3.51E-20	9.46E-18
positive regulation of macromolecule metabolic process (GO:0010604)	3138	1513	1311.92	+	1.15	4.08E-15	6.79E-13
localization (GO:0051179)	4549	2193	1901.83	+	1.15	5.57E-23	1.92E-20
membrane organization (GO:0061024)	775	373	324.01	+	1.15	3.13E-04	6.09E-03
negative regulation of macromolecule biosynthetic process (GO:0010558)	2118	1019	885.48	+	1.15	6.83E-10	5.56E-08
nucleoside phosphate metabolic process (GO:0006753)	582	280	243.32	+	1.15	1.85E-03	2.56E-02
positive regulation of molecular function (GO:0044093)	580	279	242.48	+	1.15	2.09E-03	2.82E-02
nucleobase-containing small molecule metabolic process (GO:0055086)	609	292	254.61	+	1.15	2.01E-03	2.73E-02
negative regulation of metabolic process (GO:0009892)	2721	1303	1137.58	+	1.15	6.44E-12	6.76E-10
endomembrane system organization (GO:0010256)	585	280	244.57	+	1.14	2.89E-03	3.59E-02
cell projection organization (GO:0030030)	1248	597	521.76	+	1.14	1.00E-05	3.24E-04
negative regulation of macromolecule metabolic process (GO:0010605)	2493	1189	1042.26	+	1.14	2.82E-10	2.38E-08
cellular response to cytokine stimulus (GO:0071345)	744	353	311.05	+	1.13	1.66E-03	2.36E-02
plasma membrane bounded cell projection organization (GO:0120036)	1194	563	499.18	+	1.13	1.23E-04	2.77E-03
protein metabolic process (GO:0019538)	3342	1572	1397.21	+	1.13	2.53E-11	2.42E-09
regulation of response to stress (GO:0080134)	1434	673	599.52	+	1.12	5.02E-05	1.31E-03
cell communication (GO:0007154)	5328	2496	2227.51	+	1.12	5.84E-18	1.25E-15
signaling (GO:0023052)	5282	2470	2208.28	+	1.12	3.34E-17	6.68E-15
negative regulation of gene expression (GO:0010629)	1044	487	436.47	+	1.12	1.27E-03	1.91E-02
regulation of immune system process (GO:0002682)	1653	771	691.08	+	1.12	3.54E-05	9.76E-04
cytoskeleton organization (GO:0007010)	1277	595	533.88	+	1.11	3.90E-04	7.27E-03
response to chemical (GO:0042221)	3714	1730	1552.73	+	1.11	8.61E-11	7.83E-09
macromolecule catabolic process (GO:0009057)	1057	492	441.91	+	1.11	1.52E-03	2.19E-02
protein modification process (GO:0036211)	1739	808	727.03	+	1.11	4.27E-05	1.14E-03
metabolic process (GO:0008152)	7642	3547	3194.94	+	1.11	9.35E-25	3.75E-22
signal transduction (GO:0007165)	4942	2288	2066.13	+	1.11	2.57E-13	3.37E-11
macromolecule modification (GO:0043412)	1926	887	805.21	+	1.1	7.63E-05	1.90E-03
cellular response to stimulus (GO:0051716)	6478	2983	2708.3	+	1.1	7.36E-17	1.44E-14
system process (GO:0003008)	2153	991	900.12	+	1.1	2.91E-05	8.26E-04
cellular component organization (GO:0016043)	5717	2631	2390.14	+	1.1	3.57E-14	5.40E-12
cellular localization (GO:0051641)	2706	1241	1131.31	+	1.1	5.10E-06	1.80E-04
primary metabolic process (GO:0044238)	6778	3107	2833.72	+	1.1	2.46E-16	4.72E-14
cellular component organization or biogenesis (GO:0071840)	5931	2718	2479.61	+	1.1	1.23E-13	1.67E-11
macromolecule localization (GO:0033036)	2411	1103	1007.98	+	1.09	3.26E-05	9.11E-04
protein localization (GO:0008104)	1988	907	831.13	+	1.09	3.03E-04	5.90E-03
cellular process (GO:0009987)	15563	7097	6506.51	+	1.09	3.17E-86	4.69E-82
cellular macromolecule localization (GO:0070727)	1996	909	834.48	+	1.09	4.08E-04	7.47E-03
response to external stimulus (GO:0009605)	1981	899	828.21	+	1.09	7.28E-04	1.22E-02
regulation of metabolic process (GO:0019222)	6273	2834	2622.59	+	1.08	1.02E-10	9.13E-09
regulation of primary metabolic process (GO:0080090)	5174	2331	2163.12	+	1.08	4.83E-08	2.85E-06
biosynthetic process (GO:0009058)	3997	1800	1671.05	+	1.08	4.40E-06	1.57E-04
biological regulation (GO:0065007)	12219	5501	5108.47	+	1.08	1.10E-29	6.52E-27
regulation of cellular process (GO:0050794)	11417	5139	4773.17	+	1.08	2.18E-25	9.50E-23
regulation of biological process (GO:0050789)	11815	5314	4939.57	+	1.08	9.21E-27	4.55E-24
cellular component assembly (GO:0022607)	2516	1131	1051.88	+	1.08	7.05E-04	1.19E-02
response to stress (GO:0006950)	3539	1585	1479.57	+	1.07	8.38E-05	2.04E-03
cellular component biogenesis (GO:0044085)	2762	1233	1154.73	+	1.07	1.22E-03	1.84E-02
regulation of biosynthetic process (GO:0009889)	5195	2316	2171.9	+	1.07	3.02E-06	1.12E-04
regulation of macromolecule metabolic process (GO:0060255)	5709	2535	2386.79	+	1.06	3.21E-06	1.18E-04
response to stimulus (GO:0050896)	8280	3669	3461.67	+	1.06	2.42E-09	1.79E-07
regulation of macromolecule biosynthetic process (GO:0010556)	5014	2215	2096.23	+	1.06	9.56E-05	2.28E-03
regulation of gene expression (GO:0010468)	4908	2164	2051.92	+	1.05	2.17E-04	4.53E-03
regulation of DNA-templated transcription (GO:0006355)	3389	1493	1416.86	+	1.05	3.78E-03	4.42E-02
macromolecule metabolic process (GO:0043170)	5404	2370	2259.28	+	1.05	3.87E-04	7.26E-03
biological_process (GO:0008150)	17724	7757	7409.98	+	1.05	4.19E-47	1.24E-43
immune system process (GO:0002376)	2409	929	1007.14	-	0.92	6.04E-04	1.04E-02
nucleic acid metabolic process (GO:0090304)	2178	831	910.57	-	0.91	2.59E-04	5.16E-03
sexual reproduction (GO:0019953)	1107	408	462.81	-	0.88	5.68E-04	9.87E-03
male gamete generation (GO:0048232)	693	252	289.73	-	0.87	3.28E-03	3.95E-02
DNA metabolic process (GO:0006259)	749	269	313.14	-	0.86	8.88E-04	1.43E-02
mRNA processing (GO:0006397)	465	161	194.41	-	0.83	1.43E-03	2.09E-02
microtubule-based movement (GO:0007018)	456	157	190.64	-	0.82	1.28E-03	1.91E-02
cilium assembly (GO:0060271)	353	121	147.58	-	0.82	3.88E-03	4.52E-02
DNA repair (GO:0006281)	524	177	219.07	-	0.81	1.60E-04	3.49E-03
RNA splicing (GO:0008380)	382	128	159.7	-	0.8	9.49E-04	1.51E-02
immune response (GO:0006955)	1741	582	727.87	-	0.8	7.39E-14	1.05E-11
organelle fission (GO:0048285)	355	117	148.42	-	0.79	6.14E-04	1.05E-02
nuclear division (GO:0000280)	327	107	136.71	-	0.78	8.30E-04	1.36E-02
leukocyte mediated immunity (GO:0002443)	323	104	135.04	-	0.77	4.09E-04	7.48E-03
mRNA splicing, via spliceosome (GO:0000398)	247	79	103.26	-	0.77	1.78E-03	2.49E-02
RNA splicing, via transesterification reactions with bulged adenosine as nucleophile (GO:0000377)	247	79	103.26	-	0.77	1.78E-03	2.49E-02
RNA splicing, via transesterification reactions (GO:0000375)	251	80	104.94	-	0.76	1.26E-03	1.89E-02
spermatid differentiation (GO:0048515)	250	78	104.52	-	0.75	6.05E-04	1.04E-02
chromosome segregation (GO:0007059)	339	105	141.73	-	0.74	3.78E-05	1.03E-03
spermatid development (GO:0007286)	241	74	100.76	-	0.73	3.79E-04	7.13E-03
meiotic cell cycle process (GO:1903046)	200	61	83.62	-	0.73	1.14E-03	1.76E-02
double-strand break repair (GO:0006302)	221	67	92.39	-	0.73	4.52E-04	8.11E-03
DNA recombination (GO:0006310)	253	76	105.77	-	0.72	1.13E-04	2.61E-03
nuclear chromosome segregation (GO:0098813)	237	71	99.08	-	0.72	1.95E-04	4.14E-03
meiotic cell cycle (GO:0051321)	262	78	109.54	-	0.71	6.62E-05	1.69E-03
Unclassified (UNCLASSIFIED)	2856	847	1194.02	-	0.71	4.19E-47	1.55E-43
detection of stimulus (GO:0051606)	690	195	288.47	-	0.68	8.26E-14	1.17E-11
RNA transport (GO:0050658)	160	45	66.89	-	0.67	3.76E-04	7.08E-03
nucleic acid transport (GO:0050657)	160	45	66.89	-	0.67	3.76E-04	7.08E-03
RNA localization (GO:0006403)	189	53	79.02	-	0.67	1.06E-04	2.48E-03
adaptive immune response based on somatic recombination of immune receptors built from immunoglobulin superfamily domains (GO:0002460)	268	75	112.04	-	0.67	2.62E-06	9.90E-05
establishment of RNA localization (GO:0051236)	162	45	67.73	-	0.66	2.23E-04	4.60E-03
keratinocyte differentiation (GO:0030216)	144	40	60.2	-	0.66	6.44E-04	1.09E-02
nuclear export (GO:0051168)	130	36	54.35	-	0.66	9.27E-04	1.48E-02
double-strand break repair via homologous recombination (GO:0000724)	120	33	50.17	-	0.66	1.50E-03	2.17E-02
meiotic nuclear division (GO:0140013)	179	49	74.84	-	0.65	6.87E-05	1.74E-03
lymphocyte mediated immunity (GO:0002449)	265	72	110.79	-	0.65	8.46E-07	3.68E-05
mRNA transport (GO:0051028)	134	36	56.02	-	0.64	4.04E-04	7.43E-03
recombinational repair (GO:0000725)	125	33	52.26	-	0.63	3.68E-04	6.96E-03
regulatory ncRNA-mediated gene silencing (GO:0031047)	115	30	48.08	-	0.62	5.85E-04	1.01E-02
organelle disassembly (GO:1903008)	73	18	30.52	-	0.59	2.78E-03	3.48E-02
mRNA export from nucleus (GO:0006406)	66	16	27.59	-	0.58	3.77E-03	4.41E-02
meiosis I cell cycle process (GO:0061982)	131	31	54.77	-	0.57	1.65E-05	5.00E-04
RNA export from nucleus (GO:0006405)	83	19	34.7	-	0.55	4.70E-04	8.39E-03
sensory perception of chemical stimulus (GO:0007606)	551	126	230.36	-	0.55	3.60E-21	1.07E-18
detection of stimulus involved in sensory perception (GO:0050906)	564	128	235.79	-	0.54	5.04E-22	1.66E-19
meiosis I (GO:0007127)	128	29	53.51	-	0.54	8.17E-06	2.74E-04
adaptive immune response (GO:0002250)	683	145	285.55	-	0.51	1.29E-30	8.30E-28
B cell mediated immunity (GO:0019724)	189	40	79.02	-	0.51	2.78E-09	2.00E-07
immunoglobulin mediated immune response (GO:0016064)	184	38	76.93	-	0.49	1.66E-09	1.26E-07
sensory perception of smell (GO:0007608)	472	95	197.33	-	0.48	9.86E-24	3.56E-21
detection of chemical stimulus (GO:0009593)	523	104	218.65	-	0.48	6.50E-27	3.32E-24
homologous recombination (GO:0035825)	68	13	28.43	-	0.46	1.04E-04	2.43E-03
ribosome disassembly (GO:0032790)	42	8	17.56	-	0.46	2.57E-03	3.27E-02
detection of chemical stimulus involved in sensory perception (GO:0050907)	487	90	203.6	-	0.44	1.94E-28	1.06E-25
meiotic chromosome segregation (GO:0045132)	93	17	38.88	-	0.44	2.25E-06	8.81E-05
keratinization (GO:0031424)	81	14	33.86	-	0.41	3.95E-06	1.42E-04
detection of chemical stimulus involved in sensory perception of smell (GO:0050911)	440	76	183.95	-	0.41	1.24E-28	7.07E-26
reciprocal meiotic recombination (GO:0007131)	60	10	25.08	-	0.4	5.79E-05	1.49E-03
reciprocal homologous recombination (GO:0140527)	60	10	25.08	-	0.4	5.79E-05	1.49E-03
transposable element silencing (GO:0010526)	42	7	17.56	-	0.4	7.99E-04	1.32E-02
homologous chromosome segregation (GO:0045143)	67	11	28.01	-	0.39	1.58E-05	4.81E-04
viral translation (GO:0019081)	38	6	15.89	-	0.38	8.25E-04	1.35E-02
homologous chromosome pairing at meiosis (GO:0007129)	54	8	22.58	-	0.35	3.90E-05	1.05E-03
sperm axoneme assembly (GO:0007288)	34	5	14.21	-	0.35	1.33E-03	1.99E-02
regulatory ncRNA-mediated heterochromatin formation (GO:0031048)	24	3	10.03	-	0.3	3.07E-03	3.74E-02
chromosome organization involved in meiotic cell cycle (GO:0070192)	66	8	27.59	-	0.29	2.33E-07	1.16E-05
poly(A)+ mRNA export from nucleus (GO:0016973)	24	2	10.03	-	0.2	5.79E-04	1.00E-02
stress granule assembly (GO:0034063)	27	2	11.29	-	0.18	1.19E-04	2.70E-03
copper ion transport (GO:0006825)	16	1	6.69	-	0.15	3.69E-03	4.32E-02
RNA capping (GO:0036260)	16	1	6.69	-	0.15	3.69E-03	4.32E-02
kinetochore organization (GO:0051383)	18	1	7.53	-	0.13	1.19E-03	1.81E-02
Analysis Type:	PANTHER Overrepresentation Test (Released 20240807)
Annotation Version and Release Date:	GO Ontology database DOI: 10.5281/zenodo.15066566 Released 2025-03-16
Analyzed List:	upload_1 (Homo sapiens)
Reference List:	Homo sapiens (all genes in database)
Test Type:	FISHER
Correction:	FDR

## Sheet: intersect_POSCO_POSCOnoAAPSSM
GO biological process complete	Homo sapiens - REFLIST (20580)	upload_1 (9606)	upload_1 (expected)	upload_1 (over/under)	upload_1 (fold Enrichment)	upload_1 (raw P-value)	upload_1 (FDR)
phospholipase C-activating dopamine receptor signaling pathway (GO:0060158)	8	8	3.73	+	2.14	2.25E-03	3.10E-02
G protein-coupled opioid receptor signaling pathway (GO:0038003)	9	9	4.2	+	2.14	1.05E-03	1.71E-02
mesonephric tubule formation (GO:0072172)	9	9	4.2	+	2.14	1.05E-03	1.72E-02
T-helper 2 cell differentiation (GO:0045064)	9	9	4.2	+	2.14	1.05E-03	1.71E-02
glyceraldehyde-3-phosphate metabolic process (GO:0019682)	12	12	5.6	+	2.14	1.07E-04	2.50E-03
norepinephrine transport (GO:0015874)	9	9	4.2	+	2.14	1.05E-03	1.71E-02
hepoxilin biosynthetic process (GO:0051122)	8	8	3.73	+	2.14	2.25E-03	3.09E-02
leukocyte aggregation (GO:0070486)	11	11	5.13	+	2.14	2.28E-04	4.85E-03
hepoxilin metabolic process (GO:0051121)	8	8	3.73	+	2.14	2.25E-03	3.09E-02
heparan sulfate proteoglycan catabolic process (GO:0030200)	10	10	4.67	+	2.14	4.90E-04	9.15E-03
formate metabolic process (GO:0015942)	8	8	3.73	+	2.14	2.25E-03	3.08E-02
bone trabecula morphogenesis (GO:0061430)	11	11	5.13	+	2.14	2.28E-04	4.84E-03
ganglioside catabolic process (GO:0006689)	8	8	3.73	+	2.14	2.25E-03	3.10E-02
apoptotic process involved in morphogenesis (GO:0060561)	22	21	10.27	+	2.05	2.33E-06	8.67E-05
neuroendocrine cell differentiation (GO:0061101)	19	18	8.87	+	2.03	1.81E-05	5.43E-04
nephron tubule formation (GO:0072079)	19	18	8.87	+	2.03	1.81E-05	5.44E-04
sphingosine-1-phosphate receptor signaling pathway (GO:0003376)	16	15	7.47	+	2.01	1.40E-04	3.15E-03
fructose metabolic process (GO:0006000)	14	13	6.53	+	1.99	5.44E-04	9.89E-03
regulation of apoptotic process involved in development (GO:1904748)	14	13	6.53	+	1.99	5.44E-04	9.88E-03
regulation of apoptotic process involved in morphogenesis (GO:1902337)	14	13	6.53	+	1.99	5.44E-04	9.90E-03
vitamin K metabolic process (GO:0042373)	13	12	6.07	+	1.98	1.07E-03	1.73E-02
loop of Henle development (GO:0072070)	12	11	5.6	+	1.96	2.10E-03	2.97E-02
defense response to tumor cell (GO:0002357)	12	11	5.6	+	1.96	2.10E-03	2.97E-02
neuroepithelial cell differentiation (GO:0060563)	37	33	17.27	+	1.91	1.12E-07	5.47E-06
response to immobilization stress (GO:0035902)	25	22	11.67	+	1.89	2.37E-05	6.91E-04
sphingolipid mediated signaling pathway (GO:0090520)	17	15	7.93	+	1.89	8.27E-04	1.41E-02
postsynaptic specialization assembly (GO:0098698)	16	14	7.47	+	1.87	1.53E-03	2.30E-02
regulation of long-term synaptic depression (GO:1900452)	15	13	7	+	1.86	2.81E-03	3.70E-02
negative regulation of B cell apoptotic process (GO:0002903)	15	13	7	+	1.86	2.81E-03	3.69E-02
release of cytochrome c from mitochondria (GO:0001836)	23	20	10.74	+	1.86	8.38E-05	2.06E-03
GABAergic neuron differentiation (GO:0097154)	21	18	9.8	+	1.84	2.91E-04	5.89E-03
negative regulation of lipid catabolic process (GO:0050995)	27	23	12.6	+	1.83	5.23E-05	1.36E-03
regulation of calcium ion transport into cytosol (GO:0010522)	20	17	9.34	+	1.82	5.36E-04	9.78E-03
positive regulation of excitatory postsynaptic potential (GO:2000463)	33	28	15.4	+	1.82	1.03E-05	3.31E-04
behavioral response to pain (GO:0048266)	20	17	9.34	+	1.82	5.36E-04	9.79E-03
skeletal muscle fiber development (GO:0048741)	32	27	14.94	+	1.81	1.85E-05	5.50E-04
phagolysosome assembly (GO:0001845)	19	16	8.87	+	1.8	9.82E-04	1.62E-02
negative regulation of SMAD protein signal transduction (GO:0060392)	25	21	11.67	+	1.8	1.72E-04	3.78E-03
osteoblast development (GO:0002076)	18	15	8.4	+	1.79	1.79E-03	2.61E-02
regulation of vascular permeability (GO:0043114)	48	40	22.4	+	1.79	2.43E-07	1.13E-05
spinal cord patterning (GO:0021511)	18	15	8.4	+	1.79	1.79E-03	2.62E-02
negative regulation of nucleotide metabolic process (GO:0045980)	29	24	13.54	+	1.77	1.03E-04	2.42E-03
response to pain (GO:0048265)	34	28	15.87	+	1.76	3.63E-05	9.86E-04
cellular response to pH (GO:0071467)	27	22	12.6	+	1.75	3.16E-04	6.29E-03
regulation of macrophage cytokine production (GO:0010935)	38	31	17.74	+	1.75	1.23E-05	3.89E-04
fat-soluble vitamin metabolic process (GO:0006775)	43	35	20.07	+	1.74	4.02E-06	1.42E-04
positive regulation of protein localization to cell surface (GO:2000010)	21	17	9.8	+	1.73	1.73E-03	2.54E-02
apoptotic process involved in development (GO:1902742)	36	29	16.8	+	1.73	3.76E-05	1.01E-03
dorsal spinal cord development (GO:0021516)	21	17	9.8	+	1.73	1.73E-03	2.55E-02
potassium ion homeostasis (GO:0055075)	36	29	16.8	+	1.73	3.76E-05	1.01E-03
metanephric tubule development (GO:0072170)	20	16	9.34	+	1.71	3.02E-03	3.90E-02
trabecula formation (GO:0060343)	24	19	11.2	+	1.7	1.63E-03	2.43E-02
regulation of megakaryocyte differentiation (GO:0045652)	24	19	11.2	+	1.7	1.63E-03	2.43E-02
ganglioside metabolic process (GO:0001573)	29	23	13.54	+	1.7	5.35E-04	9.81E-03
regulation of cytosolic calcium ion concentration (GO:0051480)	57	45	26.61	+	1.69	7.80E-07	3.22E-05
erythrocyte maturation (GO:0043249)	23	18	10.74	+	1.68	2.77E-03	3.66E-02
metanephric epithelium development (GO:0072207)	23	18	10.74	+	1.68	2.77E-03	3.67E-02
myotube cell development (GO:0014904)	37	29	17.27	+	1.68	1.02E-04	2.42E-03
glycoprotein catabolic process (GO:0006516)	37	29	17.27	+	1.68	1.02E-04	2.42E-03
postsynapse assembly (GO:0099068)	23	18	10.74	+	1.68	2.77E-03	3.67E-02
ventricular cardiac muscle cell action potential (GO:0086005)	23	18	10.74	+	1.68	2.77E-03	3.66E-02
synaptic transmission, cholinergic (GO:0007271)	27	21	12.6	+	1.67	1.51E-03	2.28E-02
postsynaptic specialization organization (GO:0099084)	32	25	14.94	+	1.67	5.13E-04	9.46E-03
negative regulation of miRNA transcription (GO:1902894)	27	21	12.6	+	1.67	1.51E-03	2.28E-02
metanephric nephron development (GO:0072210)	31	24	14.47	+	1.66	8.47E-04	1.44E-02
regulation of lipid catabolic process (GO:0050994)	62	48	28.94	+	1.66	1.14E-06	4.57E-05
cell differentiation in spinal cord (GO:0021515)	53	41	24.74	+	1.66	6.15E-06	2.07E-04
maintenance of synapse structure (GO:0099558)	31	24	14.47	+	1.66	8.47E-04	1.43E-02
negative regulation of lipid transport (GO:0032369)	31	24	14.47	+	1.66	8.47E-04	1.43E-02
response to pH (GO:0009268)	40	31	18.67	+	1.66	9.29E-05	2.25E-03
protein insertion into ER membrane (GO:0045048)	31	24	14.47	+	1.66	8.47E-04	1.44E-02
regulation of cholesterol biosynthetic process (GO:0045540)	26	20	12.14	+	1.65	2.51E-03	3.38E-02
nephron morphogenesis (GO:0072028)	70	54	32.67	+	1.65	2.28E-07	1.07E-05
regulation of sterol biosynthetic process (GO:0106118)	26	20	12.14	+	1.65	2.51E-03	3.38E-02
phagosome maturation (GO:0090382)	30	23	14	+	1.64	1.39E-03	2.16E-02
modified amino acid catabolic process (GO:0042219)	34	26	15.87	+	1.64	4.79E-04	8.98E-03
sulfur compound catabolic process (GO:0044273)	47	36	21.94	+	1.64	4.76E-05	1.26E-03
nephron epithelium morphogenesis (GO:0072088)	68	52	31.74	+	1.64	6.21E-07	2.64E-05
positive regulation of alcohol biosynthetic process (GO:1902932)	29	22	13.54	+	1.63	2.26E-03	3.09E-02
membrane repolarization (GO:0086009)	29	22	13.54	+	1.63	2.26E-03	3.09E-02
cell-substrate junction organization (GO:0150115)	42	32	19.6	+	1.63	1.38E-04	3.12E-03
potassium ion import across plasma membrane (GO:1990573)	46	35	21.47	+	1.63	7.71E-05	1.91E-03
negative regulation of miRNA metabolic process (GO:2000629)	29	22	13.54	+	1.63	2.26E-03	3.10E-02
entrainment of circadian clock (GO:0009649)	29	22	13.54	+	1.63	2.26E-03	3.09E-02
nephron tubule morphogenesis (GO:0072078)	66	50	30.81	+	1.62	2.57E-06	9.49E-05
apoptotic cell clearance (GO:0043277)	37	28	17.27	+	1.62	4.17E-04	7.98E-03
regulation of neuronal synaptic plasticity (GO:0048168)	61	46	28.47	+	1.62	7.23E-06	2.36E-04
myotube differentiation (GO:0014902)	80	60	37.34	+	1.61	3.89E-07	1.74E-05
response to gonadotropin (GO:0034698)	28	21	13.07	+	1.61	3.66E-03	4.61E-02
positive regulation of blood pressure (GO:0045777)	36	27	16.8	+	1.61	6.78E-04	1.18E-02
cell-substrate junction assembly (GO:0007044)	40	30	18.67	+	1.61	3.64E-04	7.11E-03
focal adhesion assembly (GO:0048041)	28	21	13.07	+	1.61	3.66E-03	4.61E-02
startle response (GO:0001964)	28	21	13.07	+	1.61	3.66E-03	4.62E-02
lymph vessel development (GO:0001945)	28	21	13.07	+	1.61	3.66E-03	4.62E-02
nephron tubule development (GO:0072080)	83	62	38.74	+	1.6	3.54E-07	1.59E-05
aortic valve morphogenesis (GO:0003180)	39	29	18.2	+	1.59	5.84E-04	1.04E-02
endocrine pancreas development (GO:0031018)	39	29	18.2	+	1.59	5.84E-04	1.04E-02
negative regulation of fat cell differentiation (GO:0045599)	54	40	25.21	+	1.59	5.36E-05	1.39E-03
spinal cord development (GO:0021510)	104	77	48.54	+	1.59	1.65E-08	9.13E-07
regulation of triglyceride metabolic process (GO:0090207)	43	32	20.07	+	1.59	3.19E-04	6.32E-03
membrane depolarization (GO:0051899)	57	42	26.61	+	1.58	4.62E-05	1.23E-03
heparan sulfate proteoglycan metabolic process (GO:0030201)	42	31	19.6	+	1.58	5.06E-04	9.37E-03
negative regulation of cytokine production involved in immune response (GO:0002719)	34	25	15.87	+	1.58	1.76E-03	2.58E-02
positive regulation of glial cell differentiation (GO:0045687)	42	31	19.6	+	1.58	5.06E-04	9.39E-03
branching involved in ureteric bud morphogenesis (GO:0001658)	45	33	21	+	1.57	4.41E-04	8.39E-03
mesonephric tubule morphogenesis (GO:0072171)	56	41	26.14	+	1.57	7.28E-05	1.81E-03
renal tubule morphogenesis (GO:0061333)	71	52	33.14	+	1.57	6.85E-06	2.27E-04
regulation of protein localization to cell surface (GO:2000008)	41	30	19.14	+	1.57	7.99E-04	1.37E-02
response to mineralocorticoid (GO:0051385)	37	27	17.27	+	1.56	1.48E-03	2.28E-02
response to ATP (GO:0033198)	33	24	15.4	+	1.56	2.80E-03	3.70E-02
glycolytic process (GO:0006096)	48	35	22.4	+	1.56	3.86E-04	7.48E-03
regulation of muscle adaptation (GO:0043502)	81	59	37.81	+	1.56	2.89E-06	1.05E-04
oligodendrocyte development (GO:0014003)	48	35	22.4	+	1.56	3.86E-04	7.49E-03
long-term memory (GO:0007616)	37	27	17.27	+	1.56	1.48E-03	2.27E-02
ureteric bud morphogenesis (GO:0060675)	55	40	25.67	+	1.56	1.14E-04	2.64E-03
positive regulation of cartilage development (GO:0061036)	33	24	15.4	+	1.56	2.80E-03	3.69E-02
ADP catabolic process (GO:0046032)	51	37	23.8	+	1.55	2.11E-04	4.53E-03
hippocampus development (GO:0021766)	94	68	43.88	+	1.55	6.51E-07	2.74E-05
neuron maturation (GO:0042551)	47	34	21.94	+	1.55	5.95E-04	1.05E-02
actin filament bundle assembly (GO:0051017)	62	45	28.94	+	1.55	5.43E-05	1.41E-03
phototransduction (GO:0007602)	47	34	21.94	+	1.55	5.95E-04	1.05E-02
purine nucleoside diphosphate catabolic process (GO:0009137)	54	39	25.21	+	1.55	1.77E-04	3.87E-03
ADP metabolic process (GO:0046031)	58	42	27.07	+	1.55	9.72E-05	2.34E-03
purine ribonucleoside diphosphate catabolic process (GO:0009181)	54	39	25.21	+	1.55	1.77E-04	3.88E-03
negative regulation of osteoblast differentiation (GO:0045668)	51	37	23.8	+	1.55	2.11E-04	4.54E-03
ventral spinal cord development (GO:0021517)	47	34	21.94	+	1.55	5.95E-04	1.06E-02
execution phase of apoptosis (GO:0097194)	50	36	23.34	+	1.54	3.29E-04	6.49E-03
renal tubule development (GO:0061326)	89	64	41.54	+	1.54	1.78E-06	6.79E-05
trabecula morphogenesis (GO:0061383)	46	33	21.47	+	1.54	9.14E-04	1.53E-02
postsynaptic signal transduction (GO:0098926)	53	38	24.74	+	1.54	2.75E-04	5.61E-03
regulation of heart rate by cardiac conduction (GO:0086091)	43	31	20.07	+	1.54	1.07E-03	1.73E-02
mammary gland epithelium development (GO:0061180)	63	45	29.41	+	1.53	1.10E-04	2.57E-03
potassium ion transmembrane transport (GO:0071805)	168	120	78.42	+	1.53	8.53E-11	6.41E-09
sensory perception of pain (GO:0019233)	66	47	30.81	+	1.53	6.16E-05	1.56E-03
positive regulation of animal organ morphogenesis (GO:0110110)	35	25	16.34	+	1.53	3.63E-03	4.60E-02
purine nucleoside diphosphate metabolic process (GO:0009135)	70	50	32.67	+	1.53	3.35E-05	9.28E-04
embryonic digestive tract development (GO:0048566)	35	25	16.34	+	1.53	3.63E-03	4.60E-02
regulation of alcohol biosynthetic process (GO:1902930)	49	35	22.87	+	1.53	5.11E-04	9.43E-03
purine ribonucleoside diphosphate metabolic process (GO:0009179)	70	50	32.67	+	1.53	3.35E-05	9.30E-04
response to nicotine (GO:0035094)	49	35	22.87	+	1.53	5.11E-04	9.44E-03
aortic valve development (GO:0003176)	45	32	21	+	1.52	1.39E-03	2.17E-02
cell junction maintenance (GO:0034331)	52	37	24.27	+	1.52	4.23E-04	8.08E-03
positive regulation of potassium ion transport (GO:0043268)	38	27	17.74	+	1.52	3.01E-03	3.90E-02
pyridine-containing compound catabolic process (GO:0072526)	55	39	25.67	+	1.52	3.53E-04	6.92E-03
positive regulation of morphogenesis of an epithelium (GO:1905332)	38	27	17.74	+	1.52	3.01E-03	3.91E-02
cell-cell fusion (GO:0140253)	38	27	17.74	+	1.52	3.01E-03	3.91E-02
glial cell development (GO:0021782)	128	91	59.75	+	1.52	3.22E-08	1.71E-06
pyridine nucleotide catabolic process (GO:0019364)	52	37	24.27	+	1.52	4.23E-04	8.09E-03
syncytium formation by plasma membrane fusion (GO:0000768)	38	27	17.74	+	1.52	3.01E-03	3.91E-02
actin filament bundle organization (GO:0061572)	65	46	30.34	+	1.52	9.43E-05	2.28E-03
negative regulation of phosphatidylinositol 3-kinase/protein kinase B signal transduction (GO:0051898)	62	44	28.94	+	1.52	1.67E-04	3.68E-03
dopaminergic neuron differentiation (GO:0071542)	38	27	17.74	+	1.52	3.01E-03	3.92E-02
urogenital system development (GO:0001655)	65	46	30.34	+	1.52	9.43E-05	2.28E-03
response to ischemia (GO:0002931)	62	44	28.94	+	1.52	1.67E-04	3.68E-03
collagen fibril organization (GO:0030199)	65	46	30.34	+	1.52	9.43E-05	2.28E-03
regulation of dendrite morphogenesis (GO:0048814)	64	45	29.87	+	1.51	2.14E-04	4.58E-03
regulation of oligodendrocyte differentiation (GO:0048713)	44	31	20.54	+	1.51	2.11E-03	2.97E-02
aldehyde metabolic process (GO:0006081)	68	48	31.74	+	1.51	7.80E-05	1.92E-03
neurotransmitter transport (GO:0006836)	142	100	66.28	+	1.51	1.39E-08	7.82E-07
regulation of synaptic plasticity (GO:0048167)	212	149	98.95	+	1.51	3.24E-12	3.00E-10
potassium ion transport (GO:0006813)	186	131	86.82	+	1.51	6.10E-11	4.73E-09
regulation of amine transport (GO:0051952)	78	55	36.41	+	1.51	3.09E-05	8.62E-04
regulation of miRNA transcription (GO:1902893)	75	53	35.01	+	1.51	3.62E-05	9.87E-04
acetylcholine receptor signaling pathway (GO:0095500)	47	33	21.94	+	1.5	1.79E-03	2.61E-02
regulation of bone resorption (GO:0045124)	40	28	18.67	+	1.5	3.82E-03	4.80E-02
regulation of carbohydrate catabolic process (GO:0043470)	67	47	31.27	+	1.5	1.18E-04	2.72E-03
heart valve morphogenesis (GO:0003179)	63	44	29.41	+	1.5	3.19E-04	6.32E-03
negative regulation of hormone secretion (GO:0046888)	70	49	32.67	+	1.5	9.78E-05	2.34E-03
limbic system development (GO:0021761)	126	88	58.81	+	1.5	2.05E-07	9.65E-06
regulation of nitric oxide metabolic process (GO:0080164)	63	44	29.41	+	1.5	3.19E-04	6.31E-03
negative regulation of blood pressure (GO:0045776)	50	35	23.34	+	1.5	9.85E-04	1.63E-02
negative regulation of gliogenesis (GO:0014014)	43	30	20.07	+	1.49	3.18E-03	4.10E-02
regulation of nitric oxide biosynthetic process (GO:0045428)	59	41	27.54	+	1.49	5.62E-04	1.01E-02
kidney morphogenesis (GO:0060993)	88	61	41.08	+	1.49	2.24E-05	6.56E-04
semi-lunar valve development (GO:1905314)	49	34	22.87	+	1.49	1.49E-03	2.27E-02
chemical synaptic transmission, postsynaptic (GO:0099565)	79	55	36.87	+	1.49	5.83E-05	1.49E-03
positive regulation of miRNA transcription (GO:1902895)	56	39	26.14	+	1.49	6.73E-04	1.17E-02
negative regulation of cellular response to insulin stimulus (GO:1900077)	46	32	21.47	+	1.49	2.67E-03	3.57E-02
endocrine system development (GO:0035270)	129	89	60.21	+	1.48	3.19E-07	1.45E-05
negative regulation of insulin receptor signaling pathway (GO:0046627)	45	31	21	+	1.48	3.96E-03	4.95E-02
neuromuscular process (GO:0050905)	169	117	78.88	+	1.48	3.61E-09	2.28E-07
excitatory postsynaptic potential (GO:0060079)	71	49	33.14	+	1.48	1.81E-04	3.93E-03
regulation of vascular associated smooth muscle cell proliferation (GO:1904705)	61	42	28.47	+	1.48	6.98E-04	1.21E-02
hexose catabolic process (GO:0019320)	51	35	23.8	+	1.47	1.82E-03	2.63E-02
aminoglycan biosynthetic process (GO:0006023)	48	33	22.4	+	1.47	2.23E-03	3.10E-02
nephron epithelium development (GO:0072009)	109	75	50.88	+	1.47	4.33E-06	1.50E-04
ribonucleoside diphosphate catabolic process (GO:0009191)	57	39	26.61	+	1.47	1.23E-03	1.96E-02
collagen metabolic process (GO:0032963)	67	46	31.27	+	1.47	3.25E-04	6.41E-03
negative regulation of leukocyte apoptotic process (GO:2000107)	57	39	26.61	+	1.47	1.23E-03	1.96E-02
positive regulation of synaptic transmission (GO:0050806)	146	100	68.15	+	1.47	1.07E-07	5.28E-06
cardiac chamber morphogenesis (GO:0003206)	133	91	62.08	+	1.47	4.68E-07	2.03E-05
regulation of neurotransmitter transport (GO:0051588)	108	74	50.41	+	1.47	6.31E-06	2.12E-04
digestive tract morphogenesis (GO:0048546)	53	36	24.74	+	1.46	2.20E-03	3.06E-02
purine ribonucleotide catabolic process (GO:0009154)	82	56	38.27	+	1.46	8.75E-05	2.13E-03
metanephros development (GO:0001656)	85	58	39.67	+	1.46	7.18E-05	1.79E-03
skeletal muscle cell differentiation (GO:0035914)	63	43	29.41	+	1.46	8.58E-04	1.45E-02
response to estradiol (GO:0032355)	113	77	52.74	+	1.46	4.43E-06	1.53E-04
animal organ regeneration (GO:0031100)	53	36	24.74	+	1.46	2.20E-03	3.06E-02
vitamin metabolic process (GO:0006766)	106	72	49.48	+	1.46	1.33E-05	4.15E-04
neuron fate commitment (GO:0048663)	75	51	35.01	+	1.46	2.69E-04	5.55E-03
neuromuscular process controlling balance (GO:0050885)	59	40	27.54	+	1.45	1.49E-03	2.27E-02
positive regulation of miRNA metabolic process (GO:2000630)	62	42	28.94	+	1.45	1.24E-03	1.97E-02
nucleoside diphosphate catabolic process (GO:0009134)	59	40	27.54	+	1.45	1.49E-03	2.27E-02
associative learning (GO:0008306)	93	63	43.41	+	1.45	5.99E-05	1.52E-03
canonical Wnt signaling pathway (GO:0060070)	105	71	49.01	+	1.45	1.93E-05	5.74E-04
regulation of sodium ion transport (GO:0002028)	74	50	34.54	+	1.45	3.91E-04	7.55E-03
mesenchyme morphogenesis (GO:0072132)	56	38	26.14	+	1.45	1.80E-03	2.63E-02
regulation of glycolytic process (GO:0006110)	56	38	26.14	+	1.45	1.80E-03	2.62E-02
regulation of nucleotide catabolic process (GO:0030811)	56	38	26.14	+	1.45	1.80E-03	2.62E-02
regulation of purine nucleotide catabolic process (GO:0033121)	56	38	26.14	+	1.45	1.80E-03	2.63E-02
social behavior (GO:0035176)	59	40	27.54	+	1.45	1.49E-03	2.27E-02
biological process involved in intraspecies interaction between organisms (GO:0051703)	59	40	27.54	+	1.45	1.49E-03	2.27E-02
detection of light stimulus (GO:0009583)	68	46	31.74	+	1.45	5.75E-04	1.03E-02
ribonucleoside diphosphate metabolic process (GO:0009185)	81	55	37.81	+	1.45	1.28E-04	2.91E-03
calcium ion transmembrane import into cytosol (GO:0097553)	96	65	44.81	+	1.45	3.46E-05	9.55E-04
adenylate cyclase-inhibiting G protein-coupled receptor signaling pathway (GO:0007193)	82	55	38.27	+	1.44	2.21E-04	4.71E-03
intracellular glucose homeostasis (GO:0001678)	100	67	46.68	+	1.44	4.85E-05	1.27E-03
mesonephros development (GO:0001823)	91	61	42.48	+	1.44	1.24E-04	2.82E-03
mesoderm morphogenesis (GO:0048332)	73	49	34.07	+	1.44	5.64E-04	1.01E-02
response to axon injury (GO:0048678)	55	37	25.67	+	1.44	2.63E-03	3.51E-02
nucleoside diphosphate metabolic process (GO:0009132)	86	58	40.14	+	1.44	1.25E-04	2.85E-03
cellular response to calcium ion (GO:0071277)	79	53	36.87	+	1.44	2.72E-04	5.60E-03
proteoglycan metabolic process (GO:0006029)	106	71	49.48	+	1.44	3.31E-05	9.21E-04
response to glucose (GO:0009749)	135	91	63.01	+	1.44	1.42E-06	5.54E-05
nephron development (GO:0072006)	140	94	65.35	+	1.44	1.41E-06	5.53E-05
cellular response to cAMP (GO:0071320)	58	39	27.07	+	1.44	2.17E-03	3.03E-02
positive regulation of insulin secretion (GO:0032024)	94	63	43.88	+	1.44	1.03E-04	2.43E-03
regulation of fat cell differentiation (GO:0045598)	135	91	63.01	+	1.44	1.42E-06	5.56E-05
cellular response to glucose stimulus (GO:0071333)	76	51	35.47	+	1.44	4.68E-04	8.84E-03
negative regulation of vasculature development (GO:1901343)	113	76	52.74	+	1.44	1.11E-05	3.54E-04
astrocyte differentiation (GO:0048708)	70	47	32.67	+	1.44	6.84E-04	1.19E-02
positive regulation of gliogenesis (GO:0014015)	66	44	30.81	+	1.43	1.21E-03	1.93E-02
cell fate specification (GO:0001708)	90	60	42.01	+	1.43	1.77E-04	3.87E-03
regulation of gliogenesis (GO:0014013)	102	68	47.61	+	1.43	5.71E-05	1.46E-03
skeletal system morphogenesis (GO:0048705)	227	151	105.96	+	1.43	1.69E-09	1.11E-07
negative regulation of angiogenesis (GO:0016525)	111	74	51.81	+	1.43	2.30E-05	6.71E-04
mesonephric epithelium development (GO:0072163)	87	58	40.61	+	1.43	2.14E-04	4.58E-03
segmentation (GO:0035282)	99	66	46.21	+	1.43	6.95E-05	1.74E-03
response to ketone (GO:1901654)	222	148	103.62	+	1.43	1.77E-09	1.16E-07
regulation of muscle system process (GO:0090257)	239	160	111.56	+	1.43	2.38E-10	1.72E-08
embryonic heart tube morphogenesis (GO:0003143)	69	46	32.21	+	1.43	9.86E-04	1.62E-02
cellular component maintenance (GO:0043954)	69	46	32.21	+	1.43	9.86E-04	1.63E-02
heart looping (GO:0001947)	63	42	29.41	+	1.43	1.49E-03	2.27E-02
negative regulation of blood vessel morphogenesis (GO:2000181)	112	75	52.28	+	1.43	1.60E-05	4.87E-04
mesonephric tubule development (GO:0072164)	87	58	40.61	+	1.43	2.14E-04	4.58E-03
regulation of potassium ion transport (GO:0043266)	89	59	41.54	+	1.42	2.51E-04	5.28E-03
regulation of cartilage development (GO:0061035)	74	49	34.54	+	1.42	9.53E-04	1.58E-02
action potential (GO:0001508)	131	87	61.15	+	1.42	5.94E-06	2.01E-04
mesoderm formation (GO:0001707)	71	47	33.14	+	1.42	1.16E-03	1.86E-02
regulation of miRNA metabolic process (GO:2000628)	86	57	40.14	+	1.42	3.05E-04	6.12E-03
embryonic organ morphogenesis (GO:0048562)	304	201	141.9	+	1.42	7.15E-12	6.23E-10
positive regulation of protein localization to plasma membrane (GO:1903078)	65	43	30.34	+	1.42	1.74E-03	2.55E-02
positive regulation of epithelial cell differentiation (GO:0030858)	65	43	30.34	+	1.42	1.74E-03	2.55E-02
postsynapse organization (GO:0099173)	113	75	52.74	+	1.42	2.68E-05	7.65E-04
ureteric bud development (GO:0001657)	86	57	40.14	+	1.42	3.05E-04	6.12E-03
hexose metabolic process (GO:0019318)	168	111	78.42	+	1.42	4.95E-07	2.14E-05
digestive tract development (GO:0048565)	139	92	64.88	+	1.42	4.75E-06	1.63E-04
bone morphogenesis (GO:0060349)	98	65	45.74	+	1.42	9.94E-05	2.38E-03
heart valve development (GO:0003170)	77	51	35.94	+	1.42	7.90E-04	1.36E-02
positive regulation of fat cell differentiation (GO:0045600)	68	45	31.74	+	1.42	1.41E-03	2.19E-02
response to hexose (GO:0009746)	140	93	65.35	+	1.42	3.37E-06	1.20E-04
anterior/posterior pattern specification (GO:0009952)	218	145	101.75	+	1.42	4.22E-09	2.61E-07
memory (GO:0007613)	131	87	61.15	+	1.42	5.94E-06	2.00E-04
regulation of glial cell differentiation (GO:0045685)	74	49	34.54	+	1.42	9.53E-04	1.58E-02
cellular response to ketone (GO:1901655)	111	73	51.81	+	1.41	5.41E-05	1.40E-03
somite development (GO:0061053)	79	52	36.87	+	1.41	6.53E-04	1.15E-02
positive regulation of small molecule metabolic process (GO:0062013)	153	101	71.41	+	1.41	1.82E-06	6.90E-05
response to purine-containing compound (GO:0014074)	149	98	69.55	+	1.41	3.09E-06	1.11E-04
positive regulation of peptide secretion (GO:0002793)	123	81	57.41	+	1.41	2.47E-05	7.10E-04
regulation of actin filament polymerization (GO:0030833)	129	85	60.21	+	1.41	1.19E-05	3.78E-04
positive regulation of protein polymerization (GO:0032273)	91	60	42.48	+	1.41	2.95E-04	5.94E-03
sodium ion transmembrane transport (GO:0035725)	152	100	70.95	+	1.41	2.55E-06	9.43E-05
regulation of system process (GO:0044057)	563	371	262.79	+	1.41	1.74E-20	4.03E-18
regulation of synaptic transmission, glutamatergic (GO:0051966)	73	48	34.07	+	1.41	1.35E-03	2.11E-02
positive regulation of cation transmembrane transport (GO:1904064)	125	82	58.35	+	1.41	2.88E-05	8.14E-04
axon ensheathment (GO:0008366)	129	85	60.21	+	1.41	1.19E-05	3.78E-04
glutamine family amino acid metabolic process (GO:0009064)	64	42	29.87	+	1.41	2.49E-03	3.35E-02
morphogenesis of a branching epithelium (GO:0061138)	172	113	80.28	+	1.41	6.74E-07	2.81E-05
lysosome organization (GO:0007040)	105	69	49.01	+	1.41	1.11E-04	2.58E-03
amino acid transmembrane transport (GO:0003333)	102	67	47.61	+	1.41	1.34E-04	3.04E-03
lytic vacuole organization (GO:0080171)	105	69	49.01	+	1.41	1.11E-04	2.58E-03
purine nucleotide catabolic process (GO:0006195)	91	60	42.48	+	1.41	2.95E-04	5.95E-03
regulation of SMAD protein signal transduction (GO:0060390)	67	44	31.27	+	1.41	2.02E-03	2.88E-02
carbohydrate catabolic process (GO:0016052)	125	82	58.35	+	1.41	2.88E-05	8.15E-04
carbohydrate homeostasis (GO:0033500)	209	138	97.55	+	1.41	1.74E-08	9.59E-07
regulation of nucleotide metabolic process (GO:0006140)	88	58	41.08	+	1.41	3.56E-04	6.97E-03
ensheathment of neurons (GO:0007272)	129	85	60.21	+	1.41	1.19E-05	3.79E-04
glucose homeostasis (GO:0042593)	208	137	97.09	+	1.41	2.46E-08	1.32E-06
regulation of membrane permeability (GO:0090559)	70	46	32.67	+	1.41	1.64E-03	2.45E-02
positive regulation of peptide hormone secretion (GO:0090277)	120	79	56.01	+	1.41	2.98E-05	8.36E-04
negative regulation of endocytosis (GO:0045806)	67	44	31.27	+	1.41	2.02E-03	2.87E-02
regulation of ATP metabolic process (GO:1903578)	78	51	36.41	+	1.4	9.28E-04	1.55E-02
phospholipase C-activating G protein-coupled receptor signaling pathway (GO:0007200)	138	90	64.41	+	1.4	1.52E-05	4.63E-04
regulation of insulin secretion (GO:0050796)	179	117	83.55	+	1.4	5.24E-07	2.26E-05
negative regulation of protein secretion (GO:0050709)	69	45	32.21	+	1.4	2.32E-03	3.16E-02
morphogenesis of a branching structure (GO:0001763)	182	119	84.95	+	1.4	4.32E-07	1.89E-05
ribonucleotide catabolic process (GO:0009261)	89	58	41.54	+	1.4	5.80E-04	1.04E-02
regulation of purine nucleotide metabolic process (GO:1900542)	87	57	40.61	+	1.4	5.02E-04	9.34E-03
mesenchyme development (GO:0060485)	248	162	115.76	+	1.4	3.80E-09	2.39E-07
myelination (GO:0042552)	127	83	59.28	+	1.4	2.37E-05	6.87E-04
regulation of lipid transport (GO:0032368)	136	89	63.48	+	1.4	1.31E-05	4.09E-04
regulation of insulin receptor signaling pathway (GO:0046626)	72	47	33.61	+	1.4	1.90E-03	2.74E-02
negative regulation of tumor necrosis factor production (GO:0032720)	66	43	30.81	+	1.4	2.86E-03	3.74E-02
response to organophosphorus (GO:0046683)	129	84	60.21	+	1.4	2.71E-05	7.73E-04
ear morphogenesis (GO:0042471)	135	88	63.01	+	1.4	1.83E-05	5.47E-04
regulation of protein localization to plasma membrane (GO:1903076)	118	77	55.08	+	1.4	5.86E-05	1.49E-03
response to osmotic stress (GO:0006970)	77	50	35.94	+	1.39	1.81E-03	2.63E-02
endoplasmic reticulum organization (GO:0007029)	100	65	46.68	+	1.39	2.64E-04	5.46E-03
formation of primary germ layer (GO:0001704)	123	80	57.41	+	1.39	5.58E-05	1.43E-03
mesoderm development (GO:0007498)	133	86	62.08	+	1.39	3.53E-05	9.69E-04
embryonic organ development (GO:0048568)	468	303	218.45	+	1.39	2.57E-15	3.92E-13
positive regulation of vasculature development (GO:1904018)	168	109	78.42	+	1.39	2.51E-06	9.31E-05
negative regulation of canonical Wnt signaling pathway (GO:0090090)	140	91	65.35	+	1.39	1.75E-05	5.29E-04
embryonic placenta development (GO:0001892)	91	59	42.48	+	1.39	6.68E-04	1.17E-02
branching morphogenesis of an epithelial tube (GO:0048754)	142	92	66.28	+	1.39	1.45E-05	4.43E-04
morphogenesis of embryonic epithelium (GO:0016331)	149	97	69.55	+	1.39	6.96E-06	2.29E-04
regulation of receptor-mediated endocytosis (GO:0048259)	122	79	56.95	+	1.39	7.73E-05	1.92E-03
monosaccharide metabolic process (GO:0005996)	191	124	89.15	+	1.39	3.92E-07	1.74E-05
regulation of morphogenesis of an epithelium (GO:1905330)	68	44	31.74	+	1.39	3.27E-03	4.18E-02
inorganic cation import across plasma membrane (GO:0098659)	108	70	50.41	+	1.39	2.06E-04	4.44E-03
platelet activation (GO:0030168)	102	66	47.61	+	1.39	3.02E-04	6.08E-03
embryonic skeletal system morphogenesis (GO:0048704)	94	61	43.88	+	1.39	3.98E-04	7.67E-03
negative regulation of Wnt signaling pathway (GO:0030178)	174	113	81.22	+	1.39	1.25E-06	4.95E-05
oligodendrocyte differentiation (GO:0048709)	85	55	39.67	+	1.39	9.85E-04	1.63E-02
digestive system development (GO:0055123)	153	99	71.41	+	1.39	9.15E-06	2.95E-04
regulation of G protein-coupled receptor signaling pathway (GO:0008277)	159	103	74.22	+	1.39	4.51E-06	1.56E-04
glial cell differentiation (GO:0010001)	223	145	104.09	+	1.39	3.41E-08	1.79E-06
embryonic epithelial tube formation (GO:0001838)	125	81	58.35	+	1.39	4.65E-05	1.23E-03
positive regulation of supramolecular fiber organization (GO:1902905)	177	115	82.62	+	1.39	1.02E-06	4.14E-05
inorganic ion import across plasma membrane (GO:0099587)	108	70	50.41	+	1.39	2.06E-04	4.45E-03
positive regulation of monoatomic ion transmembrane transport (GO:0034767)	129	83	60.21	+	1.38	5.96E-05	1.51E-03
regulation of striated muscle cell differentiation (GO:0051153)	84	54	39.21	+	1.38	1.37E-03	2.14E-02
positive regulation of angiogenesis (GO:0045766)	164	106	76.55	+	1.38	4.21E-06	1.47E-04
response to monosaccharide (GO:0034284)	147	95	68.61	+	1.38	1.34E-05	4.17E-04
regulation of insulin secretion involved in cellular response to glucose stimulus (GO:0061178)	65	42	30.34	+	1.38	4.02E-03	4.99E-02
adult behavior (GO:0030534)	154	99	71.88	+	1.38	1.44E-05	4.41E-04
regulation of receptor internalization (GO:0002090)	76	49	35.47	+	1.38	2.51E-03	3.38E-02
regulation of neural precursor cell proliferation (GO:2000177)	95	61	44.34	+	1.38	6.28E-04	1.11E-02
gliogenesis (GO:0042063)	282	181	131.63	+	1.38	2.87E-09	1.83E-07
positive regulation of lipid biosynthetic process (GO:0046889)	96	62	44.81	+	1.38	4.52E-04	8.57E-03
regulation of carbohydrate metabolic process (GO:0006109)	180	116	84.02	+	1.38	1.82E-06	6.91E-05
peripheral nervous system development (GO:0007422)	87	56	40.61	+	1.38	1.12E-03	1.81E-02
amino acid transport (GO:0006865)	138	89	64.41	+	1.38	3.33E-05	9.26E-04
regulation of lipid localization (GO:1905952)	161	104	75.15	+	1.38	5.12E-06	1.74E-04
heart morphogenesis (GO:0003007)	263	170	122.76	+	1.38	5.07E-09	3.10E-07
learning (GO:0007612)	162	104	75.62	+	1.38	7.99E-06	2.60E-04
actin filament organization (GO:0007015)	277	178	129.29	+	1.38	4.15E-09	2.57E-07
regulation of peptide secretion (GO:0002791)	215	138	100.35	+	1.38	2.83E-07	1.31E-05
response to corticosteroid (GO:0031960)	153	98	71.41	+	1.37	1.97E-05	5.83E-04
negative regulation of transmembrane transport (GO:0034763)	105	67	49.01	+	1.37	5.37E-04	9.79E-03
regulation of dendrite development (GO:0050773)	100	64	46.68	+	1.37	5.78E-04	1.03E-02
regeneration (GO:0031099)	150	96	70.01	+	1.37	2.37E-05	6.89E-04
response to retinoic acid (GO:0032526)	108	69	50.41	+	1.37	4.45E-04	8.46E-03
regulation of epithelial to mesenchymal transition (GO:0010717)	103	66	48.08	+	1.37	4.75E-04	8.91E-03
positive regulation of lipid transport (GO:0032370)	86	55	40.14	+	1.37	1.55E-03	2.33E-02
regulation of peptide hormone secretion (GO:0090276)	211	135	98.49	+	1.37	4.68E-07	2.04E-05
actin cytoskeleton organization (GO:0030036)	543	346	253.45	+	1.37	8.12E-16	1.35E-13
proteoglycan biosynthetic process (GO:0030166)	78	50	36.41	+	1.37	2.07E-03	2.94E-02
positive regulation of lipid localization (GO:1905954)	103	66	48.08	+	1.37	4.75E-04	8.92E-03
vascular process in circulatory system (GO:0003018)	275	176	128.36	+	1.37	7.75E-09	4.61E-07
regulation of lipid biosynthetic process (GO:0046890)	186	119	86.82	+	1.37	2.67E-06	9.81E-05
kidney epithelium development (GO:0072073)	139	89	64.88	+	1.37	5.20E-05	1.36E-03
embryonic skeletal system development (GO:0048706)	136	87	63.48	+	1.37	6.27E-05	1.58E-03
modulation of chemical synaptic transmission (GO:0050804)	505	322	235.72	+	1.37	6.57E-15	9.74E-13
pallium development (GO:0021543)	197	126	91.95	+	1.37	1.22E-06	4.89E-05
actin filament-based process (GO:0030029)	617	393	287.99	+	1.36	7.94E-18	1.49E-15
response to cAMP (GO:0051591)	90	57	42.01	+	1.36	1.97E-03	2.83E-02
Notch signaling pathway (GO:0007219)	118	75	55.08	+	1.36	2.75E-04	5.61E-03
blood circulation (GO:0008015)	431	273	201.18	+	1.36	2.75E-12	2.61E-10
response to glucocorticoid (GO:0051384)	132	84	61.61	+	1.36	1.04E-04	2.44E-03
regulation of blood pressure (GO:0008217)	199	126	92.89	+	1.36	2.86E-06	1.04E-04
regulation of ossification (GO:0030278)	126	80	58.81	+	1.36	1.55E-04	3.45E-03
learning or memory (GO:0007611)	283	179	132.09	+	1.36	1.88E-08	1.03E-06
regulation of fatty acid metabolic process (GO:0019217)	101	64	47.14	+	1.36	8.90E-04	1.50E-02
regulation of peptide transport (GO:0090087)	217	138	101.29	+	1.36	6.71E-07	2.82E-05
negative regulation of phosphorus metabolic process (GO:0010563)	178	113	83.08	+	1.36	7.20E-06	2.37E-04
chemical synaptic transmission (GO:0007268)	426	271	198.84	+	1.36	1.45E-12	1.44E-10
regulation of protein polymerization (GO:0032271)	201	128	93.82	+	1.36	1.56E-06	6.02E-05
embryonic morphogenesis (GO:0048598)	608	385	283.79	+	1.36	6.18E-17	1.12E-14
endoderm development (GO:0007492)	85	54	39.67	+	1.36	2.13E-03	2.99E-02
positive regulation of lipid metabolic process (GO:0045834)	134	85	62.55	+	1.36	1.16E-04	2.69E-03
odontogenesis (GO:0042476)	120	76	56.01	+	1.36	3.09E-04	6.17E-03
response to carbohydrate (GO:0009743)	172	109	80.28	+	1.36	1.07E-05	3.43E-04
regulation of blood circulation (GO:1903522)	264	167	123.23	+	1.36	7.20E-08	3.63E-06
regulation of vasculature development (GO:1901342)	303	192	141.43	+	1.36	4.91E-09	3.02E-07
response to vitamin (GO:0033273)	79	50	36.87	+	1.36	3.21E-03	4.13E-02
muscle cell differentiation (GO:0042692)	290	184	135.36	+	1.36	9.43E-09	5.54E-07
cell fate commitment (GO:0045165)	262	166	122.29	+	1.36	6.41E-08	3.25E-06
positive regulation of endothelial cell migration (GO:0010595)	109	69	50.88	+	1.36	5.02E-04	9.34E-03
regulation of hormone secretion (GO:0046883)	270	171	126.03	+	1.36	3.60E-08	1.87E-06
anterograde trans-synaptic signaling (GO:0098916)	426	271	198.84	+	1.36	1.45E-12	1.44E-10
negative regulation of phosphate metabolic process (GO:0045936)	178	113	83.08	+	1.36	7.20E-06	2.36E-04
polyol metabolic process (GO:0019751)	98	62	45.74	+	1.36	1.09E-03	1.75E-02
regulation of trans-synaptic signaling (GO:0099177)	506	322	236.18	+	1.36	1.00E-14	1.41E-12
circulatory system process (GO:0003013)	522	331	243.65	+	1.36	8.79E-15	1.26E-12
import across plasma membrane (GO:0098739)	169	107	78.88	+	1.36	1.75E-05	5.31E-04
epithelial cell development (GO:0002064)	199	125	92.89	+	1.35	5.78E-06	1.96E-04
negative regulation of cell growth (GO:0030308)	172	108	80.28	+	1.35	2.18E-05	6.44E-04
modified amino acid metabolic process (GO:0006575)	179	113	83.55	+	1.35	1.09E-05	3.48E-04
regulation of systemic arterial blood pressure (GO:0003073)	111	70	51.81	+	1.35	5.57E-04	1.01E-02
purine-containing compound catabolic process (GO:0072523)	108	68	50.41	+	1.35	9.22E-04	1.54E-02
regulation of angiogenesis (GO:0045765)	296	187	138.16	+	1.35	9.87E-09	5.78E-07
regulation of lipid metabolic process (GO:0019216)	331	209	154.5	+	1.35	1.48E-09	9.82E-08
regulation of small molecule metabolic process (GO:0062012)	337	212	157.3	+	1.35	2.03E-09	1.32E-07
positive regulation of hormone secretion (GO:0046887)	154	97	71.88	+	1.35	6.21E-05	1.57E-03
inner ear morphogenesis (GO:0042472)	113	71	52.74	+	1.35	6.18E-04	1.09E-02
negative regulation of cell migration (GO:0030336)	298	188	139.1	+	1.35	1.09E-08	6.32E-07
regulation of anatomical structure morphogenesis (GO:0022603)	838	528	391.15	+	1.35	4.36E-22	1.13E-19
negative regulation of transforming growth factor beta receptor signaling pathway (GO:0030512)	97	61	45.28	+	1.35	1.48E-03	2.27E-02
regulation of osteoblast differentiation (GO:0045667)	133	84	62.08	+	1.35	1.58E-04	3.51E-03
regulation of membrane potential (GO:0042391)	465	292	217.05	+	1.35	2.28E-12	2.18E-10
response to hypoxia (GO:0001666)	289	182	134.89	+	1.35	2.58E-08	1.39E-06
response to nutrient (GO:0007584)	152	96	70.95	+	1.35	5.55E-05	1.43E-03
protein localization to cell junction (GO:1902414)	92	58	42.94	+	1.35	2.21E-03	3.07E-02
embryonic limb morphogenesis (GO:0030326)	129	81	60.21	+	1.35	2.60E-04	5.42E-03
animal organ morphogenesis (GO:0009887)	986	622	460.23	+	1.35	3.35E-26	1.01E-23
regulation of protein localization to cell periphery (GO:1904375)	155	98	72.35	+	1.35	4.61E-05	1.22E-03
response to decreased oxygen levels (GO:0036293)	303	191	141.43	+	1.35	9.96E-09	5.81E-07
regulation of monoatomic ion transmembrane transport (GO:0034765)	302	190	140.96	+	1.35	1.34E-08	7.58E-07
embryonic appendage morphogenesis (GO:0035113)	129	81	60.21	+	1.35	2.60E-04	5.41E-03
regulation of postsynaptic membrane potential (GO:0060078)	111	70	51.81	+	1.35	5.57E-04	1.01E-02
epithelial tube formation (GO:0072175)	133	84	62.08	+	1.35	1.58E-04	3.51E-03
regulation of heart contraction (GO:0008016)	211	133	98.49	+	1.35	1.99E-06	7.46E-05
gastrulation (GO:0007369)	173	109	80.75	+	1.35	1.61E-05	4.90E-04
muscle structure development (GO:0061061)	530	332	247.38	+	1.34	8.28E-14	9.97E-12
tube formation (GO:0035148)	147	92	68.61	+	1.34	1.22E-04	2.78E-03
metal ion transport (GO:0030001)	660	412	308.06	+	1.34	1.83E-16	3.22E-14
regulation of metal ion transport (GO:0010959)	368	230	171.77	+	1.34	9.89E-10	6.75E-08
adenylate cyclase-modulating G protein-coupled receptor signaling pathway (GO:0007188)	256	160	119.49	+	1.34	3.76E-07	1.68E-05
calcium ion transport (GO:0006816)	275	172	128.36	+	1.34	1.33E-07	6.47E-06
renal system process (GO:0003014)	133	83	62.08	+	1.34	3.19E-04	6.33E-03
regulation of protein localization to membrane (GO:1905475)	201	126	93.82	+	1.34	6.44E-06	2.15E-04
positive regulation of MAPK cascade (GO:0043410)	456	286	212.84	+	1.34	4.02E-12	3.58E-10
glucose metabolic process (GO:0006006)	123	77	57.41	+	1.34	5.20E-04	9.56E-03
neuropeptide signaling pathway (GO:0007218)	112	70	52.28	+	1.34	8.36E-04	1.42E-02
regulation of monoatomic cation transmembrane transport (GO:1904062)	274	172	127.89	+	1.34	8.99E-08	4.48E-06
synapse assembly (GO:0007416)	133	83	62.08	+	1.34	3.19E-04	6.34E-03
mesenchymal cell differentiation (GO:0048762)	174	109	81.22	+	1.34	2.41E-05	6.94E-04
muscle organ development (GO:0007517)	324	202	151.23	+	1.34	1.54E-08	8.60E-07
positive regulation of ERK1 and ERK2 cascade (GO:0070374)	193	121	90.09	+	1.34	8.43E-06	2.73E-04
neural crest cell differentiation (GO:0014033)	93	58	43.41	+	1.34	2.46E-03	3.33E-02
skeletal muscle organ development (GO:0060538)	165	103	77.02	+	1.34	5.70E-05	1.46E-03
epithelial tube morphogenesis (GO:0060562)	317	199	147.96	+	1.34	7.71E-09	4.60E-07
phagocytosis (GO:0006909)	163	102	76.08	+	1.34	5.15E-05	1.35E-03
trans-synaptic signaling (GO:0099537)	448	280	209.11	+	1.34	1.41E-11	1.16E-09
regulation of tube size (GO:0035150)	157	98	73.28	+	1.34	7.62E-05	1.90E-03
negative regulation of neurogenesis (GO:0050768)	138	86	64.41	+	1.34	2.93E-04	5.92E-03
amine metabolic process (GO:0009308)	98	61	45.74	+	1.33	2.21E-03	3.07E-02
regulation of generation of precursor metabolites and energy (GO:0043467)	137	85	63.95	+	1.33	3.89E-04	7.54E-03
neurogenesis (GO:0022008)	1413	880	659.54	+	1.33	3.49E-34	1.61E-31
reactive oxygen species metabolic process (GO:0072593)	113	70	52.74	+	1.33	1.23E-03	1.96E-02
feeding behavior (GO:0007631)	90	56	42.01	+	1.33	4.00E-03	4.98E-02
calcium ion transmembrane transport (GO:0070588)	220	137	102.69	+	1.33	3.34E-06	1.19E-04
neuron differentiation (GO:0030182)	1138	705	531.18	+	1.33	2.33E-26	7.21E-24
regulation of neuron differentiation (GO:0045664)	195	121	91.02	+	1.33	1.83E-05	5.48E-04
cellular response to alcohol (GO:0097306)	106	66	49.48	+	1.33	1.66E-03	2.46E-02
synaptic signaling (GO:0099536)	488	303	227.78	+	1.33	5.48E-12	4.81E-10
skeletal muscle tissue development (GO:0007519)	151	94	70.48	+	1.33	1.49E-04	3.34E-03
regulation of secretion by cell (GO:1903530)	577	357	269.32	+	1.33	1.21E-13	1.44E-11
signal release (GO:0023061)	196	122	91.49	+	1.33	1.38E-05	4.24E-04
nucleotide catabolic process (GO:0009166)	114	71	53.21	+	1.33	9.22E-04	1.54E-02
regulation of monoatomic ion transport (GO:0043269)	431	267	201.18	+	1.33	1.66E-10	1.21E-08
sodium ion transport (GO:0006814)	201	125	93.82	+	1.33	1.27E-05	3.97E-04
negative regulation of cell motility (GO:2000146)	313	194	146.1	+	1.33	4.79E-08	2.47E-06
columnar/cuboidal epithelial cell differentiation (GO:0002065)	100	62	46.68	+	1.33	2.44E-03	3.29E-02
developmental maturation (GO:0021700)	298	185	139.1	+	1.33	8.44E-08	4.22E-06
blood vessel diameter maintenance (GO:0097746)	156	97	72.82	+	1.33	1.02E-04	2.41E-03
cardiac chamber development (GO:0003205)	175	109	81.68	+	1.33	3.55E-05	9.74E-04
central nervous system neuron differentiation (GO:0021953)	235	146	109.69	+	1.33	1.90E-06	7.18E-05
response to oxygen levels (GO:0070482)	330	205	154.03	+	1.33	1.54E-08	8.63E-07
cellular detoxification (GO:1990748)	116	72	54.14	+	1.33	1.02E-03	1.66E-02
hepaticobiliary system development (GO:0061008)	134	83	62.55	+	1.33	4.69E-04	8.85E-03
regulation of endothelial cell migration (GO:0010594)	172	107	80.28	+	1.33	4.33E-05	1.16E-03
calcium ion homeostasis (GO:0055074)	230	143	107.36	+	1.33	2.77E-06	1.02E-04
regulation of tube diameter (GO:0035296)	156	97	72.82	+	1.33	1.02E-04	2.41E-03
positive regulation of monoatomic ion transport (GO:0043270)	192	119	89.62	+	1.33	2.21E-05	6.50E-04
icosanoid metabolic process (GO:0006690)	116	72	54.14	+	1.33	1.02E-03	1.66E-02
response to alcohol (GO:0097305)	265	165	123.69	+	1.33	3.16E-07	1.45E-05
regulation of cell growth (GO:0001558)	406	252	189.51	+	1.33	3.55E-10	2.53E-08
regulation of epithelial cell differentiation (GO:0030856)	159	99	74.22	+	1.33	8.38E-05	2.06E-03
negative regulation of cell differentiation (GO:0045596)	677	419	316	+	1.33	8.30E-16	1.37E-13
gland morphogenesis (GO:0022612)	108	67	50.41	+	1.33	1.38E-03	2.15E-02
gland development (GO:0048732)	426	265	198.84	+	1.33	9.40E-11	7.03E-09
Wnt signaling pathway (GO:0016055)	286	177	133.49	+	1.33	2.36E-07	1.10E-05
external encapsulating structure organization (GO:0045229)	291	179	135.83	+	1.32	4.09E-07	1.82E-05
positive regulation of secretion (GO:0051047)	327	201	152.63	+	1.32	6.83E-08	3.46E-06
regulation of calcium ion transmembrane transport (GO:1903169)	162	100	75.62	+	1.32	1.34E-04	3.04E-03
generation of neurons (GO:0048699)	1218	753	568.52	+	1.32	9.80E-28	3.23E-25
regulation of body fluid levels (GO:0050878)	366	225	170.84	+	1.32	1.23E-08	7.08E-07
synapse organization (GO:0050808)	371	228	173.17	+	1.32	8.60E-09	5.10E-07
regionalization (GO:0003002)	417	257	194.64	+	1.32	8.11E-10	5.59E-08
negative regulation of transport (GO:0051051)	413	254	192.77	+	1.32	1.28E-09	8.64E-08
regulation of actin polymerization or depolymerization (GO:0008064)	149	92	69.55	+	1.32	2.63E-04	5.45E-03
negative regulation of lipid metabolic process (GO:0045833)	104	64	48.54	+	1.32	2.94E-03	3.84E-02
negative regulation of developmental process (GO:0051093)	934	575	435.96	+	1.32	1.08E-20	2.54E-18
adenylate cyclase-activating G protein-coupled receptor signaling pathway (GO:0007189)	171	105	79.82	+	1.32	1.11E-04	2.58E-03
positive regulation of cytoskeleton organization (GO:0051495)	188	116	87.75	+	1.32	3.56E-05	9.74E-04
regulation of anatomical structure size (GO:0090066)	509	314	237.58	+	1.32	7.82E-12	6.78E-10
cell-substrate adhesion (GO:0031589)	185	114	86.35	+	1.32	5.71E-05	1.46E-03
telencephalon development (GO:0021537)	286	176	133.49	+	1.32	4.50E-07	1.97E-05
regulation of glucose metabolic process (GO:0010906)	102	63	47.61	+	1.32	2.68E-03	3.57E-02
morphogenesis of an epithelium (GO:0002009)	464	286	216.58	+	1.32	8.37E-11	6.33E-09
anatomical structure maturation (GO:0071695)	246	151	114.82	+	1.32	4.32E-06	1.50E-04
bone development (GO:0060348)	197	121	91.95	+	1.32	3.84E-05	1.03E-03
liver development (GO:0001889)	131	81	61.15	+	1.32	5.68E-04	1.02E-02
regulation of ketone metabolic process (GO:0010565)	135	83	63.01	+	1.32	6.82E-04	1.19E-02
regulation of intrinsic apoptotic signaling pathway (GO:2001242)	182	112	84.95	+	1.32	6.85E-05	1.72E-03
regulation of smooth muscle cell proliferation (GO:0048660)	136	84	63.48	+	1.32	5.16E-04	9.50E-03
regulation of secretion (GO:0051046)	628	387	293.13	+	1.32	2.77E-14	3.54E-12
regulation of sequestering of calcium ion (GO:0051282)	131	81	61.15	+	1.32	5.68E-04	1.02E-02
regulation of cell morphogenesis (GO:0022604)	245	151	114.36	+	1.32	3.01E-06	1.08E-04
negative regulation of locomotion (GO:0040013)	330	204	154.03	+	1.32	2.97E-08	1.59E-06
positive regulation of secretion by cell (GO:1903532)	306	188	142.83	+	1.32	2.31E-07	1.08E-05
tissue remodeling (GO:0048771)	117	72	54.61	+	1.32	1.48E-03	2.27E-02
small GTPase-mediated signal transduction (GO:0007264)	267	164	124.63	+	1.32	1.27E-06	5.02E-05
extracellular matrix organization (GO:0030198)	289	178	134.89	+	1.32	3.74E-07	1.68E-05
carbohydrate derivative catabolic process (GO:1901136)	207	128	96.62	+	1.32	1.25E-05	3.93E-04
axon development (GO:0061564)	434	265	202.58	+	1.31	1.33E-09	8.93E-08
osteoblast differentiation (GO:0001649)	146	89	68.15	+	1.31	6.01E-04	1.06E-02
import into cell (GO:0098657)	701	428	327.2	+	1.31	9.01E-15	1.28E-12
ossification (GO:0001503)	285	174	133.03	+	1.31	1.10E-06	4.47E-05
negative regulation of nervous system development (GO:0051961)	145	89	67.68	+	1.31	4.20E-04	8.04E-03
regulation of cytokine production involved in immune response (GO:0002718)	128	78	59.75	+	1.31	1.31E-03	2.06E-02
response to ethanol (GO:0045471)	123	75	57.41	+	1.31	1.48E-03	2.28E-02
positive regulation of cytosolic calcium ion concentration (GO:0007204)	162	99	75.62	+	1.31	2.55E-04	5.33E-03
regulation of cell junction assembly (GO:1901888)	269	165	125.56	+	1.31	1.38E-06	5.44E-05
tube morphogenesis (GO:0035239)	700	427	326.73	+	1.31	1.18E-14	1.63E-12
cognition (GO:0050890)	331	203	154.5	+	1.31	8.07E-08	4.05E-06
regulation of DNA-binding transcription factor activity (GO:0051090)	210	128	98.02	+	1.31	3.69E-05	9.97E-04
tissue morphogenesis (GO:0048729)	580	355	270.72	+	1.31	1.28E-12	1.30E-10
cellular response to nitrogen compound (GO:1901699)	593	362	276.79	+	1.31	1.22E-12	1.25E-10
regulation of protein secretion (GO:0050708)	272	166	126.96	+	1.31	2.14E-06	7.97E-05
negative regulation of cell development (GO:0010721)	275	168	128.36	+	1.31	1.78E-06	6.80E-05
placenta development (GO:0001890)	159	97	74.22	+	1.31	3.08E-04	6.17E-03
regulation of neuron projection development (GO:0010975)	439	268	204.91	+	1.31	1.19E-09	8.06E-08
cell junction organization (GO:0034330)	571	348	266.52	+	1.31	4.20E-12	3.73E-10
extracellular structure organization (GO:0043062)	290	178	135.36	+	1.31	5.37E-07	2.31E-05
sensory organ morphogenesis (GO:0090596)	293	179	136.76	+	1.31	6.42E-07	2.71E-05
protein homooligomerization (GO:0051260)	207	127	96.62	+	1.31	2.38E-05	6.87E-04
pattern specification process (GO:0007389)	466	286	217.51	+	1.31	1.31E-10	9.62E-09
regulation of nervous system development (GO:0051960)	449	273	209.58	+	1.3	1.37E-09	9.13E-08
negative regulation of secretion by cell (GO:1903531)	148	90	69.08	+	1.3	6.53E-04	1.15E-02
positive regulation of cell growth (GO:0030307)	162	98	75.62	+	1.3	4.72E-04	8.89E-03
organic acid transmembrane transport (GO:1903825)	143	87	66.75	+	1.3	7.27E-04	1.26E-02
stem cell differentiation (GO:0048863)	194	118	90.55	+	1.3	8.61E-05	2.11E-03
cartilage development (GO:0051216)	179	109	83.55	+	1.3	1.54E-04	3.46E-03
cardiac ventricle development (GO:0003231)	132	80	61.61	+	1.3	1.54E-03	2.31E-02
cellular response to toxic substance (GO:0097237)	130	79	60.68	+	1.3	1.42E-03	2.20E-02
calcium-mediated signaling (GO:0019722)	172	104	80.28	+	1.3	2.93E-04	5.93E-03
anatomical structure formation involved in morphogenesis (GO:0048646)	991	601	462.56	+	1.3	1.76E-19	3.67E-17
pyridine-containing compound metabolic process (GO:0072524)	130	79	60.68	+	1.3	1.42E-03	2.20E-02
skeletal system development (GO:0001501)	514	313	239.92	+	1.3	6.54E-11	5.02E-09
angiogenesis (GO:0001525)	351	213	163.83	+	1.3	1.39E-07	6.70E-06
hemostasis (GO:0007599)	195	118	91.02	+	1.3	1.21E-04	2.79E-03
nucleoside phosphate catabolic process (GO:1901292)	134	81	62.55	+	1.3	1.67E-03	2.47E-02
regulation of neurogenesis (GO:0050767)	365	222	170.37	+	1.3	5.55E-08	2.85E-06
neuron development (GO:0048666)	898	544	419.15	+	1.3	1.45E-17	2.65E-15
positive regulation of autophagy (GO:0010508)	162	98	75.62	+	1.3	4.72E-04	8.88E-03
regulation of cellular component size (GO:0032535)	360	219	168.03	+	1.3	6.17E-08	3.14E-06
negative regulation of secretion (GO:0051048)	170	103	79.35	+	1.3	2.72E-04	5.59E-03
cellular response to metal ion (GO:0071248)	184	112	85.88	+	1.3	1.40E-04	3.15E-03
cell-matrix adhesion (GO:0007160)	137	83	63.95	+	1.3	1.39E-03	2.16E-02
positive regulation of growth (GO:0045927)	252	153	117.62	+	1.3	7.79E-06	2.54E-04
nervous system development (GO:0007399)	2279	1386	1063.75	+	1.3	1.33E-46	1.41E-43
response to nutrient levels (GO:0031667)	498	301	232.45	+	1.29	5.03E-10	3.53E-08
regulation of transmembrane transport (GO:0034762)	417	252	194.64	+	1.29	1.34E-08	7.59E-07
locomotory behavior (GO:0007626)	210	126	98.02	+	1.29	1.21E-04	2.78E-03
response to peptide hormone (GO:0043434)	381	229	177.84	+	1.29	1.41E-07	6.73E-06
chordate embryonic development (GO:0043009)	691	416	322.53	+	1.29	5.32E-13	5.71E-11
sensory organ development (GO:0007423)	626	376	292.19	+	1.29	1.11E-11	9.36E-10
regulation of MAPK cascade (GO:0043408)	654	394	305.26	+	1.29	1.79E-12	1.75E-10
regulation of synapse assembly (GO:0051963)	171	103	79.82	+	1.29	3.81E-04	7.41E-03
regulation of muscle cell differentiation (GO:0051147)	143	86	66.75	+	1.29	1.34E-03	2.09E-02
negative regulation of transmembrane receptor protein serine/threonine kinase signaling pathway (GO:0090101)	153	92	71.41	+	1.29	1.07E-03	1.73E-02
regulation of supramolecular fiber organization (GO:1902903)	397	239	185.31	+	1.29	6.13E-08	3.13E-06
mammary gland development (GO:0030879)	128	77	59.75	+	1.29	2.42E-03	3.29E-02
cell junction assembly (GO:0034329)	303	183	141.43	+	1.29	1.72E-06	6.60E-05
embryo development (GO:0009790)	1078	650	503.17	+	1.29	3.38E-20	7.47E-18
regulation of ERK1 and ERK2 cascade (GO:0070372)	285	171	133.03	+	1.29	6.57E-06	2.19E-04
regulation of phosphatidylinositol 3-kinase/protein kinase B signal transduction (GO:0051896)	280	168	130.69	+	1.29	7.36E-06	2.40E-04
regulation of calcium ion transport (GO:0051924)	238	143	111.09	+	1.29	3.51E-05	9.67E-04
regulation of cell size (GO:0008361)	184	111	85.88	+	1.29	2.55E-04	5.32E-03
camera-type eye morphogenesis (GO:0048593)	141	85	65.81	+	1.29	1.24E-03	1.97E-02
positive regulation of epithelial cell proliferation (GO:0050679)	202	122	94.29	+	1.29	9.10E-05	2.22E-03
neuron projection development (GO:0031175)	725	438	338.4	+	1.29	4.55E-14	5.67E-12
protein localization to membrane (GO:0072657)	467	282	217.98	+	1.29	2.08E-09	1.34E-07
dephosphorylation (GO:0016311)	136	82	63.48	+	1.29	1.80E-03	2.63E-02
negative regulation of neuron projection development (GO:0010977)	130	78	60.68	+	1.29	2.61E-03	3.49E-02
cell maturation (GO:0048469)	196	118	91.49	+	1.29	1.69E-04	3.73E-03
carboxylic acid transmembrane transport (GO:1905039)	139	84	64.88	+	1.29	1.16E-03	1.86E-02
intracellular calcium ion homeostasis (GO:0006874)	200	120	93.35	+	1.29	1.53E-04	3.42E-03
behavior (GO:0007610)	655	395	305.73	+	1.29	1.39E-12	1.39E-10
negative regulation of growth (GO:0045926)	224	135	104.56	+	1.29	4.88E-05	1.28E-03
carbohydrate biosynthetic process (GO:0016051)	116	70	54.14	+	1.29	3.66E-03	4.62E-02
positive regulation of nervous system development (GO:0051962)	280	169	130.69	+	1.29	4.12E-06	1.45E-04
endocytosis (GO:0006897)	508	304	237.12	+	1.28	1.78E-09	1.16E-07
cell morphogenesis involved in neuron differentiation (GO:0048667)	461	275	215.18	+	1.28	1.68E-08	9.27E-07
axonogenesis (GO:0007409)	378	226	176.44	+	1.28	2.96E-07	1.36E-05
regulation of cell-substrate adhesion (GO:0010810)	219	131	102.22	+	1.28	9.73E-05	2.33E-03
regulation of reactive oxygen species metabolic process (GO:2000377)	142	85	66.28	+	1.28	1.73E-03	2.54E-02
regulation of neuron apoptotic process (GO:0043523)	257	153	119.96	+	1.28	3.96E-05	1.06E-03
positive regulation of neurogenesis (GO:0050769)	228	136	106.42	+	1.28	9.98E-05	2.38E-03
vasculature development (GO:0001944)	561	335	261.85	+	1.28	4.01E-10	2.85E-08
connective tissue development (GO:0061448)	244	146	113.89	+	1.28	4.35E-05	1.16E-03
system development (GO:0048731)	3629	2164	1693.89	+	1.28	1.84E-66	9.09E-63
blood coagulation (GO:0007596)	189	113	88.22	+	1.28	3.14E-04	6.26E-03
regulation of synapse organization (GO:0050807)	310	185	144.7	+	1.28	4.06E-06	1.43E-04
regulation of synapse structure or activity (GO:0050803)	316	189	147.5	+	1.28	2.83E-06	1.03E-04
appendage morphogenesis (GO:0035107)	156	93	72.82	+	1.28	1.23E-03	1.96E-02
response to light stimulus (GO:0009416)	332	199	154.97	+	1.28	1.23E-06	4.91E-05
carbohydrate metabolic process (GO:0005975)	442	264	206.31	+	1.28	3.33E-08	1.76E-06
neuron migration (GO:0001764)	149	89	69.55	+	1.28	1.65E-03	2.45E-02
limb morphogenesis (GO:0035108)	156	93	72.82	+	1.28	1.23E-03	1.96E-02
male sex differentiation (GO:0046661)	171	102	79.82	+	1.28	6.82E-04	1.19E-02
protein localization to plasma membrane (GO:0072659)	199	119	92.89	+	1.28	2.52E-04	5.28E-03
blood vessel morphogenesis (GO:0048514)	442	264	206.31	+	1.28	3.33E-08	1.75E-06
appendage development (GO:0048736)	194	116	90.55	+	1.28	2.80E-04	5.70E-03
regulation of transport (GO:0051049)	1599	952	746.36	+	1.28	7.65E-27	2.41E-24
embryo development ending in birth or egg hatching (GO:0009792)	710	425	331.4	+	1.28	8.30E-13	8.72E-11
development of primary male sexual characteristics (GO:0046546)	149	89	69.55	+	1.28	1.65E-03	2.45E-02
cell-cell signaling (GO:0007267)	864	518	403.28	+	1.28	1.42E-15	2.28E-13
positive regulation of proteolysis (GO:0045862)	208	124	97.09	+	1.28	2.00E-04	4.33E-03
vacuole organization (GO:0007033)	203	121	94.75	+	1.28	2.24E-04	4.77E-03
positive regulation of transport (GO:0051050)	842	502	393.02	+	1.28	1.88E-14	2.49E-12
regulation of actin cytoskeleton organization (GO:0032956)	352	211	164.3	+	1.28	6.21E-07	2.64E-05
tube development (GO:0035295)	929	555	433.62	+	1.28	3.57E-16	6.14E-14
developmental growth involved in morphogenesis (GO:0060560)	144	86	67.21	+	1.28	1.85E-03	2.67E-02
blood vessel development (GO:0001568)	537	322	250.65	+	1.28	5.16E-10	3.61E-08
supramolecular fiber organization (GO:0097435)	609	365	284.26	+	1.28	3.30E-11	2.61E-09
sensory perception of sound (GO:0007605)	169	101	78.88	+	1.28	6.39E-04	1.12E-02
regulation of localization (GO:0032879)	2010	1197	938.2	+	1.28	5.25E-34	2.29E-31
limb development (GO:0060173)	194	116	90.55	+	1.28	2.80E-04	5.71E-03
regulation of endothelial cell proliferation (GO:0001936)	134	80	62.55	+	1.28	3.01E-03	3.92E-02
localization within membrane (GO:0051668)	558	333	260.45	+	1.28	4.81E-10	3.39E-08
response to steroid hormone (GO:0048545)	279	165	130.23	+	1.27	2.86E-05	8.11E-04
monoatomic cation transmembrane transport (GO:0098655)	698	413	325.8	+	1.27	1.96E-11	1.60E-09
forebrain development (GO:0030900)	412	244	192.31	+	1.27	3.18E-07	1.45E-05
negative regulation of cell population proliferation (GO:0008285)	703	417	328.13	+	1.27	1.02E-11	8.64E-10
coagulation (GO:0050817)	191	113	89.15	+	1.27	5.86E-04	1.04E-02
male gonad development (GO:0008584)	148	88	69.08	+	1.27	2.12E-03	2.98E-02
regulation of cellular response to growth factor stimulus (GO:0090287)	325	192	151.7	+	1.27	6.78E-06	2.25E-04
intracellular signaling cassette (GO:0141124)	847	504	395.35	+	1.27	2.29E-14	3.01E-12
negative regulation of protein localization (GO:1903828)	218	129	101.75	+	1.27	2.17E-04	4.64E-03
in utero embryonic development (GO:0001701)	421	250	196.51	+	1.27	1.47E-07	7.00E-06
anatomical structure morphogenesis (GO:0009653)	2270	1348	1059.55	+	1.27	7.51E-38	4.64E-35
striated muscle tissue development (GO:0014706)	337	199	157.3	+	1.27	4.56E-06	1.57E-04
neuron projection guidance (GO:0097485)	234	139	109.22	+	1.27	9.50E-05	2.29E-03
positive regulation of protein localization (GO:1903829)	505	299	235.72	+	1.27	1.41E-08	7.90E-07
response to hormone (GO:0009725)	797	471	372.01	+	1.27	9.92E-13	1.03E-10
wound healing (GO:0042060)	334	198	155.9	+	1.27	4.00E-06	1.41E-04
inorganic cation transmembrane transport (GO:0098662)	683	406	318.8	+	1.27	1.19E-11	9.87E-10
regulation of growth (GO:0040008)	604	358	281.93	+	1.27	3.39E-10	2.43E-08
camera-type eye development (GO:0043010)	363	216	169.44	+	1.27	9.23E-07	3.78E-05
regulation of cell differentiation (GO:0045595)	1563	927	729.55	+	1.27	2.79E-25	8.26E-23
regulation of actin filament organization (GO:0110053)	269	159	125.56	+	1.27	4.55E-05	1.21E-03
kidney development (GO:0001822)	306	181	142.83	+	1.27	1.36E-05	4.22E-04
regulation of multicellular organismal development (GO:2000026)	1405	831	655.8	+	1.27	3.46E-22	9.15E-20
regulation of transmembrane receptor protein serine/threonine kinase signaling pathway (GO:0090092)	274	162	127.89	+	1.27	4.07E-05	1.09E-03
regulation of epithelial cell proliferation (GO:0050678)	363	216	169.44	+	1.27	9.23E-07	3.79E-05
sulfur compound biosynthetic process (GO:0044272)	149	88	69.55	+	1.27	2.89E-03	3.78E-02
regulation of actin filament-based process (GO:0032970)	396	235	184.84	+	1.27	4.19E-07	1.84E-05
regulation of developmental growth (GO:0048638)	316	188	147.5	+	1.27	4.93E-06	1.68E-04
axon guidance (GO:0007411)	233	138	108.76	+	1.27	1.21E-04	2.79E-03
central nervous system development (GO:0007417)	1040	616	485.43	+	1.27	1.03E-16	1.83E-14
glycoprotein metabolic process (GO:0009100)	348	207	162.43	+	1.27	1.65E-06	6.35E-05
ear development (GO:0043583)	236	140	110.16	+	1.27	1.01E-04	2.41E-03
regulation of developmental process (GO:0050793)	2457	1454	1146.84	+	1.27	6.30E-40	5.18E-37
monoatomic cation transport (GO:0006812)	837	495	390.68	+	1.27	1.89E-13	2.15E-11
heart development (GO:0007507)	573	336	267.46	+	1.26	6.64E-09	3.98E-07
cellular response to oxygen-containing compound (GO:1901701)	1063	625	496.17	+	1.26	4.78E-16	8.15E-14
cellular response to peptide hormone stimulus (GO:0071375)	258	152	120.43	+	1.26	9.20E-05	2.24E-03
renal system development (GO:0072001)	317	187	147.96	+	1.26	1.14E-05	3.63E-04
protein complex oligomerization (GO:0051259)	271	160	126.49	+	1.26	4.84E-05	1.27E-03
detection of external stimulus (GO:0009581)	146	86	68.15	+	1.26	3.45E-03	4.40E-02
regulation of cellular localization (GO:0060341)	1019	599	475.63	+	1.26	2.27E-15	3.51E-13
response to lipid (GO:0033993)	855	503	399.08	+	1.26	4.30E-13	4.72E-11
positive regulation of cell differentiation (GO:0045597)	869	510	405.62	+	1.26	5.06E-13	5.47E-11
response to endogenous stimulus (GO:0009719)	1205	708	562.45	+	1.26	5.70E-18	1.10E-15
positive regulation of developmental process (GO:0051094)	1328	781	619.86	+	1.26	6.20E-20	1.31E-17
export from cell (GO:0140352)	508	298	237.12	+	1.26	4.52E-08	2.34E-06
regulation of myeloid cell differentiation (GO:0045637)	209	123	97.55	+	1.26	4.68E-04	8.85E-03
response to oxygen-containing compound (GO:1901700)	1550	910	723.48	+	1.26	5.99E-23	1.71E-20
sensory perception of mechanical stimulus (GO:0050954)	195	115	91.02	+	1.26	6.64E-04	1.16E-02
response to insulin (GO:0032868)	218	128	101.75	+	1.26	3.71E-04	7.22E-03
response to wounding (GO:0009611)	451	266	210.51	+	1.26	1.35E-07	6.52E-06
response to growth factor (GO:0070848)	509	299	237.58	+	1.26	3.58E-08	1.87E-06
muscle tissue development (GO:0060537)	356	210	166.17	+	1.26	2.86E-06	1.04E-04
regulation of plasma membrane bounded cell projection organization (GO:0120035)	637	374	297.33	+	1.26	7.32E-10	5.07E-08
circulatory system development (GO:0072359)	950	560	443.43	+	1.26	1.10E-14	1.53E-12
regulation of cytoskeleton organization (GO:0051493)	543	319	253.45	+	1.26	1.26E-08	7.22E-07
cell projection morphogenesis (GO:0048858)	516	304	240.85	+	1.26	2.01E-08	1.09E-06
multicellular organism development (GO:0007275)	4029	2376	1880.59	+	1.26	4.66E-68	3.45E-64
protein localization to cell periphery (GO:1990778)	241	142	112.49	+	1.26	1.55E-04	3.45E-03
regulation of apoptotic signaling pathway (GO:2001233)	385	226	179.7	+	1.26	1.93E-06	7.24E-05
regulation of post-translational protein modification (GO:1901873)	244	142	113.89	+	1.25	3.65E-04	7.12E-03
negative regulation of catabolic process (GO:0009895)	366	214	170.84	+	1.25	6.41E-06	2.15E-04
regulation of cell projection organization (GO:0031344)	655	383	305.73	+	1.25	9.61E-10	6.59E-08
response to abiotic stimulus (GO:0009628)	1135	664	529.78	+	1.25	2.31E-16	4.03E-14
positive regulation of developmental growth (GO:0048639)	164	96	76.55	+	1.25	2.72E-03	3.61E-02
response to nitrogen compound (GO:1901698)	1001	585	467.23	+	1.25	2.32E-14	3.02E-12
positive regulation of protein transport (GO:0051222)	258	151	120.43	+	1.25	1.55E-04	3.46E-03
negative regulation of signaling (GO:0023057)	1481	865	691.28	+	1.25	7.51E-21	1.86E-18
regulation of canonical Wnt signaling pathway (GO:0060828)	261	152	121.83	+	1.25	1.73E-04	3.80E-03
neuron projection morphogenesis (GO:0048812)	504	294	235.25	+	1.25	1.40E-07	6.70E-06
cell surface receptor protein tyrosine kinase signaling pathway (GO:0007169)	432	252	201.64	+	1.25	1.00E-06	4.08E-05
negative regulation of intracellular signal transduction (GO:1902532)	725	424	338.4	+	1.25	9.87E-11	7.35E-09
positive regulation of protein secretion (GO:0050714)	156	91	72.82	+	1.25	3.66E-03	4.61E-02
positive regulation of phosphatidylinositol 3-kinase/protein kinase B signal transduction (GO:0051897)	202	118	94.29	+	1.25	8.39E-04	1.42E-02
chemical homeostasis (GO:0048878)	917	534	428.02	+	1.25	9.31E-13	9.71E-11
plasma membrane bounded cell projection morphogenesis (GO:0120039)	509	297	237.58	+	1.25	9.92E-08	4.92E-06
inorganic ion transmembrane transport (GO:0098660)	776	452	362.21	+	1.25	5.54E-11	4.32E-09
cell morphogenesis (GO:0000902)	724	424	337.94	+	1.25	7.45E-11	5.69E-09
negative regulation of cell communication (GO:0010648)	1480	865	690.81	+	1.25	5.64E-21	1.44E-18
negative regulation of apoptotic signaling pathway (GO:2001234)	229	134	106.89	+	1.25	3.13E-04	6.26E-03
cellular response to growth factor stimulus (GO:0071363)	478	279	223.11	+	1.25	2.37E-07	1.10E-05
regulation of vesicle-mediated transport (GO:0060627)	550	322	256.72	+	1.25	1.99E-08	1.09E-06
regulation of signaling (GO:0023051)	3541	2060	1652.81	+	1.25	2.73E-51	3.37E-48
regulation of cell communication (GO:0010646)	3546	2064	1655.14	+	1.25	1.30E-51	1.76E-48
secretion by cell (GO:0032940)	438	255	204.44	+	1.25	1.17E-06	4.71E-05
regulation of autophagy (GO:0010506)	367	214	171.3	+	1.25	6.79E-06	2.25E-04
regulation of protein localization (GO:0032880)	907	530	423.35	+	1.25	4.32E-13	4.70E-11
negative regulation of molecular function (GO:0044092)	354	206	165.23	+	1.25	1.26E-05	3.97E-04
regulation of cell migration (GO:0030334)	958	560	447.16	+	1.25	8.65E-14	1.03E-11
negative regulation of cellular component organization (GO:0051129)	699	403	326.27	+	1.24	3.99E-09	2.49E-07
regulation of Wnt signaling pathway (GO:0030111)	339	196	158.23	+	1.24	3.65E-05	9.90E-04
regulation of endocytosis (GO:0030100)	308	178	143.76	+	1.24	8.73E-05	2.13E-03
eye development (GO:0001654)	415	241	193.71	+	1.24	2.77E-06	1.01E-04
positive regulation of organelle organization (GO:0010638)	499	289	232.92	+	1.24	4.17E-07	1.84E-05
regulation of cell development (GO:0060284)	825	477	385.08	+	1.24	6.19E-11	4.78E-09
positive regulation of multicellular organismal process (GO:0051240)	1661	958	775.29	+	1.24	9.22E-21	2.20E-18
sensory system development (GO:0048880)	426	246	198.84	+	1.24	4.64E-06	1.59E-04
inorganic ion homeostasis (GO:0098771)	444	258	207.24	+	1.24	1.11E-06	4.46E-05
regulation of protein modification by small protein conjugation or removal (GO:1903320)	239	138	111.56	+	1.24	6.68E-04	1.17E-02
positive regulation of establishment of protein localization (GO:1904951)	329	191	153.57	+	1.24	3.52E-05	9.66E-04
enzyme-linked receptor protein signaling pathway (GO:0007167)	636	368	296.86	+	1.24	1.10E-08	6.36E-07
positive regulation of cell communication (GO:0010647)	1795	1038	837.84	+	1.24	4.54E-23	1.32E-20
regulation of multicellular organismal process (GO:0051239)	2972	1715	1387.22	+	1.24	1.16E-38	8.59E-36
negative regulation of transcription by RNA polymerase II (GO:0000122)	963	558	449.49	+	1.24	7.49E-13	7.93E-11
regulation of protein transport (GO:0051223)	444	256	207.24	+	1.24	2.90E-06	1.05E-04
positive regulation of cell projection organization (GO:0031346)	351	203	163.83	+	1.24	2.45E-05	7.06E-04
animal organ development (GO:0048513)	2904	1685	1355.48	+	1.24	7.45E-40	5.81E-37
negative regulation of signal transduction (GO:0009968)	1384	804	646	+	1.24	1.45E-18	2.86E-16
glycoprotein biosynthetic process (GO:0009101)	281	162	131.16	+	1.24	2.30E-04	4.87E-03
positive regulation of programmed cell death (GO:0043068)	542	314	252.99	+	1.24	1.17E-07	5.70E-06
regulation of cell population proliferation (GO:0042127)	1659	957	774.36	+	1.24	8.79E-21	2.13E-18
visual system development (GO:0150063)	419	243	195.57	+	1.24	3.06E-06	1.10E-04
small molecule catabolic process (GO:0044282)	354	205	165.23	+	1.24	2.07E-05	6.12E-04
female pregnancy (GO:0007565)	178	103	83.08	+	1.24	3.15E-03	4.07E-02
positive regulation of signaling (GO:0023056)	1797	1038	838.77	+	1.24	7.84E-23	2.15E-20
response to toxic substance (GO:0009636)	255	148	119.02	+	1.24	3.02E-04	6.08E-03
regulation of response to wounding (GO:1903034)	167	97	77.95	+	1.24	3.83E-03	4.80E-02
regulation of signal transduction (GO:0009966)	3101	1788	1447.43	+	1.24	2.80E-40	2.44E-37
regulation of cell motility (GO:2000145)	1017	590	474.7	+	1.24	1.26E-13	1.48E-11
regulation of cellular component organization (GO:0051128)	2486	1437	1160.37	+	1.24	2.61E-32	1.05E-29
regulation of small GTPase mediated signal transduction (GO:0051056)	310	179	144.7	+	1.24	9.15E-05	2.23E-03
response to metal ion (GO:0010038)	348	201	162.43	+	1.24	3.57E-05	9.75E-04
positive regulation of apoptotic process (GO:0043065)	525	303	245.05	+	1.24	3.16E-07	1.45E-05
inner ear development (GO:0048839)	208	119	97.09	+	1.23	2.59E-03	3.47E-02
organophosphate catabolic process (GO:0046434)	190	109	88.69	+	1.23	3.39E-03	4.33E-02
sensory perception of light stimulus (GO:0050953)	226	130	105.49	+	1.23	1.24E-03	1.97E-02
cell-cell adhesion (GO:0098609)	550	315	256.72	+	1.23	4.69E-07	2.03E-05
brain development (GO:0007420)	751	431	350.54	+	1.23	2.23E-09	1.43E-07
cellular homeostasis (GO:0019725)	690	396	322.07	+	1.23	1.04E-08	6.07E-07
myeloid cell differentiation (GO:0030099)	315	181	147.03	+	1.23	1.30E-04	2.96E-03
positive regulation of cell development (GO:0010720)	441	254	205.84	+	1.23	4.22E-06	1.48E-04
carboxylic acid catabolic process (GO:0046395)	228	131	106.42	+	1.23	1.31E-03	2.05E-02
cellular response to environmental stimulus (GO:0104004)	332	191	154.97	+	1.23	7.78E-05	1.92E-03
cell development (GO:0048468)	2307	1324	1076.82	+	1.23	8.19E-28	2.76E-25
cellular response to lipid (GO:0071396)	540	311	252.05	+	1.23	2.88E-07	1.33E-05
positive regulation of cellular component biogenesis (GO:0044089)	502	288	234.32	+	1.23	1.45E-06	5.65E-05
positive regulation of catabolic process (GO:0009896)	533	306	248.79	+	1.23	6.10E-07	2.60E-05
regulation of locomotion (GO:0040012)	1059	607	494.3	+	1.23	1.18E-12	1.22E-10
cellular response to abiotic stimulus (GO:0071214)	332	191	154.97	+	1.23	7.78E-05	1.92E-03
visual perception (GO:0007601)	222	127	103.62	+	1.23	1.81E-03	2.62E-02
response to mechanical stimulus (GO:0009612)	227	130	105.96	+	1.23	1.61E-03	2.41E-02
cellular response to endogenous stimulus (GO:0071495)	936	539	436.89	+	1.23	8.47E-12	7.29E-10
regulation of protein-containing complex assembly (GO:0043254)	432	248	201.64	+	1.23	6.88E-06	2.27E-04
alcohol metabolic process (GO:0006066)	313	180	146.1	+	1.23	1.24E-04	2.84E-03
vesicle-mediated transport (GO:0016192)	1311	750	611.93	+	1.23	3.69E-15	5.58E-13
regulation of cellular component biogenesis (GO:0044087)	1025	587	478.43	+	1.23	3.43E-12	3.14E-10
positive regulation of cellular component organization (GO:0051130)	1112	636	519.04	+	1.23	6.30E-13	6.72E-11
intracellular chemical homeostasis (GO:0055082)	573	330	267.46	+	1.23	1.26E-07	6.15E-06
organic acid catabolic process (GO:0016054)	228	131	106.42	+	1.23	1.31E-03	2.06E-02
reproductive system development (GO:0061458)	310	178	144.7	+	1.23	1.47E-04	3.30E-03
regulation of biological quality (GO:0065008)	3003	1725	1401.69	+	1.23	1.99E-37	1.13E-34
cellular response to hormone stimulus (GO:0032870)	537	309	250.65	+	1.23	3.41E-07	1.54E-05
phosphorylation (GO:0016310)	394	227	183.9	+	1.23	1.37E-05	4.22E-04
positive regulation of signal transduction (GO:0009967)	1605	921	749.16	+	1.23	3.90E-19	7.80E-17
monoatomic ion transport (GO:0006811)	1030	590	480.77	+	1.23	3.03E-12	2.84E-10
positive regulation of intracellular signal transduction (GO:1902533)	1135	650	529.78	+	1.23	2.15E-13	2.43E-11
positive regulation of protein-containing complex assembly (GO:0031334)	205	118	95.69	+	1.23	1.91E-03	2.75E-02
head development (GO:0060322)	802	462	374.34	+	1.23	2.90E-10	2.08E-08
regulation of catabolic process (GO:0009894)	1034	594	482.63	+	1.23	1.31E-12	1.32E-10
regulation of intracellular signal transduction (GO:1902531)	2005	1143	935.86	+	1.22	2.09E-22	5.63E-20
regulation of proteolysis (GO:0030162)	389	222	181.57	+	1.22	3.84E-05	1.03E-03
regulation of molecular function (GO:0065009)	1011	575	471.9	+	1.22	3.00E-11	2.39E-09
protein phosphorylation (GO:0006468)	349	199	162.9	+	1.22	1.16E-04	2.68E-03
respiratory system development (GO:0060541)	225	128	105.02	+	1.22	2.43E-03	3.29E-02
monoatomic cation homeostasis (GO:0055080)	512	291	238.98	+	1.22	3.58E-06	1.27E-04
negative regulation of response to stimulus (GO:0048585)	1732	987	808.43	+	1.22	3.19E-19	6.48E-17
regulation of establishment of protein localization (GO:0070201)	539	308	251.59	+	1.22	8.90E-07	3.66E-05
positive regulation of cell adhesion (GO:0045785)	499	283	232.92	+	1.22	6.47E-06	2.16E-04
negative regulation of RNA biosynthetic process (GO:1902679)	1307	742	610.06	+	1.22	5.11E-14	6.31E-12
tissue development (GO:0009888)	1800	1026	840.17	+	1.22	4.42E-20	9.62E-18
negative regulation of multicellular organismal process (GO:0051241)	1136	646	530.24	+	1.22	1.69E-12	1.65E-10
reproductive structure development (GO:0048608)	305	174	142.36	+	1.22	2.63E-04	5.46E-03
secretion (GO:0046903)	560	320	261.39	+	1.22	5.80E-07	2.48E-05
regulation of organelle organization (GO:0033043)	1179	673	550.31	+	1.22	1.86E-13	2.14E-11
positive regulation of cell motility (GO:2000147)	579	329	270.26	+	1.22	7.23E-07	2.99E-05
glycosylation (GO:0070085)	238	136	111.09	+	1.22	1.32E-03	2.07E-02
regulation of protein catabolic process (GO:0042176)	374	213	174.57	+	1.22	6.70E-05	1.68E-03
negative regulation of DNA-templated transcription (GO:0045892)	1298	742	605.86	+	1.22	5.60E-15	8.38E-13
negative regulation of protein metabolic process (GO:0051248)	551	313	257.19	+	1.22	1.46E-06	5.67E-05
monoatomic ion homeostasis (GO:0050801)	523	298	244.12	+	1.22	1.90E-06	7.17E-05
monoatomic ion transmembrane transport (GO:0034220)	859	488	400.95	+	1.22	1.35E-09	9.05E-08
regulation of hormone levels (GO:0010817)	562	319	262.32	+	1.22	1.46E-06	5.67E-05
positive regulation of cell migration (GO:0030335)	553	313	258.12	+	1.21	2.34E-06	8.68E-05
positive regulation of locomotion (GO:0040017)	595	336	277.72	+	1.21	1.25E-06	4.95E-05
regulation of phosphorus metabolic process (GO:0051174)	605	342	282.39	+	1.21	9.84E-07	4.02E-05
cell death (GO:0008219)	1112	627	519.04	+	1.21	2.73E-11	2.18E-09
cell adhesion (GO:0007155)	965	547	450.43	+	1.21	1.97E-10	1.44E-08
cytoskeleton organization (GO:0007010)	1277	724	596.06	+	1.21	1.60E-13	1.86E-11
anatomical structure development (GO:0048856)	5304	2996	2475.72	+	1.21	6.40E-62	1.58E-58
sulfur compound metabolic process (GO:0006790)	314	178	146.56	+	1.21	3.95E-04	7.62E-03
cellular response to chemical stimulus (GO:0070887)	1959	1107	914.39	+	1.21	6.03E-20	1.30E-17
epithelium development (GO:0060429)	1129	636	526.98	+	1.21	2.47E-11	1.99E-09
peptidyl-amino acid modification (GO:0018193)	324	183	151.23	+	1.21	3.95E-04	7.62E-03
regulation of hydrolase activity (GO:0051336)	217	123	101.29	+	1.21	3.22E-03	4.14E-02
autophagy (GO:0006914)	336	190	156.83	+	1.21	2.68E-04	5.53E-03
process utilizing autophagic mechanism (GO:0061919)	336	190	156.83	+	1.21	2.68E-04	5.52E-03
regulation of phosphate metabolic process (GO:0019220)	604	341	281.93	+	1.21	1.19E-06	4.78E-05
apoptotic process (GO:0006915)	1068	602	498.5	+	1.21	7.77E-11	5.90E-09
lipid biosynthetic process (GO:0008610)	589	332	274.92	+	1.21	2.05E-06	7.68E-05
nucleobase-containing compound catabolic process (GO:0034655)	352	199	164.3	+	1.21	1.95E-04	4.24E-03
response to xenobiotic stimulus (GO:0009410)	426	240	198.84	+	1.21	5.56E-05	1.43E-03
programmed cell death (GO:0012501)	1107	625	516.71	+	1.21	2.43E-11	1.97E-09
negative regulation of RNA metabolic process (GO:0051253)	1415	796	660.47	+	1.21	7.84E-14	9.52E-12
cellular developmental process (GO:0048869)	3755	2097	1752.7	+	1.2	1.64E-35	9.02E-33
cell population proliferation (GO:0008283)	747	419	348.67	+	1.2	1.59E-07	7.55E-06
phospholipid metabolic process (GO:0006644)	357	200	166.63	+	1.2	4.01E-04	7.71E-03
cell migration (GO:0016477)	941	527	439.22	+	1.2	5.38E-09	3.26E-07
cell projection organization (GO:0030030)	1248	698	582.52	+	1.2	1.50E-11	1.23E-09
regulation of cell adhesion (GO:0030155)	801	447	373.88	+	1.2	1.51E-07	7.19E-06
transmembrane transport (GO:0055085)	1297	727	605.39	+	1.2	3.06E-12	2.85E-10
response to oxidative stress (GO:0006979)	372	208	173.64	+	1.2	3.52E-04	6.90E-03
regulation of programmed cell death (GO:0043067)	1513	848	706.21	+	1.2	3.78E-14	4.78E-12
regulation of apoptotic process (GO:0042981)	1465	823	683.81	+	1.2	4.50E-14	5.65E-12
positive regulation of DNA-templated transcription (GO:0045893)	1680	941	784.16	+	1.2	1.45E-15	2.31E-13
positive regulation of cell population proliferation (GO:0008284)	930	522	434.09	+	1.2	3.64E-09	2.29E-07
positive regulation of RNA biosynthetic process (GO:1902680)	1682	941	785.1	+	1.2	2.27E-15	3.53E-13
negative regulation of nucleobase-containing compound metabolic process (GO:0045934)	1542	865	719.75	+	1.2	1.48E-14	2.00E-12
cell differentiation (GO:0030154)	3752	2094	1751.3	+	1.2	3.12E-35	1.59E-32
endomembrane system organization (GO:0010256)	585	325	273.06	+	1.19	1.43E-05	4.39E-04
homeostatic process (GO:0042592)	1493	832	696.88	+	1.19	3.82E-13	4.22E-11
negative regulation of programmed cell death (GO:0043069)	923	513	430.82	+	1.19	3.48E-08	1.82E-06
positive regulation of RNA metabolic process (GO:0051254)	1804	1000	842.04	+	1.19	7.55E-15	1.11E-12
regulation of catalytic activity (GO:0050790)	600	332	280.06	+	1.19	1.82E-05	5.45E-04
negative regulation of cellular process (GO:0048523)	5027	2798	2346.42	+	1.19	1.08E-48	1.23E-45
regulation of hemopoiesis (GO:1903706)	423	235	197.44	+	1.19	2.60E-04	5.40E-03
apoptotic signaling pathway (GO:0097190)	339	188	158.23	+	1.19	1.18E-03	1.89E-02
negative regulation of biological process (GO:0048519)	5248	2923	2449.58	+	1.19	6.29E-52	9.32E-49
positive regulation of cellular process (GO:0048522)	5813	3238	2713.3	+	1.19	1.72E-59	3.64E-56
phosphate-containing compound metabolic process (GO:0006796)	1427	793	666.07	+	1.19	3.73E-12	3.37E-10
carbohydrate derivative metabolic process (GO:1901135)	895	496	417.75	+	1.19	1.03E-07	5.07E-06
small molecule biosynthetic process (GO:0044283)	466	259	217.51	+	1.19	1.13E-04	2.63E-03
developmental process (GO:0032502)	5830	3232	2721.23	+	1.19	1.97E-56	3.24E-53
phosphorus metabolic process (GO:0006793)	1430	794	667.47	+	1.19	3.96E-12	3.56E-10
positive regulation of transcription by RNA polymerase II (GO:0045944)	1250	697	583.45	+	1.19	3.45E-11	2.72E-09
negative regulation of apoptotic process (GO:0043066)	888	494	414.49	+	1.19	5.18E-08	2.66E-06
regulation of leukocyte differentiation (GO:1902105)	338	186	157.77	+	1.18	2.05E-03	2.92E-02
carbohydrate derivative biosynthetic process (GO:1901137)	556	305	259.52	+	1.18	1.02E-04	2.42E-03
plasma membrane bounded cell projection organization (GO:0120036)	1194	659	557.32	+	1.18	1.45E-09	9.64E-08
leukocyte differentiation (GO:0002521)	433	238	202.11	+	1.18	5.35E-04	9.80E-03
negative regulation of biosynthetic process (GO:0009890)	2191	1202	1022.68	+	1.18	5.41E-16	9.10E-14
response to radiation (GO:0009314)	451	248	210.51	+	1.18	4.03E-04	7.74E-03
positive regulation of metabolic process (GO:0009893)	3458	1904	1614.07	+	1.18	2.77E-27	8.91E-25
regulation of protein metabolic process (GO:0051246)	1512	835	705.75	+	1.18	5.32E-12	4.70E-10
positive regulation of biosynthetic process (GO:0009891)	2665	1467	1243.93	+	1.18	2.09E-20	4.77E-18
positive regulation of nucleobase-containing compound metabolic process (GO:0045935)	1994	1099	930.73	+	1.18	2.23E-15	3.51E-13
regulation of protein modification process (GO:0031399)	668	368	311.8	+	1.18	9.78E-06	3.14E-04
positive regulation of biological process (GO:0048518)	6113	3379	2853.33	+	1.18	4.39E-58	8.13E-55
lymphocyte differentiation (GO:0030098)	288	159	134.43	+	1.18	3.55E-03	4.51E-02
locomotion (GO:0040011)	369	204	172.24	+	1.18	8.93E-04	1.50E-02
regulation of response to stimulus (GO:0048583)	4107	2269	1917	+	1.18	9.80E-35	4.68E-32
small molecule metabolic process (GO:0044281)	1576	870	735.62	+	1.18	2.07E-12	1.99E-10
intracellular signal transduction (GO:0035556)	1778	981	829.91	+	1.18	6.39E-14	7.83E-12
lipid catabolic process (GO:0016042)	304	167	141.9	+	1.18	3.76E-03	4.73E-02
membrane organization (GO:0061024)	775	427	361.74	+	1.18	1.76E-06	6.75E-05
mononuclear cell differentiation (GO:1903131)	368	201	171.77	+	1.17	2.20E-03	3.07E-02
organophosphate metabolic process (GO:0019637)	977	534	456.03	+	1.17	3.37E-07	1.53E-05
establishment of localization (GO:0051234)	4006	2191	1869.86	+	1.17	1.14E-29	4.03E-27
transport (GO:0006810)	3722	2041	1737.3	+	1.17	3.77E-28	1.30E-25
negative regulation of macromolecule biosynthetic process (GO:0010558)	2118	1158	988.61	+	1.17	8.29E-15	1.20E-12
localization (GO:0051179)	4549	2482	2123.31	+	1.17	1.77E-33	7.27E-31
intracellular monoatomic ion homeostasis (GO:0006873)	440	241	205.38	+	1.17	5.98E-04	1.06E-02
lipid metabolic process (GO:0006629)	1211	660	565.25	+	1.17	2.25E-08	1.22E-06
positive regulation of macromolecule biosynthetic process (GO:0010557)	2554	1396	1192.11	+	1.17	6.77E-18	1.29E-15
positive regulation of cell-cell adhesion (GO:0022409)	337	184	157.3	+	1.17	3.49E-03	4.45E-02
positive regulation of macromolecule metabolic process (GO:0010604)	3138	1702	1464.7	+	1.16	3.37E-20	7.57E-18
hemopoiesis (GO:0030097)	704	381	328.6	+	1.16	6.25E-05	1.58E-03
negative regulation of macromolecule metabolic process (GO:0010605)	2493	1352	1163.64	+	1.16	8.81E-16	1.43E-13
positive regulation of cell activation (GO:0050867)	392	212	182.97	+	1.16	3.53E-03	4.48E-02
negative regulation of metabolic process (GO:0009892)	2721	1478	1270.06	+	1.16	1.20E-17	2.22E-15
positive regulation of molecular function (GO:0044093)	580	314	270.72	+	1.16	2.78E-04	5.66E-03
generation of precursor metabolites and energy (GO:0006091)	371	201	173.17	+	1.16	3.83E-03	4.79E-02
positive regulation of response to stimulus (GO:0048584)	2296	1245	1071.69	+	1.16	1.74E-14	2.33E-12
nucleotide metabolic process (GO:0009117)	434	234	202.58	+	1.16	2.54E-03	3.40E-02
catabolic process (GO:0009056)	2040	1109	952.2	+	1.16	2.74E-13	3.05E-11
intracellular monoatomic cation homeostasis (GO:0030003)	431	234	201.18	+	1.16	1.49E-03	2.27E-02
monocarboxylic acid metabolic process (GO:0032787)	509	275	237.58	+	1.16	8.57E-04	1.45E-02
multicellular organismal process (GO:0032501)	6408	3453	2991.02	+	1.15	4.28E-44	4.23E-41
growth (GO:0040007)	462	249	215.64	+	1.15	1.83E-03	2.65E-02
cellular component organization (GO:0016043)	5717	3059	2668.49	+	1.15	4.80E-34	2.16E-31
developmental growth (GO:0048589)	462	249	215.64	+	1.15	1.83E-03	2.64E-02
cellular localization (GO:0051641)	2706	1450	1263.06	+	1.15	1.35E-14	1.83E-12
positive regulation of protein metabolic process (GO:0051247)	817	440	381.35	+	1.15	2.79E-05	7.91E-04
positive regulation of gene expression (GO:0010628)	1197	642	558.72	+	1.15	7.03E-07	2.93E-05
epithelial cell differentiation (GO:0030855)	657	353	306.66	+	1.15	2.52E-04	5.27E-03
cellular component organization or biogenesis (GO:0071840)	5931	3160	2768.38	+	1.14	1.72E-33	7.27E-31
multicellular organismal-level homeostasis (GO:0048871)	658	350	307.13	+	1.14	7.27E-04	1.26E-02
carboxylic acid metabolic process (GO:0019752)	766	408	357.54	+	1.14	2.20E-04	4.69E-03
organic acid metabolic process (GO:0006082)	796	424	371.54	+	1.14	1.62E-04	3.58E-03
oxoacid metabolic process (GO:0043436)	788	421	367.81	+	1.14	1.12E-04	2.61E-03
cellular component assembly (GO:0022607)	2516	1334	1174.38	+	1.14	1.13E-11	9.42E-10
organophosphate biosynthetic process (GO:0090407)	567	303	264.66	+	1.14	1.16E-03	1.87E-02
macromolecule localization (GO:0033036)	2411	1272	1125.37	+	1.13	2.16E-10	1.57E-08
cell activation (GO:0001775)	765	403	357.07	+	1.13	7.69E-04	1.32E-02
cell motility (GO:0048870)	1172	619	547.05	+	1.13	1.59E-05	4.86E-04
cellular component biogenesis (GO:0044085)	2762	1456	1289.2	+	1.13	9.67E-12	8.23E-10
cell surface receptor signaling pathway (GO:0007166)	2124	1119	991.41	+	1.13	5.26E-09	3.21E-07
negative regulation of gene expression (GO:0010629)	1044	553	487.3	+	1.13	3.00E-05	8.39E-04
protein localization (GO:0008104)	1988	1050	927.93	+	1.13	8.78E-09	5.18E-07
cellular macromolecule localization (GO:0070727)	1996	1055	931.66	+	1.13	6.15E-09	3.72E-07
regulation of cytokine production (GO:0001817)	802	418	374.34	+	1.12	1.68E-03	2.48E-02
protein metabolic process (GO:0019538)	3342	1746	1559.92	+	1.12	2.02E-12	1.95E-10
primary metabolic process (GO:0044238)	6778	3496	3163.73	+	1.11	6.12E-23	1.71E-20
macromolecule catabolic process (GO:0009057)	1057	549	493.37	+	1.11	4.41E-04	8.40E-03
regulation of response to stress (GO:0080134)	1434	743	669.34	+	1.11	5.45E-05	1.41E-03
response to peptide (GO:1901652)	857	444	400.02	+	1.11	2.33E-03	3.17E-02
metabolic process (GO:0008152)	7642	3968	3567.01	+	1.11	4.67E-31	1.77E-28
cell communication (GO:0007154)	5328	2726	2486.92	+	1.1	2.71E-14	3.49E-12
regulation of metabolic process (GO:0019222)	6273	3214	2928.01	+	1.1	4.32E-18	8.43E-16
regulation of response to external stimulus (GO:0032101)	1108	570	517.17	+	1.1	1.15E-03	1.84E-02
biosynthetic process (GO:0009058)	3997	2058	1865.66	+	1.1	1.16E-11	9.68E-10
regulation of primary metabolic process (GO:0080090)	5174	2655	2415.04	+	1.1	1.19E-14	1.63E-12
system process (GO:0003008)	2153	1097	1004.94	+	1.09	2.92E-05	8.23E-04
protein modification process (GO:0036211)	1739	886	811.7	+	1.09	2.00E-04	4.33E-03
signaling (GO:0023052)	5282	2697	2465.45	+	1.09	1.44E-13	1.68E-11
macromolecule modification (GO:0043412)	1926	976	898.99	+	1.09	2.41E-04	5.07E-03
regulation of biosynthetic process (GO:0009889)	5195	2631	2424.84	+	1.09	3.78E-11	2.96E-09
cellular process (GO:0009987)	15563	7929	7264.25	+	1.09	1.89E-105	2.80E-101
regulation of macromolecule biosynthetic process (GO:0010556)	5014	2524	2340.35	+	1.08	2.55E-09	1.63E-07
macromolecule metabolic process (GO:0043170)	5404	2726	2522.39	+	1.08	1.13E-10	8.39E-09
regulation of macromolecule metabolic process (GO:0060255)	5709	2888	2664.75	+	1.08	3.37E-12	3.10E-10
regulation of DNA-templated transcription (GO:0006355)	3389	1704	1581.86	+	1.08	4.29E-06	1.50E-04
regulation of gene expression (GO:0010468)	4908	2465	2290.88	+	1.08	1.27E-08	7.22E-07
regulation of cellular process (GO:0050794)	11417	5768	5329.04	+	1.08	4.91E-35	2.42E-32
cellular response to stimulus (GO:0051716)	6478	3267	3023.7	+	1.08	2.62E-13	2.94E-11
signal transduction (GO:0007165)	4942	2487	2306.75	+	1.08	3.88E-09	2.43E-07
regulation of biological process (GO:0050789)	11815	5972	5514.81	+	1.08	3.34E-38	2.15E-35
biological regulation (GO:0065007)	12219	6175	5703.39	+	1.08	4.31E-41	3.99E-38
response to chemical (GO:0042221)	3714	1879	1733.56	+	1.08	1.36E-07	6.58E-06
response to stress (GO:0006950)	3539	1764	1651.88	+	1.07	3.36E-05	9.29E-04
regulation of immune system process (GO:0002682)	1653	828	771.56	+	1.07	3.98E-03	4.96E-02
response to stimulus (GO:0050896)	8280	4039	3864.8	+	1.05	7.12E-07	2.95E-05
biological_process (GO:0008150)	17724	8684	8272.92	+	1.05	2.61E-63	7.73E-60
immune system process (GO:0002376)	2409	1010	1124.43	-	0.9	6.39E-07	2.71E-05
spermatid differentiation (GO:0048515)	250	92	116.69	-	0.79	1.73E-03	2.55E-02
immune response (GO:0006955)	1741	634	812.64	-	0.78	1.94E-19	3.99E-17
DNA recombination (GO:0006310)	253	92	118.09	-	0.78	9.51E-04	1.58E-02
spermatid development (GO:0007286)	241	87	112.49	-	0.77	9.06E-04	1.52E-02
leukocyte mediated immunity (GO:0002443)	323	111	150.76	-	0.74	8.13E-06	2.64E-04
meiosis I cell cycle process (GO:0061982)	131	43	61.15	-	0.7	1.49E-03	2.28E-02
Unclassified (UNCLASSIFIED)	2856	922	1333.08	-	0.69	2.61E-63	9.66E-60
meiosis I (GO:0007127)	128	41	59.75	-	0.69	9.40E-04	1.56E-02
keratinocyte differentiation (GO:0030216)	144	45	67.21	-	0.67	2.04E-04	4.41E-03
adaptive immune response based on somatic recombination of immune receptors built from immunoglobulin superfamily domains (GO:0002460)	268	82	125.09	-	0.66	9.08E-08	4.51E-06
detection of stimulus (GO:0051606)	690	203	322.07	-	0.63	7.32E-21	1.84E-18
meiotic chromosome segregation (GO:0045132)	93	27	43.41	-	0.62	5.54E-04	1.00E-02
lymphocyte mediated immunity (GO:0002449)	265	76	123.69	-	0.61	1.91E-09	1.24E-07
homologous chromosome segregation (GO:0045143)	67	18	31.27	-	0.58	1.26E-03	1.99E-02
homologous recombination (GO:0035825)	68	17	31.74	-	0.54	3.42E-04	6.74E-03
chromosome organization involved in meiotic cell cycle (GO:0070192)	66	16	30.81	-	0.52	2.72E-04	5.60E-03
homologous chromosome pairing at meiosis (GO:0007129)	54	13	25.21	-	0.52	8.84E-04	1.49E-02
detection of stimulus involved in sensory perception (GO:0050906)	564	133	263.25	-	0.51	2.00E-30	7.39E-28
sensory perception of chemical stimulus (GO:0007606)	551	130	257.19	-	0.51	9.67E-30	3.49E-27
reciprocal homologous recombination (GO:0140527)	60	14	28.01	-	0.5	2.37E-04	5.00E-03
reciprocal meiotic recombination (GO:0007131)	60	14	28.01	-	0.5	2.37E-04	5.00E-03
adaptive immune response (GO:0002250)	683	159	318.8	-	0.5	1.03E-37	6.08E-35
B cell mediated immunity (GO:0019724)	189	42	88.22	-	0.48	3.58E-12	3.26E-10
keratinization (GO:0031424)	81	18	37.81	-	0.48	5.94E-06	2.01E-04
immunoglobulin mediated immune response (GO:0016064)	184	40	85.88	-	0.47	2.94E-12	2.77E-10
detection of chemical stimulus (GO:0009593)	523	109	244.12	-	0.45	2.15E-35	1.14E-32
sensory perception of smell (GO:0007608)	472	98	220.31	-	0.44	3.37E-32	1.32E-29
detection of chemical stimulus involved in sensory perception (GO:0050907)	487	92	227.31	-	0.4	2.20E-38	1.48E-35
detection of chemical stimulus involved in sensory perception of smell (GO:0050911)	440	77	205.38	-	0.37	1.91E-38	1.35E-35
kinetochore organization (GO:0051383)	18	2	8.4	-	0.24	3.21E-03	4.13E-02
stress response to copper ion (GO:1990169)	17	0	7.93	-	< 0.01	2.50E-05	7.15E-04
detoxification of copper ion (GO:0010273)	17	0	7.93	-	< 0.01	2.50E-05	7.17E-04
Analysis Type:	PANTHER Overrepresentation Test (Released 20240807)
Annotation Version and Release Date:	GO Ontology database DOI: 10.5281/zenodo.15066566 Released 2025-03-16
Analyzed List:	upload_1 (Homo sapiens)
Reference List:	Homo sapiens (all genes in database)
Test Type:	FISHER
Correction:	FDR

## Sheet: aapssm_sig_ids_go_terms
GO biological process complete	Homo sapiens - REFLIST (20580)	upload_1 (1648)	upload_1 (expected)	upload_1 (over/under)	upload_1 (fold Enrichment)	upload_1 (raw P-value)	upload_1 (FDR)
pointed-end actin filament capping (GO:0051694)	7	7	0.56	+	12.49	2.09E-08	2.81E-06
negative regulation of calcium ion export across plasma membrane (GO:1905913)	4	4	0.32	+	12.49	4.10E-05	2.30E-03
muscle filament sliding (GO:0030049)	15	14	1.2	+	11.66	5.88E-15	3.01E-12
actin-myosin filament sliding (GO:0033275)	17	15	1.36	+	11.02	3.92E-15	2.15E-12
regulation of calcium ion export across plasma membrane (GO:1905912)	5	4	0.4	+	9.99	1.92E-04	8.59E-03
gonadal mesoderm development (GO:0007506)	9	7	0.72	+	9.71	6.50E-07	5.98E-05
regulation of store-operated calcium channel activity (GO:1901339)	7	5	0.56	+	8.92	5.99E-05	3.17E-03
positive regulation of store-operated calcium channel activity (GO:1901341)	6	4	0.48	+	8.33	5.39E-04	1.98E-02
positive regulation of chromosome condensation (GO:1905821)	8	5	0.64	+	7.8	1.49E-04	6.93E-03
formation of cytoplasmic translation initiation complex (GO:0001732)	15	8	1.2	+	6.66	6.41E-06	4.57E-04
regulation of attachment of mitotic spindle microtubules to kinetochore (GO:1902423)	10	5	0.8	+	6.24	5.86E-04	2.11E-02
tubulin complex assembly (GO:0007021)	10	5	0.8	+	6.24	5.86E-04	2.11E-02
negative regulation of amyloid fibril formation (GO:1905907)	14	7	1.12	+	6.24	4.32E-05	2.37E-03
synaptic vesicle fusion to presynaptic active zone membrane (GO:0031629)	10	5	0.8	+	6.24	5.86E-04	2.10E-02
viral budding from plasma membrane (GO:0046761)	14	7	1.12	+	6.24	4.32E-05	2.36E-03
double-strand break repair via break-induced replication (GO:0000727)	12	6	0.96	+	6.24	1.58E-04	7.30E-03
microvillus assembly (GO:0030033)	12	6	0.96	+	6.24	1.58E-04	7.28E-03
non-lytic viral release (GO:0046753)	15	7	1.2	+	5.83	7.55E-05	3.84E-03
regulation of chromosome condensation (GO:0060623)	13	6	1.04	+	5.76	2.74E-04	1.14E-02
vesicle fusion to plasma membrane (GO:0099500)	11	5	0.88	+	5.68	1.00E-03	3.30E-02
vesicle fusion with vacuole (GO:0051469)	11	5	0.88	+	5.68	1.00E-03	3.29E-02
late endosome to lysosome transport (GO:1902774)	20	9	1.6	+	5.62	9.86E-06	6.67E-04
regulation of amyloid fibril formation (GO:1905906)	18	8	1.44	+	5.55	3.50E-05	2.00E-03
negative regulation of gene expression via chromosomal CpG island methylation (GO:0044027)	16	7	1.28	+	5.46	1.25E-04	5.91E-03
positive regulation of calcium ion transmembrane transporter activity (GO:1901021)	16	7	1.28	+	5.46	1.25E-04	5.89E-03
microvillus organization (GO:0032528)	14	6	1.12	+	5.35	4.47E-04	1.68E-02
skeletal muscle contraction (GO:0003009)	35	15	2.8	+	5.35	2.34E-08	3.06E-06
multivesicular body-lysosome fusion (GO:0061763)	12	5	0.96	+	5.2	1.61E-03	4.89E-02
microtubule anchoring (GO:0034453)	24	10	1.92	+	5.2	7.27E-06	5.08E-04
regulation of metaphase plate congression (GO:0090235)	15	6	1.2	+	5	6.94E-04	2.45E-02
positive regulation of ATP-dependent activity (GO:0032781)	23	9	1.84	+	4.89	3.85E-05	2.17E-03
endosome to lysosome transport via multivesicular body sorting pathway (GO:0032510)	18	7	1.44	+	4.86	3.01E-04	1.23E-02
synaptic vesicle lumen acidification (GO:0097401)	18	7	1.44	+	4.86	3.01E-04	1.23E-02
myofibril assembly (GO:0030239)	68	26	5.45	+	4.77	4.11E-12	1.15E-09
mitotic chromosome condensation (GO:0007076)	16	6	1.28	+	4.68	1.04E-03	3.38E-02
regulation of voltage-gated calcium channel activity (GO:1901385)	16	6	1.28	+	4.68	1.04E-03	3.37E-02
actin filament capping (GO:0051693)	35	13	2.8	+	4.64	1.47E-06	1.26E-04
regulation of calcium ion transmembrane transporter activity (GO:1901019)	35	13	2.8	+	4.64	1.47E-06	1.25E-04
regulation of skeletal muscle contraction (GO:0014819)	19	7	1.52	+	4.6	4.44E-04	1.67E-02
negative regulation of actin filament depolymerization (GO:0030835)	41	15	3.28	+	4.57	2.88E-07	2.90E-05
viral budding via host ESCRT complex (GO:0039702)	22	8	1.76	+	4.54	1.91E-04	8.60E-03
musculoskeletal movement (GO:0050881)	47	17	3.76	+	4.52	5.67E-08	6.61E-06
chaperone-mediated protein folding (GO:0061077)	71	25	5.69	+	4.4	8.69E-11	1.81E-08
multicellular organismal movement (GO:0050879)	49	17	3.92	+	4.33	1.15E-07	1.25E-05
plasma membrane repair (GO:0001778)	26	9	2.08	+	4.32	1.18E-04	5.62E-03
nuclear membrane reassembly (GO:0031468)	26	9	2.08	+	4.32	1.18E-04	5.60E-03
positive regulation of chromosome separation (GO:1905820)	32	11	2.56	+	4.29	2.23E-05	1.36E-03
regulation of actin filament depolymerization (GO:0030834)	56	19	4.48	+	4.24	3.16E-08	3.94E-06
positive regulation of chromosome segregation (GO:0051984)	30	10	2.4	+	4.16	7.14E-05	3.66E-03
membrane fission (GO:0090148)	45	15	3.6	+	4.16	1.15E-06	9.98E-05
regulation of mitotic spindle assembly (GO:1901673)	24	8	1.92	+	4.16	3.81E-04	1.49E-02
regulation of spindle checkpoint (GO:0090231)	24	8	1.92	+	4.16	3.81E-04	1.49E-02
midbody abscission (GO:0061952)	24	8	1.92	+	4.16	3.81E-04	1.48E-02
sarcomere organization (GO:0045214)	43	14	3.44	+	4.07	3.60E-06	2.72E-04
viral budding (GO:0046755)	25	8	2	+	4	5.21E-04	1.93E-02
RNA polymerase II preinitiation complex assembly (GO:0051123)	63	20	5.04	+	3.96	4.95E-08	5.87E-06
vesicle docking involved in exocytosis (GO:0006904)	38	12	3.04	+	3.94	2.53E-05	1.50E-03
multivesicular body assembly (GO:0036258)	32	10	2.56	+	3.9	1.32E-04	6.19E-03
cytokinetic process (GO:0032506)	45	14	3.6	+	3.89	6.57E-06	4.66E-04
actin-mediated cell contraction (GO:0070252)	84	26	6.73	+	3.87	9.32E-10	1.53E-07
actin filament-based movement (GO:0030048)	107	33	8.57	+	3.85	5.89E-12	1.53E-09
regulation of the force of heart contraction (GO:0002026)	26	8	2.08	+	3.84	7.01E-04	2.47E-02
blastocyst growth (GO:0001832)	23	7	1.84	+	3.8	1.63E-03	4.93E-02
regulation of attachment of spindle microtubules to kinetochore (GO:0051988)	23	7	1.84	+	3.8	1.63E-03	4.92E-02
regulation of mitotic cell cycle spindle assembly checkpoint (GO:0090266)	23	7	1.84	+	3.8	1.63E-03	4.91E-02
regulation of mitotic spindle checkpoint (GO:1903504)	23	7	1.84	+	3.8	1.63E-03	4.90E-02
multivesicular body organization (GO:0036257)	33	10	2.64	+	3.78	1.76E-04	7.98E-03
regulation of mitotic sister chromatid segregation (GO:0033047)	57	17	4.56	+	3.72	1.33E-06	1.15E-04
actomyosin structure organization (GO:0031032)	121	36	9.69	+	3.72	2.14E-12	6.11E-10
nuclear migration (GO:0007097)	27	8	2.16	+	3.7	9.26E-04	3.10E-02
synaptic vesicle maturation (GO:0016188)	27	8	2.16	+	3.7	9.26E-04	3.10E-02
sperm axoneme assembly (GO:0007288)	34	10	2.72	+	3.67	2.32E-04	9.95E-03
regulation of spindle assembly (GO:0090169)	34	10	2.72	+	3.67	2.32E-04	9.92E-03
maturation of 5.8S rRNA (GO:0000460)	34	10	2.72	+	3.67	2.32E-04	9.89E-03
regulation of ATP-dependent activity (GO:0043462)	41	12	3.28	+	3.65	5.89E-05	3.13E-03
mitotic cytokinetic process (GO:1902410)	31	9	2.48	+	3.63	5.28E-04	1.95E-02
late endosome to vacuole transport (GO:0045324)	38	11	3.04	+	3.61	1.33E-04	6.22E-03
regulation of chromosome separation (GO:1905818)	76	22	6.09	+	3.61	6.98E-08	7.78E-06
vesicle docking (GO:0048278)	59	17	4.72	+	3.6	2.27E-06	1.84E-04
DNA replication initiation (GO:0006270)	28	8	2.24	+	3.57	1.21E-03	3.82E-02
nucleus localization (GO:0051647)	32	9	2.56	+	3.51	6.83E-04	2.41E-02
mitotic cytokinesis (GO:0000281)	89	25	7.13	+	3.51	1.78E-08	2.44E-06
positive regulation of transcription by RNA polymerase I (GO:0045943)	36	10	2.88	+	3.47	3.87E-04	1.50E-02
viral release from host cell (GO:0019076)	29	8	2.32	+	3.44	1.55E-03	4.76E-02
presynaptic endocytosis (GO:0140238)	58	16	4.64	+	3.44	8.36E-06	5.76E-04
exit from host cell (GO:0035891)	29	8	2.32	+	3.44	1.55E-03	4.75E-02
rRNA transcription (GO:0009303)	29	8	2.32	+	3.44	1.55E-03	4.74E-02
regulation of synaptic vesicle recycling (GO:1903421)	29	8	2.32	+	3.44	1.55E-03	4.73E-02
regulation of cation channel activity (GO:2001257)	55	15	4.4	+	3.41	1.85E-05	1.15E-03
transcription preinitiation complex assembly (GO:0070897)	77	21	6.17	+	3.41	4.19E-07	4.03E-05
centrosome localization (GO:0051642)	33	9	2.64	+	3.41	8.73E-04	2.99E-02
microtubule organizing center localization (GO:0061842)	33	9	2.64	+	3.41	8.73E-04	2.98E-02
regulation of protein depolymerization (GO:1901879)	96	26	7.69	+	3.38	2.13E-08	2.85E-06
ubiquitin-dependent protein catabolic process via the multivesicular body sorting pathway (GO:0043162)	37	10	2.96	+	3.38	4.93E-04	1.84E-02
organelle localization by membrane tethering (GO:0140056)	78	21	6.25	+	3.36	5.30E-07	5.04E-05
negative regulation of protein polymerization (GO:0032272)	67	18	5.37	+	3.35	3.51E-06	2.66E-04
positive regulation of stem cell population maintenance (GO:1902459)	49	13	3.92	+	3.31	9.04E-05	4.48E-03
virion assembly (GO:0019068)	34	9	2.72	+	3.31	1.10E-03	3.55E-02
muscle contraction (GO:0006936)	243	64	19.46	+	3.29	6.00E-18	4.94E-15
regulation of chromosome segregation (GO:0051983)	133	35	10.65	+	3.29	1.93E-10	3.63E-08
mitotic metaphase chromosome alignment (GO:0007080)	57	15	4.56	+	3.29	2.94E-05	1.71E-03
regulation of mitotic sister chromatid separation (GO:0010965)	61	16	4.88	+	3.28	1.68E-05	1.06E-03
DNA methylation-dependent constitutive heterochromatin formation (GO:0006346)	42	11	3.36	+	3.27	3.51E-04	1.39E-02
synaptic vesicle exocytosis (GO:0016079)	65	17	5.21	+	3.27	9.64E-06	6.55E-04
substantia nigra development (GO:0021762)	46	12	3.68	+	3.26	1.99E-04	8.87E-03
protein targeting to vacuole (GO:0006623)	46	12	3.68	+	3.26	1.99E-04	8.84E-03
vesicle transport along microtubule (GO:0047496)	46	12	3.68	+	3.26	1.99E-04	8.81E-03
striated muscle contraction (GO:0006941)	127	33	10.17	+	3.24	9.06E-10	1.51E-07
metaphase chromosome alignment (GO:0051310)	85	22	6.81	+	3.23	6.02E-07	5.57E-05
long-term synaptic potentiation (GO:0060291)	58	15	4.64	+	3.23	3.68E-05	2.09E-03
mRNA export from nucleus (GO:0006406)	66	17	5.29	+	3.22	1.20E-05	7.96E-04
exocytic process (GO:0140029)	66	17	5.29	+	3.22	1.20E-05	7.92E-04
establishment of chromosome localization (GO:0051303)	98	25	7.85	+	3.19	1.42E-07	1.52E-05
cytokinesis (GO:0000910)	119	30	9.53	+	3.15	1.12E-08	1.58E-06
negative regulation of protein depolymerization (GO:1901880)	72	18	5.77	+	3.12	1.05E-05	7.07E-04
cytoskeleton-dependent cytokinesis (GO:0061640)	117	29	9.37	+	3.1	2.94E-08	3.72E-06
synaptic vesicle endocytosis (GO:0048488)	53	13	4.24	+	3.06	2.14E-04	9.42E-03
negative regulation of actin filament polymerization (GO:0030837)	53	13	4.24	+	3.06	2.14E-04	9.39E-03
chromosome localization (GO:0050000)	106	26	8.49	+	3.06	1.88E-07	1.96E-05
autophagosome maturation (GO:0097352)	53	13	4.24	+	3.06	2.14E-04	9.36E-03
striated muscle cell development (GO:0055002)	143	35	11.45	+	3.06	1.62E-09	2.55E-07
cardiac muscle contraction (GO:0060048)	86	21	6.89	+	3.05	2.99E-06	2.32E-04
tRNA aminoacylation for protein translation (GO:0006418)	41	10	3.28	+	3.05	1.18E-03	3.77E-02
regulation of sister chromatid segregation (GO:0033045)	107	26	8.57	+	3.03	2.30E-07	2.35E-05
organelle transport along microtubule (GO:0072384)	87	21	6.97	+	3.01	3.65E-06	2.75E-04
regulation of mitotic metaphase/anaphase transition (GO:0030071)	92	22	7.37	+	2.99	2.55E-06	2.03E-04
membrane docking (GO:0022406)	88	21	7.05	+	2.98	4.44E-06	3.24E-04
muscle cell development (GO:0055001)	172	41	13.77	+	2.98	1.60E-10	3.19E-08
axo-dendritic transport (GO:0008088)	80	19	6.41	+	2.97	1.34E-05	8.78E-04
protein-DNA complex assembly (GO:0065004)	203	48	16.26	+	2.95	6.07E-12	1.55E-09
vesicle-mediated transport in synapse (GO:0099003)	170	40	13.61	+	2.94	4.04E-10	7.21E-08
cellular anatomical entity morphogenesis (GO:0032989)	129	30	10.33	+	2.9	8.02E-08	8.87E-06
cellular component assembly involved in morphogenesis (GO:0010927)	129	30	10.33	+	2.9	8.02E-08	8.81E-06
vesicle cytoskeletal trafficking (GO:0099518)	56	13	4.48	+	2.9	3.84E-04	1.49E-02
synaptic vesicle cycle (GO:0099504)	151	35	12.09	+	2.89	7.51E-09	1.09E-06
regulation of metaphase/anaphase transition of cell cycle (GO:1902099)	95	22	7.61	+	2.89	4.49E-06	3.26E-04
RNA splicing, via transesterification reactions (GO:0000375)	251	58	20.1	+	2.89	1.12E-13	4.35E-11
mRNA splicing, via spliceosome (GO:0000398)	247	57	19.78	+	2.88	1.93E-13	6.97E-11
RNA splicing, via transesterification reactions with bulged adenosine as nucleophile (GO:0000377)	247	57	19.78	+	2.88	1.93E-13	6.80E-11
membrane assembly (GO:0071709)	61	14	4.88	+	2.87	2.63E-04	1.11E-02
regulation of cell cycle checkpoint (GO:1901976)	48	11	3.84	+	2.86	1.19E-03	3.78E-02
motile cilium assembly (GO:0044458)	83	19	6.65	+	2.86	2.35E-05	1.42E-03
protein-DNA complex organization (GO:0071824)	223	51	17.86	+	2.86	5.13E-12	1.36E-09
regulation of cytosolic calcium ion concentration (GO:0051480)	57	13	4.56	+	2.85	4.61E-04	1.73E-02
neurotransmitter secretion (GO:0007269)	88	20	7.05	+	2.84	1.62E-05	1.04E-03
signal release from synapse (GO:0099643)	88	20	7.05	+	2.84	1.62E-05	1.03E-03
spliceosomal complex assembly (GO:0000245)	75	17	6.01	+	2.83	7.11E-05	3.66E-03
sperm flagellum assembly (GO:0120316)	58	13	4.64	+	2.8	5.52E-04	2.01E-02
establishment of protein localization to vacuole (GO:0072666)	58	13	4.64	+	2.8	5.52E-04	2.01E-02
endosome to lysosome transport (GO:0008333)	67	15	5.37	+	2.8	2.16E-04	9.40E-03
protein folding (GO:0006457)	228	51	18.26	+	2.79	1.24E-11	2.92E-09
axonal transport (GO:0098930)	63	14	5.04	+	2.78	3.76E-04	1.48E-02
organelle membrane fusion (GO:0090174)	109	24	8.73	+	2.75	4.33E-06	3.18E-04
muscle system process (GO:0003012)	296	65	23.7	+	2.74	4.79E-14	2.03E-11
negative regulation of protein-containing complex disassembly (GO:0043242)	82	18	6.57	+	2.74	6.90E-05	3.60E-03
transcription initiation at RNA polymerase II promoter (GO:0006367)	161	35	12.89	+	2.71	4.29E-08	5.21E-06
membrane biogenesis (GO:0044091)	69	15	5.53	+	2.71	3.04E-04	1.24E-02
RNA splicing (GO:0008380)	382	83	30.59	+	2.71	2.79E-17	2.06E-14
RNA export from nucleus (GO:0006405)	83	18	6.65	+	2.71	8.16E-05	4.10E-03
constitutive heterochromatin formation (GO:0140719)	60	13	4.8	+	2.71	7.78E-04	2.69E-02
heart contraction (GO:0060047)	102	22	8.17	+	2.69	1.52E-05	9.73E-04
actin filament bundle organization (GO:0061572)	65	14	5.21	+	2.69	5.28E-04	1.95E-02
microtubule bundle formation (GO:0001578)	136	29	10.89	+	2.66	9.19E-07	8.11E-05
establishment of spindle localization (GO:0051293)	61	13	4.88	+	2.66	9.17E-04	3.09E-02
vesicle fusion (GO:0006906)	104	22	8.33	+	2.64	2.09E-05	1.29E-03
positive regulation of chromosome organization (GO:2001252)	104	22	8.33	+	2.64	2.09E-05	1.28E-03
nucleosome assembly (GO:0006334)	90	19	7.21	+	2.64	7.71E-05	3.90E-03
synaptic vesicle recycling (GO:0036465)	62	13	4.96	+	2.62	1.08E-03	3.48E-02
actin filament bundle assembly (GO:0051017)	62	13	4.96	+	2.62	1.08E-03	3.47E-02
microtubule polymerization or depolymerization (GO:0031109)	62	13	4.96	+	2.62	1.08E-03	3.47E-02
axoneme assembly (GO:0035082)	105	22	8.41	+	2.62	2.45E-05	1.46E-03
lysosomal transport (GO:0007041)	129	27	10.33	+	2.61	3.14E-06	2.42E-04
nucleosome organization (GO:0034728)	110	23	8.81	+	2.61	1.68E-05	1.06E-03
mitotic spindle organization (GO:0007052)	101	21	8.09	+	2.6	4.19E-05	2.34E-03
negative regulation of supramolecular fiber organization (GO:1902904)	160	33	12.81	+	2.58	3.78E-07	3.69E-05
transport along microtubule (GO:0010970)	175	36	14.01	+	2.57	1.22E-07	1.31E-05
sister chromatid segregation (GO:0000819)	147	30	11.77	+	2.55	1.59E-06	1.33E-04
mitotic sister chromatid segregation (GO:0000070)	143	29	11.45	+	2.53	2.70E-06	2.12E-04
regulation of chromosome organization (GO:0033044)	242	49	19.38	+	2.53	1.20E-09	1.94E-07
regulation of mRNA processing (GO:0050684)	134	27	10.73	+	2.52	6.67E-06	4.71E-04
regulation of striated muscle contraction (GO:0006942)	100	20	8.01	+	2.5	1.12E-04	5.42E-03
retrograde transport, endosome to Golgi (GO:0042147)	100	20	8.01	+	2.5	1.12E-04	5.40E-03
DNA-templated transcription initiation (GO:0006352)	196	39	15.7	+	2.48	9.41E-08	1.03E-05
vacuolar transport (GO:0007034)	166	33	13.29	+	2.48	9.12E-07	8.09E-05
endosome organization (GO:0007032)	96	19	7.69	+	2.47	1.90E-04	8.55E-03
protein localization to vacuole (GO:0072665)	76	15	6.09	+	2.46	8.96E-04	3.04E-02
cytoskeleton-dependent intracellular transport (GO:0030705)	199	39	15.94	+	2.45	2.00E-07	2.07E-05
mitotic nuclear division (GO:0140014)	169	33	13.53	+	2.44	2.09E-06	1.71E-04
protein-RNA complex organization (GO:0071826)	206	40	16.5	+	2.42	1.60E-07	1.69E-05
regulation of protein-containing complex disassembly (GO:0043244)	134	26	10.73	+	2.42	1.98E-05	1.23E-03
mRNA processing (GO:0006397)	465	90	37.24	+	2.42	2.87E-15	1.70E-12
protein-RNA complex assembly (GO:0022618)	197	38	15.78	+	2.41	3.82E-07	3.70E-05
membraneless organelle assembly (GO:0140694)	358	69	28.67	+	2.41	8.36E-12	2.06E-09
microtubule-based transport (GO:0099111)	224	43	17.94	+	2.4	6.92E-08	7.77E-06
heart process (GO:0003015)	115	22	9.21	+	2.39	1.70E-04	7.78E-03
microtubule cytoskeleton organization involved in mitosis (GO:1902850)	136	26	10.89	+	2.39	3.72E-05	2.11E-03
regulation of neurotransmitter secretion (GO:0046928)	90	17	7.21	+	2.36	7.12E-04	2.50E-02
heterochromatin formation (GO:0031507)	143	27	11.45	+	2.36	2.94E-05	1.71E-03
RNA localization (GO:0006403)	189	35	15.13	+	2.31	2.56E-06	2.03E-04
striated muscle cell differentiation (GO:0051146)	227	42	18.18	+	2.31	3.67E-07	3.62E-05
regulation of monoatomic ion transmembrane transporter activity (GO:0032412)	92	17	7.37	+	2.31	1.38E-03	4.32E-02
plasma membrane bounded cell projection assembly (GO:0120031)	450	83	36.03	+	2.3	5.11E-13	1.61E-10
positive regulation of double-strand break repair (GO:2000781)	98	18	7.85	+	2.29	9.87E-04	3.27E-02
regulation of transmembrane transporter activity (GO:0022898)	93	17	7.45	+	2.28	1.46E-03	4.54E-02
nuclear chromosome segregation (GO:0098813)	237	43	18.98	+	2.27	3.75E-07	3.67E-05
cell projection assembly (GO:0030031)	463	84	37.08	+	2.27	1.01E-12	3.13E-10
cilium assembly (GO:0060271)	353	64	28.27	+	2.26	5.46E-10	9.40E-08
establishment of organelle localization (GO:0051656)	426	77	34.11	+	2.26	1.21E-11	2.88E-09
organelle fusion (GO:0048284)	139	25	11.13	+	2.25	1.13E-04	5.43E-03
mRNA metabolic process (GO:0016071)	619	111	49.57	+	2.24	4.73E-16	2.92E-13
regulation of transporter activity (GO:0032409)	101	18	8.09	+	2.23	1.24E-03	3.92E-02
microtubule cytoskeleton organization (GO:0000226)	583	103	46.69	+	2.21	1.43E-14	6.63E-12
regulation of muscle contraction (GO:0006937)	170	30	13.61	+	2.2	4.28E-05	2.37E-03
regulation of microtubule cytoskeleton organization (GO:0070507)	170	30	13.61	+	2.2	4.28E-05	2.36E-03
neurotransmitter transport (GO:0006836)	142	25	11.37	+	2.2	2.40E-04	1.02E-02
spindle organization (GO:0007051)	171	30	13.69	+	2.19	4.59E-05	2.49E-03
cilium organization (GO:0044782)	388	68	31.07	+	2.19	1.03E-09	1.68E-07
actin filament-based process (GO:0030029)	617	108	49.41	+	2.19	6.40E-15	3.16E-12
regulation of macroautophagy (GO:0016241)	195	34	15.62	+	2.18	1.44E-05	9.35E-04
organelle localization (GO:0051640)	552	96	44.2	+	2.17	3.97E-13	1.28E-10
endosomal transport (GO:0016197)	265	46	21.22	+	2.17	5.44E-07	5.14E-05
vesicle-mediated transport to the plasma membrane (GO:0098876)	133	23	10.65	+	2.16	5.34E-04	1.96E-02
muscle cell differentiation (GO:0042692)	290	50	23.22	+	2.15	2.73E-07	2.77E-05
mitotic cell cycle process (GO:1903047)	511	88	40.92	+	2.15	7.34E-12	1.84E-09
regulation of organelle assembly (GO:1902115)	233	40	18.66	+	2.14	4.22E-06	3.11E-04
mRNA transport (GO:0051028)	134	23	10.73	+	2.14	5.61E-04	2.04E-02
negative regulation of protein-containing complex assembly (GO:0031333)	140	24	11.21	+	2.14	4.08E-04	1.56E-02
protein-containing complex disassembly (GO:0032984)	146	25	11.69	+	2.14	2.99E-04	1.23E-02
chromosome segregation (GO:0007059)	339	58	27.15	+	2.14	4.29E-08	5.17E-06
regulation of double-strand break repair (GO:2000779)	147	25	11.77	+	2.12	3.21E-04	1.28E-02
nuclear export (GO:0051168)	130	22	10.41	+	2.11	8.64E-04	2.96E-02
chromatin remodeling (GO:0006338)	649	109	51.97	+	2.1	1.01E-13	4.06E-11
negative regulation of gene expression, epigenetic (GO:0045814)	191	32	15.29	+	2.09	6.94E-05	3.61E-03
microtubule-based movement (GO:0007018)	456	76	36.52	+	2.08	8.12E-10	1.37E-07
negative regulation of cytoskeleton organization (GO:0051494)	156	26	12.49	+	2.08	3.05E-04	1.24E-02
organelle assembly (GO:0070925)	901	150	72.15	+	2.08	2.83E-18	2.47E-15
mitotic cell cycle (GO:0000278)	591	98	47.33	+	2.07	4.81E-12	1.29E-09
nucleus organization (GO:0006997)	151	25	12.09	+	2.07	4.40E-04	1.67E-02
regulation of microtubule-based process (GO:0032886)	278	46	22.26	+	2.07	3.16E-06	2.42E-04
cellular response to reactive oxygen species (GO:0034614)	127	21	10.17	+	2.06	1.42E-03	4.42E-02
chromatin organization (GO:0006325)	829	137	66.38	+	2.06	2.31E-16	1.63E-13
regulation of mRNA metabolic process (GO:1903311)	309	51	24.74	+	2.06	7.20E-07	6.50E-05
positive regulation of synaptic transmission (GO:0050806)	146	24	11.69	+	2.05	6.35E-04	2.27E-02
membrane fusion (GO:0061025)	171	28	13.69	+	2.04	2.97E-04	1.22E-02
RNA transport (GO:0050658)	160	26	12.81	+	2.03	5.81E-04	2.10E-02
nucleic acid transport (GO:0050657)	160	26	12.81	+	2.03	5.81E-04	2.10E-02
nuclear division (GO:0000280)	327	53	26.19	+	2.02	8.51E-07	7.60E-05
regulation of supramolecular fiber organization (GO:1902903)	397	64	31.79	+	2.01	6.39E-08	7.28E-06
regulation of mitotic cell cycle phase transition (GO:1901990)	329	53	26.35	+	2.01	9.57E-07	8.39E-05
establishment of RNA localization (GO:0051236)	162	26	12.97	+	2	6.47E-04	2.30E-02
regulation of synaptic plasticity (GO:0048167)	212	34	16.98	+	2	9.98E-05	4.90E-03
actin cytoskeleton organization (GO:0030036)	543	87	43.48	+	2	3.62E-10	6.54E-08
cytoskeleton organization (GO:0007010)	1277	204	102.26	+	1.99	1.72E-22	3.19E-19
regulation of mRNA catabolic process (GO:0061013)	195	31	15.62	+	1.99	2.60E-04	1.09E-02
supramolecular fiber organization (GO:0097435)	609	96	48.77	+	1.97	1.55E-10	3.15E-08
microtubule-based process (GO:0007017)	895	141	71.67	+	1.97	3.52E-15	2.01E-12
RNA processing (GO:0006396)	879	138	70.39	+	1.96	9.56E-15	4.57E-12
ribonucleoprotein complex biogenesis (GO:0022613)	453	71	36.28	+	1.96	5.59E-08	6.58E-06
cell division (GO:0051301)	527	82	42.2	+	1.94	4.85E-09	7.18E-07
organelle fission (GO:0048285)	355	55	28.43	+	1.93	2.42E-06	1.95E-04
regulation of muscle system process (GO:0090257)	239	37	19.14	+	1.93	9.96E-05	4.90E-03
rRNA metabolic process (GO:0016072)	252	39	20.18	+	1.93	8.84E-05	4.42E-03
regulation of protein polymerization (GO:0032271)	201	31	16.1	+	1.93	3.67E-04	1.44E-02
cilium movement involved in cell motility (GO:0060294)	197	30	15.78	+	1.9	7.95E-04	2.74E-02
transcription by RNA polymerase II (GO:0006366)	448	68	35.87	+	1.9	3.51E-07	3.49E-05
actin filament organization (GO:0007015)	277	42	22.18	+	1.89	7.38E-05	3.77E-03
negative regulation of organelle organization (GO:0010639)	337	51	26.99	+	1.89	1.02E-05	6.85E-04
RNA metabolic process (GO:0016070)	1556	235	124.6	+	1.89	1.60E-22	3.40E-19
RNA biosynthetic process (GO:0032774)	1406	212	112.59	+	1.88	3.62E-20	4.87E-17
cilium-dependent cell motility (GO:0060285)	200	30	16.02	+	1.87	8.82E-04	3.01E-02
cilium or flagellum-dependent cell motility (GO:0001539)	200	30	16.02	+	1.87	8.82E-04	3.00E-02
chromosome organization (GO:0051276)	421	63	33.71	+	1.87	1.70E-06	1.41E-04
protein-containing complex assembly (GO:0065003)	1277	191	102.26	+	1.87	8.83E-18	6.89E-15
cell cycle process (GO:0022402)	903	135	72.31	+	1.87	1.05E-12	3.19E-10
regulation of cell cycle phase transition (GO:1901987)	435	65	34.83	+	1.87	1.01E-06	8.84E-05
regulation of cell cycle process (GO:0010564)	738	110	59.1	+	1.86	1.85E-10	3.51E-08
protein stabilization (GO:0050821)	242	36	19.38	+	1.86	2.93E-04	1.21E-02
protein-containing complex organization (GO:0043933)	1433	212	114.75	+	1.85	3.46E-19	3.94E-16
nucleic acid biosynthetic process (GO:0141187)	1495	221	119.72	+	1.85	6.60E-20	8.14E-17
cell cycle (GO:0007049)	992	146	79.44	+	1.84	3.25E-13	1.07E-10
DNA-templated transcription (GO:0006351)	587	86	47.01	+	1.83	4.47E-08	5.34E-06
protein localization to plasma membrane (GO:0072659)	199	29	15.94	+	1.82	1.49E-03	4.61E-02
regulation of actin filament organization (GO:0110053)	269	39	21.54	+	1.81	2.65E-04	1.11E-02
epigenetic regulation of gene expression (GO:0040029)	283	41	22.66	+	1.81	2.26E-04	9.77E-03
protein targeting (GO:0006605)	256	37	20.5	+	1.8	4.38E-04	1.66E-02
rRNA processing (GO:0006364)	216	31	17.3	+	1.79	1.44E-03	4.48E-02
muscle structure development (GO:0061061)	530	76	42.44	+	1.79	5.89E-07	5.48E-05
intracellular transport (GO:0046907)	1200	172	96.09	+	1.79	2.96E-14	1.33E-11
cellular component assembly (GO:0022607)	2516	360	201.48	+	1.79	1.65E-30	6.10E-27
cellular component biogenesis (GO:0044085)	2762	392	221.17	+	1.77	9.93E-33	4.90E-29
nucleic acid metabolic process (GO:0090304)	2178	309	174.41	+	1.77	3.83E-25	9.45E-22
positive regulation of cell cycle process (GO:0090068)	261	37	20.9	+	1.77	7.49E-04	2.61E-02
establishment of localization in cell (GO:0051649)	1651	234	132.21	+	1.77	8.75E-19	8.64E-16
regulation of cytoskeleton organization (GO:0051493)	543	75	43.48	+	1.72	3.94E-06	2.93E-04
regulation of intracellular transport (GO:0032386)	270	37	21.62	+	1.71	1.40E-03	4.38E-02
cell projection organization (GO:0030030)	1248	171	99.94	+	1.71	1.64E-12	4.87E-10
plasma membrane bounded cell projection organization (GO:0120036)	1194	163	95.61	+	1.7	8.90E-12	2.16E-09
cellular response to chemical stress (GO:0062197)	287	39	22.98	+	1.7	1.33E-03	4.17E-02
regulation of mitotic cell cycle (GO:0007346)	494	67	39.56	+	1.69	2.28E-05	1.38E-03
DNA repair (GO:0006281)	524	71	41.96	+	1.69	1.29E-05	8.45E-04
regulation of organelle organization (GO:0033043)	1179	159	94.41	+	1.68	4.66E-11	1.02E-08
positive regulation of organelle organization (GO:0010638)	499	67	39.96	+	1.68	2.64E-05	1.57E-03
intracellular protein transport (GO:0006886)	559	75	44.76	+	1.68	1.16E-05	7.71E-04
regulation of autophagy (GO:0010506)	367	49	29.39	+	1.67	4.23E-04	1.62E-02
muscle organ development (GO:0007517)	324	43	25.95	+	1.66	1.24E-03	3.92E-02
modulation of chemical synaptic transmission (GO:0050804)	505	67	40.44	+	1.66	4.16E-05	2.32E-03
regulation of trans-synaptic signaling (GO:0099177)	506	67	40.52	+	1.65	4.28E-05	2.36E-03
protein transport (GO:0015031)	1102	145	88.25	+	1.64	1.63E-09	2.55E-07
chemical synaptic transmission (GO:0007268)	426	56	34.11	+	1.64	2.73E-04	1.14E-02
anterograde trans-synaptic signaling (GO:0098916)	426	56	34.11	+	1.64	2.73E-04	1.14E-02
regulation of translation (GO:0006417)	366	48	29.31	+	1.64	6.37E-04	2.27E-02
gene expression (GO:0010467)	2534	331	202.92	+	1.63	9.09E-21	1.50E-17
organelle organization (GO:0006996)	3086	402	247.12	+	1.63	1.37E-25	4.05E-22
vesicle organization (GO:0016050)	361	47	28.91	+	1.63	1.13E-03	3.62E-02
post-transcriptional regulation of gene expression (GO:0010608)	508	66	40.68	+	1.62	9.02E-05	4.48E-03
endomembrane system organization (GO:0010256)	585	76	46.85	+	1.62	2.65E-05	1.56E-03
nucleobase-containing compound biosynthetic process (GO:0034654)	1793	232	143.58	+	1.62	5.32E-14	2.19E-11
regulation of cellular response to stress (GO:0080135)	538	69	43.08	+	1.6	9.99E-05	4.89E-03
regulation of cell cycle (GO:0051726)	1071	137	85.76	+	1.6	3.20E-08	3.95E-06
DNA damage response (GO:0006974)	807	103	64.62	+	1.59	2.24E-06	1.82E-04
establishment of protein localization (GO:0045184)	1318	166	105.54	+	1.57	3.33E-09	4.99E-07
nucleobase-containing compound metabolic process (GO:0006139)	2748	345	220.05	+	1.57	5.80E-19	6.14E-16
regulation of DNA metabolic process (GO:0051052)	494	62	39.56	+	1.57	3.96E-04	1.52E-02
localization within membrane (GO:0051668)	558	70	44.68	+	1.57	1.83E-04	8.28E-03
cellular localization (GO:0051641)	2706	339	216.69	+	1.56	1.90E-18	1.76E-15
vesicle-mediated transport (GO:0016192)	1311	164	104.98	+	1.56	5.91E-09	8.67E-07
trans-synaptic signaling (GO:0099537)	448	56	35.87	+	1.56	7.93E-04	2.74E-02
negative regulation of protein metabolic process (GO:0051248)	551	68	44.12	+	1.54	3.26E-04	1.30E-02
synaptic signaling (GO:0099536)	488	60	39.08	+	1.54	9.26E-04	3.09E-02
cellular component organization (GO:0016043)	5717	702	457.8	+	1.53	2.55E-41	1.89E-37
cellular component organization or biogenesis (GO:0071840)	5931	727	474.94	+	1.53	3.58E-43	5.31E-39
cellular response to stress (GO:0033554)	1648	200	131.97	+	1.52	1.51E-09	2.41E-07
cellular macromolecule localization (GO:0070727)	1996	240	159.84	+	1.5	4.58E-11	1.03E-08
macromolecule biosynthetic process (GO:0009059)	2937	353	235.19	+	1.5	2.42E-16	1.63E-13
negative regulation of cellular component organization (GO:0051129)	699	84	55.97	+	1.5	1.63E-04	7.48E-03
DNA metabolic process (GO:0006259)	749	90	59.98	+	1.5	1.13E-04	5.42E-03
protein localization (GO:0008104)	1988	237	159.19	+	1.49	1.77E-10	3.45E-08
regulation of system process (GO:0044057)	563	67	45.08	+	1.49	1.17E-03	3.75E-02
regulation of molecular function (GO:0065009)	1011	119	80.96	+	1.47	1.76E-05	1.10E-03
positive regulation of molecular function (GO:0044093)	580	68	46.45	+	1.46	1.42E-03	4.42E-02
nitrogen compound transport (GO:0071705)	1537	180	123.08	+	1.46	1.51E-07	1.60E-05
regulation of cellular component biogenesis (GO:0044087)	1025	119	82.08	+	1.45	3.38E-05	1.93E-03
positive regulation of RNA metabolic process (GO:0051254)	1804	209	144.46	+	1.45	2.65E-08	3.38E-06
protein localization to organelle (GO:0033365)	777	90	62.22	+	1.45	4.33E-04	1.65E-02
macromolecule localization (GO:0033036)	2411	277	193.07	+	1.43	1.81E-10	3.49E-08
regulation of cellular localization (GO:0060341)	1019	117	81.6	+	1.43	6.86E-05	3.60E-03
positive regulation of RNA biosynthetic process (GO:1902680)	1682	193	134.69	+	1.43	2.25E-07	2.31E-05
positive regulation of DNA-templated transcription (GO:0045893)	1680	192	134.53	+	1.43	2.88E-07	2.88E-05
negative regulation of DNA-templated transcription (GO:0045892)	1298	148	103.94	+	1.42	1.07E-05	7.16E-04
positive regulation of nucleobase-containing compound metabolic process (GO:0045935)	1994	227	159.68	+	1.42	2.46E-08	3.17E-06
membrane organization (GO:0061024)	775	88	62.06	+	1.42	9.05E-04	3.06E-02
negative regulation of RNA biosynthetic process (GO:1902679)	1307	148	104.66	+	1.41	1.46E-05	9.43E-04
neuron projection development (GO:0031175)	725	82	58.06	+	1.41	1.65E-03	4.97E-02
regulation of protein localization (GO:0032880)	907	102	72.63	+	1.4	4.42E-04	1.67E-02
regulation of catabolic process (GO:0009894)	1034	116	82.8	+	1.4	2.02E-04	8.91E-03
negative regulation of RNA metabolic process (GO:0051253)	1415	157	113.31	+	1.39	2.38E-05	1.43E-03
regulation of cellular component organization (GO:0051128)	2486	275	199.07	+	1.38	9.91E-09	1.41E-06
neuron development (GO:0048666)	898	99	71.91	+	1.38	1.05E-03	3.42E-02
regulation of protein metabolic process (GO:0051246)	1512	164	121.08	+	1.35	5.19E-05	2.77E-03
negative regulation of nucleobase-containing compound metabolic process (GO:0045934)	1542	167	123.48	+	1.35	4.91E-05	2.65E-03
intracellular signal transduction (GO:0035556)	1778	191	142.38	+	1.34	2.03E-05	1.25E-03
regulation of nucleobase-containing compound metabolic process (GO:0019219)	3961	424	317.19	+	1.34	1.70E-11	3.94E-09
macromolecule metabolic process (GO:0043170)	5404	577	432.74	+	1.33	3.03E-16	1.95E-13
regulation of RNA metabolic process (GO:0051252)	3661	390	293.16	+	1.33	3.08E-10	5.64E-08
negative regulation of macromolecule biosynthetic process (GO:0010558)	2118	224	169.6	+	1.32	8.79E-06	6.00E-04
positive regulation of transcription by RNA polymerase II (GO:0045944)	1250	132	100.1	+	1.32	1.01E-03	3.31E-02
negative regulation of macromolecule metabolic process (GO:0010605)	2493	263	199.63	+	1.32	1.49E-06	1.26E-04
regulation of DNA-templated transcription (GO:0006355)	3389	355	271.38	+	1.31	2.29E-08	3.03E-06
regulation of RNA biosynthetic process (GO:2001141)	3401	356	272.34	+	1.31	2.40E-08	3.12E-06
regulation of primary metabolic process (GO:0080090)	5174	541	414.32	+	1.31	2.82E-13	9.51E-11
negative regulation of biosynthetic process (GO:0009890)	2191	229	175.45	+	1.31	1.73E-05	1.08E-03
positive regulation of macromolecule biosynthetic process (GO:0010557)	2554	266	204.52	+	1.3	3.45E-06	2.63E-04
negative regulation of metabolic process (GO:0009892)	2721	283	217.89	+	1.3	1.71E-06	1.42E-04
regulation of transcription by RNA polymerase II (GO:0006357)	2642	272	211.57	+	1.29	6.83E-06	4.79E-04
positive regulation of macromolecule metabolic process (GO:0010604)	3138	323	251.28	+	1.29	6.56E-07	6.00E-05
positive regulation of biosynthetic process (GO:0009891)	2665	274	213.41	+	1.28	7.34E-06	5.10E-04
cell development (GO:0048468)	2307	235	184.74	+	1.27	7.64E-05	3.88E-03
regulation of macromolecule metabolic process (GO:0060255)	5709	581	457.16	+	1.27	4.20E-12	1.15E-09
nervous system development (GO:0007399)	2279	231	182.5	+	1.27	1.17E-04	5.59E-03
regulation of macromolecule biosynthetic process (GO:0010556)	5014	504	401.51	+	1.26	2.05E-09	3.16E-07
positive regulation of metabolic process (GO:0009893)	3458	346	276.91	+	1.25	4.03E-06	2.98E-04
localization (GO:0051179)	4549	455	364.27	+	1.25	4.10E-08	5.02E-06
regulation of localization (GO:0032879)	2010	201	160.96	+	1.25	7.32E-04	2.56E-02
regulation of gene expression (GO:0010468)	4908	490	393.02	+	1.25	1.16E-08	1.62E-06
regulation of metabolic process (GO:0019222)	6273	625	502.33	+	1.24	1.94E-11	4.43E-09
biosynthetic process (GO:0009058)	3997	396	320.07	+	1.24	1.50E-06	1.26E-04
regulation of biosynthetic process (GO:0009889)	5195	514	416	+	1.24	1.55E-08	2.14E-06
cellular developmental process (GO:0048869)	3755	371	300.69	+	1.23	5.08E-06	3.66E-04
establishment of localization (GO:0051234)	4006	395	320.79	+	1.23	2.50E-06	2.00E-04
negative regulation of cellular process (GO:0048523)	5027	495	402.55	+	1.23	6.06E-08	7.01E-06
cell differentiation (GO:0030154)	3752	369	300.45	+	1.23	8.15E-06	5.64E-04
developmental process (GO:0032502)	5830	566	466.85	+	1.21	3.06E-08	3.85E-06
positive regulation of cellular process (GO:0048522)	5813	562	465.49	+	1.21	6.69E-08	7.57E-06
transport (GO:0006810)	3722	359	298.05	+	1.2	7.05E-05	3.64E-03
anatomical structure development (GO:0048856)	5304	511	424.73	+	1.2	6.75E-07	6.14E-05
negative regulation of biological process (GO:0048519)	5248	503	420.25	+	1.2	1.76E-06	1.45E-04
regulation of biological quality (GO:0065008)	3003	286	240.47	+	1.19	1.19E-03	3.79E-02
positive regulation of biological process (GO:0048518)	6113	580	489.52	+	1.18	5.50E-07	5.16E-05
multicellular organism development (GO:0007275)	4029	382	322.63	+	1.18	1.71E-04	7.81E-03
system development (GO:0048731)	3629	341	290.6	+	1.17	8.44E-04	2.90E-02
primary metabolic process (GO:0044238)	6778	636	542.77	+	1.17	4.83E-07	4.62E-05
regulation of biological process (GO:0050789)	11815	1072	946.12	+	1.13	4.64E-11	1.03E-08
regulation of cellular process (GO:0050794)	11417	1034	914.25	+	1.13	5.26E-10	9.17E-08
metabolic process (GO:0008152)	7642	689	611.95	+	1.13	4.74E-05	2.56E-03
biological regulation (GO:0065007)	12219	1101	978.47	+	1.13	9.92E-11	2.04E-08
cellular process (GO:0009987)	15563	1349	1246.25	+	1.08	3.07E-10	5.69E-08
biological_process (GO:0008150)	17724	1513	1419.3	+	1.07	1.92E-13	7.30E-11
signal transduction (GO:0007165)	4942	336	395.74	-	0.85	3.06E-04	1.24E-02
response to other organism (GO:0051707)	1445	85	115.71	-	0.73	1.53E-03	4.70E-02
response to external biotic stimulus (GO:0043207)	1448	85	115.95	-	0.73	1.53E-03	4.70E-02
response to biotic stimulus (GO:0009607)	1491	87	119.4	-	0.73	1.05E-03	3.42E-02
response to external stimulus (GO:0009605)	1981	112	158.63	-	0.71	2.80E-05	1.64E-03
defense response (GO:0006952)	1515	85	121.32	-	0.7	2.21E-04	9.56E-03
immune system process (GO:0002376)	2409	128	192.91	-	0.66	6.36E-08	7.30E-06
small molecule metabolic process (GO:0044281)	1576	82	126.2	-	0.65	8.36E-06	5.73E-04
cell adhesion (GO:0007155)	965	50	77.28	-	0.65	6.43E-04	2.29E-02
carbohydrate derivative metabolic process (GO:1901135)	895	43	71.67	-	0.6	1.51E-04	6.97E-03
cell migration (GO:0016477)	941	45	75.35	-	0.6	1.00E-04	4.89E-03
cell surface receptor signaling pathway (GO:0007166)	2124	101	170.09	-	0.59	6.15E-10	1.05E-07
Unclassified (UNCLASSIFIED)	2856	135	228.7	-	0.59	1.92E-13	7.12E-11
carboxylic acid metabolic process (GO:0019752)	766	36	61.34	-	0.59	3.08E-04	1.25E-02
oxoacid metabolic process (GO:0043436)	788	36	63.1	-	0.57	1.29E-04	6.06E-03
cell-cell adhesion (GO:0098609)	550	25	44.04	-	0.57	1.41E-03	4.42E-02
immune response (GO:0006955)	1741	79	139.42	-	0.57	2.94E-09	4.44E-07
organic acid metabolic process (GO:0006082)	796	36	63.74	-	0.56	1.04E-04	5.05E-03
negative regulation of immune system process (GO:0002683)	543	24	43.48	-	0.55	9.86E-04	3.27E-02
enzyme-linked receptor protein signaling pathway (GO:0007167)	636	28	50.93	-	0.55	3.45E-04	1.37E-02
inflammatory response (GO:0006954)	593	25	47.49	-	0.53	2.84E-04	1.18E-02
lipid metabolic process (GO:0006629)	1211	48	96.97	-	0.49	8.04E-09	1.16E-06
immune response-regulating signaling pathway (GO:0002764)	412	16	32.99	-	0.48	9.13E-04	3.08E-02
skeletal system development (GO:0001501)	514	19	41.16	-	0.46	9.74E-05	4.81E-03
immune effector process (GO:0002252)	498	18	39.88	-	0.45	7.76E-05	3.91E-03
gland development (GO:0048732)	426	15	34.11	-	0.44	1.98E-04	8.85E-03
T cell activation (GO:0042110)	341	12	27.31	-	0.44	1.17E-03	3.73E-02
response to bacterium (GO:0009617)	696	24	55.73	-	0.43	7.94E-07	7.13E-05
small molecule biosynthetic process (GO:0044283)	466	16	37.32	-	0.43	6.41E-05	3.38E-03
carbohydrate derivative biosynthetic process (GO:1901137)	556	18	44.52	-	0.4	3.73E-06	2.79E-04
sensory perception (GO:0007600)	1002	32	80.24	-	0.4	1.75E-10	3.45E-08
sulfur compound metabolic process (GO:0006790)	314	10	25.14	-	0.4	7.10E-04	2.49E-02
amide metabolic process (GO:0043603)	412	13	32.99	-	0.39	6.90E-05	3.61E-03
organic anion transport (GO:0015711)	413	13	33.07	-	0.39	6.97E-05	3.61E-03
cytokine-mediated signaling pathway (GO:0019221)	397	12	31.79	-	0.38	5.12E-05	2.75E-03
adaptive immune response based on somatic recombination of immune receptors built from immunoglobulin superfamily domains (GO:0002460)	268	8	21.46	-	0.37	9.40E-04	3.13E-02
carboxylic acid transport (GO:0046942)	304	9	24.34	-	0.37	3.92E-04	1.51E-02
organic acid biosynthetic process (GO:0016053)	271	8	21.7	-	0.37	9.58E-04	3.18E-02
organic acid transport (GO:0015849)	305	9	24.42	-	0.37	3.95E-04	1.52E-02
glycoprotein metabolic process (GO:0009100)	348	10	27.87	-	0.36	8.96E-05	4.47E-03
regulation of leukocyte proliferation (GO:0070663)	279	8	22.34	-	0.36	5.18E-04	1.92E-02
regulation of lymphocyte proliferation (GO:0050670)	250	7	20.02	-	0.35	9.25E-04	3.11E-02
regulation of mononuclear cell proliferation (GO:0032944)	254	7	20.34	-	0.34	6.81E-04	2.41E-02
locomotion (GO:0040011)	369	10	29.55	-	0.34	2.66E-05	1.57E-03
cell-cell adhesion via plasma-membrane adhesion molecules (GO:0098742)	262	7	20.98	-	0.33	5.08E-04	1.89E-02
carboxylic acid biosynthetic process (GO:0046394)	268	7	21.46	-	0.33	3.76E-04	1.48E-02
detection of stimulus (GO:0051606)	690	18	55.25	-	0.33	2.07E-09	3.16E-07
lipid biosynthetic process (GO:0008610)	589	15	47.17	-	0.32	2.08E-08	2.83E-06
glycoprotein biosynthetic process (GO:0009101)	281	7	22.5	-	0.31	1.44E-04	6.70E-03
leukocyte mediated immunity (GO:0002443)	323	8	25.87	-	0.31	4.46E-05	2.43E-03
leukocyte migration (GO:0050900)	244	6	19.54	-	0.31	4.87E-04	1.82E-02
skeletal system morphogenesis (GO:0048705)	227	5	18.18	-	0.28	3.12E-04	1.25E-02
adaptive immune response (GO:0002250)	683	15	54.69	-	0.27	6.11E-11	1.31E-08
G protein-coupled receptor signaling pathway (GO:0007186)	1263	26	101.14	-	0.26	1.31E-20	1.95E-17
chemotaxis (GO:0006935)	343	7	27.47	-	0.25	2.89E-06	2.27E-04
taxis (GO:0042330)	345	7	27.63	-	0.25	2.95E-06	2.30E-04
detection of stimulus involved in sensory perception (GO:0050906)	564	11	45.16	-	0.24	4.72E-10	8.32E-08
defense response to bacterium (GO:0042742)	316	6	25.3	-	0.24	4.91E-06	3.55E-04
lymphocyte mediated immunity (GO:0002449)	265	5	21.22	-	0.24	3.06E-05	1.76E-03
humoral immune response (GO:0006959)	271	5	21.7	-	0.23	2.21E-05	1.35E-03
morphogenesis of a branching structure (GO:0001763)	182	3	14.57	-	0.21	3.11E-04	1.25E-02
immunoglobulin mediated immune response (GO:0016064)	184	3	14.73	-	0.2	3.12E-04	1.25E-02
B cell mediated immunity (GO:0019724)	189	3	15.13	-	0.2	2.20E-04	9.55E-03
detection of chemical stimulus (GO:0009593)	523	8	41.88	-	0.19	8.24E-11	1.74E-08
membrane lipid metabolic process (GO:0006643)	208	3	16.66	-	0.18	5.29E-05	2.82E-03
branching morphogenesis of an epithelial tube (GO:0048754)	142	2	11.37	-	0.18	9.91E-04	3.27E-02
membrane lipid biosynthetic process (GO:0046467)	145	2	11.61	-	0.17	1.01E-03	3.31E-02
antimicrobial humoral response (GO:0019730)	166	2	13.29	-	0.15	2.42E-04	1.02E-02
morphogenesis of a branching epithelium (GO:0061138)	172	2	13.77	-	0.15	1.73E-04	7.84E-03
sensory perception of chemical stimulus (GO:0007606)	551	6	44.12	-	0.14	2.21E-13	7.63E-11
cell chemotaxis (GO:0060326)	213	2	17.06	-	0.12	5.71E-06	4.09E-04
mononuclear cell migration (GO:0071674)	115	1	9.21	-	0.11	1.50E-03	4.62E-02
sensory perception of smell (GO:0007608)	472	4	37.8	-	0.11	1.67E-12	4.84E-10
sphingolipid metabolic process (GO:0006665)	162	1	12.97	-	0.08	3.17E-05	1.82E-03
detection of chemical stimulus involved in sensory perception (GO:0050907)	487	3	39	-	0.08	3.54E-14	1.54E-11
detection of chemical stimulus involved in sensory perception of smell (GO:0050911)	440	1	35.23	-	0.03	4.96E-15	2.63E-12
ceramide metabolic process (GO:0006672)	99	0	7.93	-	< 0.01	5.41E-04	1.98E-02
response to retinoic acid (GO:0032526)	108	0	8.65	-	< 0.01	2.35E-04	1.00E-02
aminoglycan metabolic process (GO:0006022)	92	0	7.37	-	< 0.01	7.76E-04	2.70E-02
defense response to Gram-negative bacterium (GO:0050829)	102	0	8.17	-	< 0.01	3.45E-04	1.37E-02
leukocyte chemotaxis (GO:0030595)	142	0	11.37	-	< 0.01	1.38E-05	8.99E-04
granulocyte migration (GO:0097530)	92	0	7.37	-	< 0.01	7.76E-04	2.69E-02
myeloid leukocyte migration (GO:0097529)	131	0	10.49	-	< 0.01	3.02E-05	1.75E-03
gland morphogenesis (GO:0022612)	108	0	8.65	-	< 0.01	2.35E-04	9.98E-03
sphingolipid biosynthetic process (GO:0030148)	106	0	8.49	-	< 0.01	2.28E-04	9.84E-03
Analysis Type:	PANTHER Overrepresentation Test (Released 20240807)
Annotation Version and Release Date:	GO Ontology database DOI: 10.5281/zenodo.15066566 Released 2025-03-16
Analyzed List:	upload_1 (Homo sapiens)
Reference List:	Homo sapiens (all genes in database)
Test Type:	FISHER
Correction:	FDR
